# Supplementary material for: The epitranscriptome of Vero cells infected with SARS-CoV-2 assessed by direct RNA sequencing reveals m6A pattern changes and DRACH motif biases in viral and cellular RNAs
Source: Front Cell Infect Microbiol. 2022 Aug 16;12:906578. doi: 10.3389/fcimb.2022.906578 (PMC9425070; doi:10.3389/fcimb.2022.906578)
Supplement: Supplementary file 1 [file DataSheet_1.zip]

Archive with 30 entries (29 files):
- Supplementary Materials/
- Supplementary Materials/Supplementary Figure S1. Differentially methylated transcripts - 2 Uninfected Vero cell datasets - m6anet.png
- Supplementary Materials/Supplementary Figure S2. Functional enrichment analysis of infected Vero cell epitranscriptome (Sample Kim et al., 2020).png
- Supplementary Materials/Supplementary Figure S3. Functional enrichment analysis of infected Vero cell epitranscriptome (Sample Taiaroa et al., 2020).png
- Supplementary Materials/Supplementary Figures Legends.docx
- Supplementary Materials/Table S1. Epitranscriptome of the uninfected Vero cell (sample from Kim et al., 2020 study).xlsx
- Supplementary Materials/Table S10. Epigenome of the SARS-CoV-2 obtained from Infected Vero cell lysate (sample from present study).xlsx
- Supplementary Materials/Table S11. Common sites of SARS-CoV-2 epigenomes (data from Kim et al., 2020, and Taiaroa et al., 2020).xlsx
- Supplementary Materials/Table S12. Common site of SARS-CoV-2 epigenomes (data from Kim et al., 2020, Taiaroa et al., 2020, and Campos et al., 2021).xlsx
- Supplementary Materials/Table S13. Epitranscriptome of the uninfected Calu-3 cell (sample from Chang et al. 2021).xlsx
- Supplementary Materials/Table S14. Epitranscriptome of the infected Calu-3 cell (sample from Chang et al. 2021).xlsx
- Supplementary Materials/Table S15. Common m6A sites of Calu-3 cells (uninfected and infected cells) (data from Chang et al., 2021).xlsx
- Supplementary Materials/Table S16. Unique m6A sites of infected Calu-3 cell (sample from Chang et al., 2021).xlsx
- Supplementary Materials/Table S17. Unique m6A sites of uninfected Calu-3 cell (sample from Chang et al., 2021).xlsx
- Supplementary Materials/Table S18. Epitranscriptome of the infected Vero cell (sample Kim et al., 2020), EpiNano results.xlsx
- Supplementary Materials/Table S19. Epitranscriptome of the infected Vero cell (sample Taiaroa et al., 2020), EpiNano results.xlsx
- Supplementary Materials/Table S2. Epitranscriptome of the infected Vero cell (sample from Kim et al., 2020 study).xlsx
- Supplementary Materials/Table S20. Epitranscriptome of the uninfected Vero cell (sample Chang et al., 2021), EpiNano results.xlsx
- Supplementary Materials/Table S21. Epitranscriptome of the uninfected Vero cell (sample Chang et al., 2021), m6anet results.xlsx
- Supplementary Materials/Table S22. Epitranscriptome of the uninfected Vero cell (sample Kim et al., 2020), Epinano results.xlsx
- Supplementary Materials/Table S23. Epigenome of the SARS-CoV-2 obtained from supernatant (Taiaroa et al., 2020).xlsx
- Supplementary Materials/Table S24. Epigenome of the SARS-CoV-2 obtained from supernatant (present study).xlsx
- Supplementary Materials/Table S25. Epigenome of the SARS-CoV-2 obtained from Infected Calu-3 cell lysate (Chang et al., 2021).xlsx
- Supplementary Materials/Table S3. Epitranscriptome of the infected Vero cell (sample from Taiaroa et al., 2020 study).xlsx
- Supplementary Materials/Table S4. Common sites of Vero infected samples (data from Kim et al., 2020, and Taiaroa et al., 2020).xlsx
- Supplementary Materials/Table S5. Common sites of Vero infected samples (data from Kim et al., 2020, and present study).xlsx
- Supplementary Materials/Table S6. Common sites of Vero infected samples (data from Taiaroa et al., 2020, and present study).xlsx
- Supplementary Materials/Table S7. Common sites of Vero infected samples.xlsx
- Supplementary Materials/Table S8. Epigenome of the SARS-CoV-2 obtained from Infected Vero cell lysate (sample from Kim et al., 2020 study).xlsx
- Supplementary Materials/Table S9. Epigenome of the SARS-CoV-2 obtained from Infected Vero cell lysate (sample from Taiaroa et al., 2020 study).xlsx
