# Supplementary material for: The epitranscriptome of Vero cells infected with SARS-CoV-2 assessed by direct RNA sequencing reveals m6A pattern changes and DRACH motif biases in viral and cellular RNAs
Source: Front Cell Infect Microbiol. 2022 Aug 16;12:906578. doi: 10.3389/fcimb.2022.906578 (PMC9425070; doi:10.3389/fcimb.2022.906578)
Supplement: Supplementary file 1 [file DataSheet_1.zip › Supplementary Materials/Table S1. Epitranscriptome of the uninfected Vero cell (sample from Kim et al., 2020 study).xlsx]

## Sheet: Sheet1
Table S1. Distribution of m6A sites in cellular transcripts. "-" indicates non-annotaded genes in the reference genome. Table data sorted alphabetically by gene name.
Epitranscriptome of the uninfected Vero cell (sample from Kim et al. 2020)
Transcript stable ID	Gene coordinate	Gene name	Gene description	Transcript type	Transcript position	Number of reads	Probability of modification
ENSCSAT00000000248.1	16:73643814-73655591	-	-	protein coding	1445	59	0.994817
ENSCSAT00000000283.1	11:115792622-115796488	-	-	protein coding	686	383	0.965351
ENSCSAT00000000429.1	1:114446544-114451562	-	-	protein coding	1995	800	0.834696
ENSCSAT00000000463.1	6:42953693-42969427	-	-	protein coding	2996	64	0.954624
ENSCSAT00000000555.1	6:42666353-42671124	-	-	protein coding	1302	55	0.863525
ENSCSAT00000000645.1	11:105876778-105878272	-	-	protein coding	504	176	0.869641
ENSCSAT00000001195.1	7:112724224-112725674	-	-	pseudogene	1283	72	0.997459
ENSCSAT00000001490.1	6:36494057-36500697	-	-	protein coding	2967	37	0.894247
ENSCSAT00000001490.1	6:36494057-36500697	-	-	protein coding	3329	40	0.887498
ENSCSAT00000001742.1	11:88779752-88803561	-	-	protein coding	3622	44	0.845053
ENSCSAT00000001825.1	7:61238963-61551703	-	-	protein coding	3538	68	0.877147
ENSCSAT00000001878.1	16:58824190-58854261	-	-	protein coding	289	30	0.928092
ENSCSAT00000002159.1	11:66920928-66922634	-	-	protein coding	831	70	0.970904
ENSCSAT00000002159.1	11:66920928-66922634	-	-	protein coding	770	65	0.864653
ENSCSAT00000002159.1	11:66920928-66922634	-	-	protein coding	923	61	0.840278
ENSCSAT00000002250.1	16:53272602-53283906	-	-	protein coding	1775	39	0.944806
ENSCSAT00000002250.1	16:53272602-53283906	-	-	protein coding	1460	41	0.888976
ENSCSAT00000002385.1	6:30655243-30656584	-	-	protein coding	481	71	0.838683
ENSCSAT00000002414.1	11:61815738-61850716	-	-	protein coding	697	36	0.902881
ENSCSAT00000002609.1	7:26375420-26444273	-	-	protein coding	544	33	0.882945
ENSCSAT00000002768.1	6:28400996-28401935	-	-	pseudogene	792	67	0.842851
ENSCSAT00000002885.1	16:45902980-45904929	-	-	protein coding	975	869	0.82959
ENSCSAT00000003283.1	9:97305010-97319257	-	-	protein coding	1099	50	0.995289
ENSCSAT00000003289.1	1:33100850-33108260	-	-	protein coding	770	158	0.931656
ENSCSAT00000003289.1	1:33100850-33108260	-	-	protein coding	628	208	0.913156
ENSCSAT00000003289.1	1:33100850-33108260	-	-	protein coding	1592	231	0.912003
ENSCSAT00000003289.1	1:33100850-33108260	-	-	protein coding	1587	186	0.873053
ENSCSAT00000003579.1	5:32817271-32833729	-	-	protein coding	1212	58	0.856082
ENSCSAT00000003608.1	9:93544589-93550905	-	-	protein coding	822	265	0.8259
ENSCSAT00000004335.1	5:26279544-26306290	-	-	protein coding	1238	99	0.80026
ENSCSAT00000004423.1	21:127154981-127156797	-	-	protein coding	1349	299	0.935488
ENSCSAT00000004423.1	21:127154981-127156797	-	-	protein coding	1264	351	0.81039
ENSCSAT00000004547.1	19:21344865-21347264	-	-	protein coding	503	124	0.903031
ENSCSAT00000004727.1	19:20998009-21022576	-	-	protein coding	2474	36	0.969563
ENSCSAT00000004727.1	19:20998009-21022576	-	-	protein coding	2022	33	0.839373
ENSCSAT00000004906.1	1:10488346-10559702	-	-	protein coding	727	162	0.86553
ENSCSAT00000004940.1	6:10003877-10045009	-	-	protein coding	2499	62	0.984681
ENSCSAT00000004940.1	6:10003877-10045009	-	-	protein coding	2509	64	0.940957
ENSCSAT00000004940.1	6:10003877-10045009	-	-	protein coding	2436	65	0.846563
ENSCSAT00000004964.1	X:128116944-128124918	-	-	protein coding	181	37	0.929185
ENSCSAT00000004964.1	X:128116944-128124918	-	-	protein coding	674	59	0.875948
ENSCSAT00000004964.1	X:128116944-128124918	-	-	protein coding	889	67	0.814447
ENSCSAT00000005244.1	X:124191390-124214157	-	-	protein coding	1377	41	0.937502
ENSCSAT00000005244.1	X:124191390-124214157	-	-	protein coding	1487	42	0.860745
ENSCSAT00000005244.1	X:124191390-124214157	-	-	protein coding	1196	35	0.844214
ENSCSAT00000005290.1	2:89608625-89631626	-	-	protein coding	2604	54	0.891624
ENSCSAT00000005433.1	16:21650298-21665047	-	-	protein coding	1507	32	0.96679
ENSCSAT00000005734.1	26:41624894-41667548	-	-	protein coding	1662	84	0.845025
ENSCSAT00000005751.1	11:26068735-26069967	-	-	pseudogene	468	94	0.941035
ENSCSAT00000005773.1	X:110229657-110230371	-	-	protein coding	479	167	0.988574
ENSCSAT00000005773.1	X:110229657-110230371	-	-	protein coding	596	34	0.976759
ENSCSAT00000005773.1	X:110229657-110230371	-	-	protein coding	457	168	0.921762
ENSCSAT00000005773.1	X:110229657-110230371	-	-	protein coding	666	180	0.88681
ENSCSAT00000005773.1	X:110229657-110230371	-	-	protein coding	379	235	0.882292
ENSCSAT00000005776.1	9:62339621-62369904	-	-	protein coding	4499	56	0.87527
ENSCSAT00000005933.1	11:23273522-23274162	-	-	pseudogene	590	479	0.910335
ENSCSAT00000005946.1	2:87884118-87904379	-	-	protein coding	1301	34	0.816911
ENSCSAT00000005990.1	11:21488814-21511938	-	-	protein coding	304	360	0.913456
ENSCSAT00000005992.1	2:87551221-87555101	-	-	protein coding	360	139	0.853534
ENSCSAT00000006002.1	5:17082137-17100780	-	-	protein coding	1148	34	0.898052
ENSCSAT00000006029.1	5:15259208-15322478	-	-	protein coding	4057	64	0.995068
ENSCSAT00000006144.1	17:42821786-42825762	-	-	protein coding	719	67	0.820527
ENSCSAT00000006220.1	17:41960942-41964872	-	-	protein coding	1220	68	0.84435
ENSCSAT00000006220.1	17:41960942-41964872	-	-	protein coding	1439	43	0.803257
ENSCSAT00000006311.1	9:61144503-61154226	-	-	protein coding	637	46	0.987937
ENSCSAT00000006311.1	9:61144503-61154226	-	-	protein coding	665	50	0.961096
ENSCSAT00000006381.1	8:138674676-138677238	-	-	protein coding	1346	41	0.970645
ENSCSAT00000006381.1	8:138674676-138677238	-	-	protein coding	1298	40	0.82375
ENSCSAT00000006402.1	5:11021717-11059149	-	-	protein coding	740	46	0.957775
ENSCSAT00000006402.1	5:11021717-11059149	-	-	protein coding	750	46	0.885938
ENSCSAT00000006402.1	5:11021717-11059149	-	-	protein coding	1862	65	0.878057
ENSCSAT00000006402.1	5:11021717-11059149	-	-	protein coding	541	47	0.858564
ENSCSAT00000006473.1	5:10405194-10418428	-	-	protein coding	965	40	0.985133
ENSCSAT00000006473.1	5:10405194-10418428	-	-	protein coding	1213	31	0.976263
ENSCSAT00000006473.1	5:10405194-10418428	-	-	protein coding	1197	52	0.951262
ENSCSAT00000006491.1	17:40916350-41114037	-	-	protein coding	1368	79	0.958374
ENSCSAT00000006497.1	17:40841549-40920342	-	-	protein coding	1124	109	0.878241
ENSCSAT00000006497.1	17:40841549-40920342	-	-	protein coding	1453	104	0.845071
ENSCSAT00000006536.1	17:40557156-40899764	-	-	protein coding	996	85	0.81373
ENSCSAT00000006580.1	14:82726725-82728729	-	-	protein coding	331	46	0.880521
ENSCSAT00000006630.1	X:102631162-102633501	-	-	protein coding	1037	31	0.816787
ENSCSAT00000006965.1	10:104146222-104151752	-	-	protein coding	904	50	0.809114
ENSCSAT00000007360.1	21:103168413-103179377	-	-	protein coding	441	113	0.888766
ENSCSAT00000007432.1	23:78392466-78393689	-	-	protein coding	396	153	0.802572
ENSCSAT00000007605.1	23:75760925-75770919	-	-	protein coding	860	67	0.966034
ENSCSAT00000007605.1	23:75760925-75770919	-	-	protein coding	725	68	0.908945
ENSCSAT00000007714.1	6:5996499-6002559	-	-	protein coding	1350	42	0.900172
ENSCSAT00000007714.1	6:5996499-6002559	-	-	protein coding	1389	38	0.805291
ENSCSAT00000007811.1	9:44653289-44688954	-	-	protein coding	1124	59	0.85626
ENSCSAT00000007980.1	1:1570069-1581833	-	-	protein coding	1974	882	0.894597
ENSCSAT00000007980.1	1:1570069-1581833	-	-	protein coding	2021	814	0.820439
ENSCSAT00000008032.1	19:11669374-11677208	-	-	protein coding	1132	48	0.985445
ENSCSAT00000008032.1	19:11669374-11677208	-	-	protein coding	1207	56	0.932289
ENSCSAT00000008032.1	19:11669374-11677208	-	-	protein coding	875	49	0.925834
ENSCSAT00000008032.1	19:11669374-11677208	-	-	protein coding	1223	57	0.866383
ENSCSAT00000008515.1	11:6602694-6640351	-	-	protein coding	4696	30	0.981696
ENSCSAT00000008544.1	2:55998965-56046497	-	-	protein coding	1615	44	0.832996
ENSCSAT00000008544.1	2:55998965-56046497	-	-	protein coding	1673	40	0.822261
ENSCSAT00000008714.1	X:69670509-69671318	-	-	pseudogene	472	30	0.981535
ENSCSAT00000008714.1	X:69670509-69671318	-	-	pseudogene	59	78	0.840765
ENSCSAT00000008817.1	19:7353297-7399221	-	-	protein coding	431	83	0.978474
ENSCSAT00000008817.1	19:7353297-7399221	-	-	protein coding	1059	269	0.824068
ENSCSAT00000008827.1	2:54589437-54635503	-	-	protein coding	2941	60	0.993082
ENSCSAT00000008827.1	2:54589437-54635503	-	-	protein coding	3030	66	0.987755
ENSCSAT00000008827.1	2:54589437-54635503	-	-	protein coding	2592	113	0.986163
ENSCSAT00000008827.1	2:54589437-54635503	-	-	protein coding	2004	71	0.978433
ENSCSAT00000008827.1	2:54589437-54635503	-	-	protein coding	3024	67	0.945739
ENSCSAT00000008827.1	2:54589437-54635503	-	-	protein coding	4089	130	0.943036
ENSCSAT00000008827.1	2:54589437-54635503	-	-	protein coding	2286	102	0.887128
ENSCSAT00000008827.1	2:54589437-54635503	-	-	protein coding	2268	71	0.870754
ENSCSAT00000008827.1	2:54589437-54635503	-	-	protein coding	2632	125	0.865061
ENSCSAT00000008827.1	2:54589437-54635503	-	-	protein coding	3710	93	0.811125
ENSCSAT00000008850.1	25:63184310-63224258	-	-	protein coding	542	32	0.821828
ENSCSAT00000009055.1	19:7087145-7089755	-	-	protein coding	12	39	0.926311
ENSCSAT00000009055.1	19:7087145-7089755	-	-	protein coding	409	39	0.900081
ENSCSAT00000009441.1	15:46396542-46397119	-	-	pseudogene	553	950	0.806732
ENSCSAT00000009579.1	22:33937050-34009362	-	-	protein coding	968	31	0.977838
ENSCSAT00000009579.1	22:33937050-34009362	-	-	protein coding	1242	35	0.94372
ENSCSAT00000009579.1	22:33937050-34009362	-	-	protein coding	1642	36	0.878049
ENSCSAT00000009579.1	22:33937050-34009362	-	-	protein coding	1354	37	0.872784
ENSCSAT00000009579.1	22:33937050-34009362	-	-	protein coding	1563	32	0.870985
ENSCSAT00000009581.1	14:75428487-75472034	-	-	protein coding	579	31	0.899292
ENSCSAT00000009983.1	8:98254852-98271514	-	-	protein coding	1201	32	0.963122
ENSCSAT00000009983.1	8:98254852-98271514	-	-	protein coding	1322	33	0.94406
ENSCSAT00000009983.1	8:98254852-98271514	-	-	protein coding	1424	33	0.923231
ENSCSAT00000009983.1	8:98254852-98271514	-	-	protein coding	1527	35	0.899131
ENSCSAT00000009983.1	8:98254852-98271514	-	-	protein coding	1377	32	0.870788
ENSCSAT00000009983.1	8:98254852-98271514	-	-	protein coding	1109	33	0.826242
ENSCSAT00000009983.1	8:98254852-98271514	-	-	protein coding	412	31	0.825088
ENSCSAT00000010058.1	6:1377142-1389003	-	-	protein coding	513	86	0.926871
ENSCSAT00000010150.1	26:23099992-23145457	-	-	protein coding	478	40	0.809281
ENSCSAT00000010312.1	17:28037952-28052481	-	-	protein coding	488	196	0.967694
ENSCSAT00000010312.1	17:28037952-28052481	-	-	protein coding	324	177	0.943545
ENSCSAT00000010312.1	17:28037952-28052481	-	-	protein coding	409	194	0.8675
ENSCSAT00000010518.1	26:19448903-19469756	-	-	protein coding	521	88	0.840817
ENSCSAT00000010558.1	9:22090437-22105447	-	-	protein coding	1388	38	0.994126
ENSCSAT00000010558.1	9:22090437-22105447	-	-	protein coding	1124	38	0.980546
ENSCSAT00000010558.1	9:22090437-22105447	-	-	protein coding	1153	42	0.93966
ENSCSAT00000010558.1	9:22090437-22105447	-	-	protein coding	1528	32	0.919032
ENSCSAT00000010709.1	14:64895905-64909983	-	-	protein coding	445	114	0.952603
ENSCSAT00000010956.1	8:85706381-85730648	-	-	protein coding	815	90	0.905553
ENSCSAT00000010956.1	8:85706381-85730648	-	-	protein coding	882	85	0.899656
ENSCSAT00000010956.1	8:85706381-85730648	-	-	protein coding	1033	94	0.885776
ENSCSAT00000011169.1	23:41969459-41994233	-	-	protein coding	1026	84	0.967386
ENSCSAT00000011169.1	23:41969459-41994233	-	-	protein coding	215	58	0.924142
ENSCSAT00000011169.1	23:41969459-41994233	-	-	protein coding	549	70	0.917756
ENSCSAT00000011169.1	23:41969459-41994233	-	-	protein coding	539	68	0.903737
ENSCSAT00000011183.1	24:46376162-46377122	-	-	protein coding	872	37	0.961901
ENSCSAT00000011198.1	23:41231364-41251150	-	-	protein coding	829	102	0.896963
ENSCSAT00000011254.1	5:10218-14306	-	-	protein coding	906	87	0.966878
ENSCSAT00000011254.1	5:10218-14306	-	-	protein coding	986	74	0.906943
ENSCSAT00000011254.1	5:10218-14306	-	-	protein coding	936	87	0.856961
ENSCSAT00000011297.1	26:17045988-17049081	-	-	protein coding	750	965	0.834663
ENSCSAT00000011401.1	14:63016553-63093592	-	-	protein coding	827	48	0.99272
ENSCSAT00000011401.1	14:63016553-63093592	-	-	protein coding	766	52	0.991161
ENSCSAT00000011401.1	14:63016553-63093592	-	-	protein coding	924	38	0.988584
ENSCSAT00000011401.1	14:63016553-63093592	-	-	protein coding	1055	49	0.986955
ENSCSAT00000011401.1	14:63016553-63093592	-	-	protein coding	695	36	0.982052
ENSCSAT00000011401.1	14:63016553-63093592	-	-	protein coding	599	42	0.977248
ENSCSAT00000011401.1	14:63016553-63093592	-	-	protein coding	1856	38	0.897463
ENSCSAT00000011401.1	14:63016553-63093592	-	-	protein coding	1203	57	0.859943
ENSCSAT00000011459.1	8:75453588-75525372	-	-	protein coding	246	36	0.822306
ENSCSAT00000011587.1	17:11214695-11271416	-	-	protein coding	507	30	0.890625
ENSCSAT00000011587.1	17:11214695-11271416	-	-	protein coding	715	38	0.85607
ENSCSAT00000011587.1	17:11214695-11271416	-	-	protein coding	1046	43	0.806984
ENSCSAT00000011660.1	2:29802184-29806380	-	-	protein coding	867	56	0.90538
ENSCSAT00000011660.1	2:29802184-29806380	-	-	protein coding	2006	77	0.860642
ENSCSAT00000011660.1	2:29802184-29806380	-	-	protein coding	269	42	0.839653
ENSCSAT00000011944.1	26:10770677-10771950	-	-	pseudogene	824	100	0.874079
ENSCSAT00000011971.1	22:13362375-13364975	-	-	protein coding	554	563	0.935242
ENSCSAT00000012124.1	26:9772914-9785744	-	-	protein coding	2216	48	0.920108
ENSCSAT00000012124.1	26:9772914-9785744	-	-	protein coding	1171	31	0.913757
ENSCSAT00000012124.1	26:9772914-9785744	-	-	protein coding	1710	40	0.885823
ENSCSAT00000012124.1	26:9772914-9785744	-	-	protein coding	2236	49	0.883436
ENSCSAT00000012124.1	26:9772914-9785744	-	-	protein coding	1984	46	0.86754
ENSCSAT00000012124.1	26:9772914-9785744	-	-	protein coding	2046	46	0.847484
ENSCSAT00000012140.1	12:9964271-9969437	-	-	protein coding	412	79	0.882081
ENSCSAT00000012165.1	14:51916326-51954842	-	-	protein coding	1212	198	0.818536
ENSCSAT00000012183.1	14:51876514-51898506	-	-	protein coding	718	90	0.836401
ENSCSAT00000012236.1	19:2436574-2442976	-	-	protein coding	647	33	0.871917
ENSCSAT00000012464.1	4:89762251-89835433	-	-	protein coding	1575	30	0.865384
ENSCSAT00000012593.1	14:45799323-45808909	-	-	protein coding	896	34	0.952356
ENSCSAT00000012612.1	8:54555250-54566470	-	-	protein coding	839	71	0.932263
ENSCSAT00000012862.1	21:27456259-27470728	-	-	protein coding	599	99	0.942705
ENSCSAT00000013005.1	X:14102497-14154123	-	-	protein coding	885	36	0.817396
ENSCSAT00000013005.1	X:14102497-14154123	-	-	protein coding	742	39	0.807476
ENSCSAT00000013056.1	24:30003942-30004501	-	-	pseudogene	198	30	0.825263
ENSCSAT00000013141.1	26:3474793-3475872	-	-	protein coding	283	129	0.968333
ENSCSAT00000013365.1	24:26658519-26660418	-	-	protein coding	371	461	0.87284
ENSCSAT00000013365.1	24:26658519-26660418	-	-	protein coding	165	437	0.834678
ENSCSAT00000013393.1	4:71920966-72004605	-	-	protein coding	2134	30	0.809937
ENSCSAT00000013418.1	4:71277315-71310159	-	-	protein coding	2684	30	0.974287
ENSCSAT00000013418.1	4:71277315-71310159	-	-	protein coding	2492	33	0.941822
ENSCSAT00000013495.1	21:15666765-15671952	-	-	protein coding	466	80	0.990675
ENSCSAT00000013556.1	14:33730815-33732459	-	-	protein coding	1121	77	0.95873
ENSCSAT00000013652.1	14:32885623-32916145	-	-	protein coding	4130	40	0.877217
ENSCSAT00000014004.1	4:62338407-62376961	-	-	protein coding	1812	32	0.817567
ENSCSAT00000014094.1	24:1174551-1180864	-	-	protein coding	491	42	0.994379
ENSCSAT00000014094.1	24:1174551-1180864	-	-	protein coding	498	34	0.974077
ENSCSAT00000014094.1	24:1174551-1180864	-	-	protein coding	1834	69	0.958681
ENSCSAT00000014094.1	24:1174551-1180864	-	-	protein coding	648	45	0.853734
ENSCSAT00000014187.1	29:23464302-23469592	-	-	protein coding	846	35	0.997401
ENSCSAT00000014187.1	29:23464302-23469592	-	-	protein coding	966	33	0.970705
ENSCSAT00000014187.1	29:23464302-23469592	-	-	protein coding	946	34	0.947966
ENSCSAT00000014187.1	29:23464302-23469592	-	-	protein coding	902	33	0.933555
ENSCSAT00000014214.1	21:2820233-2826290	-	-	protein coding	1017	100	0.897235
ENSCSAT00000014214.1	21:2820233-2826290	-	-	protein coding	1254	41	0.831133
ENSCSAT00000014221.1	29:23311773-23317151	-	-	protein coding	853	63	0.948342
ENSCSAT00000014486.1	8:20659361-20674900	-	-	protein coding	1281	33	0.945145
ENSCSAT00000014486.1	8:20659361-20674900	-	-	protein coding	1270	32	0.801794
ENSCSAT00000014778.1	29:20969559-20975545	-	-	protein coding	925	56	0.991395
ENSCSAT00000014778.1	29:20969559-20975545	-	-	protein coding	1080	103	0.968567
ENSCSAT00000014778.1	29:20969559-20975545	-	-	protein coding	1298	100	0.832392
ENSCSAT00000014826.1	22:4239052-4255527	-	-	protein coding	812	114	0.859851
ENSCSAT00000014826.1	22:4239052-4255527	-	-	protein coding	1040	103	0.84456
ENSCSAT00000015174.1	27:9063274-9066328	-	-	protein coding	1979	85	0.938669
ENSCSAT00000015174.1	27:9063274-9066328	-	-	protein coding	2207	77	0.836013
ENSCSAT00000015174.1	27:9063274-9066328	-	-	protein coding	2236	50	0.805881
ENSCSAT00000015239.1	13:25263584-25280968	-	-	protein coding	858	59	0.957624
ENSCSAT00000015272.1	14:4275118-4288690	-	-	protein coding	422	49	0.801262
ENSCSAT00000015401.1	4:10203679-10279959	-	-	protein coding	1353	96	0.97649
ENSCSAT00000015401.1	4:10203679-10279959	-	-	protein coding	1182	104	0.876822
ENSCSAT00000015401.1	4:10203679-10279959	-	-	protein coding	1692	121	0.843521
ENSCSAT00000015422.1	13:13449052-13453201	-	-	protein coding	210	32	0.892438
ENSCSAT00000015458.1	13:10285130-10316197	-	-	protein coding	2263	34	0.829629
ENSCSAT00000015573.1	3:81368637-81403182	-	-	protein coding	299	86	0.998674
ENSCSAT00000015573.1	3:81368637-81403182	-	-	protein coding	336	74	0.994311
ENSCSAT00000015573.1	3:81368637-81403182	-	-	protein coding	1686	120	0.98487
ENSCSAT00000015573.1	3:81368637-81403182	-	-	protein coding	1633	125	0.920356
ENSCSAT00000015573.1	3:81368637-81403182	-	-	protein coding	1378	113	0.90862
ENSCSAT00000015573.1	3:81368637-81403182	-	-	protein coding	1407	108	0.904471
ENSCSAT00000015573.1	3:81368637-81403182	-	-	protein coding	374	84	0.834625
ENSCSAT00000015573.1	3:81368637-81403182	-	-	protein coding	1697	123	0.801633
ENSCSAT00000015696.1	18:62501879-62505937	-	-	protein coding	527	233	0.823031
ENSCSAT00000015767.1	28:16195607-16199048	-	-	protein coding	758	747	0.991488
ENSCSAT00000015767.1	28:16195607-16199048	-	-	protein coding	86	931	0.929533
ENSCSAT00000015767.1	28:16195607-16199048	-	-	protein coding	966	925	0.848961
ENSCSAT00000016106.1	18:33767957-33790095	-	-	protein coding	549	49	0.898468
ENSCSAT00000016106.1	18:33767957-33790095	-	-	protein coding	256	84	0.890341
ENSCSAT00000016224.1	3:200231-215836	-	-	protein coding	2106	30	0.950018
ENSCSAT00000016389.1	28:1620359-1646075	-	-	protein coding	2127	92	0.967783
ENSCSAT00000016389.1	28:1620359-1646075	-	-	protein coding	1197	56	0.846253
ENSCSAT00000016630.1	20:9832205-9837902	-	-	protein coding	994	44	0.878329
ENSCSAT00000017062.1	20:40413897-40427060	-	-	protein coding	440	962	0.805482
ENSCSAT00000017302.1	20:86478856-86484834	-	-	protein coding	175	387	0.848202
ENSCSAT00000017393.1	20:92829735-92864697	-	-	protein coding	1800	183	0.843348
ENSCSAT00000017801.1	20:125527087-125555479	-	-	protein coding	899	864	0.830022
ENSCSAT00000017847.1	20:130043023-130046952	-	-	protein coding	500	168	0.933242
ENSCSAT00000018003.1	16:53882253-53883134	-	-	protein coding	662	99	0.855254
ENSCSAT00000018016.1	X:129131929-129132999	-	-	protein coding	953	87	0.839482
ENSCSAT00000018016.1	X:129131929-129132999	-	-	protein coding	1000	82	0.83052
ENSCSAT00000018034.1	23:38401969-38402616	-	-	protein coding	42	37	0.967575
ENSCSAT00000018091.1	12:52426752-52427879	-	-	protein coding	461	587	0.996664
ENSCSAT00000018286.1	25:30609601-30610365	-	-	protein coding	50	348	0.803499
ENSCSAT00000018430.1	7:111355131-111355840	-	-	protein coding	350	41	0.943793
ENSCSAT00000018478.1	X:86748886-86749359	-	-	protein coding	186	448	0.840276
ENSCSAT00000018552.1	9:39059030-39060277	-	-	processed pseudogene	351	66	0.994185
ENSCSAT00000018552.1	9:39059030-39060277	-	-	processed pseudogene	180	77	0.975989
ENSCSAT00000018552.1	9:39059030-39060277	-	-	processed pseudogene	643	85	0.969145
ENSCSAT00000018552.1	9:39059030-39060277	-	-	processed pseudogene	1074	127	0.956717
ENSCSAT00000018552.1	9:39059030-39060277	-	-	processed pseudogene	237	70	0.943568
ENSCSAT00000018552.1	9:39059030-39060277	-	-	processed pseudogene	221	65	0.901112
ENSCSAT00000018552.1	9:39059030-39060277	-	-	processed pseudogene	98	74	0.883439
ENSCSAT00000018552.1	9:39059030-39060277	-	-	processed pseudogene	437	75	0.83739
ENSCSAT00000018651.1	12:60670258-60671202	-	-	processed pseudogene	188	69	0.979995
ENSCSAT00000018651.1	12:60670258-60671202	-	-	processed pseudogene	297	78	0.889748
ENSCSAT00000018651.1	12:60670258-60671202	-	-	processed pseudogene	308	76	0.849215
ENSCSAT00000018651.1	12:60670258-60671202	-	-	processed pseudogene	735	107	0.808479
ENSCSAT00000018668.1	18:70826193-70826794	-	-	protein coding	46	147	0.920739
ENSCSAT00000018734.1	10:22076084-22077679	-	-	protein coding	537	84	0.957598
ENSCSAT00000018759.1	2:41063430-41063897	-	-	protein coding	456	36	0.857387
ENSCSAT00000018817.1	22:85151739-85152605	-	-	protein coding	512	109	0.990131
ENSCSAT00000019106.1	16:58958785-58959403	-	-	protein coding	528	775	0.948342
ENSCSAT00000019154.1	9:11640208-11640767	-	-	processed pseudogene	496	42	0.938552
ENSCSAT00000019299.1	1:18223877-18224272	-	-	protein coding	325	788	0.867939
ENSCSAT00000019343.1	11:45963627-45964148	-	-	protein coding	49	130	0.893762
ENSCSAT00000019383.1	17:18786718-18787161	-	-	protein coding	426	64	0.930959
ENSCSAT00000019400.1	17:40203936-40205858	-	-	protein coding	1827	467	0.99709
ENSCSAT00000019400.1	17:40203936-40205858	-	-	protein coding	695	86	0.986847
ENSCSAT00000019400.1	17:40203936-40205858	-	-	protein coding	557	62	0.948026
ENSCSAT00000019400.1	17:40203936-40205858	-	-	protein coding	1055	156	0.868636
ENSCSAT00000019400.1	17:40203936-40205858	-	-	protein coding	1355	257	0.828981
ENSCSAT00000019665.1	24:55379074-55379457	-	-	protein coding	293	52	0.884838
ENSCSAT00000019665.1	24:55379074-55379457	-	-	protein coding	164	51	0.836078
ENSCSAT00000016563.1	11:120422232-120502271	AACS	acetoacetyl-CoA synthetase	protein coding	2115	35	0.986565
ENSCSAT00000002505.1	5:53395638-53433461	AARS1	alanyl-tRNA synthetase 1	protein coding	4882	34	0.965298
ENSCSAT00000002505.1	5:53395638-53433461	AARS1	alanyl-tRNA synthetase 1	protein coding	3181	61	0.841572
ENSCSAT00000002505.1	5:53395638-53433461	AARS1	alanyl-tRNA synthetase 1	protein coding	3120	52	0.811264
ENSCSAT00000002505.1	5:53395638-53433461	AARS1	alanyl-tRNA synthetase 1	protein coding	4684	32	0.807486
ENSCSAT00000001068.1	1:97475481-97499573	AASDHPPT	aminoadipate-semialdehyde dehydrogenase-phosphopantetheinyl transferase	protein coding	962	31	0.991578
ENSCSAT00000001068.1	1:97475481-97499573	AASDHPPT	aminoadipate-semialdehyde dehydrogenase-phosphopantetheinyl transferase	protein coding	1045	32	0.821721
ENSCSAT00000004129.1	16:30728070-30838704	AATF	apoptosis antagonizing transcription factor	protein coding	1906	55	0.813513
ENSCSAT00000010481.1	21:61322748-61529274	ABCB1	ATP binding cassette subfamily B member 1	protein coding	3214	115	0.884973
ENSCSAT00000010481.1	21:61322748-61529274	ABCB1	ATP binding cassette subfamily B member 1	protein coding	2844	104	0.876958
ENSCSAT00000010481.1	21:61322748-61529274	ABCB1	ATP binding cassette subfamily B member 1	protein coding	915	46	0.808165
ENSCSAT00000004779.1	21:119209675-119229801	ABCB8	ATP binding cassette subfamily B member 8	protein coding	2267	34	0.986899
ENSCSAT00000006065.1	5:14972646-15164567	ABCC1	ATP binding cassette subfamily C member 1	protein coding	6290	45	0.994523
ENSCSAT00000006065.1	5:14972646-15164567	ABCC1	ATP binding cassette subfamily C member 1	protein coding	5420	35	0.991734
ENSCSAT00000006065.1	5:14972646-15164567	ABCC1	ATP binding cassette subfamily C member 1	protein coding	6069	47	0.970274
ENSCSAT00000006065.1	5:14972646-15164567	ABCC1	ATP binding cassette subfamily C member 1	protein coding	5590	40	0.963016
ENSCSAT00000006065.1	5:14972646-15164567	ABCC1	ATP binding cassette subfamily C member 1	protein coding	5410	34	0.937792
ENSCSAT00000006065.1	5:14972646-15164567	ABCC1	ATP binding cassette subfamily C member 1	protein coding	6086	46	0.875629
ENSCSAT00000006065.1	5:14972646-15164567	ABCC1	ATP binding cassette subfamily C member 1	protein coding	6435	39	0.826764
ENSCSAT00000006065.1	5:14972646-15164567	ABCC1	ATP binding cassette subfamily C member 1	protein coding	5437	35	0.817722
ENSCSAT00000003512.1	16:42646812-42702852	ABCC3	ATP binding cassette subfamily C member 3	protein coding	4608	60	0.967389
ENSCSAT00000015626.1	3:73821134-74106579	ABCC4	ATP binding cassette subfamily C member 4	protein coding	4125	38	0.970058
ENSCSAT00000015626.1	3:73821134-74106579	ABCC4	ATP binding cassette subfamily C member 4	protein coding	4774	49	0.859985
ENSCSAT00000015626.1	3:73821134-74106579	ABCC4	ATP binding cassette subfamily C member 4	protein coding	4379	36	0.853483
ENSCSAT00000006268.1	17:41866062-41884972	ABCF1	ATP binding cassette subfamily F member 1	protein coding	2902	56	0.984699
ENSCSAT00000006268.1	17:41866062-41884972	ABCF1	ATP binding cassette subfamily F member 1	protein coding	2750	47	0.95285
ENSCSAT00000006268.1	17:41866062-41884972	ABCF1	ATP binding cassette subfamily F member 1	protein coding	3117	64	0.937876
ENSCSAT00000006268.1	17:41866062-41884972	ABCF1	ATP binding cassette subfamily F member 1	protein coding	2772	53	0.919973
ENSCSAT00000006268.1	17:41866062-41884972	ABCF1	ATP binding cassette subfamily F member 1	protein coding	2675	41	0.91748
ENSCSAT00000016278.1	28:9329923-9334816	ABHD11	abhydrolase domain containing 11	protein coding	1519	58	0.989584
ENSCSAT00000016278.1	28:9329923-9334816	ABHD11	abhydrolase domain containing 11	protein coding	1098	50	0.802049
ENSCSAT00000009997.1	6:1676438-1687353	ABHD17A	abhydrolase domain containing 17A, depalmitoylase	protein coding	1368	42	0.941231
ENSCSAT00000009997.1	6:1676438-1687353	ABHD17A	abhydrolase domain containing 17A, depalmitoylase	protein coding	1406	48	0.920491
ENSCSAT00000013179.1	26:2633937-2694831	ABHD17C	abhydrolase domain containing 17C, depalmitoylase	protein coding	1078	54	0.969726
ENSCSAT00000013179.1	26:2633937-2694831	ABHD17C	abhydrolase domain containing 17C, depalmitoylase	protein coding	1253	56	0.965222
ENSCSAT00000013179.1	26:2633937-2694831	ABHD17C	abhydrolase domain containing 17C, depalmitoylase	protein coding	700	50	0.940534
ENSCSAT00000013179.1	26:2633937-2694831	ABHD17C	abhydrolase domain containing 17C, depalmitoylase	protein coding	1001	52	0.900156
ENSCSAT00000013179.1	26:2633937-2694831	ABHD17C	abhydrolase domain containing 17C, depalmitoylase	protein coding	724	51	0.851202
ENSCSAT00000010079.1	9:26379516-26495676	ABI1	abl interactor 1	protein coding	1703	32	0.812262
ENSCSAT00000012861.1	12:7256648-7312734	ABL1	ABL proto-oncogene 1, non-receptor tyrosine kinase	protein coding	4812	30	0.939802
ENSCSAT00000012486.1	15:1282650-1297832	ACAA1	acetyl-CoA acyltransferase 1	protein coding	1502	35	0.80985
ENSCSAT00000004117.1	16:30452343-30705004	ACACA	acetyl-CoA carboxylase alpha	protein coding	9278	37	0.973825
ENSCSAT00000004117.1	16:30452343-30705004	ACACA	acetyl-CoA carboxylase alpha	protein coding	9341	35	0.901695
ENSCSAT00000004117.1	16:30452343-30705004	ACACA	acetyl-CoA carboxylase alpha	protein coding	8431	33	0.898602
ENSCSAT00000004117.1	16:30452343-30705004	ACACA	acetyl-CoA carboxylase alpha	protein coding	8739	40	0.80089
ENSCSAT00000010019.1	16:6593287-6598979	ACADVL	acyl-CoA dehydrogenase very long chain	protein coding	2210	31	0.806388
ENSCSAT00000014194.1	29:23427573-23464394	ACIN1	apoptotic chromatin condensation inducer 1	protein coding	4396	53	0.844053
ENSCSAT00000003842.1	19:24008667-24071356	ACO2	aconitase 2	protein coding	2500	269	0.959278
ENSCSAT00000002976.1	16:45706360-45740247	ACOX1	acyl-CoA oxidase 1	protein coding	1913	33	0.800787
ENSCSAT00000005827.1	10:108787061-108869042	ACSL3	acyl-CoA synthetase long chain family member 3	protein coding	3961	36	0.964433
ENSCSAT00000005827.1	10:108787061-108869042	ACSL3	acyl-CoA synthetase long chain family member 3	protein coding	2707	151	0.93182
ENSCSAT00000005827.1	10:108787061-108869042	ACSL3	acyl-CoA synthetase long chain family member 3	protein coding	627	102	0.848905
ENSCSAT00000011109.1	15:9837274-9863430	ACTL6A	actin like 6A	protein coding	253	38	0.818744
ENSCSAT00000011203.1	24:46085751-46196886	ACTN1	actinin alpha 1	protein coding	977	30	0.933097
ENSCSAT00000011203.1	24:46085751-46196886	ACTN1	actinin alpha 1	protein coding	1669	62	0.807128
ENSCSAT00000003452.1	9:95506675-95530984	ACTR1A	actin related protein 1A	protein coding	1500	34	0.83181
ENSCSAT00000003452.1	9:95506675-95530984	ACTR1A	actin related protein 1A	protein coding	1285	33	0.830867
ENSCSAT00000003452.1	9:95506675-95530984	ACTR1A	actin related protein 1A	protein coding	403	34	0.829035
ENSCSAT00000003452.1	9:95506675-95530984	ACTR1A	actin related protein 1A	protein coding	1688	37	0.823837
ENSCSAT00000012873.1	14:41739968-41779964	ACTR2	actin related protein 2	protein coding	1318	55	0.946051
ENSCSAT00000012873.1	14:41739968-41779964	ACTR2	actin related protein 2	protein coding	1394	52	0.928533
ENSCSAT00000012873.1	14:41739968-41779964	ACTR2	actin related protein 2	protein coding	1104	52	0.873054
ENSCSAT00000014555.1	10:16297502-16369220	ACTR3	actin related protein 3	protein coding	281	54	0.851921
ENSCSAT00000010065.1	26:24768915-24919009	ADAM10	ADAM metallopeptidase domain 10	protein coding	2571	58	0.929131
ENSCSAT00000005180.1	14:98092044-98157217	ADAM17	ADAM metallopeptidase domain 17	protein coding	2533	33	0.936347
ENSCSAT00000005180.1	14:98092044-98157217	ADAM17	ADAM metallopeptidase domain 17	protein coding	2089	30	0.852177
ENSCSAT00000007130.1	2:65376310-65385918	ADAMTS1	ADAM metallopeptidase with thrombospondin type 1 motif 1	protein coding	2827	110	0.999173
ENSCSAT00000007130.1	2:65376310-65385918	ADAMTS1	ADAM metallopeptidase with thrombospondin type 1 motif 1	protein coding	3113	119	0.983629
ENSCSAT00000007130.1	2:65376310-65385918	ADAMTS1	ADAM metallopeptidase with thrombospondin type 1 motif 1	protein coding	3103	103	0.969003
ENSCSAT00000007130.1	2:65376310-65385918	ADAMTS1	ADAM metallopeptidase with thrombospondin type 1 motif 1	protein coding	3222	117	0.94868
ENSCSAT00000007130.1	2:65376310-65385918	ADAMTS1	ADAM metallopeptidase with thrombospondin type 1 motif 1	protein coding	2800	103	0.889507
ENSCSAT00000007130.1	2:65376310-65385918	ADAMTS1	ADAM metallopeptidase with thrombospondin type 1 motif 1	protein coding	3821	173	0.87129
ENSCSAT00000007130.1	2:65376310-65385918	ADAMTS1	ADAM metallopeptidase with thrombospondin type 1 motif 1	protein coding	3331	146	0.849059
ENSCSAT00000010042.1	22:25545420-25719362	ADAMTS9	ADAM metallopeptidase with thrombospondin type 1 motif 9	protein coding	6767	35	0.979503
ENSCSAT00000010042.1	22:25545420-25719362	ADAMTS9	ADAM metallopeptidase with thrombospondin type 1 motif 9	protein coding	6678	30	0.949144
ENSCSAT00000010042.1	22:25545420-25719362	ADAMTS9	ADAM metallopeptidase with thrombospondin type 1 motif 9	protein coding	7071	42	0.938316
ENSCSAT00000010042.1	22:25545420-25719362	ADAMTS9	ADAM metallopeptidase with thrombospondin type 1 motif 9	protein coding	7151	42	0.920727
ENSCSAT00000006282.1	21:109449321-109472121	ADCK2	aarF domain containing kinase 2	protein coding	2253	45	0.858333
ENSCSAT00000002892.1	5:43570189-43596087	ADGRG1	adhesion G protein-coupled receptor G1	protein coding	3074	75	0.978241
ENSCSAT00000002892.1	5:43570189-43596087	ADGRG1	adhesion G protein-coupled receptor G1	protein coding	2976	94	0.959084
ENSCSAT00000002892.1	5:43570189-43596087	ADGRG1	adhesion G protein-coupled receptor G1	protein coding	3890	221	0.92939
ENSCSAT00000002892.1	5:43570189-43596087	ADGRG1	adhesion G protein-coupled receptor G1	protein coding	3170	117	0.83347
ENSCSAT00000015151.1	13:30809634-30950767	ADGRG6	adhesion G protein-coupled receptor G6	protein coding	2142	40	0.993066
ENSCSAT00000015151.1	13:30809634-30950767	ADGRG6	adhesion G protein-coupled receptor G6	protein coding	1158	34	0.852866
ENSCSAT00000015151.1	13:30809634-30950767	ADGRG6	adhesion G protein-coupled receptor G6	protein coding	1447	35	0.844731
ENSCSAT00000015151.1	13:30809634-30950767	ADGRG6	adhesion G protein-coupled receptor G6	protein coding	1077	34	0.83325
ENSCSAT00000017123.1	20:51305336-51496007	ADGRL2	adhesion G protein-coupled receptor L2	protein coding	2337	34	0.931674
ENSCSAT00000017123.1	20:51305336-51496007	ADGRL2	adhesion G protein-coupled receptor L2	protein coding	1902	30	0.897511
ENSCSAT00000017123.1	20:51305336-51496007	ADGRL2	adhesion G protein-coupled receptor L2	protein coding	2467	37	0.853224
ENSCSAT00000002148.1	7:47190294-47211651	ADH5	alcohol dehydrogenase 5 (class III), chi polypeptide	protein coding	1177	92	0.830535
ENSCSAT00000012323.1	25:26453242-26462549	ADIPOR1	adiponectin receptor 1	protein coding	1561	72	0.972084
ENSCSAT00000012323.1	25:26453242-26462549	ADIPOR1	adiponectin receptor 1	protein coding	1567	82	0.900757
ENSCSAT00000012323.1	25:26453242-26462549	ADIPOR1	adiponectin receptor 1	protein coding	1497	79	0.888434
ENSCSAT00000013302.1	2:13039866-13081161	ADNP	activity dependent neuroprotector homeobox	protein coding	4183	30	0.879561
ENSCSAT00000007378.1	25:81442787-81485292	ADSS2	adenylosuccinate synthase 2	protein coding	1679	34	0.946375
ENSCSAT00000015600.1	18:70891554-70939352	AFG3L2	AFG3 like matrix AAA peptidase subunit 2	protein coding	2287	62	0.980624
ENSCSAT00000015600.1	18:70891554-70939352	AFG3L2	AFG3 like matrix AAA peptidase subunit 2	protein coding	2183	60	0.861062
ENSCSAT00000015600.1	18:70891554-70939352	AFG3L2	AFG3 like matrix AAA peptidase subunit 2	protein coding	1592	49	0.813095
ENSCSAT00000013980.1	12:1511124-1525440	AGPAT2	1-acylglycerol-3-phosphate O-acyltransferase 2	protein coding	1435	52	0.876855
ENSCSAT00000013980.1	12:1511124-1525440	AGPAT2	1-acylglycerol-3-phosphate O-acyltransferase 2	protein coding	1116	51	0.839456
ENSCSAT00000017865.1	20:130383220-130416933	AGRN	agrin	protein coding	6360	44	0.95283
ENSCSAT00000017865.1	20:130383220-130416933	AGRN	agrin	protein coding	6476	44	0.845219
ENSCSAT00000017865.1	20:130383220-130416933	AGRN	agrin	protein coding	6935	114	0.82939
ENSCSAT00000017735.1	20:120041479-120056557	AGTRAP	angiotensin II receptor associated protein	protein coding	636	40	0.978648
ENSCSAT00000017735.1	20:120041479-120056557	AGTRAP	angiotensin II receptor associated protein	protein coding	879	54	0.874889
ENSCSAT00000010202.1	2:38579024-38601208	AHCY	adenosylhomocysteinase	protein coding	1903	151	0.936648
ENSCSAT00000010202.1	2:38579024-38601208	AHCY	adenosylhomocysteinase	protein coding	1791	182	0.820004
ENSCSAT00000016973.1	20:23518567-23559850	AHCYL1	adenosylhomocysteinase like 1	protein coding	2018	38	0.848162
ENSCSAT00000004589.1	1:11366948-11384100	AHNAK	AHNAK nucleoprotein	protein coding	12243	30	0.992532
ENSCSAT00000004589.1	1:11366948-11384100	AHNAK	AHNAK nucleoprotein	protein coding	12733	42	0.968798
ENSCSAT00000009846.1	24:54719414-54730848	AHSA1	activator of HSP90 ATPase activity 1	protein coding	1218	68	0.806221
ENSCSAT00000014058.1	25:6858152-6898175	AIDA	axin interactor, dorsalization associated	protein coding	1029	51	0.88497
ENSCSAT00000015835.1	28:15209983-15226265	AIMP2	aminoacyl tRNA synthetase complex interacting multifunctional protein 2	protein coding	967	85	0.909302
ENSCSAT00000015835.1	28:15209983-15226265	AIMP2	aminoacyl tRNA synthetase complex interacting multifunctional protein 2	protein coding	92	40	0.827798
ENSCSAT00000014215.1	29:23341249-23352685	AJUBA	ajuba LIM protein	protein coding	2090	74	0.940602
ENSCSAT00000014215.1	29:23341249-23352685	AJUBA	ajuba LIM protein	protein coding	1146	43	0.93036
ENSCSAT00000012368.1	13:78691816-78812834	AKAP12	A-kinase anchoring protein 12	protein coding	5813	30	0.962154
ENSCSAT00000012368.1	13:78691816-78812834	AKAP12	A-kinase anchoring protein 12	protein coding	6591	30	0.853769
ENSCSAT00000015431.1	13:12145733-12175191	AKIRIN2	akirin 2	protein coding	1134	32	0.982803
ENSCSAT00000017316.1	20:87228189-87245466	AKR1A1	aldo-keto reductase family 1 member A1	protein coding	106	44	0.866717
ENSCSAT00000012044.1	9:5013032-5033947	AKR1E2	aldo-keto reductase family 1 member E2	protein coding	1439	37	0.985435
ENSCSAT00000012044.1	9:5013032-5033947	AKR1E2	aldo-keto reductase family 1 member E2	protein coding	1484	41	0.871347
ENSCSAT00000007780.1	24:82704068-82727698	AKT1	AKT serine/threonine kinase 1	protein coding	1071	39	0.984238
ENSCSAT00000007780.1	24:82704068-82727698	AKT1	AKT serine/threonine kinase 1	protein coding	1807	71	0.93791
ENSCSAT00000007780.1	24:82704068-82727698	AKT1	AKT serine/threonine kinase 1	protein coding	1534	62	0.828991
ENSCSAT00000001782.1	6:34690462-34720781	AKT2	AKT serine/threonine kinase 2	protein coding	2459	36	0.905644
ENSCSAT00000010044.1	26:25439360-25557202	ALDH1A2	aldehyde dehydrogenase 1 family member A2	protein coding	2875	30	0.86414
ENSCSAT00000017661.1	20:113679627-113693792	ALDH4A1	aldehyde dehydrogenase 4 family member A1	protein coding	2418	36	0.901079
ENSCSAT00000012613.1	23:29535265-29573358	ALDH7A1	aldehyde dehydrogenase 7 family member A1	protein coding	1456	56	0.944265
ENSCSAT00000009166.1	12:40202748-40208342	ALG2	ALG2 alpha-1,3/1,6-mannosyltransferase	protein coding	596	34	0.971541
ENSCSAT00000009166.1	12:40202748-40208342	ALG2	ALG2 alpha-1,3/1,6-mannosyltransferase	protein coding	1128	39	0.966604
ENSCSAT00000009166.1	12:40202748-40208342	ALG2	ALG2 alpha-1,3/1,6-mannosyltransferase	protein coding	805	37	0.947568
ENSCSAT00000009166.1	12:40202748-40208342	ALG2	ALG2 alpha-1,3/1,6-mannosyltransferase	protein coding	563	37	0.901532
ENSCSAT00000009166.1	12:40202748-40208342	ALG2	ALG2 alpha-1,3/1,6-mannosyltransferase	protein coding	710	34	0.892664
ENSCSAT00000009166.1	12:40202748-40208342	ALG2	ALG2 alpha-1,3/1,6-mannosyltransferase	protein coding	1459	32	0.810056
ENSCSAT00000003573.1	1:21462516-21505934	ALKBH3	alkB homolog 3, alpha-ketoglutarate dependent dioxygenase	protein coding	471	30	0.804738
ENSCSAT00000006232.1	16:17222378-17249117	ALKBH5	alkB homolog 5, RNA demethylase	protein coding	2608	56	0.897533
ENSCSAT00000006232.1	16:17222378-17249117	ALKBH5	alkB homolog 5, RNA demethylase	protein coding	2575	66	0.877901
ENSCSAT00000006232.1	16:17222378-17249117	ALKBH5	alkB homolog 5, RNA demethylase	protein coding	1210	37	0.875163
ENSCSAT00000016256.1	18:21107369-21252693	ALPK2	alpha kinase 2	protein coding	7015	98	0.999643
ENSCSAT00000016256.1	18:21107369-21252693	ALPK2	alpha kinase 2	protein coding	4883	40	0.99438
ENSCSAT00000016256.1	18:21107369-21252693	ALPK2	alpha kinase 2	protein coding	6681	140	0.989852
ENSCSAT00000016256.1	18:21107369-21252693	ALPK2	alpha kinase 2	protein coding	5153	53	0.986403
ENSCSAT00000016256.1	18:21107369-21252693	ALPK2	alpha kinase 2	protein coding	5457	70	0.961765
ENSCSAT00000016256.1	18:21107369-21252693	ALPK2	alpha kinase 2	protein coding	5006	53	0.956673
ENSCSAT00000016256.1	18:21107369-21252693	ALPK2	alpha kinase 2	protein coding	4939	47	0.946129
ENSCSAT00000016256.1	18:21107369-21252693	ALPK2	alpha kinase 2	protein coding	7106	237	0.928389
ENSCSAT00000016256.1	18:21107369-21252693	ALPK2	alpha kinase 2	protein coding	4681	42	0.916476
ENSCSAT00000016256.1	18:21107369-21252693	ALPK2	alpha kinase 2	protein coding	5546	75	0.814908
ENSCSAT00000016256.1	18:21107369-21252693	ALPK2	alpha kinase 2	protein coding	5248	55	0.808105
ENSCSAT00000013631.1	13:62976613-62984762	AMD1	adenosylmethionine decarboxylase 1	protein coding	1397	42	0.869073
ENSCSAT00000003174.1	5:42275584-42334207	AMFR	autocrine motility factor receptor	protein coding	2264	77	0.98537
ENSCSAT00000003174.1	5:42275584-42334207	AMFR	autocrine motility factor receptor	protein coding	2163	66	0.878699
ENSCSAT00000008902.1	15:56003236-56022123	AMOTL2	angiomotin like 2	protein coding	2641	55	0.99368
ENSCSAT00000008902.1	15:56003236-56022123	AMOTL2	angiomotin like 2	protein coding	2734	58	0.991989
ENSCSAT00000008902.1	15:56003236-56022123	AMOTL2	angiomotin like 2	protein coding	3238	93	0.988475
ENSCSAT00000008902.1	15:56003236-56022123	AMOTL2	angiomotin like 2	protein coding	3748	157	0.977511
ENSCSAT00000008902.1	15:56003236-56022123	AMOTL2	angiomotin like 2	protein coding	3289	118	0.972478
ENSCSAT00000008902.1	15:56003236-56022123	AMOTL2	angiomotin like 2	protein coding	3534	102	0.960343
ENSCSAT00000008902.1	15:56003236-56022123	AMOTL2	angiomotin like 2	protein coding	2826	71	0.914037
ENSCSAT00000008902.1	15:56003236-56022123	AMOTL2	angiomotin like 2	protein coding	3145	100	0.912426
ENSCSAT00000008902.1	15:56003236-56022123	AMOTL2	angiomotin like 2	protein coding	3906	193	0.91089
ENSCSAT00000008902.1	15:56003236-56022123	AMOTL2	angiomotin like 2	protein coding	3367	81	0.905615
ENSCSAT00000008902.1	15:56003236-56022123	AMOTL2	angiomotin like 2	protein coding	3485	134	0.901341
ENSCSAT00000008902.1	15:56003236-56022123	AMOTL2	angiomotin like 2	protein coding	3003	83	0.899004
ENSCSAT00000008902.1	15:56003236-56022123	AMOTL2	angiomotin like 2	protein coding	3042	77	0.896179
ENSCSAT00000008902.1	15:56003236-56022123	AMOTL2	angiomotin like 2	protein coding	3588	168	0.852386
ENSCSAT00000008902.1	15:56003236-56022123	AMOTL2	angiomotin like 2	protein coding	4100	146	0.807321
ENSCSAT00000014962.1	14:14841197-14958743	ANAPC1	anaphase promoting complex subunit 1	protein coding	6001	30	0.805809
ENSCSAT00000000233.1	16:73765674-73773620	ANAPC11	anaphase promoting complex subunit 11	protein coding	208	173	0.849418
ENSCSAT00000006614.1	9:59074739-59096432	ANAPC16	anaphase promoting complex subunit 16	protein coding	996	34	0.83904
ENSCSAT00000000225.1	11:116680587-116728122	ANAPC5	anaphase promoting complex subunit 5	protein coding	2449	45	0.961797
ENSCSAT00000000225.1	11:116680587-116728122	ANAPC5	anaphase promoting complex subunit 5	protein coding	702	35	0.875195
ENSCSAT00000016703.1	11:128060889-128106604	ANKLE2	ankyrin repeat and LEM domain containing 2	protein coding	2204	42	0.994935
ENSCSAT00000016703.1	11:128060889-128106604	ANKLE2	ankyrin repeat and LEM domain containing 2	protein coding	2221	45	0.913163
ENSCSAT00000016703.1	11:128060889-128106604	ANKLE2	ankyrin repeat and LEM domain containing 2	protein coding	2135	44	0.897444
ENSCSAT00000016703.1	11:128060889-128106604	ANKLE2	ankyrin repeat and LEM domain containing 2	protein coding	2325	49	0.874237
ENSCSAT00000019675.1	24:80435892-80436845	ANKRD9	ankyrin repeat domain 9	protein coding	446	51	0.951822
ENSCSAT00000019675.1	24:80435892-80436845	ANKRD9	ankyrin repeat domain 9	protein coding	155	40	0.935614
ENSCSAT00000019675.1	24:80435892-80436845	ANKRD9	ankyrin repeat domain 9	protein coding	935	36	0.899384
ENSCSAT00000019675.1	24:80435892-80436845	ANKRD9	ankyrin repeat domain 9	protein coding	794	53	0.898197
ENSCSAT00000013122.1	21:22034259-22099158	ANLN	anillin actin binding protein	protein coding	1121	44	0.853648
ENSCSAT00000014801.1	22:4805218-5050158	ANO10	anoctamin 10	protein coding	2429	47	0.824526
ENSCSAT00000016200.1	KE148049.1:723403-741002	ANP32E	acidic nuclear phosphoprotein 32 family member E	protein coding	3035	36	0.88139
ENSCSAT00000006222.1	12:84207820-84226562	ANXA1	annexin A1	protein coding	990	330	0.84731
ENSCSAT00000007452.1	9:51608938-51656225	ANXA11	annexin A11	protein coding	966	83	0.917016
ENSCSAT00000013153.1	14:37297652-37344884	ANXA4	annexin A4	protein coding	703	609	0.863883
ENSCSAT00000013153.1	14:37297652-37344884	ANXA4	annexin A4	protein coding	2385	193	0.860282
ENSCSAT00000001743.1	7:68940304-68970811	ANXA5	annexin A5	protein coding	1204	388	0.933693
ENSCSAT00000009360.1	10:86077791-86166776	AOX1	aldehyde oxidase 1	protein coding	4112	32	0.952967
ENSCSAT00000007843.1	19:12195755-12259272	AP1B1	adaptor related protein complex 1 subunit beta 1	protein coding	3224	30	0.806464
ENSCSAT00000003803.1	6:14705089-14743702	AP1M1	adaptor related protein complex 1 subunit mu 1	protein coding	1917	73	0.905035
ENSCSAT00000003803.1	6:14705089-14743702	AP1M1	adaptor related protein complex 1 subunit mu 1	protein coding	1387	63	0.8186
ENSCSAT00000008584.1	1:731645-818642	AP2A2	adaptor related protein complex 2 subunit alpha 2	protein coding	2872	70	0.858961
ENSCSAT00000004294.1	16:29061568-29201464	AP2B1	adaptor related protein complex 2 subunit beta 1	protein coding	5358	43	0.927449
ENSCSAT00000004294.1	16:29061568-29201464	AP2B1	adaptor related protein complex 2 subunit beta 1	protein coding	949	34	0.91202
ENSCSAT00000004294.1	16:29061568-29201464	AP2B1	adaptor related protein complex 2 subunit beta 1	protein coding	5341	39	0.903358
ENSCSAT00000004294.1	16:29061568-29201464	AP2B1	adaptor related protein complex 2 subunit beta 1	protein coding	2867	76	0.845355
ENSCSAT00000004294.1	16:29061568-29201464	AP2B1	adaptor related protein complex 2 subunit beta 1	protein coding	402	31	0.803388
ENSCSAT00000009940.1	6:1901507-1951314	AP3D1	adaptor related protein complex 3 subunit delta 1	protein coding	4783	88	0.932346
ENSCSAT00000009940.1	6:1901507-1951314	AP3D1	adaptor related protein complex 3 subunit delta 1	protein coding	4039	30	0.922176
ENSCSAT00000007093.1	9:57230801-57251616	AP3M1	adaptor related protein complex 3 subunit mu 1	protein coding	1063	36	0.803556
ENSCSAT00000015170.1	27:9311146-9534105	APBB2	amyloid beta precursor protein binding family B member 2	protein coding	2297	33	0.957207
ENSCSAT00000015170.1	27:9311146-9534105	APBB2	amyloid beta precursor protein binding family B member 2	protein coding	2344	30	0.949011
ENSCSAT00000015170.1	27:9311146-9534105	APBB2	amyloid beta precursor protein binding family B member 2	protein coding	4152	31	0.890444
ENSCSAT00000016198.1	KE148049.1:772623-778270	APH1A	aph-1 homolog A, gamma-secretase subunit	protein coding	1313	102	0.970493
ENSCSAT00000000208.1	1:121150291-121224534	APLP2	amyloid beta precursor like protein 2	protein coding	2583	178	0.950176
ENSCSAT00000000208.1	1:121150291-121224534	APLP2	amyloid beta precursor like protein 2	protein coding	2606	166	0.887717
ENSCSAT00000000208.1	1:121150291-121224534	APLP2	amyloid beta precursor like protein 2	protein coding	2575	179	0.884804
ENSCSAT00000004434.1	19:21665117-21698449	APOBEC3F	apolipoprotein B mRNA editing enzyme catalytic subunit 3F	protein coding	1984	37	0.941829
ENSCSAT00000004434.1	19:21665117-21698449	APOBEC3F	apolipoprotein B mRNA editing enzyme catalytic subunit 3F	protein coding	2003	35	0.857927
ENSCSAT00000004434.1	19:21665117-21698449	APOBEC3F	apolipoprotein B mRNA editing enzyme catalytic subunit 3F	protein coding	2322	33	0.826618
ENSCSAT00000007116.1	2:66037261-66321306	APP	amyloid beta precursor protein	protein coding	2632	206	0.802244
ENSCSAT00000004026.1	16:31678566-31754309	APPBP2	amyloid beta precursor protein binding protein 2	protein coding	1825	154	0.956298
ENSCSAT00000000997.1	11:100400084-100462507	APPL2	adaptor protein, phosphotyrosine interacting with PH domain and leucine zipper 2	protein coding	2251	43	0.923297
ENSCSAT00000000997.1	11:100400084-100462507	APPL2	adaptor protein, phosphotyrosine interacting with PH domain and leucine zipper 2	protein coding	1785	47	0.844246
ENSCSAT00000005198.1	26:47927137-48036478	AQR	aquarius intron-binding spliceosomal factor	protein coding	4535	32	0.811075
ENSCSAT00000000588.1	1:109964120-109998290	ARCN1	archain 1	protein coding	1873	37	0.977197
ENSCSAT00000000588.1	1:109964120-109998290	ARCN1	archain 1	protein coding	1837	37	0.926264
ENSCSAT00000000588.1	1:109964120-109998290	ARCN1	archain 1	protein coding	2131	43	0.801011
ENSCSAT00000004263.1	11:45178111-45196858	ARF3	ADP ribosylation factor 3	protein coding	1302	116	0.841541
ENSCSAT00000019498.1	24:26949388-26950074	ARF6	ADP ribosylation factor 6	protein coding	388	48	0.992021
ENSCSAT00000019498.1	24:26949388-26950074	ARF6	ADP ribosylation factor 6	protein coding	363	42	0.98409
ENSCSAT00000019498.1	24:26949388-26950074	ARF6	ADP ribosylation factor 6	protein coding	605	46	0.974714
ENSCSAT00000019498.1	24:26949388-26950074	ARF6	ADP ribosylation factor 6	protein coding	279	33	0.966136
ENSCSAT00000019498.1	24:26949388-26950074	ARF6	ADP ribosylation factor 6	protein coding	559	52	0.884102
ENSCSAT00000019498.1	24:26949388-26950074	ARF6	ADP ribosylation factor 6	protein coding	86	39	0.855913
ENSCSAT00000003715.1	1:18627611-18650706	ARHGAP1	Rho GTPase activating protein 1	protein coding	1713	35	0.986999
ENSCSAT00000003715.1	1:18627611-18650706	ARHGAP1	Rho GTPase activating protein 1	protein coding	2123	56	0.816973
ENSCSAT00000000652.1	16:67680018-67732938	ARHGAP23	Rho GTPase activating protein 23	protein coding	5110	45	0.889335
ENSCSAT00000017050.1	20:39036500-39097068	ARHGAP29	Rho GTPase activating protein 29	protein coding	4314	180	0.993304
ENSCSAT00000017050.1	20:39036500-39097068	ARHGAP29	Rho GTPase activating protein 29	protein coding	4146	210	0.991478
ENSCSAT00000017050.1	20:39036500-39097068	ARHGAP29	Rho GTPase activating protein 29	protein coding	4457	185	0.990449
ENSCSAT00000017050.1	20:39036500-39097068	ARHGAP29	Rho GTPase activating protein 29	protein coding	4644	234	0.98719
ENSCSAT00000017050.1	20:39036500-39097068	ARHGAP29	Rho GTPase activating protein 29	protein coding	4866	249	0.977724
ENSCSAT00000017050.1	20:39036500-39097068	ARHGAP29	Rho GTPase activating protein 29	protein coding	4212	172	0.959091
ENSCSAT00000017050.1	20:39036500-39097068	ARHGAP29	Rho GTPase activating protein 29	protein coding	4004	174	0.956995
ENSCSAT00000017050.1	20:39036500-39097068	ARHGAP29	Rho GTPase activating protein 29	protein coding	3978	196	0.935923
ENSCSAT00000017050.1	20:39036500-39097068	ARHGAP29	Rho GTPase activating protein 29	protein coding	4193	191	0.924732
ENSCSAT00000017050.1	20:39036500-39097068	ARHGAP29	Rho GTPase activating protein 29	protein coding	6000	176	0.908949
ENSCSAT00000017050.1	20:39036500-39097068	ARHGAP29	Rho GTPase activating protein 29	protein coding	4039	193	0.868025
ENSCSAT00000017050.1	20:39036500-39097068	ARHGAP29	Rho GTPase activating protein 29	protein coding	4247	205	0.854858
ENSCSAT00000017050.1	20:39036500-39097068	ARHGAP29	Rho GTPase activating protein 29	protein coding	937	63	0.832077
ENSCSAT00000000236.1	16:73740944-73745062	ARHGDIA	Rho GDP dissociation inhibitor alpha	protein coding	641	80	0.975633
ENSCSAT00000000236.1	16:73740944-73745062	ARHGDIA	Rho GDP dissociation inhibitor alpha	protein coding	650	84	0.928212
ENSCSAT00000000236.1	16:73740944-73745062	ARHGDIA	Rho GDP dissociation inhibitor alpha	protein coding	1345	142	0.867183
ENSCSAT00000013583.1	4:68112244-68298438	ARHGEF28	Rho guanine nucleotide exchange factor 28	protein coding	4832	35	0.974144
ENSCSAT00000013583.1	4:68112244-68298438	ARHGEF28	Rho guanine nucleotide exchange factor 28	protein coding	4863	32	0.914831
ENSCSAT00000013583.1	4:68112244-68298438	ARHGEF28	Rho guanine nucleotide exchange factor 28	protein coding	4675	30	0.858794
ENSCSAT00000005455.1	9:69190045-69382069	ARID5B	AT-rich interaction domain 5B	protein coding	6539	39	0.855825
ENSCSAT00000003273.1	1:34833165-34848597	ARL14EP	ADP ribosylation factor like GTPase 14 effector protein	protein coding	453	33	0.807274
ENSCSAT00000002958.1	5:43192287-43201681	ARL2BP	ADP ribosylation factor like GTPase 2 binding protein	protein coding	826	75	0.929103
ENSCSAT00000009081.1	15:52243835-52355232	ARMC8	armadillo repeat containing 8	protein coding	2781	31	0.950402
ENSCSAT00000018206.1	X:89938667-89939806	ARMCX3	armadillo repeat containing X-linked 3	protein coding	694	30	0.800072
ENSCSAT00000010764.1	25:45731326-45739508	ARPC5	actin related protein 2/3 complex subunit 5	protein coding	128	128	0.925664
ENSCSAT00000011693.1	12:13268025-13283515	ARPC5L	actin related protein 2/3 complex subunit 5 like	protein coding	812	30	0.84323
ENSCSAT00000009657.1	23:52906825-52911986	ARSI	arylsulfatase family member I	protein coding	1046	33	0.991633
ENSCSAT00000009657.1	23:52906825-52911986	ARSI	arylsulfatase family member I	protein coding	1427	34	0.96658
ENSCSAT00000009657.1	23:52906825-52911986	ARSI	arylsulfatase family member I	protein coding	1541	45	0.960934
ENSCSAT00000009657.1	23:52906825-52911986	ARSI	arylsulfatase family member I	protein coding	1677	42	0.841104
ENSCSAT00000001821.1	7:61712063-61786876	ARSJ	arylsulfatase family member J	protein coding	344	63	0.860653
ENSCSAT00000014820.1	8:16151247-16181155	ASAH1	N-acylsphingosine amidohydrolase 1	protein coding	928	51	0.925917
ENSCSAT00000014820.1	8:16151247-16181155	ASAH1	N-acylsphingosine amidohydrolase 1	protein coding	1437	55	0.802518
ENSCSAT00000008179.1	8:124514210-124869668	ASAP1	ArfGAP with SH3 domain, ankyrin repeat and PH domain 1	protein coding	4184	31	0.963592
ENSCSAT00000008179.1	8:124514210-124869668	ASAP1	ArfGAP with SH3 domain, ankyrin repeat and PH domain 1	protein coding	3521	30	0.885579
ENSCSAT00000004390.1	6:12761820-12772867	ASF1B	anti-silencing function 1B histone chaperone	protein coding	602	31	0.96209
ENSCSAT00000016386.1	28:1782553-1802517	ASL	argininosuccinate lyase	protein coding	852	38	0.833062
ENSCSAT00000011134.1	21:51247742-51265241	ASNS	asparagine synthetase (glutamine-hydrolyzing)	protein coding	1268	30	0.814611
ENSCSAT00000004575.1	1:11502578-11529598	ASRGL1	asparaginase and isoaspartyl peptidase 1	protein coding	2010	54	0.994953
ENSCSAT00000004575.1	1:11502578-11529598	ASRGL1	asparaginase and isoaspartyl peptidase 1	protein coding	1803	66	0.988931
ENSCSAT00000004575.1	1:11502578-11529598	ASRGL1	asparaginase and isoaspartyl peptidase 1	protein coding	1641	58	0.95901
ENSCSAT00000004575.1	1:11502578-11529598	ASRGL1	asparaginase and isoaspartyl peptidase 1	protein coding	1867	71	0.949539
ENSCSAT00000004575.1	1:11502578-11529598	ASRGL1	asparaginase and isoaspartyl peptidase 1	protein coding	1664	61	0.829903
ENSCSAT00000007307.1	17:39901226-39914142	ATF6B	activating transcription factor 6 beta	protein coding	2162	36	0.971308
ENSCSAT00000007307.1	17:39901226-39914142	ATF6B	activating transcription factor 6 beta	protein coding	2202	37	0.959592
ENSCSAT00000003855.1	11:48243216-48251371	ATG101	autophagy related 101	protein coding	1100	54	0.90812
ENSCSAT00000003855.1	11:48243216-48251371	ATG101	autophagy related 101	protein coding	1223	57	0.878841
ENSCSAT00000003855.1	11:48243216-48251371	ATG101	autophagy related 101	protein coding	464	36	0.806999
ENSCSAT00000012925.1	23:19072401-19087625	ATG12	autophagy related 12	protein coding	902	51	0.95337
ENSCSAT00000004683.1	22:68228203-68257503	ATG3	autophagy related 3	protein coding	595	62	0.879663
ENSCSAT00000003790.1	10:127689882-127720226	ATG4B	autophagy related 4B cysteine peptidase	protein coding	1425	38	0.968298
ENSCSAT00000017191.1	20:70208716-70291718	ATG4C	autophagy related 4C cysteine peptidase	protein coding	1823	30	0.91657
ENSCSAT00000010355.1	14:69020944-69100885	ATL2	atlastin GTPase 2	protein coding	2860	32	0.976564
ENSCSAT00000010355.1	14:69020944-69100885	ATL2	atlastin GTPase 2	protein coding	2189	30	0.850161
ENSCSAT00000017674.1	20:115578261-115605647	ATP13A2	ATPase cation transporting 13A2	protein coding	3724	33	0.807596
ENSCSAT00000006925.1	15:88497648-88557494	ATP13A3	ATPase 13A3	protein coding	3233	57	0.840821
ENSCSAT00000016838.1	20:17315117-17351054	ATP1A1	ATPase Na+/K+ transporting subunit alpha 1	protein coding	3221	147	0.841104
ENSCSAT00000009156.1	25:59895341-59925522	ATP1B1	ATPase Na+/K+ transporting subunit beta 1	protein coding	1307	60	0.969137
ENSCSAT00000009156.1	25:59895341-59925522	ATP1B1	ATPase Na+/K+ transporting subunit beta 1	protein coding	1194	65	0.938856
ENSCSAT00000009327.1	15:48690667-48742385	ATP1B3	ATPase Na+/K+ transporting subunit beta 3	protein coding	1214	110	0.922408
ENSCSAT00000009327.1	15:48690667-48742385	ATP1B3	ATPase Na+/K+ transporting subunit beta 3	protein coding	1785	40	0.871984
ENSCSAT00000000687.1	11:105522157-105590958	ATP2A2	ATPase sarcoplasmic/endoplasmic reticulum Ca2+ transporting 2	protein coding	1538	30	0.925715
ENSCSAT00000008562.1	15:59188225-59311709	ATP2C1	ATPase secretory pathway Ca2+ transporting 1	protein coding	1825	51	0.858756
ENSCSAT00000015824.1	KE148117.1:29014-47350	ATP6AP1	ATPase H+ transporting accessory protein 1	protein coding	1193	86	0.898503
ENSCSAT00000015824.1	KE148117.1:29014-47350	ATP6AP1	ATPase H+ transporting accessory protein 1	protein coding	1786	145	0.850327
ENSCSAT00000012099.1	X:37742545-37769062	ATP6AP2	ATPase H+ transporting accessory protein 2	protein coding	716	126	0.810228
ENSCSAT00000007637.1	23:75149710-75200192	ATP6V0E1	ATPase H+ transporting V0 subunit e1	protein coding	699	321	0.96286
ENSCSAT00000007637.1	23:75149710-75200192	ATP6V0E1	ATPase H+ transporting V0 subunit e1	protein coding	865	322	0.941617
ENSCSAT00000010012.1	8:97879019-97926263	ATP6V1C1	ATPase H+ transporting V1 subunit C1	protein coding	361	37	0.921087
ENSCSAT00000012421.1	19:1808855-1828040	ATP6V1E1	ATPase H+ transporting V1 subunit E1	protein coding	680	52	0.90175
ENSCSAT00000003358.1	19:28128688-28308617	ATXN10	ataxin 10	protein coding	2615	30	0.816913
ENSCSAT00000013788.1	14:32748909-32751776	AUP1	AUP1 lipid droplet regulating VLDL assembly factor	protein coding	292	33	0.962512
ENSCSAT00000013788.1	14:32748909-32751776	AUP1	AUP1 lipid droplet regulating VLDL assembly factor	protein coding	670	41	0.876812
ENSCSAT00000013451.1	2:7734128-7752395	AURKA	aurora kinase A	protein coding	1086	36	0.940835
ENSCSAT00000013451.1	2:7734128-7752395	AURKA	aurora kinase A	protein coding	782	36	0.812146
ENSCSAT00000008789.1	16:7570538-7582959	AURKB	aurora kinase B	protein coding	1610	39	0.907321
ENSCSAT00000001582.1	6:35537773-35580716	AXL	AXL receptor tyrosine kinase	protein coding	2741	46	0.912851
ENSCSAT00000007751.1	15:72858073-72877516	AZI2	5-azacytidine induced 2	protein coding	1171	31	0.952282
ENSCSAT00000007751.1	15:72858073-72877516	AZI2	5-azacytidine induced 2	protein coding	1454	32	0.860279
ENSCSAT00000007751.1	15:72858073-72877516	AZI2	5-azacytidine induced 2	protein coding	1222	32	0.810112
ENSCSAT00000010018.1	8:97679468-97696928	AZIN1	antizyme inhibitor 1	protein coding	2500	43	0.93659
ENSCSAT00000010018.1	8:97679468-97696928	AZIN1	antizyme inhibitor 1	protein coding	3216	58	0.879349
ENSCSAT00000010018.1	8:97679468-97696928	AZIN1	antizyme inhibitor 1	protein coding	253	60	0.839637
ENSCSAT00000010018.1	8:97679468-97696928	AZIN1	antizyme inhibitor 1	protein coding	1823	78	0.827813
ENSCSAT00000004662.1	1:11282601-11289743	B3GAT3	beta-1,3-glucuronyltransferase 3	protein coding	1822	71	0.99438
ENSCSAT00000004662.1	1:11282601-11289743	B3GAT3	beta-1,3-glucuronyltransferase 3	protein coding	1618	66	0.887582
ENSCSAT00000007982.1	12:47104789-47162173	B4GALT1	beta-1,4-galactosyltransferase 1	protein coding	3862	42	0.965895
ENSCSAT00000007982.1	12:47104789-47162173	B4GALT1	beta-1,4-galactosyltransferase 1	protein coding	4112	40	0.899157
ENSCSAT00000007982.1	12:47104789-47162173	B4GALT1	beta-1,4-galactosyltransferase 1	protein coding	3450	30	0.853172
ENSCSAT00000007982.1	12:47104789-47162173	B4GALT1	beta-1,4-galactosyltransferase 1	protein coding	3383	34	0.832327
ENSCSAT00000005057.1	22:61604044-61630420	B4GALT4	beta-1,4-galactosyltransferase 4	protein coding	1689	33	0.957839
ENSCSAT00000005057.1	22:61604044-61630420	B4GALT4	beta-1,4-galactosyltransferase 4	protein coding	1463	30	0.947454
ENSCSAT00000005057.1	22:61604044-61630420	B4GALT4	beta-1,4-galactosyltransferase 4	protein coding	1640	33	0.904442
ENSCSAT00000006249.1	1:7929862-7932086	B4GAT1	beta-1,4-glucuronyltransferase 1	protein coding	1370	31	0.956675
ENSCSAT00000006249.1	1:7929862-7932086	B4GAT1	beta-1,4-glucuronyltransferase 1	protein coding	1312	35	0.848198
ENSCSAT00000008358.1	14:79289043-79732891	BABAM2	BRISC and BRCA1 A complex member 2	protein coding	445	32	0.886063
ENSCSAT00000008358.1	14:79289043-79732891	BABAM2	BRISC and BRCA1 A complex member 2	protein coding	324	33	0.804715
ENSCSAT00000011519.1	17:14420947-14433354	BAG2	BAG cochaperone 2	protein coding	1122	31	0.919611
ENSCSAT00000002761.1	9:112439782-112466086	BAG3	BAG cochaperone 3	protein coding	2284	45	0.956318
ENSCSAT00000002761.1	9:112439782-112466086	BAG3	BAG cochaperone 3	protein coding	2232	45	0.955482
ENSCSAT00000002761.1	9:112439782-112466086	BAG3	BAG cochaperone 3	protein coding	2009	35	0.87363
ENSCSAT00000011567.1	22:13764686-13774740	BAP1	BRCA1 associated protein 1	protein coding	2983	50	0.888232
ENSCSAT00000011567.1	22:13764686-13774740	BAP1	BRCA1 associated protein 1	protein coding	2290	34	0.804177
ENSCSAT00000019078.1	4:16936178-16936858	BASP1	brain abundant membrane attached signal protein 1	protein coding	451	119	0.998403
ENSCSAT00000019078.1	4:16936178-16936858	BASP1	brain abundant membrane attached signal protein 1	protein coding	512	131	0.997954
ENSCSAT00000000793.1	6:42186238-42194115	BAX	BCL2 associated X, apoptosis regulator	protein coding	625	81	0.906053
ENSCSAT00000000793.1	6:42186238-42194115	BAX	BCL2 associated X, apoptosis regulator	protein coding	234	70	0.835901
ENSCSAT00000000793.1	6:42186238-42194115	BAX	BCL2 associated X, apoptosis regulator	protein coding	420	83	0.826696
ENSCSAT00000001722.1	5:60707006-60732882	BCAR1	BCAR1 scaffold protein, Cas family member	protein coding	2909	46	0.984645
ENSCSAT00000001722.1	5:60707006-60732882	BCAR1	BCAR1 scaffold protein, Cas family member	protein coding	2672	31	0.984636
ENSCSAT00000001722.1	5:60707006-60732882	BCAR1	BCAR1 scaffold protein, Cas family member	protein coding	2575	32	0.848815
ENSCSAT00000016879.1	20:19084954-19099590	BCAS2	BCAS2 pre-mRNA processing factor	protein coding	592	50	0.88636
ENSCSAT00000016879.1	20:19084954-19099590	BCAS2	BCAS2 pre-mRNA processing factor	protein coding	743	55	0.821545
ENSCSAT00000000827.1	6:42030984-42049050	BCAT2	branched chain amino acid transaminase 2	protein coding	1533	42	0.844163
ENSCSAT00000003771.1	5:27795083-27799410	BCKDK	branched chain keto acid dehydrogenase kinase	protein coding	1606	83	0.972053
ENSCSAT00000017106.1	20:48073800-48085136	BCL10	BCL10 immune signaling adaptor	protein coding	506	32	0.969995
ENSCSAT00000017106.1	20:48073800-48085136	BCL10	BCL10 immune signaling adaptor	protein coding	772	31	0.955985
ENSCSAT00000017106.1	20:48073800-48085136	BCL10	BCL10 immune signaling adaptor	protein coding	818	30	0.914216
ENSCSAT00000017106.1	20:48073800-48085136	BCL10	BCL10 immune signaling adaptor	protein coding	868	31	0.806734
ENSCSAT00000010851.1	2:36058919-36116470	BCL2L1	BCL2 like 1	protein coding	78	35	0.992525
ENSCSAT00000010851.1	2:36058919-36116470	BCL2L1	BCL2 like 1	protein coding	464	50	0.989689
ENSCSAT00000010851.1	2:36058919-36116470	BCL2L1	BCL2 like 1	protein coding	215	51	0.986307
ENSCSAT00000010851.1	2:36058919-36116470	BCL2L1	BCL2 like 1	protein coding	85	37	0.978154
ENSCSAT00000010851.1	2:36058919-36116470	BCL2L1	BCL2 like 1	protein coding	233	52	0.968755
ENSCSAT00000010851.1	2:36058919-36116470	BCL2L1	BCL2 like 1	protein coding	294	30	0.958606
ENSCSAT00000010851.1	2:36058919-36116470	BCL2L1	BCL2 like 1	protein coding	499	57	0.918089
ENSCSAT00000010851.1	2:36058919-36116470	BCL2L1	BCL2 like 1	protein coding	406	63	0.898572
ENSCSAT00000010851.1	2:36058919-36116470	BCL2L1	BCL2 like 1	protein coding	144	50	0.892271
ENSCSAT00000010851.1	2:36058919-36116470	BCL2L1	BCL2 like 1	protein coding	1388	87	0.807383
ENSCSAT00000001293.1	6:38229459-38244150	BCL3	BCL3 transcription coactivator	protein coding	1195	73	0.961867
ENSCSAT00000014950.1	13:37143772-37166793	BCLAF1	BCL2 associated transcription factor 1	protein coding	2524	31	0.954802
ENSCSAT00000001374.1	16:63469192-63485322	BECN1	beclin 1	protein coding	1747	52	0.826651
ENSCSAT00000008994.1	22:41049712-41055360	BHLHE40	basic helix-loop-helix family member e40	protein coding	935	32	0.997445
ENSCSAT00000008994.1	22:41049712-41055360	BHLHE40	basic helix-loop-helix family member e40	protein coding	1399	49	0.980939
ENSCSAT00000008994.1	22:41049712-41055360	BHLHE40	basic helix-loop-helix family member e40	protein coding	1494	51	0.97271
ENSCSAT00000008994.1	22:41049712-41055360	BHLHE40	basic helix-loop-helix family member e40	protein coding	912	33	0.873642
ENSCSAT00000005347.1	9:72469323-72789167	BICC1	BicC family RNA binding protein 1	protein coding	3311	109	0.956418
ENSCSAT00000005347.1	9:72469323-72789167	BICC1	BicC family RNA binding protein 1	protein coding	4922	218	0.93071
ENSCSAT00000005347.1	9:72469323-72789167	BICC1	BicC family RNA binding protein 1	protein coding	962	33	0.914301
ENSCSAT00000005347.1	9:72469323-72789167	BICC1	BicC family RNA binding protein 1	protein coding	3129	113	0.85954
ENSCSAT00000005347.1	9:72469323-72789167	BICC1	BicC family RNA binding protein 1	protein coding	2727	98	0.809958
ENSCSAT00000014912.1	10:3113868-3173620	BIN1	bridging integrator 1	protein coding	2094	35	0.830493
ENSCSAT00000004851.1	16:23980712-24025976	BLMH	bleomycin hydrolase	protein coding	1637	40	0.984119
ENSCSAT00000004851.1	16:23980712-24025976	BLMH	bleomycin hydrolase	protein coding	1601	37	0.98086
ENSCSAT00000004851.1	16:23980712-24025976	BLMH	bleomycin hydrolase	protein coding	1613	39	0.95905
ENSCSAT00000004851.1	16:23980712-24025976	BLMH	bleomycin hydrolase	protein coding	1655	36	0.864045
ENSCSAT00000004851.1	16:23980712-24025976	BLMH	bleomycin hydrolase	protein coding	2116	43	0.847686
ENSCSAT00000003674.1	9:93308003-93318148	BLOC1S2	biogenesis of lysosomal organelles complex 1 subunit 2	protein coding	598	33	0.976618
ENSCSAT00000003674.1	9:93308003-93318148	BLOC1S2	biogenesis of lysosomal organelles complex 1 subunit 2	protein coding	701	33	0.967814
ENSCSAT00000002428.1	9:124568695-124585980	BNIP3	BCL2 interacting protein 3	protein coding	336	77	0.920072
ENSCSAT00000014151.1	8:24497351-24523553	BNIP3L	BCL2 interacting protein 3 like	protein coding	809	46	0.859928
ENSCSAT00000003796.1	10:127622149-127635833	BOK	BCL2 family apoptosis regulator BOK	protein coding	1819	105	0.938868
ENSCSAT00000003796.1	10:127622149-127635833	BOK	BCL2 family apoptosis regulator BOK	protein coding	1525	114	0.911126
ENSCSAT00000003796.1	10:127622149-127635833	BOK	BCL2 family apoptosis regulator BOK	protein coding	797	75	0.85365
ENSCSAT00000003796.1	10:127622149-127635833	BOK	BCL2 family apoptosis regulator BOK	protein coding	25	33	0.801774
ENSCSAT00000007264.1	21:103336809-103372186	BPGM	bisphosphoglycerate mutase	protein coding	672	75	0.948114
ENSCSAT00000007264.1	21:103336809-103372186	BPGM	bisphosphoglycerate mutase	protein coding	1028	79	0.905968
ENSCSAT00000007264.1	21:103336809-103372186	BPGM	bisphosphoglycerate mutase	protein coding	210	53	0.87878
ENSCSAT00000007264.1	21:103336809-103372186	BPGM	bisphosphoglycerate mutase	protein coding	1674	90	0.808658
ENSCSAT00000012641.1	8:52968532-52998996	BPNT2	3'(2'), 5'-bisphosphate nucleotidase 2	protein coding	1261	65	0.990026
ENSCSAT00000012641.1	8:52968532-52998996	BPNT2	3'(2'), 5'-bisphosphate nucleotidase 2	protein coding	1330	39	0.942637
ENSCSAT00000003392.1	5:36112289-36168728	BRD7	bromodomain containing 7	protein coding	1556	50	0.865463
ENSCSAT00000011100.1	6:309506-321785	BSG	basigin (Ok blood group)	protein coding	1738	258	0.982384
ENSCSAT00000009972.1	6:1771736-1796393	BTBD2	BTB domain containing 2	protein coding	1646	67	0.99727
ENSCSAT00000009972.1	6:1771736-1796393	BTBD2	BTB domain containing 2	protein coding	2104	85	0.910547
ENSCSAT00000009972.1	6:1771736-1796393	BTBD2	BTB domain containing 2	protein coding	1852	82	0.831061
ENSCSAT00000008202.1	15:60459913-60470615	BTD	biotinidase	protein coding	1372	32	0.985949
ENSCSAT00000008202.1	15:60459913-60470615	BTD	biotinidase	protein coding	1614	32	0.985754
ENSCSAT00000008202.1	15:60459913-60470615	BTD	biotinidase	protein coding	1584	31	0.885784
ENSCSAT00000001760.1	11:87554731-87556542	BTG1	BTG anti-proliferation factor 1	protein coding	628	78	0.988109
ENSCSAT00000001760.1	11:87554731-87556542	BTG1	BTG anti-proliferation factor 1	protein coding	866	78	0.957915
ENSCSAT00000001760.1	11:87554731-87556542	BTG1	BTG anti-proliferation factor 1	protein coding	607	68	0.95187
ENSCSAT00000001760.1	11:87554731-87556542	BTG1	BTG anti-proliferation factor 1	protein coding	667	84	0.830137
ENSCSAT00000006113.1	1:8338593-8340841	C11orf68	chromosome 11 open reading frame 68	protein coding	1060	31	0.994169
ENSCSAT00000006113.1	1:8338593-8340841	C11orf68	chromosome 11 open reading frame 68	protein coding	1174	32	0.965286
ENSCSAT00000006113.1	1:8338593-8340841	C11orf68	chromosome 11 open reading frame 68	protein coding	1015	31	0.946654
ENSCSAT00000008247.1	11:6974953-6976921	C12orf57	chromosome 12 open reading frame 57	protein coding	107	82	0.826112
ENSCSAT00000011474.1	26:15964785-15977762	C15orf61	chromosome 15 open reading frame 61	protein coding	459	37	0.879744
ENSCSAT00000011474.1	26:15964785-15977762	C15orf61	chromosome 15 open reading frame 61	protein coding	367	35	0.843021
ENSCSAT00000006728.1	5:8652262-8682105	C16orf72	chromosome 16 open reading frame 72	protein coding	1176	31	0.991075
ENSCSAT00000006728.1	5:8652262-8682105	C16orf72	chromosome 16 open reading frame 72	protein coding	2493	36	0.887941
ENSCSAT00000006728.1	5:8652262-8682105	C16orf72	chromosome 16 open reading frame 72	protein coding	980	32	0.850382
ENSCSAT00000016125.1	18:31483521-31485790	C18orf32	chromosome 18 open reading frame 32	protein coding	290	61	0.874073
ENSCSAT00000004484.1	6:12433130-12437131	C19orf53	chromosome 19 open reading frame 53	protein coding	426	170	0.949794
ENSCSAT00000017416.1	20:95052670-95054145	C1orf122	chromosome 1 open reading frame 122	protein coding	995	145	0.940725
ENSCSAT00000011748.1	23:36765395-36779797	C5orf15	chromosome 5 open reading frame 15	protein coding	497	85	0.991448
ENSCSAT00000011748.1	23:36765395-36779797	C5orf15	chromosome 5 open reading frame 15	protein coding	473	75	0.890157
ENSCSAT00000011748.1	23:36765395-36779797	C5orf15	chromosome 5 open reading frame 15	protein coding	536	83	0.874851
ENSCSAT00000011748.1	23:36765395-36779797	C5orf15	chromosome 5 open reading frame 15	protein coding	226	75	0.854414
ENSCSAT00000014898.1	4:40661323-40678740	C5orf51	chromosome 5 open reading frame 51	protein coding	3967	35	0.902355
ENSCSAT00000019075.1	13:97511288-97511863	C6orf120	chromosome 6 open reading frame 120	protein coding	552	44	0.997516
ENSCSAT00000019075.1	13:97511288-97511863	C6orf120	chromosome 6 open reading frame 120	protein coding	360	41	0.990419
ENSCSAT00000019075.1	13:97511288-97511863	C6orf120	chromosome 6 open reading frame 120	protein coding	230	41	0.986705
ENSCSAT00000010432.1	26:20162926-20224502	CA12	carbonic anhydrase 12	protein coding	3073	49	0.996313
ENSCSAT00000010432.1	26:20162926-20224502	CA12	carbonic anhydrase 12	protein coding	3058	43	0.996159
ENSCSAT00000010432.1	26:20162926-20224502	CA12	carbonic anhydrase 12	protein coding	2734	37	0.984555
ENSCSAT00000010432.1	26:20162926-20224502	CA12	carbonic anhydrase 12	protein coding	3335	55	0.929518
ENSCSAT00000010432.1	26:20162926-20224502	CA12	carbonic anhydrase 12	protein coding	3590	54	0.916231
ENSCSAT00000010432.1	26:20162926-20224502	CA12	carbonic anhydrase 12	protein coding	2560	36	0.904042
ENSCSAT00000010432.1	26:20162926-20224502	CA12	carbonic anhydrase 12	protein coding	2199	30	0.881716
ENSCSAT00000010432.1	26:20162926-20224502	CA12	carbonic anhydrase 12	protein coding	2959	41	0.880591
ENSCSAT00000004878.1	10:116798825-116861332	CAB39	calcium binding protein 39	protein coding	748	39	0.925379
ENSCSAT00000004878.1	10:116798825-116861332	CAB39	calcium binding protein 39	protein coding	724	39	0.894498
ENSCSAT00000004878.1	10:116798825-116861332	CAB39	calcium binding protein 39	protein coding	2080	43	0.849342
ENSCSAT00000004878.1	10:116798825-116861332	CAB39	calcium binding protein 39	protein coding	2974	51	0.818332
ENSCSAT00000007764.1	14:80371096-80398914	CAD	carbamoyl-phosphate synthetase 2, aspartate transcarbamylase, and dihydroorotase	protein coding	6817	40	0.886382
ENSCSAT00000009526.1	24:68133428-68145180	CALM1	calmodulin 1	protein coding	1425	200	0.921263
ENSCSAT00000009526.1	24:68133428-68145180	CALM1	calmodulin 1	protein coding	3356	56	0.818089
ENSCSAT00000001076.1	6:39957320-39966581	CALM3	calmodulin 3	protein coding	1705	56	0.915139
ENSCSAT00000001076.1	6:39957320-39966581	CALM3	calmodulin 3	protein coding	1626	49	0.895834
ENSCSAT00000004566.1	6:11618396-11623792	CALR	calreticulin	protein coding	1652	700	0.994634
ENSCSAT00000008137.1	21:97338913-97373156	CALU	calumenin	protein coding	1114	41	0.996566
ENSCSAT00000008137.1	21:97338913-97373156	CALU	calumenin	protein coding	1127	44	0.919106
ENSCSAT00000008137.1	21:97338913-97373156	CALU	calumenin	protein coding	1193	47	0.845188
ENSCSAT00000008675.1	22:45762499-45774597	CAMK1	calcium/calmodulin dependent protein kinase I	protein coding	1218	31	0.900545
ENSCSAT00000008675.1	22:45762499-45774597	CAMK1	calcium/calmodulin dependent protein kinase I	protein coding	1115	36	0.840959
ENSCSAT00000011553.1	23:37527875-37541259	CAMLG	calcium modulating ligand	protein coding	824	41	0.925056
ENSCSAT00000002427.1	11:62922885-62966994	CAND1	cullin associated and neddylation dissociated 1	protein coding	3293	47	0.99024
ENSCSAT00000002427.1	11:62922885-62966994	CAND1	cullin associated and neddylation dissociated 1	protein coding	2516	39	0.984855
ENSCSAT00000002427.1	11:62922885-62966994	CAND1	cullin associated and neddylation dissociated 1	protein coding	4417	53	0.983708
ENSCSAT00000002427.1	11:62922885-62966994	CAND1	cullin associated and neddylation dissociated 1	protein coding	2954	51	0.977329
ENSCSAT00000002427.1	11:62922885-62966994	CAND1	cullin associated and neddylation dissociated 1	protein coding	3751	65	0.882085
ENSCSAT00000002427.1	11:62922885-62966994	CAND1	cullin associated and neddylation dissociated 1	protein coding	2945	50	0.876324
ENSCSAT00000002427.1	11:62922885-62966994	CAND1	cullin associated and neddylation dissociated 1	protein coding	3072	51	0.873238
ENSCSAT00000000377.1	16:70960301-70979857	CANT1	calcium activated nucleotidase 1	protein coding	1428	43	0.996546
ENSCSAT00000000377.1	16:70960301-70979857	CANT1	calcium activated nucleotidase 1	protein coding	1476	42	0.978587
ENSCSAT00000000377.1	16:70960301-70979857	CANT1	calcium activated nucleotidase 1	protein coding	1500	43	0.943473
ENSCSAT00000000377.1	16:70960301-70979857	CANT1	calcium activated nucleotidase 1	protein coding	1641	50	0.815102
ENSCSAT00000000377.1	16:70960301-70979857	CANT1	calcium activated nucleotidase 1	protein coding	1625	52	0.812021
ENSCSAT00000000377.1	16:70960301-70979857	CANT1	calcium activated nucleotidase 1	protein coding	1922	61	0.803204
ENSCSAT00000006437.1	23:81422693-81482332	CANX	calnexin	protein coding	222	49	0.804766
ENSCSAT00000014209.1	14:21746044-21761322	CAPG	capping actin protein, gelsolin like	protein coding	1097	56	0.865819
ENSCSAT00000005769.1	1:9014084-9049804	CAPN1	calpain 1	protein coding	2783	50	0.90359
ENSCSAT00000005769.1	1:9014084-9049804	CAPN1	calpain 1	protein coding	2937	45	0.867206
ENSCSAT00000002278.1	6:31050494-31061421	CAPNS1	calpain small subunit 1	protein coding	817	288	0.832878
ENSCSAT00000003412.1	1:31172785-31223370	CAPRIN1	cell cycle associated protein 1	protein coding	682	52	0.800231
ENSCSAT00000007634.1	1:2812016-2871800	CARS1	cysteinyl-tRNA synthetase 1	protein coding	2304	41	0.922933
ENSCSAT00000007634.1	1:2812016-2871800	CARS1	cysteinyl-tRNA synthetase 1	protein coding	2327	35	0.810804
ENSCSAT00000010882.1	21:54482713-54531319	CASD1	CAS1 domain containing 1	protein coding	1863	31	0.863172
ENSCSAT00000012419.1	4:90497754-90605481	CAST	calpastatin	protein coding	1119	135	0.86517
ENSCSAT00000009007.1	21:85222879-85258627	CAV1	caveolin 1	protein coding	972	45	0.980792
ENSCSAT00000009007.1	21:85222879-85258627	CAV1	caveolin 1	protein coding	1545	48	0.907982
ENSCSAT00000009007.1	21:85222879-85258627	CAV1	caveolin 1	protein coding	934	44	0.831766
ENSCSAT00000009007.1	21:85222879-85258627	CAV1	caveolin 1	protein coding	1976	56	0.824038
ENSCSAT00000009017.1	21:85197537-85206588	CAV2	caveolin 2	protein coding	570	81	0.933472
ENSCSAT00000001246.1	16:63840859-63863296	CAVIN1	caveolae associated protein 1	protein coding	1640	33	0.945761
ENSCSAT00000001246.1	16:63840859-63863296	CAVIN1	caveolae associated protein 1	protein coding	1512	38	0.933167
ENSCSAT00000003473.1	11:50353638-50396608	CBX5	chromobox 5	protein coding	695	63	0.813963
ENSCSAT00000004488.1	19:21525596-21536352	CBX6	chromobox 6	protein coding	5177	51	0.909714
ENSCSAT00000015018.1	10:66429-70877	CCDC115	coiled-coil domain containing 115	protein coding	853	76	0.845079
ENSCSAT00000008586.1	17:34656498-34658735	CCDC167	coiled-coil domain containing 167	protein coding	374	30	0.843321
ENSCSAT00000001921.1	16:57525512-57547798	CCDC47	coiled-coil domain containing 47	protein coding	2058	38	0.820706
ENSCSAT00000007024.1	15:85494157-85556827	CCDC50	coiled-coil domain containing 50	protein coding	1415	43	0.89561
ENSCSAT00000007024.1	15:85494157-85556827	CCDC50	coiled-coil domain containing 50	protein coding	1435	43	0.813435
ENSCSAT00000001896.1	11:77792808-77798515	CCDC59	coiled-coil domain containing 59	protein coding	655	35	0.92548
ENSCSAT00000013804.1	21:13606472-13656275	CCM2	CCM2 scaffold protein	protein coding	2228	40	0.995793
ENSCSAT00000013804.1	21:13606472-13656275	CCM2	CCM2 scaffold protein	protein coding	2222	45	0.95954
ENSCSAT00000013804.1	21:13606472-13656275	CCM2	CCM2 scaffold protein	protein coding	2597	31	0.908398
ENSCSAT00000013804.1	21:13606472-13656275	CCM2	CCM2 scaffold protein	protein coding	2551	34	0.901551
ENSCSAT00000013804.1	21:13606472-13656275	CCM2	CCM2 scaffold protein	protein coding	2168	45	0.875268
ENSCSAT00000013804.1	21:13606472-13656275	CCM2	CCM2 scaffold protein	protein coding	2415	52	0.842739
ENSCSAT00000013804.1	21:13606472-13656275	CCM2	CCM2 scaffold protein	protein coding	1985	41	0.816791
ENSCSAT00000017104.1	20:47783935-47785997	CCN1	cellular communication network factor 1	protein coding	1142	156	0.949226
ENSCSAT00000017104.1	20:47783935-47785997	CCN1	cellular communication network factor 1	protein coding	988	337	0.819533
ENSCSAT00000013963.1	4:65265844-65277085	CCNB1	cyclin B1	protein coding	1007	102	0.868752
ENSCSAT00000012713.1	13:74312228-74339369	CCNC	cyclin C	protein coding	1450	39	0.921799
ENSCSAT00000007346.1	1:4907353-4922357	CCND1	cyclin D1	protein coding	3748	31	0.863339
ENSCSAT00000009400.1	17:30221598-30227452	CCND3	cyclin D3	protein coding	385	34	0.831086
ENSCSAT00000009400.1	17:30221598-30227452	CCND3	cyclin D3	protein coding	850	48	0.824983
ENSCSAT00000008397.1	23:65709786-65714711	CCNG1	cyclin G1	protein coding	706	94	0.835028
ENSCSAT00000004980.1	X:128019090-128030083	CCNQ	cyclin Q	protein coding	843	33	0.970294
ENSCSAT00000012734.1	14:45086920-45111271	CCT4	chaperonin containing TCP1 subunit 4	protein coding	848	198	0.989445
ENSCSAT00000015416.1	4:9787101-9805852	CCT5	chaperonin containing TCP1 subunit 5	protein coding	437	148	0.853704
ENSCSAT00000014227.1	21:2718975-2728239	CCT6A	chaperonin containing TCP1 subunit 6A	protein coding	1025	258	0.816937
ENSCSAT00000008614.1	1:639345-647157	CD151	CD151 molecule (Raph blood group)	protein coding	585	135	0.893307
ENSCSAT00000008614.1	1:639345-647157	CD151	CD151 molecule (Raph blood group)	protein coding	453	124	0.803624
ENSCSAT00000013412.1	13:64481790-64499135	CD164	CD164 molecule	protein coding	1086	103	0.990284
ENSCSAT00000013412.1	13:64481790-64499135	CD164	CD164 molecule	protein coding	3095	161	0.91085
ENSCSAT00000013412.1	13:64481790-64499135	CD164	CD164 molecule	protein coding	3362	94	0.873309
ENSCSAT00000013412.1	13:64481790-64499135	CD164	CD164 molecule	protein coding	916	106	0.866427
ENSCSAT00000013412.1	13:64481790-64499135	CD164	CD164 molecule	protein coding	1067	110	0.826834
ENSCSAT00000010732.1	17:24663872-24815829	CD2AP	CD2 associated protein	protein coding	2484	56	0.935497
ENSCSAT00000010732.1	17:24663872-24815829	CD2AP	CD2 associated protein	protein coding	5159	49	0.877317
ENSCSAT00000010732.1	17:24663872-24815829	CD2AP	CD2 associated protein	protein coding	3410	70	0.856964
ENSCSAT00000010732.1	17:24663872-24815829	CD2AP	CD2 associated protein	protein coding	1369	38	0.835464
ENSCSAT00000010732.1	17:24663872-24815829	CD2AP	CD2 associated protein	protein coding	1498	42	0.828712
ENSCSAT00000010732.1	17:24663872-24815829	CD2AP	CD2 associated protein	protein coding	886	34	0.821321
ENSCSAT00000004116.1	5:27029253-27031503	CD2BP2	CD2 cytoplasmic tail binding protein 2	protein coding	1057	49	0.853603
ENSCSAT00000004116.1	5:27029253-27031503	CD2BP2	CD2 cytoplasmic tail binding protein 2	protein coding	527	45	0.816019
ENSCSAT00000003468.1	1:30039749-30132416	CD44	CD44 molecule (Indian blood group)	protein coding	2361	81	0.996689
ENSCSAT00000003468.1	1:30039749-30132416	CD44	CD44 molecule (Indian blood group)	protein coding	2553	103	0.914257
ENSCSAT00000003468.1	1:30039749-30132416	CD44	CD44 molecule (Indian blood group)	protein coding	2162	91	0.872098
ENSCSAT00000003468.1	1:30039749-30132416	CD44	CD44 molecule (Indian blood group)	protein coding	2644	96	0.855686
ENSCSAT00000004353.1	22:72702324-72751887	CD47	CD47 molecule	protein coding	412	35	0.978595
ENSCSAT00000003384.1	1:31547937-31570835	CD59	CD59 molecule (CD59 blood group)	protein coding	150	230	0.807337
ENSCSAT00000008835.1	11:6236494-6275909	CD9	CD9 molecule	protein coding	585	339	0.824094
ENSCSAT00000015485.1	3:92018681-92059413	CDC16	cell division cycle 16	protein coding	1982	39	0.928097
ENSCSAT00000015485.1	3:92018681-92059413	CDC16	cell division cycle 16	protein coding	1009	35	0.89622
ENSCSAT00000015485.1	3:92018681-92059413	CDC16	cell division cycle 16	protein coding	1921	39	0.84685
ENSCSAT00000001837.1	16:59497713-59564480	CDC27	cell division cycle 27	protein coding	2762	43	0.981322
ENSCSAT00000001837.1	16:59497713-59564480	CDC27	cell division cycle 27	protein coding	2630	38	0.978503
ENSCSAT00000001837.1	16:59497713-59564480	CDC27	cell division cycle 27	protein coding	2756	34	0.973564
ENSCSAT00000001837.1	16:59497713-59564480	CDC27	cell division cycle 27	protein coding	2808	38	0.969852
ENSCSAT00000011131.1	6:262860-281513	CDC34	cell division cycle 34, ubiqiutin conjugating enzyme	protein coding	1058	39	0.9902
ENSCSAT00000011131.1	6:262860-281513	CDC34	cell division cycle 34, ubiqiutin conjugating enzyme	protein coding	800	30	0.863282
ENSCSAT00000008209.1	24:80891431-80941615	CDC42BPB	CDC42 binding protein kinase beta	protein coding	4899	41	0.900591
ENSCSAT00000005412.1	19:20264082-20276266	CDC42EP1	CDC42 effector protein 1	protein coding	1482	50	0.992312
ENSCSAT00000005412.1	19:20264082-20276266	CDC42EP1	CDC42 effector protein 1	protein coding	1142	38	0.934536
ENSCSAT00000005412.1	19:20264082-20276266	CDC42EP1	CDC42 effector protein 1	protein coding	772	30	0.914547
ENSCSAT00000005412.1	19:20264082-20276266	CDC42EP1	CDC42 effector protein 1	protein coding	1934	62	0.812188
ENSCSAT00000019547.1	14:69736558-69737322	CDC42EP3	CDC42 effector protein 3	protein coding	275	60	0.998269
ENSCSAT00000019547.1	14:69736558-69737322	CDC42EP3	CDC42 effector protein 3	protein coding	557	66	0.955179
ENSCSAT00000019547.1	14:69736558-69737322	CDC42EP3	CDC42 effector protein 3	protein coding	71	55	0.936049
ENSCSAT00000019547.1	14:69736558-69737322	CDC42EP3	CDC42 effector protein 3	protein coding	608	73	0.934013
ENSCSAT00000019547.1	14:69736558-69737322	CDC42EP3	CDC42 effector protein 3	protein coding	652	77	0.889633
ENSCSAT00000010553.1	17:27722819-27785268	CDC5L	cell division cycle 5 like	protein coding	2497	38	0.932181
ENSCSAT00000010553.1	17:27722819-27785268	CDC5L	cell division cycle 5 like	protein coding	2676	39	0.923402
ENSCSAT00000000801.1	16:65871627-65888217	CDC6	cell division cycle 6	protein coding	2755	40	0.933491
ENSCSAT00000017420.1	20:95151752-95169033	CDCA8	cell division cycle associated 8	protein coding	1685	32	0.895494
ENSCSAT00000002647.1	5:52607396-52618310	CDH16	cadherin 16	protein coding	2798	38	0.977967
ENSCSAT00000015916.1	18:52426077-52654828	CDH2	cadherin 2	protein coding	3400	87	0.902567
ENSCSAT00000015300.1	4:30457718-30592105	CDH6	cadherin 6	protein coding	2292	111	0.995895
ENSCSAT00000015300.1	4:30457718-30592105	CDH6	cadherin 6	protein coding	2539	89	0.993798
ENSCSAT00000015300.1	4:30457718-30592105	CDH6	cadherin 6	protein coding	2491	138	0.992525
ENSCSAT00000015300.1	4:30457718-30592105	CDH6	cadherin 6	protein coding	2551	115	0.982152
ENSCSAT00000015300.1	4:30457718-30592105	CDH6	cadherin 6	protein coding	2498	135	0.978142
ENSCSAT00000015300.1	4:30457718-30592105	CDH6	cadherin 6	protein coding	267	78	0.967863
ENSCSAT00000015300.1	4:30457718-30592105	CDH6	cadherin 6	protein coding	2257	132	0.948451
ENSCSAT00000015300.1	4:30457718-30592105	CDH6	cadherin 6	protein coding	2473	152	0.945682
ENSCSAT00000015300.1	4:30457718-30592105	CDH6	cadherin 6	protein coding	797	75	0.939939
ENSCSAT00000015300.1	4:30457718-30592105	CDH6	cadherin 6	protein coding	2015	151	0.85865
ENSCSAT00000007202.1	5:4199922-4230533	CDIP1	cell death inducing p53 target 1	protein coding	1179	31	0.92821
ENSCSAT00000007202.1	5:4199922-4230533	CDIP1	cell death inducing p53 target 1	protein coding	2214	46	0.837679
ENSCSAT00000013317.1	21:18553446-18688525	CDK13	cyclin dependent kinase 13	protein coding	4444	30	0.98708
ENSCSAT00000013317.1	21:18553446-18688525	CDK13	cyclin dependent kinase 13	protein coding	4226	30	0.982071
ENSCSAT00000013317.1	21:18553446-18688525	CDK13	cyclin dependent kinase 13	protein coding	4271	31	0.98202
ENSCSAT00000013317.1	21:18553446-18688525	CDK13	cyclin dependent kinase 13	protein coding	4488	33	0.979159
ENSCSAT00000013317.1	21:18553446-18688525	CDK13	cyclin dependent kinase 13	protein coding	4461	30	0.90304
ENSCSAT00000013317.1	21:18553446-18688525	CDK13	cyclin dependent kinase 13	protein coding	4325	34	0.853512
ENSCSAT00000006732.1	1:6756909-6759090	CDK2AP2	cyclin dependent kinase 2 associated protein 2	protein coding	1364	117	0.90827
ENSCSAT00000002664.1	11:53659336-53664861	CDK4	cyclin dependent kinase 4	protein coding	266	185	0.878193
ENSCSAT00000002664.1	11:53659336-53664861	CDK4	cyclin dependent kinase 4	protein coding	983	213	0.860429
ENSCSAT00000005073.1	5:20020297-20051118	CDR2	cerebellar degeneration related protein 2	protein coding	2152	41	0.976234
ENSCSAT00000005073.1	5:20020297-20051118	CDR2	cerebellar degeneration related protein 2	protein coding	2158	44	0.966014
ENSCSAT00000005073.1	5:20020297-20051118	CDR2	cerebellar degeneration related protein 2	protein coding	1861	38	0.941756
ENSCSAT00000005073.1	5:20020297-20051118	CDR2	cerebellar degeneration related protein 2	protein coding	2503	39	0.811755
ENSCSAT00000005073.1	5:20020297-20051118	CDR2	cerebellar degeneration related protein 2	protein coding	512	30	0.800952
ENSCSAT00000005073.1	5:20020297-20051118	CDR2	cerebellar degeneration related protein 2	protein coding	2557	37	0.800748
ENSCSAT00000008736.1	15:56758078-56771132	CDV3	CDV3 homolog	protein coding	1053	72	0.978745
ENSCSAT00000008736.1	15:56758078-56771132	CDV3	CDV3 homolog	protein coding	2582	143	0.860034
ENSCSAT00000018836.1	2:13781160-13782194	CEBPB	CCAAT enhancer binding protein beta	protein coding	545	69	0.994102
ENSCSAT00000018836.1	2:13781160-13782194	CEBPB	CCAAT enhancer binding protein beta	protein coding	98	52	0.984654
ENSCSAT00000018836.1	2:13781160-13782194	CEBPB	CCAAT enhancer binding protein beta	protein coding	281	58	0.909472
ENSCSAT00000018836.1	2:13781160-13782194	CEBPB	CCAAT enhancer binding protein beta	protein coding	386	75	0.808986
ENSCSAT00000003822.1	1:17817422-17853783	CELF1	CUGBP Elav-like family member 1	protein coding	3781	32	0.844363
ENSCSAT00000016991.1	20:24270952-24296647	CELSR2	cadherin EGF LAG seven-pass G-type receptor 2	protein coding	10112	41	0.835783
ENSCSAT00000013193.1	26:2438706-2519563	CEMIP	cell migration inducing hyaluronidase 1	protein coding	6489	57	0.888897
ENSCSAT00000003762.1	19:24471178-24481239	CENPM	centromere protein M	protein coding	787	51	0.933175
ENSCSAT00000000190.1	16:73905600-73910322	CENPX	centromere protein X	protein coding	360	48	0.925628
ENSCSAT00000000190.1	16:73905600-73910322	CENPX	centromere protein X	protein coding	426	44	0.90642
ENSCSAT00000000190.1	16:73905600-73910322	CENPX	centromere protein X	protein coding	255	43	0.857846
ENSCSAT00000007419.1	25:80134657-80214464	CEP170	centrosomal protein 170	protein coding	5270	30	0.981457
ENSCSAT00000016127.1	KE148049.1:1467950-1476770	CERS2	ceramide synthase 2	protein coding	1466	58	0.855119
ENSCSAT00000004015.1	11:46359966-46400554	CERS5	ceramide synthase 5	protein coding	1404	30	0.84621
ENSCSAT00000005029.1	X:127338862-127341575	CETN2	centrin 2	protein coding	409	260	0.851848
ENSCSAT00000002807.1	5:44047464-44063738	CFAP20	cilia and flagella associated protein 20	protein coding	1137	38	0.807048
ENSCSAT00000012268.1	14:51360391-51386854	CFAP36	cilia and flagella associated protein 36	protein coding	651	55	0.853175
ENSCSAT00000005856.1	2:88063604-88075289	CFAP410	cilia and flagella associated protein 410	protein coding	1630	33	0.868655
ENSCSAT00000006640.1	2:80380425-80409687	CHAF1B	chromatin assembly factor 1 subunit B	protein coding	1887	32	0.841212
ENSCSAT00000008594.1	1:676074-716006	CHID1	chitinase domain containing 1	protein coding	1248	34	0.889131
ENSCSAT00000007019.1	1:6412232-6483831	CHKA	choline kinase alpha	protein coding	2190	30	0.80355
ENSCSAT00000000823.1	5:74990410-75001988	CHMP1A	charged multivesicular body protein 1A	protein coding	1732	34	0.893297
ENSCSAT00000014077.1	24:1192842-1197742	CHMP4A	charged multivesicular body protein 4A	protein coding	1293	45	0.806095
ENSCSAT00000008050.1	12:46988340-47006742	CHMP5	charged multivesicular body protein 5	protein coding	951	56	0.893373
ENSCSAT00000008050.1	12:46988340-47006742	CHMP5	charged multivesicular body protein 5	protein coding	947	54	0.849959
ENSCSAT00000006007.1	10:105432912-105438896	CHPF	chondroitin polymerizing factor	protein coding	2497	59	0.980293
ENSCSAT00000006007.1	10:105432912-105438896	CHPF	chondroitin polymerizing factor	protein coding	2137	30	0.953726
ENSCSAT00000006007.1	10:105432912-105438896	CHPF	chondroitin polymerizing factor	protein coding	2263	49	0.934036
ENSCSAT00000006007.1	10:105432912-105438896	CHPF	chondroitin polymerizing factor	protein coding	2980	54	0.8254
ENSCSAT00000001377.1	11:96952051-96981431	CHPT1	choline phosphotransferase 1	protein coding	473	51	0.952153
ENSCSAT00000009811.1	16:6822065-6833768	CHRNB1	cholinergic receptor nicotinic beta 1 subunit	protein coding	1572	34	0.968453
ENSCSAT00000009811.1	16:6822065-6833768	CHRNB1	cholinergic receptor nicotinic beta 1 subunit	protein coding	1582	42	0.967814
ENSCSAT00000009811.1	16:6822065-6833768	CHRNB1	cholinergic receptor nicotinic beta 1 subunit	protein coding	1616	40	0.823854
ENSCSAT00000009811.1	16:6822065-6833768	CHRNB1	cholinergic receptor nicotinic beta 1 subunit	protein coding	1914	35	0.802252
ENSCSAT00000019585.1	28:19174502-19175746	CHST12	carbohydrate sulfotransferase 12	protein coding	1136	37	0.990314
ENSCSAT00000019585.1	28:19174502-19175746	CHST12	carbohydrate sulfotransferase 12	protein coding	1182	41	0.970283
ENSCSAT00000016667.1	20:10154734-10170883	CHTOP	chromatin target of PRMT1	protein coding	1178	30	0.977812
ENSCSAT00000016667.1	20:10154734-10170883	CHTOP	chromatin target of PRMT1	protein coding	1157	39	0.96271
ENSCSAT00000016667.1	20:10154734-10170883	CHTOP	chromatin target of PRMT1	protein coding	1083	43	0.911378
ENSCSAT00000011550.1	24:42127093-42148474	CHURC1	churchill domain containing 1	protein coding	888	41	0.909371
ENSCSAT00000008259.1	24:80278860-80288253	CINP	cyclin dependent kinase 2 interacting protein	protein coding	763	41	0.992539
ENSCSAT00000018349.1	13:34010228-34011046	CITED2	Cbp/p300 interacting transactivator with Glu/Asp rich carboxy-terminal domain 2	protein coding	665	127	0.99004
ENSCSAT00000018349.1	13:34010228-34011046	CITED2	Cbp/p300 interacting transactivator with Glu/Asp rich carboxy-terminal domain 2	protein coding	782	128	0.985666
ENSCSAT00000018349.1	13:34010228-34011046	CITED2	Cbp/p300 interacting transactivator with Glu/Asp rich carboxy-terminal domain 2	protein coding	229	95	0.983823
ENSCSAT00000018349.1	13:34010228-34011046	CITED2	Cbp/p300 interacting transactivator with Glu/Asp rich carboxy-terminal domain 2	protein coding	445	88	0.982974
ENSCSAT00000018349.1	13:34010228-34011046	CITED2	Cbp/p300 interacting transactivator with Glu/Asp rich carboxy-terminal domain 2	protein coding	722	135	0.953009
ENSCSAT00000018349.1	13:34010228-34011046	CITED2	Cbp/p300 interacting transactivator with Glu/Asp rich carboxy-terminal domain 2	protein coding	744	146	0.839928
ENSCSAT00000000991.1	11:101460759-101471474	CKAP4	cytoskeleton associated protein 4	protein coding	2169	41	0.997476
ENSCSAT00000000991.1	11:101460759-101471474	CKAP4	cytoskeleton associated protein 4	protein coding	1720	33	0.994826
ENSCSAT00000000991.1	11:101460759-101471474	CKAP4	cytoskeleton associated protein 4	protein coding	2159	50	0.989441
ENSCSAT00000000991.1	11:101460759-101471474	CKAP4	cytoskeleton associated protein 4	protein coding	2046	35	0.966147
ENSCSAT00000000991.1	11:101460759-101471474	CKAP4	cytoskeleton associated protein 4	protein coding	2092	42	0.929256
ENSCSAT00000000991.1	11:101460759-101471474	CKAP4	cytoskeleton associated protein 4	protein coding	2680	82	0.890314
ENSCSAT00000003723.1	1:18484372-18586623	CKAP5	cytoskeleton associated protein 5	protein coding	6158	34	0.993358
ENSCSAT00000003723.1	1:18484372-18586623	CKAP5	cytoskeleton associated protein 5	protein coding	6283	41	0.884955
ENSCSAT00000003723.1	1:18484372-18586623	CKAP5	cytoskeleton associated protein 5	protein coding	6108	35	0.872807
ENSCSAT00000001143.1	7:115826778-115928609	CLCN3	chloride voltage-gated channel 3	protein coding	3363	31	0.978842
ENSCSAT00000001143.1	7:115826778-115928609	CLCN3	chloride voltage-gated channel 3	protein coding	5515	31	0.804782
ENSCSAT00000007085.1	15:84516478-84532969	CLDN1	claudin 1	protein coding	857	63	0.940955
ENSCSAT00000007085.1	15:84516478-84532969	CLDN1	claudin 1	protein coding	892	71	0.868849
ENSCSAT00000007315.1	X:94760425-94763810	CLDN2	claudin 2	protein coding	1157	57	0.812549
ENSCSAT00000004037.1	22:82324650-82333261	CLDND1	claudin domain containing 1	protein coding	1990	61	0.809644
ENSCSAT00000004037.1	22:82324650-82333261	CLDND1	claudin domain containing 1	protein coding	351	55	0.809472
ENSCSAT00000017587.1	20:107858447-107897291	CLIC4	chloride intracellular channel 4	protein coding	750	463	0.818424
ENSCSAT00000008626.1	23:60197705-60269364	CLINT1	clathrin interactor 1	protein coding	1841	30	0.98837
ENSCSAT00000008626.1	23:60197705-60269364	CLINT1	clathrin interactor 1	protein coding	1994	37	0.830251
ENSCSAT00000008626.1	23:60197705-60269364	CLINT1	clathrin interactor 1	protein coding	1810	32	0.804141
ENSCSAT00000008862.1	14:78414487-78478938	CLIP4	CAP-Gly domain containing linker protein family member 4	protein coding	1980	47	0.93084
ENSCSAT00000008862.1	14:78414487-78478938	CLIP4	CAP-Gly domain containing linker protein family member 4	protein coding	3224	57	0.835392
ENSCSAT00000011573.1	26:15266732-15278418	CLN6	CLN6 transmembrane ER protein	protein coding	1738	52	0.801646
ENSCSAT00000007765.1	6:5977450-5986919	CLPP	caseinolytic mitochondrial matrix peptidase proteolytic subunit	protein coding	950	68	0.840556
ENSCSAT00000001264.1	6:38415788-38452679	CLPTM1	CLPTM1 regulator of GABA type A receptor forward trafficking	protein coding	2751	87	0.976227
ENSCSAT00000001264.1	6:38415788-38452679	CLPTM1	CLPTM1 regulator of GABA type A receptor forward trafficking	protein coding	2833	74	0.90545
ENSCSAT00000015461.1	4:1140132-1162898	CLPTM1L	CLPTM1 like	protein coding	2376	71	0.993693
ENSCSAT00000015461.1	4:1140132-1162898	CLPTM1L	CLPTM1 like	protein coding	2091	66	0.981928
ENSCSAT00000017763.1	20:121944391-122042474	CLSTN1	calsyntenin 1	protein coding	3226	64	0.99431
ENSCSAT00000017763.1	20:121944391-122042474	CLSTN1	calsyntenin 1	protein coding	3535	77	0.984449
ENSCSAT00000017763.1	20:121944391-122042474	CLSTN1	calsyntenin 1	protein coding	3738	52	0.884777
ENSCSAT00000017763.1	20:121944391-122042474	CLSTN1	calsyntenin 1	protein coding	3341	76	0.846072
ENSCSAT00000003903.1	16:33752556-33799102	CLTC	clathrin heavy chain	protein coding	3347	241	0.837228
ENSCSAT00000003903.1	16:33752556-33799102	CLTC	clathrin heavy chain	protein coding	252	139	0.823132
ENSCSAT00000014075.1	8:25703257-25721789	CLU	clusterin	protein coding	872	149	0.815534
ENSCSAT00000001606.1	5:66426557-66460003	CMC2	C-X9-C motif containing 2	protein coding	918	51	0.982671
ENSCSAT00000001606.1	5:66426557-66460003	CMC2	C-X9-C motif containing 2	protein coding	1085	30	0.922564
ENSCSAT00000001606.1	5:66426557-66460003	CMC2	C-X9-C motif containing 2	protein coding	1000	49	0.843972
ENSCSAT00000002669.1	5:52303288-52311165	CMTM3	CKLF like MARVEL transmembrane domain containing 3	protein coding	612	35	0.871827
ENSCSAT00000007672.1	15:76973475-77005095	CMTM6	CKLF like MARVEL transmembrane domain containing 6	protein coding	636	70	0.991197
ENSCSAT00000016325.1	18:5375729-5397100	CNDP2	carnosine dipeptidase 2	protein coding	1877	39	0.934636
ENSCSAT00000016325.1	18:5375729-5397100	CNDP2	carnosine dipeptidase 2	protein coding	2118	45	0.885454
ENSCSAT00000012922.1	24:31582259-31600529	CNIH1	cornichon family AMPA receptor auxiliary protein 1	protein coding	837	96	0.873964
ENSCSAT00000012922.1	24:31582259-31600529	CNIH1	cornichon family AMPA receptor auxiliary protein 1	protein coding	690	94	0.802755
ENSCSAT00000017046.1	20:38325848-38356760	CNN3	calponin 3	protein coding	545	316	0.890665
ENSCSAT00000002757.1	5:44455311-44567815	CNOT1	CCR4-NOT transcription complex subunit 1	protein coding	7498	85	0.964894
ENSCSAT00000002757.1	5:44455311-44567815	CNOT1	CCR4-NOT transcription complex subunit 1	protein coding	6420	58	0.834035
ENSCSAT00000002757.1	5:44455311-44567815	CNOT1	CCR4-NOT transcription complex subunit 1	protein coding	6549	65	0.81508
ENSCSAT00000007611.1	15:77186013-77286079	CNOT10	CCR4-NOT transcription complex subunit 10	protein coding	2566	34	0.884889
ENSCSAT00000007611.1	15:77186013-77286079	CNOT10	CCR4-NOT transcription complex subunit 10	protein coding	2208	41	0.844584
ENSCSAT00000002207.1	11:65861353-65934042	CNOT2	CCR4-NOT transcription complex subunit 2	protein coding	2637	39	0.903122
ENSCSAT00000002207.1	11:65861353-65934042	CNOT2	CCR4-NOT transcription complex subunit 2	protein coding	1728	36	0.876129
ENSCSAT00000002207.1	11:65861353-65934042	CNOT2	CCR4-NOT transcription complex subunit 2	protein coding	1784	39	0.87489
ENSCSAT00000002207.1	11:65861353-65934042	CNOT2	CCR4-NOT transcription complex subunit 2	protein coding	2056	41	0.844046
ENSCSAT00000002207.1	11:65861353-65934042	CNOT2	CCR4-NOT transcription complex subunit 2	protein coding	2255	36	0.83029
ENSCSAT00000002207.1	11:65861353-65934042	CNOT2	CCR4-NOT transcription complex subunit 2	protein coding	2651	37	0.813112
ENSCSAT00000001089.1	16:64289828-64296922	CNP	2',3'-cyclic nucleotide 3' phosphodiesterase	protein coding	704	34	0.851185
ENSCSAT00000009592.1	17:29211767-29225142	CNPY3	canopy FGF signaling regulator 3	protein coding	1215	61	0.980175
ENSCSAT00000009592.1	17:29211767-29225142	CNPY3	canopy FGF signaling regulator 3	protein coding	1167	67	0.974149
ENSCSAT00000009592.1	17:29211767-29225142	CNPY3	canopy FGF signaling regulator 3	protein coding	1158	61	0.95203
ENSCSAT00000009592.1	17:29211767-29225142	CNPY3	canopy FGF signaling regulator 3	protein coding	1319	54	0.912049
ENSCSAT00000009592.1	17:29211767-29225142	CNPY3	canopy FGF signaling regulator 3	protein coding	1179	67	0.831669
ENSCSAT00000001263.1	16:63721259-63724892	COASY	Coenzyme A synthase	protein coding	1836	33	0.977579
ENSCSAT00000015563.1	3:88563903-88760411	COL4A2	collagen type IV alpha 2 chain	protein coding	6439	134	0.858451
ENSCSAT00000010523.1	10:74507772-74659366	COL5A2	collagen type V alpha 2 chain	protein coding	4974	67	0.982076
ENSCSAT00000010523.1	10:74507772-74659366	COL5A2	collagen type V alpha 2 chain	protein coding	4952	66	0.969341
ENSCSAT00000010523.1	10:74507772-74659366	COL5A2	collagen type V alpha 2 chain	protein coding	5762	32	0.92857
ENSCSAT00000010523.1	10:74507772-74659366	COL5A2	collagen type V alpha 2 chain	protein coding	4946	68	0.901851
ENSCSAT00000010523.1	10:74507772-74659366	COL5A2	collagen type V alpha 2 chain	protein coding	5153	61	0.888515
ENSCSAT00000010523.1	10:74507772-74659366	COL5A2	collagen type V alpha 2 chain	protein coding	5741	37	0.884476
ENSCSAT00000010523.1	10:74507772-74659366	COL5A2	collagen type V alpha 2 chain	protein coding	5896	35	0.858533
ENSCSAT00000010523.1	10:74507772-74659366	COL5A2	collagen type V alpha 2 chain	protein coding	4179	43	0.842521
ENSCSAT00000005284.1	2:89737003-89758425	COL6A2	collagen type VI alpha 2 chain	protein coding	2309	37	0.95932
ENSCSAT00000005284.1	2:89737003-89758425	COL6A2	collagen type VI alpha 2 chain	protein coding	3029	87	0.954568
ENSCSAT00000005284.1	2:89737003-89758425	COL6A2	collagen type VI alpha 2 chain	protein coding	3244	94	0.834184
ENSCSAT00000004055.1	22:81091493-81242763	COL8A1	collagen type VIII alpha 1 chain	protein coding	4260	31	0.844242
ENSCSAT00000015722.1	18:59699348-59884461	COLEC12	collectin subfamily member 12	protein coding	2677	69	0.991806
ENSCSAT00000015722.1	18:59699348-59884461	COLEC12	collectin subfamily member 12	protein coding	2507	62	0.987076
ENSCSAT00000015722.1	18:59699348-59884461	COLEC12	collectin subfamily member 12	protein coding	1834	52	0.977708
ENSCSAT00000015722.1	18:59699348-59884461	COLEC12	collectin subfamily member 12	protein coding	2459	82	0.955703
ENSCSAT00000015722.1	18:59699348-59884461	COLEC12	collectin subfamily member 12	protein coding	1870	52	0.907845
ENSCSAT00000015722.1	18:59699348-59884461	COLEC12	collectin subfamily member 12	protein coding	1915	42	0.850361
ENSCSAT00000015722.1	18:59699348-59884461	COLEC12	collectin subfamily member 12	protein coding	2621	81	0.844393
ENSCSAT00000015722.1	18:59699348-59884461	COLEC12	collectin subfamily member 12	protein coding	1458	37	0.82886
ENSCSAT00000003596.1	6:16040583-16066565	COLGALT1	collagen beta(1-O)galactosyltransferase 1	protein coding	1996	35	0.978362
ENSCSAT00000003596.1	6:16040583-16066565	COLGALT1	collagen beta(1-O)galactosyltransferase 1	protein coding	1881	33	0.935664
ENSCSAT00000009600.1	15:40952581-40966890	COMMD2	COMM domain containing 2	protein coding	308	33	0.873517
ENSCSAT00000012477.1	26:8086872-8089301	COMMD4	COMM domain containing 4	protein coding	589	89	0.850657
ENSCSAT00000015695.1	3:54623834-54636262	COMMD6	COMM domain containing 6	protein coding	427	116	0.947439
ENSCSAT00000003510.1	1:28957646-28972230	COMMD9	COMM domain containing 9	protein coding	726	44	0.800596
ENSCSAT00000009239.1	15:51165260-51188667	COPB2	COPI coat complex subunit beta 2	protein coding	1489	87	0.817772
ENSCSAT00000004643.1	16:25327134-25334413	COPRS	coordinator of PRMT5 and differentiation stimulator	protein coding	550	67	0.974782
ENSCSAT00000008732.1	26:34136486-34168236	COPS2	COP9 signalosome subunit 2	protein coding	1327	51	0.987271
ENSCSAT00000008732.1	26:34136486-34168236	COPS2	COP9 signalosome subunit 2	protein coding	1440	61	0.931728
ENSCSAT00000008732.1	26:34136486-34168236	COPS2	COP9 signalosome subunit 2	protein coding	1275	60	0.810034
ENSCSAT00000008432.1	11:6754688-6762835	COPS7A	COP9 signalosome subunit 7A	protein coding	908	46	0.923479
ENSCSAT00000006664.1	1:6820807-6825451	CORO1B	coronin 1B	protein coding	1239	33	0.86373
ENSCSAT00000000893.1	11:103845292-103999993	CORO1C	coronin 1C	protein coding	1612	61	0.987554
ENSCSAT00000000893.1	11:103845292-103999993	CORO1C	coronin 1C	protein coding	385	33	0.896178
ENSCSAT00000000893.1	11:103845292-103999993	CORO1C	coronin 1C	protein coding	1492	56	0.863714
ENSCSAT00000003568.1	16:38405908-38412445	COX11	cytochrome c oxidase copper chaperone COX11	protein coding	424	47	0.820613
ENSCSAT00000011099.1	24:47565472-47598525	COX16	cytochrome c oxidase assembly factor COX16	protein coding	407	84	0.800271
ENSCSAT00000012439.1	26:8533453-8552280	COX5A	cytochrome c oxidase subunit 5A	protein coding	716	34	0.91542
ENSCSAT00000004842.1	16:24106883-24193129	CPD	carboxypeptidase D	protein coding	3708	33	0.849425
ENSCSAT00000011106.1	8:81711571-81745019	CPNE3	copine 3	protein coding	4105	41	0.956556
ENSCSAT00000010477.1	8:91738987-92097126	CPQ	carboxypeptidase Q	protein coding	121	31	0.958016
ENSCSAT00000010477.1	8:91738987-92097126	CPQ	carboxypeptidase Q	protein coding	1348	68	0.903713
ENSCSAT00000002259.1	11:64859718-64882269	CPSF6	cleavage and polyadenylation specific factor 6	protein coding	1010	30	0.803921
ENSCSAT00000004456.1	1:12417490-12446527	CPSF7	cleavage and polyadenylation specific factor 7	protein coding	2993	37	0.962673
ENSCSAT00000009023.1	25:61472617-61488999	CREG1	cellular repressor of E1A stimulated genes 1	protein coding	1406	117	0.997727
ENSCSAT00000009023.1	25:61472617-61488999	CREG1	cellular repressor of E1A stimulated genes 1	protein coding	1314	126	0.986976
ENSCSAT00000009023.1	25:61472617-61488999	CREG1	cellular repressor of E1A stimulated genes 1	protein coding	1552	118	0.975296
ENSCSAT00000009023.1	25:61472617-61488999	CREG1	cellular repressor of E1A stimulated genes 1	protein coding	1948	63	0.956646
ENSCSAT00000009023.1	25:61472617-61488999	CREG1	cellular repressor of E1A stimulated genes 1	protein coding	1535	109	0.912581
ENSCSAT00000009023.1	25:61472617-61488999	CREG1	cellular repressor of E1A stimulated genes 1	protein coding	1880	115	0.898939
ENSCSAT00000009963.1	14:70870839-71067215	CRIM1	cysteine rich transmembrane BMP regulator 1	protein coding	3470	70	0.877508
ENSCSAT00000009963.1	14:70870839-71067215	CRIM1	cysteine rich transmembrane BMP regulator 1	protein coding	2249	34	0.873587
ENSCSAT00000009963.1	14:70870839-71067215	CRIM1	cysteine rich transmembrane BMP regulator 1	protein coding	3424	70	0.841231
ENSCSAT00000009963.1	14:70870839-71067215	CRIM1	cysteine rich transmembrane BMP regulator 1	protein coding	3500	64	0.83463
ENSCSAT00000012157.1	16:1102348-1135166	CRK	CRK proto-oncogene, adaptor protein	protein coding	1303	30	0.948152
ENSCSAT00000012157.1	16:1102348-1135166	CRK	CRK proto-oncogene, adaptor protein	protein coding	3270	67	0.923099
ENSCSAT00000012157.1	16:1102348-1135166	CRK	CRK proto-oncogene, adaptor protein	protein coding	2891	66	0.844232
ENSCSAT00000012157.1	16:1102348-1135166	CRK	CRK proto-oncogene, adaptor protein	protein coding	1884	46	0.840657
ENSCSAT00000012157.1	16:1102348-1135166	CRK	CRK proto-oncogene, adaptor protein	protein coding	2787	65	0.808115
ENSCSAT00000011575.1	2:32091519-32127170	CRLS1	cardiolipin synthase 1	protein coding	1035	37	0.938746
ENSCSAT00000011575.1	2:32091519-32127170	CRLS1	cardiolipin synthase 1	protein coding	1147	40	0.871811
ENSCSAT00000007495.1	15:77608760-77635960	CRTAP	cartilage associated protein	protein coding	1188	87	0.815926
ENSCSAT00000000892.1	1:103257347-103261990	CRYAB	crystallin alpha B	protein coding	794	87	0.878847
ENSCSAT00000012866.1	13:67243991-67302465	CRYBG1	crystallin beta-gamma domain containing 1	protein coding	6578	39	0.943118
ENSCSAT00000017147.1	20:58435671-58456408	CRYZ	crystallin zeta	protein coding	1319	123	0.885345
ENSCSAT00000003217.1	11:52222724-52253307	CS	citrate synthase	protein coding	1546	110	0.941156
ENSCSAT00000003217.1	11:52222724-52253307	CS	citrate synthase	protein coding	2143	156	0.888796
ENSCSAT00000003217.1	11:52222724-52253307	CS	citrate synthase	protein coding	1571	118	0.831263
ENSCSAT00000016872.1	20:18913230-18953755	CSDE1	cold shock domain containing E1	protein coding	925	111	0.9589
ENSCSAT00000016872.1	20:18913230-18953755	CSDE1	cold shock domain containing E1	protein coding	1507	126	0.87335
ENSCSAT00000004692.1	1:11239735-11241442	CSKMT	citrate synthase lysine methyltransferase	protein coding	1113	90	0.949485
ENSCSAT00000004692.1	1:11239735-11241442	CSKMT	citrate synthase lysine methyltransferase	protein coding	856	93	0.94414
ENSCSAT00000004692.1	1:11239735-11241442	CSKMT	citrate synthase lysine methyltransferase	protein coding	1191	85	0.940587
ENSCSAT00000004692.1	1:11239735-11241442	CSKMT	citrate synthase lysine methyltransferase	protein coding	792	69	0.911177
ENSCSAT00000009903.1	23:52114053-52168998	CSNK1A1	casein kinase 1 alpha 1	protein coding	355	75	0.890242
ENSCSAT00000000158.1	16:74160648-74192108	CSNK1D	casein kinase 1 delta	protein coding	3123	40	0.986989
ENSCSAT00000000158.1	16:74160648-74192108	CSNK1D	casein kinase 1 delta	protein coding	3107	32	0.961369
ENSCSAT00000000158.1	16:74160648-74192108	CSNK1D	casein kinase 1 delta	protein coding	1787	56	0.901951
ENSCSAT00000000158.1	16:74160648-74192108	CSNK1D	casein kinase 1 delta	protein coding	3581	57	0.88172
ENSCSAT00000000158.1	16:74160648-74192108	CSNK1D	casein kinase 1 delta	protein coding	1839	73	0.841021
ENSCSAT00000009980.1	6:1743061-1783406	CSNK1G2	casein kinase 1 gamma 2	protein coding	2655	37	0.937599
ENSCSAT00000012097.1	25:27908554-27933275	CSRP1	cysteine and glycine rich protein 1	protein coding	824	117	0.967968
ENSCSAT00000012097.1	25:27908554-27933275	CSRP1	cysteine and glycine rich protein 1	protein coding	66	82	0.828775
ENSCSAT00000009116.1	2:52832181-52838865	CST3	cystatin C	protein coding	764	449	0.87584
ENSCSAT00000009985.1	16:6617966-6625342	CTDNEP1	CTD nuclear envelope phosphatase 1	protein coding	1110	51	0.848067
ENSCSAT00000006913.1	10:104293073-104299258	CTDSP1	CTD small phosphatase 1	protein coding	1363	30	0.868104
ENSCSAT00000011191.1	23:41447675-41600190	CTNNA1	catenin alpha 1	protein coding	2713	71	0.99549
ENSCSAT00000014988.1	22:2684022-2723949	CTNNB1	catenin beta 1	protein coding	734	186	0.946072
ENSCSAT00000014988.1	22:2684022-2723949	CTNNB1	catenin beta 1	protein coding	1479	273	0.812521
ENSCSAT00000017379.1	20:91901771-91937819	CTPS1	CTP synthase 1	protein coding	1888	41	0.891021
ENSCSAT00000002613.1	1:54047886-54077338	CTR9	CTR9 homolog, Paf1/RNA polymerase II complex component	protein coding	4628	31	0.827634
ENSCSAT00000012681.1	2:17984310-17993489	CTSA	cathepsin A	protein coding	1806	120	0.87732
ENSCSAT00000012681.1	2:17984310-17993489	CTSA	cathepsin A	protein coding	1595	132	0.831578
ENSCSAT00000006394.1	1:7703617-7711717	CTSF	cathepsin F	protein coding	1380	30	0.844927
ENSCSAT00000005434.1	12:98347800-98353467	CTSL	cathepsin L	protein coding	506	947	0.872238
ENSCSAT00000013688.1	2:5135770-5145630	CTSZ	cathepsin Z	protein coding	1059	58	0.832008
ENSCSAT00000007435.1	1:4137814-4176446	CTTN	cortactin	protein coding	2021	50	0.861979
ENSCSAT00000003467.1	9:95451470-95463454	CUEDC2	CUE domain containing 2	protein coding	1000	58	0.86381
ENSCSAT00000005100.1	21:117271548-117374379	CUL1	cullin 1	protein coding	2969	82	0.98379
ENSCSAT00000005100.1	21:117271548-117374379	CUL1	cullin 1	protein coding	2843	106	0.980226
ENSCSAT00000005100.1	21:117271548-117374379	CUL1	cullin 1	protein coding	2624	112	0.949482
ENSCSAT00000005100.1	21:117271548-117374379	CUL1	cullin 1	protein coding	2805	62	0.941979
ENSCSAT00000005100.1	21:117271548-117374379	CUL1	cullin 1	protein coding	2583	112	0.883499
ENSCSAT00000005100.1	21:117271548-117374379	CUL1	cullin 1	protein coding	2766	101	0.854827
ENSCSAT00000005756.1	10:110425076-110541538	CUL3	cullin 3	protein coding	2808	45	0.991416
ENSCSAT00000005756.1	10:110425076-110541538	CUL3	cullin 3	protein coding	2790	54	0.989595
ENSCSAT00000005756.1	10:110425076-110541538	CUL3	cullin 3	protein coding	2693	63	0.964277
ENSCSAT00000015533.1	3:91212193-91268838	CUL4A	cullin 4A	protein coding	2823	37	0.971036
ENSCSAT00000015533.1	3:91212193-91268838	CUL4A	cullin 4A	protein coding	2691	38	0.919694
ENSCSAT00000015533.1	3:91212193-91268838	CUL4A	cullin 4A	protein coding	2845	39	0.894201
ENSCSAT00000006927.1	2:75001562-75078033	CXADR	CXADR Ig-like cell adhesion molecule	protein coding	992	35	0.942926
ENSCSAT00000008981.1	9:40011439-40020494	CXCL12	C-X-C motif chemokine ligand 12	protein coding	233	41	0.928316
ENSCSAT00000011471.1	23:38355341-38363680	CXCL14	C-X-C motif chemokine ligand 14	protein coding	627	119	0.91164
ENSCSAT00000011098.1	23:42332793-42337343	CXXC5	CXXC finger protein 5	protein coding	1435	108	0.996521
ENSCSAT00000011098.1	23:42332793-42337343	CXXC5	CXXC finger protein 5	protein coding	549	79	0.989105
ENSCSAT00000011098.1	23:42332793-42337343	CXXC5	CXXC finger protein 5	protein coding	1022	97	0.969386
ENSCSAT00000011098.1	23:42332793-42337343	CXXC5	CXXC finger protein 5	protein coding	1415	125	0.902815
ENSCSAT00000011098.1	23:42332793-42337343	CXXC5	CXXC finger protein 5	protein coding	106	50	0.855155
ENSCSAT00000011098.1	23:42332793-42337343	CXXC5	CXXC finger protein 5	protein coding	640	96	0.851002
ENSCSAT00000011098.1	23:42332793-42337343	CXXC5	CXXC finger protein 5	protein coding	189	64	0.816163
ENSCSAT00000000129.1	16:74359591-74367626	CYBC1	cytochrome b-245 chaperone 1	protein coding	1618	32	0.98871
ENSCSAT00000000129.1	16:74359591-74367626	CYBC1	cytochrome b-245 chaperone 1	protein coding	1611	33	0.841617
ENSCSAT00000012932.1	10:57035238-57063682	CYBRD1	cytochrome b reductase 1	protein coding	832	48	0.998765
ENSCSAT00000012932.1	10:57035238-57063682	CYBRD1	cytochrome b reductase 1	protein coding	1083	51	0.903075
ENSCSAT00000012932.1	10:57035238-57063682	CYBRD1	cytochrome b reductase 1	protein coding	1093	54	0.892281
ENSCSAT00000006706.1	10:104682673-104726687	CYP27A1	cytochrome P450 family 27 subfamily A member 1	protein coding	1413	42	0.908237
ENSCSAT00000006706.1	10:104682673-104726687	CYP27A1	cytochrome P450 family 27 subfamily A member 1	protein coding	1169	39	0.846652
ENSCSAT00000015906.1	28:13491483-13519507	CYP3A5	cytochrome P450 family 3 subfamily A member 5	protein coding	1732	285	0.931433
ENSCSAT00000010644.1	21:56865312-56886698	CYP51A1	cytochrome P450 family 51 subfamily A member 1	protein coding	1299	81	0.85042
ENSCSAT00000017245.1	20:79703800-79712432	CZIB	CXXC motif containing zinc binding protein	protein coding	569	35	0.828424
ENSCSAT00000015027.1	4:38173026-38224231	DAB2	DAB adaptor protein 2	protein coding	2375	38	0.936663
ENSCSAT00000015027.1	4:38173026-38224231	DAB2	DAB adaptor protein 2	protein coding	2515	45	0.868625
ENSCSAT00000013074.1	22:10865724-10934200	DAG1	dystroglycan 1	protein coding	2880	33	0.999501
ENSCSAT00000013074.1	22:10865724-10934200	DAG1	dystroglycan 1	protein coding	2706	38	0.991985
ENSCSAT00000013074.1	22:10865724-10934200	DAG1	dystroglycan 1	protein coding	2565	33	0.987677
ENSCSAT00000013074.1	22:10865724-10934200	DAG1	dystroglycan 1	protein coding	2755	35	0.975942
ENSCSAT00000013074.1	22:10865724-10934200	DAG1	dystroglycan 1	protein coding	3230	53	0.975211
ENSCSAT00000013074.1	22:10865724-10934200	DAG1	dystroglycan 1	protein coding	5292	94	0.971788
ENSCSAT00000013074.1	22:10865724-10934200	DAG1	dystroglycan 1	protein coding	3497	42	0.899755
ENSCSAT00000013074.1	22:10865724-10934200	DAG1	dystroglycan 1	protein coding	2442	33	0.891662
ENSCSAT00000013074.1	22:10865724-10934200	DAG1	dystroglycan 1	protein coding	3221	50	0.871758
ENSCSAT00000013074.1	22:10865724-10934200	DAG1	dystroglycan 1	protein coding	3885	61	0.851018
ENSCSAT00000013074.1	22:10865724-10934200	DAG1	dystroglycan 1	protein coding	2991	40	0.844606
ENSCSAT00000000051.1	20:8128014-8173852	DAP3	death associated protein 3	protein coding	496	41	0.820188
ENSCSAT00000014397.1	10:20119914-20201991	DARS1	aspartyl-tRNA synthetase 1	protein coding	1677	75	0.832608
ENSCSAT00000007655.1	17:38754280-38759071	DAXX	death domain associated protein	protein coding	2519	39	0.811889
ENSCSAT00000010216.1	6:1181408-1208838	DAZAP1	DAZ associated protein 1	protein coding	1561	71	0.964079
ENSCSAT00000006842.1	23:79467647-79484592	DBN1	drebrin 1	protein coding	1553	52	0.944773
ENSCSAT00000006842.1	23:79467647-79484592	DBN1	drebrin 1	protein coding	1676	43	0.918535
ENSCSAT00000006842.1	23:79467647-79484592	DBN1	drebrin 1	protein coding	2407	127	0.821009
ENSCSAT00000013568.1	21:14608571-14627321	DBNL	drebrin like	protein coding	1454	86	0.946454
ENSCSAT00000005758.1	17:47881346-48066436	DCDC2	doublecortin domain containing 2	protein coding	1962	55	0.973616
ENSCSAT00000005758.1	17:47881346-48066436	DCDC2	doublecortin domain containing 2	protein coding	2076	56	0.905524
ENSCSAT00000001066.1	7:128874117-128901910	DCTD	dCMP deaminase	protein coding	986	37	0.966642
ENSCSAT00000001066.1	7:128874117-128901910	DCTD	dCMP deaminase	protein coding	801	32	0.80011
ENSCSAT00000004069.1	5:27096212-27102835	DCTPP1	dCTP pyrophosphatase 1	protein coding	653	66	0.977469
ENSCSAT00000004069.1	5:27096212-27102835	DCTPP1	dCTP pyrophosphatase 1	protein coding	600	69	0.944077
ENSCSAT00000004069.1	5:27096212-27102835	DCTPP1	dCTP pyrophosphatase 1	protein coding	331	67	0.898432
ENSCSAT00000006616.1	9:59032755-59035241	DDIT4	DNA damage inducible transcript 4	protein coding	1712	30	0.882955
ENSCSAT00000011382.1	2:33860439-33880101	DDRGK1	DDRGK domain containing 1	protein coding	1378	56	0.896245
ENSCSAT00000005931.1	14:92007036-92045190	DDX1	DEAD-box helicase 1	protein coding	1168	61	0.87609
ENSCSAT00000004689.1	19:21145417-21167543	DDX17	DEAD-box helicase 17	protein coding	2340	53	0.921108
ENSCSAT00000004689.1	19:21145417-21167543	DDX17	DEAD-box helicase 17	protein coding	2028	47	0.858406
ENSCSAT00000002501.1	5:53443037-53481987	DDX19B	DEAD-box helicase 19B	protein coding	1706	34	0.965351
ENSCSAT00000004277.1	11:45071611-45092646	DDX23	DEAD-box helicase 23	protein coding	3098	33	0.979304
ENSCSAT00000004277.1	11:45071611-45092646	DDX23	DEAD-box helicase 23	protein coding	3375	35	0.967358
ENSCSAT00000004277.1	11:45071611-45092646	DDX23	DEAD-box helicase 23	protein coding	3055	32	0.862451
ENSCSAT00000004277.1	11:45071611-45092646	DDX23	DEAD-box helicase 23	protein coding	3299	33	0.858925
ENSCSAT00000004277.1	11:45071611-45092646	DDX23	DEAD-box helicase 23	protein coding	3316	38	0.833182
ENSCSAT00000004277.1	11:45071611-45092646	DDX23	DEAD-box helicase 23	protein coding	3538	35	0.822415
ENSCSAT00000004277.1	11:45071611-45092646	DDX23	DEAD-box helicase 23	protein coding	3249	32	0.805423
ENSCSAT00000009069.1	24:71808995-71838262	DDX24	DEAD-box helicase 24	protein coding	1808	44	0.957665
ENSCSAT00000009069.1	24:71808995-71838262	DDX24	DEAD-box helicase 24	protein coding	1683	38	0.91162
ENSCSAT00000009069.1	24:71808995-71838262	DDX24	DEAD-box helicase 24	protein coding	1055	37	0.897453
ENSCSAT00000009069.1	24:71808995-71838262	DDX24	DEAD-box helicase 24	protein coding	1575	48	0.829295
ENSCSAT00000009069.1	24:71808995-71838262	DDX24	DEAD-box helicase 24	protein coding	1264	39	0.813383
ENSCSAT00000009069.1	24:71808995-71838262	DDX24	DEAD-box helicase 24	protein coding	929	35	0.811084
ENSCSAT00000004381.1	6:13052105-13065153	DDX39A	DExD-box helicase 39A	protein coding	1347	82	0.94105
ENSCSAT00000004381.1	6:13052105-13065153	DDX39A	DExD-box helicase 39A	protein coding	293	47	0.913034
ENSCSAT00000004381.1	6:13052105-13065153	DDX39A	DExD-box helicase 39A	protein coding	254	44	0.894012
ENSCSAT00000016416.1	Y:689380-706092	DDX3Y	DEAD-box helicase 3 Y-linked	protein coding	2171	85	0.912238
ENSCSAT00000016416.1	Y:689380-706092	DDX3Y	DEAD-box helicase 3 Y-linked	protein coding	3223	43	0.88534
ENSCSAT00000016416.1	Y:689380-706092	DDX3Y	DEAD-box helicase 3 Y-linked	protein coding	4264	93	0.879161
ENSCSAT00000016416.1	Y:689380-706092	DDX3Y	DEAD-box helicase 3 Y-linked	protein coding	2360	91	0.831569
ENSCSAT00000004161.1	16:30138084-30170332	DDX52	DExD-box helicase 52	protein coding	1965	34	0.989237
ENSCSAT00000004161.1	16:30138084-30170332	DDX52	DExD-box helicase 52	protein coding	2287	37	0.944218
ENSCSAT00000004161.1	16:30138084-30170332	DDX52	DExD-box helicase 52	protein coding	1841	30	0.826347
ENSCSAT00000000449.1	11:108404719-108437168	DDX54	DEAD-box helicase 54	protein coding	3123	64	0.936393
ENSCSAT00000013732.1	21:14104060-14114645	DDX56	DEAD-box helicase 56	protein coding	1705	78	0.814907
ENSCSAT00000010976.1	8:85086874-85129160	DECR1	2,4-dienoyl-CoA reductase 1	protein coding	504	48	0.840081
ENSCSAT00000001502.1	6:36402614-36422509	DEDD2	death effector domain containing 2	protein coding	1615	30	0.813187
ENSCSAT00000014280.1	25:5589383-5603227	DEGS1	delta 4-desaturase, sphingolipid 1	protein coding	281	88	0.988992
ENSCSAT00000014280.1	25:5589383-5603227	DEGS1	delta 4-desaturase, sphingolipid 1	protein coding	340	102	0.980918
ENSCSAT00000014280.1	25:5589383-5603227	DEGS1	delta 4-desaturase, sphingolipid 1	protein coding	275	104	0.969925
ENSCSAT00000014280.1	25:5589383-5603227	DEGS1	delta 4-desaturase, sphingolipid 1	protein coding	768	122	0.921284
ENSCSAT00000014280.1	25:5589383-5603227	DEGS1	delta 4-desaturase, sphingolipid 1	protein coding	1228	137	0.826683
ENSCSAT00000018506.1	9:40602223-40602861	DEPP1	DEPP1 autophagy regulator	protein coding	317	32	0.995161
ENSCSAT00000018506.1	9:40602223-40602861	DEPP1	DEPP1 autophagy regulator	protein coding	419	30	0.952765
ENSCSAT00000006365.1	11:15819708-15947159	DERA	deoxyribose-phosphate aldolase	protein coding	182	35	0.932727
ENSCSAT00000006365.1	11:15819708-15947159	DERA	deoxyribose-phosphate aldolase	protein coding	1007	50	0.882241
ENSCSAT00000006365.1	11:15819708-15947159	DERA	deoxyribose-phosphate aldolase	protein coding	1246	49	0.840395
ENSCSAT00000003322.1	11:51871563-51892637	DGKA	diacylglycerol kinase alpha	protein coding	2557	32	0.808852
ENSCSAT00000003699.1	1:18948425-18982354	DGKZ	diacylglycerol kinase zeta	protein coding	3503	30	0.826666
ENSCSAT00000007494.1	1:3243313-3257487	DHCR7	7-dehydrocholesterol reductase	protein coding	1562	58	0.97609
ENSCSAT00000007494.1	1:3243313-3257487	DHCR7	7-dehydrocholesterol reductase	protein coding	2393	120	0.961591
ENSCSAT00000007494.1	1:3243313-3257487	DHCR7	7-dehydrocholesterol reductase	protein coding	1910	69	0.91409
ENSCSAT00000007494.1	1:3243313-3257487	DHCR7	7-dehydrocholesterol reductase	protein coding	2382	121	0.899725
ENSCSAT00000007494.1	1:3243313-3257487	DHCR7	7-dehydrocholesterol reductase	protein coding	1729	68	0.845446
ENSCSAT00000014010.1	24:1273659-1282812	DHRS1	dehydrogenase/reductase 1	protein coding	1373	37	0.884933
ENSCSAT00000014010.1	24:1273659-1282812	DHRS1	dehydrogenase/reductase 1	protein coding	909	37	0.879331
ENSCSAT00000004087.1	16:31189710-31198218	DHRS11	dehydrogenase/reductase 11	protein coding	105	32	0.912935
ENSCSAT00000010048.1	15:36387228-36437606	DHX36	DEAH-box helicase 36	protein coding	2990	39	0.978437
ENSCSAT00000010048.1	15:36387228-36437606	DHX36	DEAH-box helicase 36	protein coding	3017	36	0.907871
ENSCSAT00000003895.1	16:33838031-33880100	DHX40	DEAH-box helicase 40	protein coding	2280	73	0.954042
ENSCSAT00000003895.1	16:33838031-33880100	DHX40	DEAH-box helicase 40	protein coding	2395	77	0.953443
ENSCSAT00000003895.1	16:33838031-33880100	DHX40	DEAH-box helicase 40	protein coding	737	53	0.871928
ENSCSAT00000000162.1	11:117552145-117579553	DIABLO	diablo IAP-binding mitochondrial protein	protein coding	1343	35	0.865754
ENSCSAT00000010580.1	23:44139360-44244490	DIAPH1	diaphanous related formin 1	protein coding	4722	31	0.860547
ENSCSAT00000013983.1	12:1464007-1483573	DIPK1B	divergent protein kinase domain 1B	protein coding	1521	32	0.931333
ENSCSAT00000013983.1	12:1464007-1483573	DIPK1B	divergent protein kinase domain 1B	protein coding	1099	32	0.923304
ENSCSAT00000013983.1	12:1464007-1483573	DIPK1B	divergent protein kinase domain 1B	protein coding	921	30	0.875903
ENSCSAT00000013983.1	12:1464007-1483573	DIPK1B	divergent protein kinase domain 1B	protein coding	1302	36	0.874867
ENSCSAT00000009402.1	21:76795592-76824923	DLD	dihydrolipoamide dehydrogenase	protein coding	1749	38	0.961849
ENSCSAT00000008098.1	2:57286807-57387220	DLGAP4	DLG associated protein 4	protein coding	2877	34	0.853527
ENSCSAT00000010376.1	24:52098349-52120121	DLST	dihydrolipoamide S-succinyltransferase	protein coding	1451	31	0.844003
ENSCSAT00000010376.1	24:52098349-52120121	DLST	dihydrolipoamide S-succinyltransferase	protein coding	1478	35	0.836535
ENSCSAT00000007078.1	12:71753572-71756955	DMAC1	distal membrane arm assembly component 1	protein coding	554	104	0.924717
ENSCSAT00000001546.1	6:35753010-35761443	DMAC2	distal membrane arm assembly component 2	protein coding	1702	53	0.902362
ENSCSAT00000001546.1	6:35753010-35761443	DMAC2	distal membrane arm assembly component 2	protein coding	1754	55	0.867695
ENSCSAT00000001546.1	6:35753010-35761443	DMAC2	distal membrane arm assembly component 2	protein coding	1713	58	0.820014
ENSCSAT00000015632.1	28:20785242-20836461	DNAAF5	dynein axonemal assembly factor 5	protein coding	2425	64	0.995221
ENSCSAT00000015632.1	28:20785242-20836461	DNAAF5	dynein axonemal assembly factor 5	protein coding	2354	65	0.981755
ENSCSAT00000004367.1	6:13173157-13176877	DNAJB1	DnaJ heat shock protein family (Hsp40) member B1	protein coding	1917	66	0.997469
ENSCSAT00000004367.1	6:13173157-13176877	DNAJB1	DnaJ heat shock protein family (Hsp40) member B1	protein coding	1150	65	0.995729
ENSCSAT00000004367.1	6:13173157-13176877	DNAJB1	DnaJ heat shock protein family (Hsp40) member B1	protein coding	839	32	0.994991
ENSCSAT00000004367.1	6:13173157-13176877	DNAJB1	DnaJ heat shock protein family (Hsp40) member B1	protein coding	1924	88	0.993382
ENSCSAT00000004367.1	6:13173157-13176877	DNAJB1	DnaJ heat shock protein family (Hsp40) member B1	protein coding	494	38	0.989854
ENSCSAT00000004367.1	6:13173157-13176877	DNAJB1	DnaJ heat shock protein family (Hsp40) member B1	protein coding	1207	49	0.980835
ENSCSAT00000004367.1	6:13173157-13176877	DNAJB1	DnaJ heat shock protein family (Hsp40) member B1	protein coding	1229	70	0.967425
ENSCSAT00000004367.1	6:13173157-13176877	DNAJB1	DnaJ heat shock protein family (Hsp40) member B1	protein coding	1658	81	0.953571
ENSCSAT00000004367.1	6:13173157-13176877	DNAJB1	DnaJ heat shock protein family (Hsp40) member B1	protein coding	551	42	0.92629
ENSCSAT00000004367.1	6:13173157-13176877	DNAJB1	DnaJ heat shock protein family (Hsp40) member B1	protein coding	763	47	0.897722
ENSCSAT00000004367.1	6:13173157-13176877	DNAJB1	DnaJ heat shock protein family (Hsp40) member B1	protein coding	1448	46	0.883773
ENSCSAT00000004367.1	6:13173157-13176877	DNAJB1	DnaJ heat shock protein family (Hsp40) member B1	protein coding	1188	63	0.869056
ENSCSAT00000004367.1	6:13173157-13176877	DNAJB1	DnaJ heat shock protein family (Hsp40) member B1	protein coding	1478	84	0.851005
ENSCSAT00000004367.1	6:13173157-13176877	DNAJB1	DnaJ heat shock protein family (Hsp40) member B1	protein coding	1161	63	0.812763
ENSCSAT00000012208.1	15:2841255-2858202	DNAJB11	DnaJ heat shock protein family (Hsp40) member B11	protein coding	1322	139	0.943422
ENSCSAT00000017130.1	20:55157327-55171301	DNAJB4	DnaJ heat shock protein family (Hsp40) member B4	protein coding	1023	30	0.84824
ENSCSAT00000010780.1	10:68244091-68295301	DNAJC10	DnaJ heat shock protein family (Hsp40) member C10	protein coding	401	49	0.986573
ENSCSAT00000010780.1	10:68244091-68295301	DNAJC10	DnaJ heat shock protein family (Hsp40) member C10	protein coding	2239	63	0.924566
ENSCSAT00000010780.1	10:68244091-68295301	DNAJC10	DnaJ heat shock protein family (Hsp40) member C10	protein coding	456	48	0.90656
ENSCSAT00000017181.1	20:67660680-67809086	DNAJC6	DnaJ heat shock protein family (Hsp40) member C6	protein coding	4101	44	0.882802
ENSCSAT00000017181.1	20:67660680-67809086	DNAJC6	DnaJ heat shock protein family (Hsp40) member C6	protein coding	3897	37	0.862441
ENSCSAT00000017181.1	20:67660680-67809086	DNAJC6	DnaJ heat shock protein family (Hsp40) member C6	protein coding	3175	30	0.847326
ENSCSAT00000017181.1	20:67660680-67809086	DNAJC6	DnaJ heat shock protein family (Hsp40) member C6	protein coding	3507	32	0.830535
ENSCSAT00000017181.1	20:67660680-67809086	DNAJC6	DnaJ heat shock protein family (Hsp40) member C6	protein coding	3639	38	0.814078
ENSCSAT00000001091.1	16:64267371-64287051	DNAJC7	DnaJ heat shock protein family (Hsp40) member C7	protein coding	131	41	0.810981
ENSCSAT00000017526.1	20:104574083-104603618	DNAJC8	DnaJ heat shock protein family (Hsp40) member C8	protein coding	1901	61	0.959417
ENSCSAT00000006736.1	9:58024549-58028317	DNAJC9	DnaJ heat shock protein family (Hsp40) member C9	protein coding	695	32	0.875192
ENSCSAT00000015827.1	KE148117.1:7051-11090	DNASE1L1	deoxyribonuclease 1 like 1	protein coding	1803	76	0.93491
ENSCSAT00000015827.1	KE148117.1:7051-11090	DNASE1L1	deoxyribonuclease 1 like 1	protein coding	1099	47	0.896184
ENSCSAT00000015827.1	KE148117.1:7051-11090	DNASE1L1	deoxyribonuclease 1 like 1	protein coding	691	31	0.895406
ENSCSAT00000015827.1	KE148117.1:7051-11090	DNASE1L1	deoxyribonuclease 1 like 1	protein coding	1200	52	0.844556
ENSCSAT00000005440.1	11:32114675-32177661	DNM1L	dynamin 1 like	protein coding	1635	36	0.867826
ENSCSAT00000012588.1	2:18074767-18098108	DNTTIP1	deoxynucleotidyltransferase terminal interacting protein 1	protein coding	1095	42	0.856138
ENSCSAT00000017053.1	20:39369348-39381537	DNTTIP2	deoxynucleotidyltransferase terminal interacting protein 2	protein coding	1433	30	0.923519
ENSCSAT00000017053.1	20:39369348-39381537	DNTTIP2	deoxynucleotidyltransferase terminal interacting protein 2	protein coding	1968	38	0.810663
ENSCSAT00000005740.1	10:110718258-110904005	DOCK10	dedicator of cytokinesis 10	protein coding	6790	35	0.807566
ENSCSAT00000007912.1	2:58598967-58609316	DONSON	DNA replication fork stabilization factor DONSON	protein coding	776	39	0.89219
ENSCSAT00000007912.1	2:58598967-58609316	DONSON	DNA replication fork stabilization factor DONSON	protein coding	1670	46	0.878582
ENSCSAT00000007912.1	2:58598967-58609316	DONSON	DNA replication fork stabilization factor DONSON	protein coding	1214	45	0.802293
ENSCSAT00000003548.1	9:94612460-94633537	DPCD	deleted in primary ciliary dyskinesia homolog (mouse)	protein coding	490	50	0.911771
ENSCSAT00000008148.1	15:61103102-61111115	DPH3	diphthamide biosynthesis 3	protein coding	1151	46	0.954512
ENSCSAT00000008148.1	15:61103102-61111115	DPH3	diphthamide biosynthesis 3	protein coding	2609	47	0.939722
ENSCSAT00000008148.1	15:61103102-61111115	DPH3	diphthamide biosynthesis 3	protein coding	1977	47	0.934882
ENSCSAT00000008148.1	15:61103102-61111115	DPH3	diphthamide biosynthesis 3	protein coding	2833	51	0.887217
ENSCSAT00000008148.1	15:61103102-61111115	DPH3	diphthamide biosynthesis 3	protein coding	1863	44	0.880125
ENSCSAT00000008148.1	15:61103102-61111115	DPH3	diphthamide biosynthesis 3	protein coding	2690	49	0.806775
ENSCSAT00000013310.1	2:13014202-13033626	DPM1	dolichyl-phosphate mannosyltransferase subunit 1, catalytic	protein coding	241	44	0.844589
ENSCSAT00000013310.1	2:13014202-13033626	DPM1	dolichyl-phosphate mannosyltransferase subunit 1, catalytic	protein coding	706	44	0.83848
ENSCSAT00000012060.1	12:10185040-10187279	DPM2	dolichyl-phosphate mannosyltransferase subunit 2, regulatory	protein coding	604	35	0.976982
ENSCSAT00000014587.1	12:1074811-1079550	DPP7	dipeptidyl peptidase 7	protein coding	1508	59	0.921853
ENSCSAT00000014587.1	12:1074811-1079550	DPP7	dipeptidyl peptidase 7	protein coding	936	30	0.917364
ENSCSAT00000014587.1	12:1074811-1079550	DPP7	dipeptidyl peptidase 7	protein coding	1488	65	0.898189
ENSCSAT00000013015.1	21:23408798-23514872	DPY19L1	dpy-19 like C-mannosyltransferase 1	protein coding	1961	51	0.909047
ENSCSAT00000013015.1	21:23408798-23514872	DPY19L1	dpy-19 like C-mannosyltransferase 1	protein coding	3304	62	0.882278
ENSCSAT00000013015.1	21:23408798-23514872	DPY19L1	dpy-19 like C-mannosyltransferase 1	protein coding	3300	62	0.844639
ENSCSAT00000017038.1	20:35377266-36215679	DPYD	dihydropyrimidine dehydrogenase	protein coding	3216	44	0.899277
ENSCSAT00000017056.1	20:39870814-39890106	DR1	down-regulator of transcription 1	protein coding	1369	33	0.941326
ENSCSAT00000017056.1	20:39870814-39890106	DR1	down-regulator of transcription 1	protein coding	808	33	0.927694
ENSCSAT00000017056.1	20:39870814-39890106	DR1	down-regulator of transcription 1	protein coding	857	34	0.817076
ENSCSAT00000006379.1	16:17122561-17147845	DRG2	developmentally regulated GTP binding protein 2	protein coding	1424	32	0.824187
ENSCSAT00000008055.1	2:57511366-57527088	DSN1	DSN1 component of MIS12 kinetochore complex	protein coding	966	31	0.835034
ENSCSAT00000011460.1	17:14652233-15133862	DST	dystonin	protein coding	17114	37	0.847221
ENSCSAT00000003786.1	10:127721784-127733476	DTYMK	deoxythymidylate kinase	protein coding	108	57	0.890825
ENSCSAT00000007678.1	23:74929863-74934532	DUSP1	dual specificity phosphatase 1	protein coding	1435	42	0.974762
ENSCSAT00000007678.1	23:74929863-74934532	DUSP1	dual specificity phosphatase 1	protein coding	1118	36	0.907878
ENSCSAT00000017980.1	16:30269779-30270375	DUSP14	dual specificity phosphatase 14	protein coding	34	32	0.995551
ENSCSAT00000017980.1	16:30269779-30270375	DUSP14	dual specificity phosphatase 14	protein coding	261	37	0.990753
ENSCSAT00000017980.1	16:30269779-30270375	DUSP14	dual specificity phosphatase 14	protein coding	68	32	0.887157
ENSCSAT00000000479.1	20:4169418-4170947	DUSP23	dual specificity phosphatase 23	protein coding	601	31	0.96816
ENSCSAT00000001481.1	16:62622663-62637127	DUSP3	dual specificity phosphatase 3	protein coding	1858	46	0.894747
ENSCSAT00000001481.1	16:62622663-62637127	DUSP3	dual specificity phosphatase 3	protein coding	1761	45	0.81804
ENSCSAT00000010172.1	2:38825574-38839903	DYNLRB1	dynein light chain roadblock-type 1	protein coding	365	177	0.8707
ENSCSAT00000001834.1	5:60258098-60264584	E2F4	E2F transcription factor 4	protein coding	1548	56	0.931317
ENSCSAT00000001834.1	5:60258098-60264584	E2F4	E2F transcription factor 4	protein coding	1760	53	0.863145
ENSCSAT00000001834.1	5:60258098-60264584	E2F4	E2F transcription factor 4	protein coding	1257	42	0.804715
ENSCSAT00000013740.1	24:11343140-11370112	EAPP	E2F associated phosphoprotein	protein coding	1064	37	0.972385
ENSCSAT00000004671.1	26:53210972-53222782	ECHS1	enoyl-CoA hydratase, short chain 1	protein coding	1694	154	0.991876
ENSCSAT00000004671.1	26:53210972-53222782	ECHS1	enoyl-CoA hydratase, short chain 1	protein coding	1584	148	0.938569
ENSCSAT00000004671.1	26:53210972-53222782	ECHS1	enoyl-CoA hydratase, short chain 1	protein coding	1621	142	0.832822
ENSCSAT00000001990.1	5:59553046-59565723	EDC4	enhancer of mRNA decapping 4	protein coding	4251	35	0.980137
ENSCSAT00000001990.1	5:59553046-59565723	EDC4	enhancer of mRNA decapping 4	protein coding	4709	39	0.814634
ENSCSAT00000009908.1	2:39417590-39452497	EDEM2	ER degradation enhancing alpha-mannosidase like protein 2	protein coding	1907	32	0.97659
ENSCSAT00000009908.1	2:39417590-39452497	EDEM2	ER degradation enhancing alpha-mannosidase like protein 2	protein coding	1491	46	0.953662
ENSCSAT00000009908.1	2:39417590-39452497	EDEM2	ER degradation enhancing alpha-mannosidase like protein 2	protein coding	1693	50	0.951501
ENSCSAT00000009908.1	2:39417590-39452497	EDEM2	ER degradation enhancing alpha-mannosidase like protein 2	protein coding	1367	44	0.943526
ENSCSAT00000014473.1	2:713522-724859	EEF1A2	eukaryotic translation elongation factor 1 alpha 2	protein coding	924	176	0.800245
ENSCSAT00000007065.1	8:137799428-137813120	EEF1D	eukaryotic translation elongation factor 1 delta	protein coding	1299	293	0.91561
ENSCSAT00000005473.1	17:64059011-64082586	EEF1E1	eukaryotic translation elongation factor 1 epsilon 1	protein coding	554	62	0.800899
ENSCSAT00000008955.1	6:3732425-3742826	EEF2	eukaryotic translation elongation factor 2	protein coding	3187	931	0.926915
ENSCSAT00000008955.1	6:3732425-3742826	EEF2	eukaryotic translation elongation factor 2	protein coding	3015	869	0.910208
ENSCSAT00000008955.1	6:3732425-3742826	EEF2	eukaryotic translation elongation factor 2	protein coding	3047	861	0.851585
ENSCSAT00000008955.1	6:3732425-3742826	EEF2	eukaryotic translation elongation factor 2	protein coding	2971	767	0.819957
ENSCSAT00000017703.1	20:116843218-116863010	EFHD2	EF-hand domain family member D2	protein coding	232	39	0.878895
ENSCSAT00000013259.1	26:1134208-1270885	EFL1	elongation factor like GTPase 1	protein coding	3453	30	0.885054
ENSCSAT00000009887.1	X:58668581-58681855	EFNB1	ephrin B1	protein coding	3008	48	0.818392
ENSCSAT00000008158.1	8:126355476-126458501	EFR3A	EFR3 homolog A	protein coding	1673	48	0.886686
ENSCSAT00000008158.1	8:126355476-126458501	EFR3A	EFR3 homolog A	protein coding	4816	88	0.884565
ENSCSAT00000008158.1	8:126355476-126458501	EFR3A	EFR3 homolog A	protein coding	2961	59	0.819596
ENSCSAT00000001644.1	16:61505825-61551890	EFTUD2	elongation factor Tu GTP binding domain containing 2	protein coding	1607	73	0.807785
ENSCSAT00000005446.1	1:9356177-9382832	EHD1	EH domain containing 1	protein coding	2893	34	0.857217
ENSCSAT00000000961.1	6:41034274-41056401	EHD2	EH domain containing 2	protein coding	3150	31	0.985005
ENSCSAT00000019835.1	26:34413000-34413566	EID1	EP300 interacting inhibitor of differentiation 1	protein coding	534	171	0.887882
ENSCSAT00000012653.1	X:18588232-18606648	EIF1AX	eukaryotic translation initiation factor 1A X-linked	protein coding	730	144	0.804325
ENSCSAT00000015010.1	22:1806396-1809466	EIF1B	eukaryotic translation initiation factor 1B	protein coding	740	48	0.970514
ENSCSAT00000009654.1	15:40111878-40146554	EIF2A	eukaryotic translation initiation factor 2A	protein coding	978	43	0.963743
ENSCSAT00000009654.1	15:40111878-40146554	EIF2A	eukaryotic translation initiation factor 2A	protein coding	940	43	0.909401
ENSCSAT00000009654.1	15:40111878-40146554	EIF2A	eukaryotic translation initiation factor 2A	protein coding	1017	48	0.860052
ENSCSAT00000009654.1	15:40111878-40146554	EIF2A	eukaryotic translation initiation factor 2A	protein coding	932	46	0.840729
ENSCSAT00000011645.1	15:5278749-5289030	EIF2B5	eukaryotic translation initiation factor 2B subunit epsilon	protein coding	2342	32	0.983687
ENSCSAT00000002458.1	1:56799838-56813650	EIF3F	eukaryotic translation initiation factor 3 subunit F	protein coding	1201	251	0.911404
ENSCSAT00000002054.1	6:33263098-33281517	EIF3K	eukaryotic translation initiation factor 3 subunit K	protein coding	675	266	0.877704
ENSCSAT00000004949.1	19:20563042-20594475	EIF3L	eukaryotic translation initiation factor 3 subunit L	protein coding	26	110	0.863258
ENSCSAT00000002153.1	7:47001008-47051571	EIF4E	eukaryotic translation initiation factor 4E	protein coding	892	37	0.898316
ENSCSAT00000011799.1	15:5084780-5105288	EIF4G1	eukaryotic translation initiation factor 4 gamma 1	protein coding	5205	157	0.973067
ENSCSAT00000011799.1	15:5084780-5105288	EIF4G1	eukaryotic translation initiation factor 4 gamma 1	protein coding	5176	137	0.938215
ENSCSAT00000011799.1	15:5084780-5105288	EIF4G1	eukaryotic translation initiation factor 4 gamma 1	protein coding	3094	30	0.836394
ENSCSAT00000011799.1	15:5084780-5105288	EIF4G1	eukaryotic translation initiation factor 4 gamma 1	protein coding	5471	134	0.833938
ENSCSAT00000002621.1	1:54017696-54028843	EIF4G2	eukaryotic translation initiation factor 4 gamma 2	protein coding	1861	280	0.892957
ENSCSAT00000002621.1	1:54017696-54028843	EIF4G2	eukaryotic translation initiation factor 4 gamma 2	protein coding	2295	351	0.860659
ENSCSAT00000002621.1	1:54017696-54028843	EIF4G2	eukaryotic translation initiation factor 4 gamma 2	protein coding	754	186	0.800203
ENSCSAT00000017632.1	20:111469837-111747416	EIF4G3	eukaryotic translation initiation factor 4 gamma 3	protein coding	5646	30	0.815392
ENSCSAT00000008170.1	24:81303911-81313807	EIF5	eukaryotic translation initiation factor 5	protein coding	3064	64	0.872836
ENSCSAT00000008170.1	24:81303911-81313807	EIF5	eukaryotic translation initiation factor 5	protein coding	3773	65	0.857071
ENSCSAT00000008531.1	2:56184679-56191012	EIF6	eukaryotic translation initiation factor 6	protein coding	975	121	0.898593
ENSCSAT00000008531.1	2:56184679-56191012	EIF6	eukaryotic translation initiation factor 6	protein coding	222	86	0.81162
ENSCSAT00000004975.1	14:104316306-104488873	EIPR1	EARP complex and GARP complex interacting protein 1	protein coding	1546	40	0.903179
ENSCSAT00000006206.1	6:7414757-7448445	ELAVL1	ELAV like RNA binding protein 1	protein coding	1300	68	0.836873
ENSCSAT00000012164.1	25:27390809-27397441	ELF3	E74 like ETS transcription factor 3	protein coding	1609	233	0.998075
ENSCSAT00000012164.1	25:27390809-27397441	ELF3	E74 like ETS transcription factor 3	protein coding	1792	214	0.993332
ENSCSAT00000012164.1	25:27390809-27397441	ELF3	E74 like ETS transcription factor 3	protein coding	1708	225	0.992445
ENSCSAT00000012164.1	25:27390809-27397441	ELF3	E74 like ETS transcription factor 3	protein coding	1542	225	0.978643
ENSCSAT00000012164.1	25:27390809-27397441	ELF3	E74 like ETS transcription factor 3	protein coding	2038	34	0.918646
ENSCSAT00000012164.1	25:27390809-27397441	ELF3	E74 like ETS transcription factor 3	protein coding	1377	205	0.891421
ENSCSAT00000012164.1	25:27390809-27397441	ELF3	E74 like ETS transcription factor 3	protein coding	1760	195	0.866968
ENSCSAT00000012164.1	25:27390809-27397441	ELF3	E74 like ETS transcription factor 3	protein coding	1987	221	0.822671
ENSCSAT00000012164.1	25:27390809-27397441	ELF3	E74 like ETS transcription factor 3	protein coding	1550	219	0.821609
ENSCSAT00000012164.1	25:27390809-27397441	ELF3	E74 like ETS transcription factor 3	protein coding	1667	233	0.820487
ENSCSAT00000012164.1	25:27390809-27397441	ELF3	E74 like ETS transcription factor 3	protein coding	1939	227	0.816617
ENSCSAT00000012164.1	25:27390809-27397441	ELF3	E74 like ETS transcription factor 3	protein coding	184	67	0.806641
ENSCSAT00000001604.1	11:91556333-91633592	ELK3	ETS transcription factor ELK3	protein coding	1537	31	0.987643
ENSCSAT00000001604.1	11:91556333-91633592	ELK3	ETS transcription factor ELK3	protein coding	3276	51	0.865139
ENSCSAT00000001604.1	11:91556333-91633592	ELK3	ETS transcription factor ELK3	protein coding	2721	46	0.863145
ENSCSAT00000001604.1	11:91556333-91633592	ELK3	ETS transcription factor ELK3	protein coding	3996	52	0.844516
ENSCSAT00000011609.1	8:69545965-69560268	ELOC	elongin C	protein coding	356	125	0.811563
ENSCSAT00000011609.1	8:69545965-69560268	ELOC	elongin C	protein coding	373	111	0.809408
ENSCSAT00000004767.1	6:10474208-10474802	ELOF1	elongation factor 1 homolog	protein coding	198	51	0.812776
ENSCSAT00000011249.1	17:19277593-19307625	ELOVL5	ELOVL fatty acid elongase 5	protein coding	1133	276	0.830142
ENSCSAT00000009533.1	12:30620278-30687405	ELP1	elongator acetyltransferase complex subunit 1	protein coding	4617	39	0.931508
ENSCSAT00000008420.1	22:45987731-46015712	EMC3	ER membrane protein complex subunit 3	protein coding	221	39	0.930216
ENSCSAT00000008420.1	22:45987731-46015712	EMC3	ER membrane protein complex subunit 3	protein coding	995	44	0.812309
ENSCSAT00000001175.1	5:71186424-71207238	EMC8	ER membrane protein complex subunit 8	protein coding	587	35	0.800536
ENSCSAT00000014255.1	24:1124950-1127542	EMC9	ER membrane protein complex subunit 9	protein coding	836	39	0.80993
ENSCSAT00000010645.1	17:26082451-26092900	ENPP5	ectonucleotide pyrophosphatase/phosphodiesterase family member 5	protein coding	890	37	0.991769
ENSCSAT00000010645.1	17:26082451-26092900	ENPP5	ectonucleotide pyrophosphatase/phosphodiesterase family member 5	protein coding	982	38	0.978812
ENSCSAT00000010645.1	17:26082451-26092900	ENPP5	ectonucleotide pyrophosphatase/phosphodiesterase family member 5	protein coding	689	37	0.940811
ENSCSAT00000010645.1	17:26082451-26092900	ENPP5	ectonucleotide pyrophosphatase/phosphodiesterase family member 5	protein coding	277	33	0.899054
ENSCSAT00000008129.1	2:56966950-57086448	EPB41L1	erythrocyte membrane protein band 4.1 like 1	protein coding	4878	30	0.993417
ENSCSAT00000008129.1	2:56966950-57086448	EPB41L1	erythrocyte membrane protein band 4.1 like 1	protein coding	5039	35	0.953558
ENSCSAT00000008129.1	2:56966950-57086448	EPB41L1	erythrocyte membrane protein band 4.1 like 1	protein coding	5540	51	0.905855
ENSCSAT00000015680.1	18:64489042-64585973	EPB41L3	erythrocyte membrane protein band 4.1 like 3	protein coding	3483	31	0.923201
ENSCSAT00000015680.1	18:64489042-64585973	EPB41L3	erythrocyte membrane protein band 4.1 like 3	protein coding	3423	31	0.829885
ENSCSAT00000011655.1	14:59815064-59832229	EPCAM	epithelial cell adhesion molecule	protein coding	1396	53	0.869817
ENSCSAT00000011655.1	14:59815064-59832229	EPCAM	epithelial cell adhesion molecule	protein coding	1402	51	0.82052
ENSCSAT00000013184.1	21:20561675-20596273	EPDR1	ependymin related 1	protein coding	1265	90	0.972833
ENSCSAT00000013184.1	21:20561675-20596273	EPDR1	ependymin related 1	protein coding	1102	92	0.922693
ENSCSAT00000013184.1	21:20561675-20596273	EPDR1	ependymin related 1	protein coding	746	78	0.873755
ENSCSAT00000017685.1	20:116147040-116178644	EPHA2	EPH receptor A2	protein coding	3306	33	0.927934
ENSCSAT00000017685.1	20:116147040-116178644	EPHA2	EPH receptor A2	protein coding	3651	34	0.874495
ENSCSAT00000017617.1	20:109746925-109890777	EPHB2	EPH receptor B2	protein coding	3706	33	0.997356
ENSCSAT00000017617.1	20:109746925-109890777	EPHB2	EPH receptor B2	protein coding	4331	59	0.994634
ENSCSAT00000017617.1	20:109746925-109890777	EPHB2	EPH receptor B2	protein coding	3933	46	0.988179
ENSCSAT00000017617.1	20:109746925-109890777	EPHB2	EPH receptor B2	protein coding	4245	62	0.986667
ENSCSAT00000017617.1	20:109746925-109890777	EPHB2	EPH receptor B2	protein coding	4050	49	0.976589
ENSCSAT00000017617.1	20:109746925-109890777	EPHB2	EPH receptor B2	protein coding	3941	42	0.968404
ENSCSAT00000017617.1	20:109746925-109890777	EPHB2	EPH receptor B2	protein coding	4708	33	0.962406
ENSCSAT00000017617.1	20:109746925-109890777	EPHB2	EPH receptor B2	protein coding	4121	56	0.960801
ENSCSAT00000017617.1	20:109746925-109890777	EPHB2	EPH receptor B2	protein coding	4646	30	0.959408
ENSCSAT00000017617.1	20:109746925-109890777	EPHB2	EPH receptor B2	protein coding	4461	46	0.923866
ENSCSAT00000017617.1	20:109746925-109890777	EPHB2	EPH receptor B2	protein coding	4037	46	0.802447
ENSCSAT00000013869.1	25:9534114-9618141	EPRS1	glutamyl-prolyl-tRNA synthetase 1	protein coding	3346	47	0.884475
ENSCSAT00000013869.1	25:9534114-9618141	EPRS1	glutamyl-prolyl-tRNA synthetase 1	protein coding	5383	112	0.855071
ENSCSAT00000013869.1	25:9534114-9618141	EPRS1	glutamyl-prolyl-tRNA synthetase 1	protein coding	2878	50	0.835103
ENSCSAT00000017267.1	20:81439025-81602710	EPS15	epidermal growth factor receptor pathway substrate 15	protein coding	2738	31	0.952414
ENSCSAT00000006383.1	11:15522616-15691133	EPS8	epidermal growth factor receptor pathway substrate 8	protein coding	3224	78	0.900597
ENSCSAT00000005148.1	16:22609413-22621676	ERAL1	Era like 12S mitochondrial rRNA chaperone 1	protein coding	1438	44	0.920216
ENSCSAT00000005148.1	16:22609413-22621676	ERAL1	Era like 12S mitochondrial rRNA chaperone 1	protein coding	1513	44	0.889145
ENSCSAT00000005148.1	16:22609413-22621676	ERAL1	Era like 12S mitochondrial rRNA chaperone 1	protein coding	1415	41	0.874201
ENSCSAT00000005148.1	16:22609413-22621676	ERAL1	Era like 12S mitochondrial rRNA chaperone 1	protein coding	1377	44	0.858438
ENSCSAT00000000738.1	16:66434251-66464952	ERBB2	erb-b2 receptor tyrosine kinase 2	protein coding	4219	30	0.999413
ENSCSAT00000000738.1	16:66434251-66464952	ERBB2	erb-b2 receptor tyrosine kinase 2	protein coding	3722	31	0.993219
ENSCSAT00000000738.1	16:66434251-66464952	ERBB2	erb-b2 receptor tyrosine kinase 2	protein coding	3926	32	0.985943
ENSCSAT00000000738.1	16:66434251-66464952	ERBB2	erb-b2 receptor tyrosine kinase 2	protein coding	4394	37	0.942928
ENSCSAT00000000738.1	16:66434251-66464952	ERBB2	erb-b2 receptor tyrosine kinase 2	protein coding	4102	34	0.815822
ENSCSAT00000000538.1	11:107244335-107256499	ERP29	endoplasmic reticulum protein 29	protein coding	512	107	0.971027
ENSCSAT00000000538.1	11:107244335-107256499	ERP29	endoplasmic reticulum protein 29	protein coding	695	116	0.940934
ENSCSAT00000000538.1	11:107244335-107256499	ERP29	endoplasmic reticulum protein 29	protein coding	1066	170	0.935538
ENSCSAT00000000538.1	11:107244335-107256499	ERP29	endoplasmic reticulum protein 29	protein coding	1339	41	0.848588
ENSCSAT00000000538.1	11:107244335-107256499	ERP29	endoplasmic reticulum protein 29	protein coding	782	80	0.824267
ENSCSAT00000015846.1	3:24762987-24788868	ESD	esterase D	protein coding	621	59	0.818082
ENSCSAT00000000046.1	6:44267702-44286065	ETFB	electron transfer flavoprotein subunit beta	protein coding	911	37	0.875048
ENSCSAT00000006508.1	2:82757930-82770165	ETS2	ETS proto-oncogene 2, transcription factor	protein coding	1685	30	0.994204
ENSCSAT00000006508.1	2:82757930-82770165	ETS2	ETS proto-oncogene 2, transcription factor	protein coding	1729	34	0.994077
ENSCSAT00000006508.1	2:82757930-82770165	ETS2	ETS proto-oncogene 2, transcription factor	protein coding	3380	31	0.988071
ENSCSAT00000006508.1	2:82757930-82770165	ETS2	ETS proto-oncogene 2, transcription factor	protein coding	1647	31	0.906269
ENSCSAT00000006508.1	2:82757930-82770165	ETS2	ETS proto-oncogene 2, transcription factor	protein coding	3472	30	0.889172
ENSCSAT00000017434.1	20:96534294-96538859	EVA1B	eva-1 homolog B	protein coding	983	36	0.994092
ENSCSAT00000017434.1	20:96534294-96538859	EVA1B	eva-1 homolog B	protein coding	975	41	0.978436
ENSCSAT00000017434.1	20:96534294-96538859	EVA1B	eva-1 homolog B	protein coding	827	36	0.896938
ENSCSAT00000006863.1	8:138290705-138292570	EXOSC4	exosome component 4	protein coding	464	51	0.875553
ENSCSAT00000008956.1	8:112436088-112474443	EXT1	exostosin glycosyltransferase 1	protein coding	1083	73	0.804656
ENSCSAT00000010811.1	13:86344051-86370622	EZR	ezrin	protein coding	1769	419	0.991872
ENSCSAT00000010811.1	13:86344051-86370622	EZR	ezrin	protein coding	788	55	0.806096
ENSCSAT00000013438.1	4:71095500-71110005	F2RL1	F2R like trypsin receptor 1	protein coding	2207	35	0.994512
ENSCSAT00000013438.1	4:71095500-71110005	F2RL1	F2R like trypsin receptor 1	protein coding	2395	35	0.971805
ENSCSAT00000013438.1	4:71095500-71110005	F2RL1	F2R like trypsin receptor 1	protein coding	1689	31	0.895107
ENSCSAT00000013438.1	4:71095500-71110005	F2RL1	F2R like trypsin receptor 1	protein coding	2385	35	0.820421
ENSCSAT00000004504.1	1:12037513-12055159	FADS1	fatty acid desaturase 1	protein coding	2462	75	0.921437
ENSCSAT00000004504.1	1:12037513-12055159	FADS1	fatty acid desaturase 1	protein coding	1599	119	0.848152
ENSCSAT00000018932.1	5:1731239-1731913	FAHD1	fumarylacetoacetate hydrolase domain containing 1	protein coding	358	30	0.859127
ENSCSAT00000009202.1	15:51905188-51921162	FAIM	Fas apoptotic inhibitory molecule	protein coding	654	56	0.880946
ENSCSAT00000011168.1	9:14543006-14557450	FAM107B	family with sequence similarity 107 member B	protein coding	744	38	0.997556
ENSCSAT00000011168.1	9:14543006-14557450	FAM107B	family with sequence similarity 107 member B	protein coding	758	43	0.992484
ENSCSAT00000011168.1	9:14543006-14557450	FAM107B	family with sequence similarity 107 member B	protein coding	871	41	0.931731
ENSCSAT00000011168.1	9:14543006-14557450	FAM107B	family with sequence similarity 107 member B	protein coding	2338	65	0.862064
ENSCSAT00000011168.1	9:14543006-14557450	FAM107B	family with sequence similarity 107 member B	protein coding	808	48	0.851195
ENSCSAT00000011168.1	9:14543006-14557450	FAM107B	family with sequence similarity 107 member B	protein coding	2399	70	0.847757
ENSCSAT00000005110.1	12:103829680-103945419	FAM120A	family with sequence similarity 120A	protein coding	3241	95	0.957967
ENSCSAT00000005110.1	12:103829680-103945419	FAM120A	family with sequence similarity 120A	protein coding	2044	35	0.888103
ENSCSAT00000005110.1	12:103829680-103945419	FAM120A	family with sequence similarity 120A	protein coding	4813	133	0.854437
ENSCSAT00000013246.1	14:36815711-36822023	FAM136A	family with sequence similarity 136 member A	protein coding	860	31	0.96557
ENSCSAT00000013246.1	14:36815711-36822023	FAM136A	family with sequence similarity 136 member A	protein coding	622	37	0.830318
ENSCSAT00000010963.1	9:15193471-15252288	FAM171A1	family with sequence similarity 171 member A1	protein coding	2596	31	0.989049
ENSCSAT00000010963.1	9:15193471-15252288	FAM171A1	family with sequence similarity 171 member A1	protein coding	3341	31	0.986448
ENSCSAT00000010963.1	9:15193471-15252288	FAM171A1	family with sequence similarity 171 member A1	protein coding	3648	43	0.983017
ENSCSAT00000010963.1	9:15193471-15252288	FAM171A1	family with sequence similarity 171 member A1	protein coding	2992	43	0.981766
ENSCSAT00000010963.1	9:15193471-15252288	FAM171A1	family with sequence similarity 171 member A1	protein coding	2694	37	0.978104
ENSCSAT00000010963.1	9:15193471-15252288	FAM171A1	family with sequence similarity 171 member A1	protein coding	2700	40	0.968798
ENSCSAT00000010963.1	9:15193471-15252288	FAM171A1	family with sequence similarity 171 member A1	protein coding	2853	42	0.963243
ENSCSAT00000010963.1	9:15193471-15252288	FAM171A1	family with sequence similarity 171 member A1	protein coding	2931	44	0.954843
ENSCSAT00000010963.1	9:15193471-15252288	FAM171A1	family with sequence similarity 171 member A1	protein coding	2830	38	0.944925
ENSCSAT00000010963.1	9:15193471-15252288	FAM171A1	family with sequence similarity 171 member A1	protein coding	2766	41	0.938028
ENSCSAT00000010963.1	9:15193471-15252288	FAM171A1	family with sequence similarity 171 member A1	protein coding	3703	41	0.80462
ENSCSAT00000010326.1	6:1044000-1047778	FAM174C	family with sequence similarity 174 member C	protein coding	704	57	0.969797
ENSCSAT00000010326.1	6:1044000-1047778	FAM174C	family with sequence similarity 174 member C	protein coding	725	59	0.943543
ENSCSAT00000010326.1	6:1044000-1047778	FAM174C	family with sequence similarity 174 member C	protein coding	806	55	0.862581
ENSCSAT00000008383.1	12:45505278-45512759	FAM214B	family with sequence similarity 214 member B	protein coding	2994	31	0.803805
ENSCSAT00000019583.1	28:15539047-15539826	FAM220A	family with sequence similarity 220 member A	protein coding	429	30	0.996341
ENSCSAT00000019583.1	28:15539047-15539826	FAM220A	family with sequence similarity 220 member A	protein coding	480	32	0.871553
ENSCSAT00000011171.1	5:198575-211845	FAM234A	family with sequence similarity 234 member A	protein coding	3196	68	0.910417
ENSCSAT00000011171.1	5:198575-211845	FAM234A	family with sequence similarity 234 member A	protein coding	3358	73	0.906549
ENSCSAT00000003806.1	6:14691042-14697665	FAM32A	family with sequence similarity 32 member A	protein coding	1173	43	0.977157
ENSCSAT00000003806.1	6:14691042-14697665	FAM32A	family with sequence similarity 32 member A	protein coding	537	36	0.976484
ENSCSAT00000003806.1	6:14691042-14697665	FAM32A	family with sequence similarity 32 member A	protein coding	928	36	0.93428
ENSCSAT00000003806.1	6:14691042-14697665	FAM32A	family with sequence similarity 32 member A	protein coding	503	41	0.838211
ENSCSAT00000003806.1	6:14691042-14697665	FAM32A	family with sequence similarity 32 member A	protein coding	1192	51	0.80791
ENSCSAT00000000171.1	16:73982899-74006551	FASN	fatty acid synthase	protein coding	7961	320	0.972014
ENSCSAT00000008244.1	10:92549883-92587039	FASTKD2	FAST kinase domains 2	protein coding	1084	43	0.99262
ENSCSAT00000008244.1	10:92549883-92587039	FASTKD2	FAST kinase domains 2	protein coding	835	42	0.98984
ENSCSAT00000008244.1	10:92549883-92587039	FASTKD2	FAST kinase domains 2	protein coding	1070	37	0.987773
ENSCSAT00000008244.1	10:92549883-92587039	FASTKD2	FAST kinase domains 2	protein coding	643	42	0.978809
ENSCSAT00000008244.1	10:92549883-92587039	FASTKD2	FAST kinase domains 2	protein coding	817	40	0.951606
ENSCSAT00000008244.1	10:92549883-92587039	FASTKD2	FAST kinase domains 2	protein coding	672	41	0.891733
ENSCSAT00000008244.1	10:92549883-92587039	FASTKD2	FAST kinase domains 2	protein coding	976	40	0.889805
ENSCSAT00000000939.1	7:132483032-132616112	FAT1	FAT atypical cadherin 1	protein coding	13174	33	0.966463
ENSCSAT00000000939.1	7:132483032-132616112	FAT1	FAT atypical cadherin 1	protein coding	13330	39	0.961209
ENSCSAT00000000939.1	7:132483032-132616112	FAT1	FAT atypical cadherin 1	protein coding	13076	32	0.805617
ENSCSAT00000011740.1	9:6013908-6047753	FBH1	F-box DNA helicase 1	protein coding	3069	30	0.987811
ENSCSAT00000008602.1	8:118076722-118115362	FBXO32	F-box protein 32	protein coding	1625	97	0.993539
ENSCSAT00000008602.1	8:118076722-118115362	FBXO32	F-box protein 32	protein coding	1694	127	0.917685
ENSCSAT00000008602.1	8:118076722-118115362	FBXO32	F-box protein 32	protein coding	1597	121	0.84058
ENSCSAT00000014893.1	4:40682333-40698370	FBXO4	F-box protein 4	protein coding	1225	35	0.932909
ENSCSAT00000006335.1	19:15300158-15323956	FBXO7	F-box protein 7	protein coding	476	38	0.949484
ENSCSAT00000011232.1	17:19469964-19506033	FBXO9	F-box protein 9	protein coding	1413	50	0.886261
ENSCSAT00000011232.1	17:19469964-19506033	FBXO9	F-box protein 9	protein coding	129	37	0.812453
ENSCSAT00000007726.1	23:74015964-74154062	FBXW11	F-box and WD repeat domain containing 11	protein coding	4110	47	0.920744
ENSCSAT00000015044.1	8:7271509-7306760	FDFT1	farnesyl-diphosphate farnesyltransferase 1	protein coding	1358	51	0.85206
ENSCSAT00000015044.1	8:7271509-7306760	FDFT1	farnesyl-diphosphate farnesyltransferase 1	protein coding	1485	60	0.80958
ENSCSAT00000000950.1	1:101777678-101816379	FDX1	ferredoxin 1	protein coding	482	40	0.86991
ENSCSAT00000004500.1	1:12057618-12062040	FEN1	flap structure-specific endonuclease 1	protein coding	1424	32	0.928191
ENSCSAT00000004500.1	1:12057618-12062040	FEN1	flap structure-specific endonuclease 1	protein coding	1463	31	0.849249
ENSCSAT00000004500.1	1:12057618-12062040	FEN1	flap structure-specific endonuclease 1	protein coding	1406	36	0.842356
ENSCSAT00000013065.1	24:29954446-29993682	FERMT2	FERM domain containing kindlin 2	protein coding	1236	37	0.831
ENSCSAT00000009976.1	14:70822885-70865129	FEZ2	fasciculation and elongation protein zeta 2	protein coding	775	44	0.844287
ENSCSAT00000002506.1	7:28692330-28714887	FGF5	fibroblast growth factor 5	protein coding	1332	46	0.983755
ENSCSAT00000002506.1	7:28692330-28714887	FGF5	fibroblast growth factor 5	protein coding	1016	49	0.962503
ENSCSAT00000002506.1	7:28692330-28714887	FGF5	fibroblast growth factor 5	protein coding	771	38	0.954764
ENSCSAT00000002506.1	7:28692330-28714887	FGF5	fibroblast growth factor 5	protein coding	908	49	0.913216
ENSCSAT00000002506.1	7:28692330-28714887	FGF5	fibroblast growth factor 5	protein coding	1300	50	0.860216
ENSCSAT00000002506.1	7:28692330-28714887	FGF5	fibroblast growth factor 5	protein coding	1210	50	0.817527
ENSCSAT00000007593.1	25:78575300-78599972	FH	fumarate hydratase	protein coding	891	65	0.840568
ENSCSAT00000015165.1	14:8990861-9069227	FHL2	four and a half LIM domains 2	protein coding	821	65	0.935427
ENSCSAT00000019405.1	1:29635698-29637011	FJX1	four-jointed box kinase 1	protein coding	1061	30	0.997328
ENSCSAT00000001055.1	16:64438333-64448731	FKBP10	FKBP prolyl isomerase 10	protein coding	2610	98	0.981134
ENSCSAT00000001055.1	16:64438333-64448731	FKBP10	FKBP prolyl isomerase 10	protein coding	1994	53	0.891525
ENSCSAT00000001055.1	16:64438333-64448731	FKBP10	FKBP prolyl isomerase 10	protein coding	3107	176	0.872253
ENSCSAT00000010490.1	12:26348930-26402980	FKBP15	FKBP prolyl isomerase family member 15	protein coding	3353	30	0.812473
ENSCSAT00000009393.1	11:2860935-2870383	FKBP4	FKBP prolyl isomerase 4	protein coding	1263	50	0.957724
ENSCSAT00000009393.1	11:2860935-2870383	FKBP4	FKBP prolyl isomerase 4	protein coding	1194	48	0.903397
ENSCSAT00000008077.1	21:97431648-97461135	FLNC	filamin C	protein coding	8897	132	0.842501
ENSCSAT00000008077.1	21:97431648-97461135	FLNC	filamin C	protein coding	8852	127	0.801613
ENSCSAT00000018761.1	2:43255347-43257296	FLRT3	fibronectin leucine rich transmembrane protein 3	protein coding	1495	31	0.997619
ENSCSAT00000018761.1	2:43255347-43257296	FLRT3	fibronectin leucine rich transmembrane protein 3	protein coding	1913	32	0.970882
ENSCSAT00000018761.1	2:43255347-43257296	FLRT3	fibronectin leucine rich transmembrane protein 3	protein coding	1748	32	0.962353
ENSCSAT00000008441.1	5:2641727-2644739	FLYWCH2	FLYWCH family member 2	protein coding	383	59	0.910904
ENSCSAT00000008441.1	5:2641727-2644739	FLYWCH2	FLYWCH family member 2	protein coding	149	38	0.824583
ENSCSAT00000007228.1	10:101176789-101254633	FN1	fibronectin 1	protein coding	3367	111	0.947659
ENSCSAT00000007228.1	10:101176789-101254633	FN1	fibronectin 1	protein coding	2606	65	0.80802
ENSCSAT00000000109.1	16:74611703-74626289	FN3KRP	fructosamine 3 kinase related protein	protein coding	1559	38	0.883189
ENSCSAT00000010888.1	15:17059959-17428339	FNDC3B	fibronectin type III domain containing 3B	protein coding	3658	31	0.827531
ENSCSAT00000008135.1	14:80124986-80128987	FNDC4	fibronectin type III domain containing 4	protein coding	1451	31	0.986544
ENSCSAT00000008135.1	14:80124986-80128987	FNDC4	fibronectin type III domain containing 4	protein coding	1398	30	0.960206
ENSCSAT00000012999.1	8:41057603-41087705	FNTA	farnesyltransferase, CAAX box, alpha	protein coding	1337	30	0.843843
ENSCSAT00000008361.1	14:79201649-79222373	FOSL2	FOS like 2, AP-1 transcription factor subunit	protein coding	1610	63	0.985675
ENSCSAT00000008361.1	14:79201649-79222373	FOSL2	FOS like 2, AP-1 transcription factor subunit	protein coding	1880	90	0.974713
ENSCSAT00000008361.1	14:79201649-79222373	FOSL2	FOS like 2, AP-1 transcription factor subunit	protein coding	1871	95	0.972794
ENSCSAT00000008361.1	14:79201649-79222373	FOSL2	FOS like 2, AP-1 transcription factor subunit	protein coding	1859	69	0.815627
ENSCSAT00000009348.1	11:2920663-2940823	FOXM1	forkhead box M1	protein coding	2500	30	0.977015
ENSCSAT00000009348.1	11:2920663-2940823	FOXM1	forkhead box M1	protein coding	2487	30	0.967564
ENSCSAT00000009348.1	11:2920663-2940823	FOXM1	forkhead box M1	protein coding	3231	30	0.825388
ENSCSAT00000015768.1	28:16127015-16142337	FSCN1	fascin actin-bundling protein 1	protein coding	1820	40	0.924355
ENSCSAT00000015768.1	28:16127015-16142337	FSCN1	fascin actin-bundling protein 1	protein coding	2377	62	0.826457
ENSCSAT00000005182.1	22:60371554-60428764	FSTL1	follistatin like 1	protein coding	234	82	0.922547
ENSCSAT00000005182.1	22:60371554-60428764	FSTL1	follistatin like 1	protein coding	3245	273	0.835023
ENSCSAT00000005182.1	22:60371554-60428764	FSTL1	follistatin like 1	protein coding	3555	296	0.822801
ENSCSAT00000001951.1	16:57462798-57469604	FTSJ3	FtsJ RNA 2'-O-methyltransferase 3	protein coding	2488	31	0.846565
ENSCSAT00000004594.1	X:129315465-129342193	FUNDC2	FUN14 domain containing 2	protein coding	751	82	0.887669
ENSCSAT00000004679.1	26:53200854-53208451	FUOM	fucose mutarotase	protein coding	62	48	0.883896
ENSCSAT00000002561.1	6:30087558-30104530	FXYD5	FXYD domain containing ion transport regulator 5	protein coding	545	78	0.815941
ENSCSAT00000006516.1	15:91469033-91500059	FYTTD1	forty-two-three domain containing 1	protein coding	1014	41	0.935588
ENSCSAT00000019112.1	16:61837304-61839013	FZD2	frizzled class receptor 2	protein coding	1241	132	0.973243
ENSCSAT00000019112.1	16:61837304-61839013	FZD2	frizzled class receptor 2	protein coding	525	87	0.968915
ENSCSAT00000019112.1	16:61837304-61839013	FZD2	frizzled class receptor 2	protein coding	273	71	0.876234
ENSCSAT00000019112.1	16:61837304-61839013	FZD2	frizzled class receptor 2	protein coding	389	89	0.871919
ENSCSAT00000008964.1	23:54336113-54368674	G3BP1	G3BP stress granule assembly factor 1	protein coding	218	52	0.853887
ENSCSAT00000002727.1	7:24148750-24180210	G3BP2	G3BP stress granule assembly factor 2	protein coding	1925	61	0.976012
ENSCSAT00000002727.1	7:24148750-24180210	G3BP2	G3BP stress granule assembly factor 2	protein coding	1995	74	0.974021
ENSCSAT00000002727.1	7:24148750-24180210	G3BP2	G3BP stress granule assembly factor 2	protein coding	2047	68	0.92577
ENSCSAT00000002727.1	7:24148750-24180210	G3BP2	G3BP stress granule assembly factor 2	protein coding	2467	75	0.921666
ENSCSAT00000002727.1	7:24148750-24180210	G3BP2	G3BP stress granule assembly factor 2	protein coding	1858	41	0.919299
ENSCSAT00000002727.1	7:24148750-24180210	G3BP2	G3BP stress granule assembly factor 2	protein coding	3180	67	0.880615
ENSCSAT00000002727.1	7:24148750-24180210	G3BP2	G3BP stress granule assembly factor 2	protein coding	2037	75	0.84784
ENSCSAT00000002727.1	7:24148750-24180210	G3BP2	G3BP stress granule assembly factor 2	protein coding	2447	68	0.814782
ENSCSAT00000004775.1	X:128770268-128786961	G6PD	glucose-6-phosphate dehydrogenase	protein coding	1875	360	0.97252
ENSCSAT00000004775.1	X:128770268-128786961	G6PD	glucose-6-phosphate dehydrogenase	protein coding	2122	177	0.833509
ENSCSAT00000000355.1	16:72067267-72083349	GAA	alpha glucosidase	protein coding	2970	47	0.926065
ENSCSAT00000000355.1	16:72067267-72083349	GAA	alpha glucosidase	protein coding	3362	63	0.828755
ENSCSAT00000001703.1	5:61053262-61066083	GABARAPL2	GABA type A receptor associated protein like 2	protein coding	943	92	0.824526
ENSCSAT00000009602.1	6:2248583-2250889	GADD45B	growth arrest and DNA damage inducible beta	protein coding	1197	79	0.984573
ENSCSAT00000009602.1	6:2248583-2250889	GADD45B	growth arrest and DNA damage inducible beta	protein coding	1114	84	0.950654
ENSCSAT00000009602.1	6:2248583-2250889	GADD45B	growth arrest and DNA damage inducible beta	protein coding	1086	100	0.93326
ENSCSAT00000009602.1	6:2248583-2250889	GADD45B	growth arrest and DNA damage inducible beta	protein coding	857	76	0.884277
ENSCSAT00000009602.1	6:2248583-2250889	GADD45B	growth arrest and DNA damage inducible beta	protein coding	1235	87	0.865049
ENSCSAT00000009602.1	6:2248583-2250889	GADD45B	growth arrest and DNA damage inducible beta	protein coding	1350	57	0.860631
ENSCSAT00000009602.1	6:2248583-2250889	GADD45B	growth arrest and DNA damage inducible beta	protein coding	1090	99	0.858279
ENSCSAT00000009602.1	6:2248583-2250889	GADD45B	growth arrest and DNA damage inducible beta	protein coding	1259	96	0.828721
ENSCSAT00000004560.1	6:11632641-11637419	GADD45GIP1	GADD45G interacting protein 1	protein coding	643	68	0.897514
ENSCSAT00000004560.1	6:11632641-11637419	GADD45GIP1	GADD45G interacting protein 1	protein coding	593	66	0.822958
ENSCSAT00000008738.1	26:33969657-34122115	GALK2	galactokinase 2	protein coding	1554	46	0.834182
ENSCSAT00000008738.1	26:33969657-34122115	GALK2	galactokinase 2	protein coding	1746	46	0.817811
ENSCSAT00000008738.1	26:33969657-34122115	GALK2	galactokinase 2	protein coding	1573	44	0.805812
ENSCSAT00000016005.1	18:45077944-45139410	GALNT1	polypeptide N-acetylgalactosaminyltransferase 1	protein coding	2102	59	0.987059
ENSCSAT00000016005.1	18:45077944-45139410	GALNT1	polypeptide N-acetylgalactosaminyltransferase 1	protein coding	1714	55	0.985703
ENSCSAT00000016005.1	18:45077944-45139410	GALNT1	polypeptide N-acetylgalactosaminyltransferase 1	protein coding	1997	52	0.985177
ENSCSAT00000016005.1	18:45077944-45139410	GALNT1	polypeptide N-acetylgalactosaminyltransferase 1	protein coding	2287	54	0.950409
ENSCSAT00000016005.1	18:45077944-45139410	GALNT1	polypeptide N-acetylgalactosaminyltransferase 1	protein coding	2021	59	0.914061
ENSCSAT00000016005.1	18:45077944-45139410	GALNT1	polypeptide N-acetylgalactosaminyltransferase 1	protein coding	2196	57	0.913837
ENSCSAT00000016005.1	18:45077944-45139410	GALNT1	polypeptide N-acetylgalactosaminyltransferase 1	protein coding	1821	55	0.90704
ENSCSAT00000016005.1	18:45077944-45139410	GALNT1	polypeptide N-acetylgalactosaminyltransferase 1	protein coding	501	32	0.886344
ENSCSAT00000016005.1	18:45077944-45139410	GALNT1	polypeptide N-acetylgalactosaminyltransferase 1	protein coding	1927	53	0.829799
ENSCSAT00000016005.1	18:45077944-45139410	GALNT1	polypeptide N-acetylgalactosaminyltransferase 1	protein coding	2238	62	0.802637
ENSCSAT00000009142.1	12:40576594-40619697	GALNT12	polypeptide N-acetylgalactosaminyltransferase 12	protein coding	1808	77	0.863396
ENSCSAT00000009142.1	12:40576594-40619697	GALNT12	polypeptide N-acetylgalactosaminyltransferase 12	protein coding	1824	84	0.811858
ENSCSAT00000009142.1	12:40576594-40619697	GALNT12	polypeptide N-acetylgalactosaminyltransferase 12	protein coding	2439	86	0.811114
ENSCSAT00000008677.1	25:67347697-67543039	GALNT2	polypeptide N-acetylgalactosaminyltransferase 2	protein coding	2507	50	0.960206
ENSCSAT00000008677.1	25:67347697-67543039	GALNT2	polypeptide N-acetylgalactosaminyltransferase 2	protein coding	2185	33	0.903364
ENSCSAT00000001128.1	7:119280468-119432614	GALNT7	polypeptide N-acetylgalactosaminyltransferase 7	protein coding	2961	31	0.910084
ENSCSAT00000004673.1	1:11257935-11281111	GANAB	glucosidase II alpha subunit	protein coding	3928	55	0.808278
ENSCSAT00000012677.1	21:27749514-27790881	GARS1	glycyl-tRNA synthetase 1	protein coding	2417	145	0.929348
ENSCSAT00000012677.1	21:27749514-27790881	GARS1	glycyl-tRNA synthetase 1	protein coding	2067	134	0.859779
ENSCSAT00000007893.1	2:58643877-58683023	GART	phosphoribosylglycinamide formyltransferase, phosphoribosylglycinamide synthetase, phosphoribosylaminoimidazole synthetase	protein coding	3914	54	0.912551
ENSCSAT00000007893.1	2:58643877-58683023	GART	phosphoribosylglycinamide formyltransferase, phosphoribosylglycinamide synthetase, phosphoribosylaminoimidazole synthetase	protein coding	3896	55	0.882229
ENSCSAT00000007893.1	2:58643877-58683023	GART	phosphoribosylglycinamide formyltransferase, phosphoribosylglycinamide synthetase, phosphoribosylaminoimidazole synthetase	protein coding	1795	35	0.801662
ENSCSAT00000003126.1	6:17847307-17971220	GATAD2A	GATA zinc finger domain containing 2A	protein coding	2800	30	0.992236
ENSCSAT00000008766.1	1:573706-583479	GATD1	glutamine amidotransferase class 1 domain containing 1	protein coding	3696	65	0.871877
ENSCSAT00000000293.1	11:115477825-115545418	GCN1	GCN1 activator of EIF2AK4	protein coding	8350	50	0.907748
ENSCSAT00000005845.1	5:17781214-17802894	GDE1	glycerophosphodiester phosphodiesterase 1	protein coding	985	63	0.970926
ENSCSAT00000003395.1	6:16852971-16861964	GDF15	growth differentiation factor 15	protein coding	1386	42	0.990161
ENSCSAT00000003395.1	6:16852971-16861964	GDF15	growth differentiation factor 15	protein coding	1420	40	0.962196
ENSCSAT00000003395.1	6:16852971-16861964	GDF15	growth differentiation factor 15	protein coding	1589	31	0.923619
ENSCSAT00000010251.1	15:32150607-32198396	GFM1	G elongation factor mitochondrial 1	protein coding	1259	53	0.888413
ENSCSAT00000010251.1	15:32150607-32198396	GFM1	G elongation factor mitochondrial 1	protein coding	2390	71	0.855114
ENSCSAT00000014277.1	14:21593088-21604885	GGCX	gamma-glutamyl carboxylase	protein coding	2415	43	0.847661
ENSCSAT00000004371.1	6:13136624-13142002	GIPC1	GIPC PDZ domain containing family member 1	protein coding	1064	56	0.951978
ENSCSAT00000004371.1	6:13136624-13142002	GIPC1	GIPC PDZ domain containing family member 1	protein coding	1004	48	0.928262
ENSCSAT00000004371.1	6:13136624-13142002	GIPC1	GIPC PDZ domain containing family member 1	protein coding	1078	58	0.904022
ENSCSAT00000007936.1	X:89737966-89750539	GLA	galactosidase alpha	protein coding	2131	34	0.947978
ENSCSAT00000007936.1	X:89737966-89750539	GLA	galactosidase alpha	protein coding	1664	32	0.802468
ENSCSAT00000007582.1	15:77480598-77592120	GLB1	galactosidase beta 1	protein coding	2082	77	0.979109
ENSCSAT00000007582.1	15:77480598-77592120	GLB1	galactosidase beta 1	protein coding	1998	79	0.806082
ENSCSAT00000007582.1	15:77480598-77592120	GLB1	galactosidase beta 1	protein coding	2306	85	0.805357
ENSCSAT00000007044.1	12:72877017-72990668	GLDC	glycine decarboxylase	protein coding	3269	54	0.94582
ENSCSAT00000007044.1	12:72877017-72990668	GLDC	glycine decarboxylase	protein coding	2585	30	0.873727
ENSCSAT00000008695.1	17:33446145-33473699	GLO1	glyoxalase I	protein coding	743	85	0.929153
ENSCSAT00000008695.1	17:33446145-33473699	GLO1	glyoxalase I	protein coding	1591	90	0.811464
ENSCSAT00000012351.1	16:509327-525974	GLOD4	glyoxalase domain containing 4	protein coding	508	32	0.822373
ENSCSAT00000008725.1	24:73387641-73398233	GLRX5	glutaredoxin 5	protein coding	1059	107	0.991953
ENSCSAT00000008725.1	24:73387641-73398233	GLRX5	glutaredoxin 5	protein coding	922	111	0.950327
ENSCSAT00000008725.1	24:73387641-73398233	GLRX5	glutaredoxin 5	protein coding	684	107	0.900449
ENSCSAT00000010295.1	10:76402195-76486498	GLS	glutaminase	protein coding	250	43	0.856075
ENSCSAT00000000745.1	11:105090780-105121037	GLTP	glycolipid transfer protein	protein coding	2065	33	0.979113
ENSCSAT00000000745.1	11:105090780-105121037	GLTP	glycolipid transfer protein	protein coding	1965	34	0.928725
ENSCSAT00000000745.1	11:105090780-105121037	GLTP	glycolipid transfer protein	protein coding	2114	34	0.903571
ENSCSAT00000000745.1	11:105090780-105121037	GLTP	glycolipid transfer protein	protein coding	2005	33	0.901589
ENSCSAT00000010585.1	25:46989205-47000555	GLUL	glutamate-ammonia ligase	protein coding	1173	61	0.996953
ENSCSAT00000010585.1	25:46989205-47000555	GLUL	glutamate-ammonia ligase	protein coding	1318	56	0.979744
ENSCSAT00000005828.1	17:47461645-47474417	GMNN	geminin DNA replication inhibitor	protein coding	824	31	0.920404
ENSCSAT00000014055.1	24:1215357-1225716	GMPR2	guanosine monophosphate reductase 2	protein coding	1451	69	0.898703
ENSCSAT00000017834.1	20:129707085-129766667	GNB1	G protein subunit beta 1	protein coding	1236	150	0.829928
ENSCSAT00000016029.1	28:12533659-12536570	GNB2	G protein subunit beta 2	protein coding	998	307	0.851521
ENSCSAT00000016029.1	28:12533659-12536570	GNB2	G protein subunit beta 2	protein coding	329	228	0.804025
ENSCSAT00000008404.1	25:68518300-68553767	GNPAT	glyceronephosphate O-acyltransferase	protein coding	2640	41	0.893726
ENSCSAT00000009835.1	5:1239693-1255165	GNPTG	N-acetylglucosamine-1-phosphate transferase subunit gamma	protein coding	1683	35	0.808457
ENSCSAT00000002457.1	11:60388883-60434233	GNS	glucosamine (N-acetyl)-6-sulfatase	protein coding	1902	35	0.991767
ENSCSAT00000002457.1	11:60388883-60434233	GNS	glucosamine (N-acetyl)-6-sulfatase	protein coding	2029	34	0.950746
ENSCSAT00000002457.1	11:60388883-60434233	GNS	glucosamine (N-acetyl)-6-sulfatase	protein coding	1966	38	0.900238
ENSCSAT00000002457.1	11:60388883-60434233	GNS	glucosamine (N-acetyl)-6-sulfatase	protein coding	1973	38	0.888212
ENSCSAT00000013190.1	8:39471668-39491866	GOLGA7	golgin A7	protein coding	1026	38	0.96747
ENSCSAT00000013190.1	8:39471668-39491866	GOLGA7	golgin A7	protein coding	753	31	0.961076
ENSCSAT00000013190.1	8:39471668-39491866	GOLGA7	golgin A7	protein coding	948	35	0.892995
ENSCSAT00000005335.1	22:59143188-59223656	GOLGB1	golgin B1	protein coding	9810	34	0.9362
ENSCSAT00000005335.1	22:59143188-59223656	GOLGB1	golgin B1	protein coding	9845	34	0.919721
ENSCSAT00000005335.1	22:59143188-59223656	GOLGB1	golgin B1	protein coding	9987	32	0.83279
ENSCSAT00000005335.1	22:59143188-59223656	GOLGB1	golgin B1	protein coding	9875	32	0.817217
ENSCSAT00000005335.1	22:59143188-59223656	GOLGB1	golgin B1	protein coding	9968	33	0.800654
ENSCSAT00000010610.1	15:21338765-21418833	GOLIM4	golgi integral membrane protein 4	protein coding	2833	32	0.935445
ENSCSAT00000010610.1	15:21338765-21418833	GOLIM4	golgi integral membrane protein 4	protein coding	2802	36	0.886978
ENSCSAT00000007657.1	26:38639819-38762847	GOLM2	golgi membrane protein 2	protein coding	3759	45	0.874038
ENSCSAT00000007657.1	26:38639819-38762847	GOLM2	golgi membrane protein 2	protein coding	2698	40	0.859752
ENSCSAT00000015281.1	4:31409386-31461547	GOLPH3	golgi phosphoprotein 3	protein coding	986	39	0.999768
ENSCSAT00000015281.1	4:31409386-31461547	GOLPH3	golgi phosphoprotein 3	protein coding	866	46	0.971768
ENSCSAT00000006014.1	11:21367162-21383643	GOLT1B	golgi transport 1B	protein coding	842	38	0.906796
ENSCSAT00000013085.1	10:56463809-56502946	GORASP2	golgi reassembly stacking protein 2	protein coding	1104	38	0.854303
ENSCSAT00000003756.1	9:92462782-92488310	GOT1	glutamic-oxaloacetic transaminase 1	protein coding	1336	50	0.962775
ENSCSAT00000003756.1	9:92462782-92488310	GOT1	glutamic-oxaloacetic transaminase 1	protein coding	1347	49	0.955137
ENSCSAT00000003756.1	9:92462782-92488310	GOT1	glutamic-oxaloacetic transaminase 1	protein coding	1428	43	0.919488
ENSCSAT00000002725.1	5:44645602-44670918	GOT2	glutamic-oxaloacetic transaminase 2	protein coding	2062	110	0.849914
ENSCSAT00000002725.1	5:44645602-44670918	GOT2	glutamic-oxaloacetic transaminase 2	protein coding	923	71	0.825424
ENSCSAT00000006854.1	8:138296002-138299370	GPAA1	glycosylphosphatidylinositol anchor attachment 1	protein coding	1173	54	0.803825
ENSCSAT00000014253.1	4:53444677-53498155	GPBP1	GC-rich promoter binding protein 1	protein coding	1752	34	0.942777
ENSCSAT00000014253.1	4:53444677-53498155	GPBP1	GC-rich promoter binding protein 1	protein coding	1773	37	0.860112
ENSCSAT00000014253.1	4:53444677-53498155	GPBP1	GC-rich promoter binding protein 1	protein coding	1668	33	0.848621
ENSCSAT00000005859.1	X:108450536-108570214	GPC4	glypican 4	protein coding	4321	38	0.963645
ENSCSAT00000005859.1	X:108450536-108570214	GPC4	glypican 4	protein coding	2251	178	0.938682
ENSCSAT00000005859.1	X:108450536-108570214	GPC4	glypican 4	protein coding	2336	275	0.90749
ENSCSAT00000005859.1	X:108450536-108570214	GPC4	glypican 4	protein coding	1010	154	0.893575
ENSCSAT00000005859.1	X:108450536-108570214	GPC4	glypican 4	protein coding	3209	172	0.869765
ENSCSAT00000005859.1	X:108450536-108570214	GPC4	glypican 4	protein coding	968	151	0.83507
ENSCSAT00000005859.1	X:108450536-108570214	GPC4	glypican 4	protein coding	2229	265	0.81911
ENSCSAT00000002584.1	16:47183374-47203263	GPRC5C	G protein-coupled receptor class C group 5 member C	protein coding	938	37	0.970785
ENSCSAT00000002584.1	16:47183374-47203263	GPRC5C	G protein-coupled receptor class C group 5 member C	protein coding	554	32	0.96739
ENSCSAT00000002584.1	16:47183374-47203263	GPRC5C	G protein-coupled receptor class C group 5 member C	protein coding	580	32	0.87485
ENSCSAT00000000178.1	16:73953146-73962731	GPS1	G protein pathway suppressor 1	protein coding	803	45	0.915592
ENSCSAT00000000178.1	16:73953146-73962731	GPS1	G protein pathway suppressor 1	protein coding	2093	43	0.831217
ENSCSAT00000000178.1	16:73953146-73962731	GPS1	G protein pathway suppressor 1	protein coding	1810	86	0.828718
ENSCSAT00000014653.1	4:51393488-51400704	GPX8	glutathione peroxidase 8 (putative)	protein coding	943	77	0.985655
ENSCSAT00000014653.1	4:51393488-51400704	GPX8	glutathione peroxidase 8 (putative)	protein coding	1017	76	0.966639
ENSCSAT00000002774.1	16:46264825-46347156	GRB2	growth factor receptor bound protein 2	protein coding	2099	36	0.921199
ENSCSAT00000002774.1	16:46264825-46347156	GRB2	growth factor receptor bound protein 2	protein coding	2275	49	0.836383
ENSCSAT00000019846.1	26:50155496-50156047	GREM1	gremlin 1, DAN family BMP antagonist	protein coding	139	34	0.993275
ENSCSAT00000019846.1	26:50155496-50156047	GREM1	gremlin 1, DAN family BMP antagonist	protein coding	128	33	0.987531
ENSCSAT00000019846.1	26:50155496-50156047	GREM1	gremlin 1, DAN family BMP antagonist	protein coding	275	43	0.851686
ENSCSAT00000008858.1	12:43156840-43171532	GRHPR	glyoxylate and hydroxypyruvate reductase	protein coding	1224	50	0.865598
ENSCSAT00000008858.1	12:43156840-43171532	GRHPR	glyoxylate and hydroxypyruvate reductase	protein coding	416	73	0.851258
ENSCSAT00000001586.1	16:62036412-62045614	GRN	granulin precursor	protein coding	1747	285	0.939319
ENSCSAT00000001586.1	16:62036412-62045614	GRN	granulin precursor	protein coding	2258	429	0.877708
ENSCSAT00000002887.1	7:19334131-19350522	GRSF1	G-rich RNA sequence binding factor 1	protein coding	1513	51	0.892678
ENSCSAT00000007127.1	8:137778458-137783586	GSDMD	gasdermin D	protein coding	1657	57	0.845377
ENSCSAT00000008622.1	24:74246255-74271765	GSKIP	GSK3B interacting protein	protein coding	1096	30	0.898835
ENSCSAT00000011387.1	12:18253324-18285938	GSN	gelsolin	protein coding	1669	62	0.830971
ENSCSAT00000011387.1	12:18253324-18285938	GSN	gelsolin	protein coding	1088	36	0.818523
ENSCSAT00000006292.1	5:11340187-11382310	GSPT1	G1 to S phase transition 1	protein coding	768	41	0.822662
ENSCSAT00000009955.1	2:39230487-39254648	GSS	glutathione synthetase	protein coding	1748	32	0.937289
ENSCSAT00000009955.1	2:39230487-39254648	GSS	glutathione synthetase	protein coding	1736	40	0.805963
ENSCSAT00000006748.1	1:6675376-6713580	GSTP1	glutathione S-transferase pi 1	protein coding	1246	442	0.841999
ENSCSAT00000017088.1	20:44527599-44566424	GTF2B	general transcription factor IIB	protein coding	970	34	0.985651
ENSCSAT00000005205.1	22:60056720-60094835	GTF2E1	general transcription factor IIE subunit 1	protein coding	2286	31	0.973512
ENSCSAT00000005205.1	22:60056720-60094835	GTF2E1	general transcription factor IIE subunit 1	protein coding	2467	35	0.879636
ENSCSAT00000016300.1	28:8363057-8435750	GTF2I	general transcription factor IIi	protein coding	1623	69	0.877382
ENSCSAT00000008704.1	19:7583642-7591253	GUCD1	guanylyl cyclase domain containing 1	protein coding	2761	49	0.874164
ENSCSAT00000019368.1	19:20506080-20506664	H1-0	H1.0 linker histone	protein coding	484	71	0.992662
ENSCSAT00000018901.1	22:51749948-51750586	H1-10	H1.10 linker histone	protein coding	542	94	0.861642
ENSCSAT00000019329.1	11:14673924-14674476	H2AJ	H2A.J histone	protein coding	152	285	0.897078
ENSCSAT00000017940.1	1:110467775-110468206	H2AX	H2A.X variant histone	protein coding	19	56	0.857892
ENSCSAT00000003143.1	9:106436685-106474544	HABP2	hyaluronan binding protein 2	protein coding	2036	70	0.993603
ENSCSAT00000003143.1	9:106436685-106474544	HABP2	hyaluronan binding protein 2	protein coding	1878	63	0.989565
ENSCSAT00000003143.1	9:106436685-106474544	HABP2	hyaluronan binding protein 2	protein coding	2699	73	0.977787
ENSCSAT00000003143.1	9:106436685-106474544	HABP2	hyaluronan binding protein 2	protein coding	1844	56	0.966046
ENSCSAT00000003143.1	9:106436685-106474544	HABP2	hyaluronan binding protein 2	protein coding	2342	53	0.930983
ENSCSAT00000003143.1	9:106436685-106474544	HABP2	hyaluronan binding protein 2	protein coding	2177	69	0.892832
ENSCSAT00000003143.1	9:106436685-106474544	HABP2	hyaluronan binding protein 2	protein coding	1900	60	0.827535
ENSCSAT00000003143.1	9:106436685-106474544	HABP2	hyaluronan binding protein 2	protein coding	1785	55	0.822294
ENSCSAT00000004752.1	12:106643424-106685417	HABP4	hyaluronan binding protein 4	protein coding	1545	34	0.939337
ENSCSAT00000004752.1	12:106643424-106685417	HABP4	hyaluronan binding protein 4	protein coding	783	41	0.895123
ENSCSAT00000004752.1	12:106643424-106685417	HABP4	hyaluronan binding protein 4	protein coding	1738	34	0.83354
ENSCSAT00000011065.1	26:18004586-18050258	HACD3	3-hydroxyacyl-CoA dehydratase 3	protein coding	634	50	0.831842
ENSCSAT00000011065.1	26:18004586-18050258	HACD3	3-hydroxyacyl-CoA dehydratase 3	protein coding	345	41	0.831693
ENSCSAT00000002004.1	7:55919623-55964857	HADH	hydroxyacyl-CoA dehydrogenase	protein coding	509	49	0.885108
ENSCSAT00000006796.1	14:81411648-81472257	HADHA	hydroxyacyl-CoA dehydrogenase trifunctional multienzyme complex subunit alpha	protein coding	2569	46	0.977326
ENSCSAT00000010758.1	23:43307415-43323767	HARS1	histidyl-tRNA synthetase 1	protein coding	1610	34	0.986246
ENSCSAT00000010758.1	23:43307415-43323767	HARS1	histidyl-tRNA synthetase 1	protein coding	1709	35	0.928686
ENSCSAT00000010758.1	23:43307415-43323767	HARS1	histidyl-tRNA synthetase 1	protein coding	1578	35	0.913012
ENSCSAT00000012883.1	10:57412910-57482351	HAT1	histone acetyltransferase 1	protein coding	1236	50	0.82635
ENSCSAT00000007418.1	12:60614974-60667850	HAUS6	HAUS augmin like complex subunit 6	protein coding	6018	31	0.829535
ENSCSAT00000016596.1	20:9537525-9545299	HAX1	HCLS1 associated protein X-1	protein coding	462	34	0.850122
ENSCSAT00000013782.1	13:59873767-59905742	HDAC2	histone deacetylase 2	protein coding	1787	94	0.879708
ENSCSAT00000014404.1	13:48410938-48437930	HDDC2	HD domain containing 2	protein coding	1216	58	0.932122
ENSCSAT00000003817.1	10:127288331-127378986	HDLBP	high density lipoprotein binding protein	protein coding	2675	50	0.891807
ENSCSAT00000003817.1	10:127288331-127378986	HDLBP	high density lipoprotein binding protein	protein coding	3471	165	0.832981
ENSCSAT00000015103.1	13:34986129-34994809	HEBP2	heme binding protein 2	protein coding	739	34	0.846791
ENSCSAT00000013817.1	24:7963597-8071975	HECTD1	HECT domain E3 ubiquitin protein ligase 1	protein coding	8192	31	0.962492
ENSCSAT00000013817.1	24:7963597-8071975	HECTD1	HECT domain E3 ubiquitin protein ligase 1	protein coding	8428	31	0.826013
ENSCSAT00000002994.1	5:42877781-42890298	HERPUD1	homocysteine inducible ER protein with ubiquitin like domain 1	protein coding	1391	76	0.991293
ENSCSAT00000002994.1	5:42877781-42890298	HERPUD1	homocysteine inducible ER protein with ubiquitin like domain 1	protein coding	1298	80	0.801675
ENSCSAT00000006935.1	15:88220083-88223243	HES1	hes family bHLH transcription factor 1	protein coding	1150	33	0.988575
ENSCSAT00000006935.1	15:88220083-88223243	HES1	hes family bHLH transcription factor 1	protein coding	1163	39	0.954378
ENSCSAT00000006935.1	15:88220083-88223243	HES1	hes family bHLH transcription factor 1	protein coding	1265	36	0.87077
ENSCSAT00000006935.1	15:88220083-88223243	HES1	hes family bHLH transcription factor 1	protein coding	1187	40	0.848425
ENSCSAT00000006935.1	15:88220083-88223243	HES1	hes family bHLH transcription factor 1	protein coding	1065	34	0.816369
ENSCSAT00000019109.1	16:61260769-61261845	HEXIM1	HEXIM P-TEFb complex subunit 1	protein coding	794	47	0.963625
ENSCSAT00000019109.1	16:61260769-61261845	HEXIM1	HEXIM P-TEFb complex subunit 1	protein coding	1029	61	0.922667
ENSCSAT00000012430.1	21:30708943-30848332	HIBADH	3-hydroxyisobutyrate dehydrogenase	protein coding	1691	32	0.98397
ENSCSAT00000012430.1	21:30708943-30848332	HIBADH	3-hydroxyisobutyrate dehydrogenase	protein coding	1665	38	0.952447
ENSCSAT00000012159.1	24:38873861-38928288	HIF1A	hypoxia inducible factor 1 subunit alpha	protein coding	2882	154	0.927255
ENSCSAT00000013904.1	14:32385249-32442403	HK2	hexokinase 2	protein coding	3913	43	0.965778
ENSCSAT00000013904.1	14:32385249-32442403	HK2	hexokinase 2	protein coding	4418	71	0.87544
ENSCSAT00000013904.1	14:32385249-32442403	HK2	hexokinase 2	protein coding	4315	68	0.864893
ENSCSAT00000005866.1	9:62052027-62099221	HKDC1	hexokinase domain containing 1	protein coding	576	47	0.831453
ENSCSAT00000010867.1	2:35925290-35977982	HM13	histocompatibility minor 13	protein coding	1579	78	0.949699
ENSCSAT00000000553.1	1:110457537-110466095	HMBS	hydroxymethylbilane synthase	protein coding	1420	32	0.94736
ENSCSAT00000009227.1	6:3333885-3340138	HMG20B	high mobility group 20B	protein coding	1462	65	0.827066
ENSCSAT00000017599.1	20:108860613-108884473	HMGCL	3-hydroxy-3-methylglutaryl-CoA lyase	protein coding	1262	47	0.993235
ENSCSAT00000017599.1	20:108860613-108884473	HMGCL	3-hydroxy-3-methylglutaryl-CoA lyase	protein coding	1432	65	0.951026
ENSCSAT00000017599.1	20:108860613-108884473	HMGCL	3-hydroxy-3-methylglutaryl-CoA lyase	protein coding	1291	76	0.844092
ENSCSAT00000014868.1	4:42080949-42107409	HMGCS1	3-hydroxy-3-methylglutaryl-CoA synthase 1	protein coding	2381	79	0.928151
ENSCSAT00000014868.1	4:42080949-42107409	HMGCS1	3-hydroxy-3-methylglutaryl-CoA synthase 1	protein coding	1826	62	0.81943
ENSCSAT00000015521.1	13:3909430-3942394	HMGN3	high mobility group nucleosomal binding domain 3	protein coding	497	81	0.889124
ENSCSAT00000015521.1	13:3909430-3942394	HMGN3	high mobility group nucleosomal binding domain 3	protein coding	534	71	0.873503
ENSCSAT00000005991.1	17:45669090-45676295	HMGN4	high mobility group nucleosomal binding domain 4	protein coding	129	36	0.818795
ENSCSAT00000006252.1	19:18144545-18157971	HMOX1	heme oxygenase 1	protein coding	629	67	0.803643
ENSCSAT00000004163.1	16:30036766-30097088	HNF1B	HNF1 homeobox B	protein coding	1912	198	0.980355
ENSCSAT00000004163.1	16:30036766-30097088	HNF1B	HNF1 homeobox B	protein coding	2395	86	0.965101
ENSCSAT00000004163.1	16:30036766-30097088	HNF1B	HNF1 homeobox B	protein coding	2063	211	0.931398
ENSCSAT00000004163.1	16:30036766-30097088	HNF1B	HNF1 homeobox B	protein coding	2004	186	0.920115
ENSCSAT00000004163.1	16:30036766-30097088	HNF1B	HNF1 homeobox B	protein coding	556	38	0.914489
ENSCSAT00000004163.1	16:30036766-30097088	HNF1B	HNF1 homeobox B	protein coding	2049	202	0.905359
ENSCSAT00000004163.1	16:30036766-30097088	HNF1B	HNF1 homeobox B	protein coding	1526	167	0.866693
ENSCSAT00000014678.1	29:21678559-21731430	HNRNPC	heterogeneous nuclear ribonucleoprotein C	protein coding	982	171	0.81774
ENSCSAT00000002495.1	7:30805749-30810720	HNRNPDL	heterogeneous nuclear ribonucleoprotein D like	protein coding	2078	30	0.940766
ENSCSAT00000002495.1	7:30805749-30810720	HNRNPDL	heterogeneous nuclear ribonucleoprotein D like	protein coding	1408	137	0.801884
ENSCSAT00000006465.1	23:81330351-81339882	HNRNPH1	heterogeneous nuclear ribonucleoprotein H1	protein coding	1167	76	0.917584
ENSCSAT00000018480.1	X:89753866-89755215	HNRNPH2	heterogeneous nuclear ribonucleoprotein H2	protein coding	351	36	0.983652
ENSCSAT00000018480.1	X:89753866-89755215	HNRNPH2	heterogeneous nuclear ribonucleoprotein H2	protein coding	437	39	0.981463
ENSCSAT00000018480.1	X:89753866-89755215	HNRNPH2	heterogeneous nuclear ribonucleoprotein H2	protein coding	180	35	0.871954
ENSCSAT00000006038.1	6:7796045-7839244	HNRNPM	heterogeneous nuclear ribonucleoprotein M	protein coding	1212	119	0.954452
ENSCSAT00000006038.1	6:7796045-7839244	HNRNPM	heterogeneous nuclear ribonucleoprotein M	protein coding	451	76	0.834493
ENSCSAT00000017611.1	20:109342874-109356941	HNRNPR	heterogeneous nuclear ribonucleoprotein R	protein coding	2130	99	0.85846
ENSCSAT00000017611.1	20:109342874-109356941	HNRNPR	heterogeneous nuclear ribonucleoprotein R	protein coding	1963	54	0.852921
ENSCSAT00000007286.1	25:81878111-81890701	HNRNPU	heterogeneous nuclear ribonucleoprotein U	protein coding	2676	248	0.952974
ENSCSAT00000017633.1	20:111772973-111818038	HP1BP3	heterochromatin protein 1 binding protein 3	protein coding	2675	65	0.815054
ENSCSAT00000005256.1	14:97196141-97226521	HPCAL1	hippocalcin like 1	protein coding	1062	53	0.920408
ENSCSAT00000005256.1	14:97196141-97226521	HPCAL1	hippocalcin like 1	protein coding	708	35	0.893862
ENSCSAT00000005804.1	X:109630112-109664985	HPRT1	hypoxanthine phosphoribosyltransferase 1	protein coding	263	111	0.855083
ENSCSAT00000009127.1	1:343506-346637	HRAS	HRas proto-oncogene, GTPase	protein coding	1695	46	0.870928
ENSCSAT00000019789.1	27:38714570-38715493	HS3ST1	heparan sulfate-glucosamine 3-sulfotransferase 1	protein coding	668	116	0.99597
ENSCSAT00000019789.1	27:38714570-38715493	HS3ST1	heparan sulfate-glucosamine 3-sulfotransferase 1	protein coding	852	106	0.971655
ENSCSAT00000019789.1	27:38714570-38715493	HS3ST1	heparan sulfate-glucosamine 3-sulfotransferase 1	protein coding	914	76	0.963667
ENSCSAT00000019789.1	27:38714570-38715493	HS3ST1	heparan sulfate-glucosamine 3-sulfotransferase 1	protein coding	560	114	0.954297
ENSCSAT00000019789.1	27:38714570-38715493	HS3ST1	heparan sulfate-glucosamine 3-sulfotransferase 1	protein coding	605	114	0.938889
ENSCSAT00000019789.1	27:38714570-38715493	HS3ST1	heparan sulfate-glucosamine 3-sulfotransferase 1	protein coding	734	116	0.924847
ENSCSAT00000019789.1	27:38714570-38715493	HS3ST1	heparan sulfate-glucosamine 3-sulfotransferase 1	protein coding	106	92	0.888123
ENSCSAT00000019789.1	27:38714570-38715493	HS3ST1	heparan sulfate-glucosamine 3-sulfotransferase 1	protein coding	776	103	0.87042
ENSCSAT00000014981.1	10:1918154-1971610	HS6ST1	heparan sulfate 6-O-sulfotransferase 1	protein coding	3726	61	0.979793
ENSCSAT00000014981.1	10:1918154-1971610	HS6ST1	heparan sulfate 6-O-sulfotransferase 1	protein coding	3553	48	0.951985
ENSCSAT00000014981.1	10:1918154-1971610	HS6ST1	heparan sulfate 6-O-sulfotransferase 1	protein coding	3709	61	0.925048
ENSCSAT00000014981.1	10:1918154-1971610	HS6ST1	heparan sulfate 6-O-sulfotransferase 1	protein coding	3720	64	0.881607
ENSCSAT00000016350.1	18:288789-294367	HSBP1L1	heat shock factor binding protein 1 like 1	protein coding	509	121	0.890105
ENSCSAT00000002357.1	7:35714925-35777229	HSD17B11	hydroxysteroid 17-beta dehydrogenase 11	protein coding	967	37	0.896144
ENSCSAT00000012746.1	23:22674072-22762056	HSD17B4	hydroxysteroid 17-beta dehydrogenase 4	protein coding	509	30	0.913526
ENSCSAT00000010425.1	12:26999960-27131914	HSDL2	hydroxysteroid dehydrogenase like 2	protein coding	1074	39	0.826292
ENSCSAT00000010515.1	17:27911013-27921251	HSP90AB1	heat shock protein 90 alpha family class B member 1	protein coding	2156	723	0.816013
ENSCSAT00000011728.1	12:12920710-12927431	HSPA5	heat shock protein family A (Hsp70) member 5	protein coding	2276	494	0.992841
ENSCSAT00000011728.1	12:12920710-12927431	HSPA5	heat shock protein family A (Hsp70) member 5	protein coding	2310	588	0.988792
ENSCSAT00000011728.1	12:12920710-12927431	HSPA5	heat shock protein family A (Hsp70) member 5	protein coding	2284	582	0.958602
ENSCSAT00000011728.1	12:12920710-12927431	HSPA5	heat shock protein family A (Hsp70) member 5	protein coding	154	166	0.878947
ENSCSAT00000011728.1	12:12920710-12927431	HSPA5	heat shock protein family A (Hsp70) member 5	protein coding	2560	385	0.81223
ENSCSAT00000011728.1	12:12920710-12927431	HSPA5	heat shock protein family A (Hsp70) member 5	protein coding	1725	505	0.810509
ENSCSAT00000011728.1	12:12920710-12927431	HSPA5	heat shock protein family A (Hsp70) member 5	protein coding	2138	588	0.803977
ENSCSAT00000000316.1	11:114522248-114540477	HSPB8	heat shock protein family B (small) member 8	protein coding	682	36	0.956176
ENSCSAT00000000316.1	11:114522248-114540477	HSPB8	heat shock protein family B (small) member 8	protein coding	637	40	0.883571
ENSCSAT00000000316.1	11:114522248-114540477	HSPB8	heat shock protein family B (small) member 8	protein coding	1135	42	0.807239
ENSCSAT00000017626.1	20:110693854-110809466	HSPG2	heparan sulfate proteoglycan 2	protein coding	13209	44	0.91885
ENSCSAT00000017626.1	20:110693854-110809466	HSPG2	heparan sulfate proteoglycan 2	protein coding	13428	66	0.898711
ENSCSAT00000016040.1	3:10000109-10026449	HSPH1	heat shock protein family H (Hsp110) member 1	protein coding	3414	68	0.944664
ENSCSAT00000016040.1	3:10000109-10026449	HSPH1	heat shock protein family H (Hsp110) member 1	protein coding	2524	47	0.93488
ENSCSAT00000003153.1	1:44624734-44643121	HTATIP2	HIV-1 Tat interactive protein 2	protein coding	790	34	0.967689
ENSCSAT00000005549.1	X:111498634-111514749	HTATSF1	HIV-1 Tat specific factor 1	protein coding	2237	53	0.901263
ENSCSAT00000002637.1	9:115197566-115253919	HTRA1	HtrA serine peptidase 1	protein coding	2022	31	0.839333
ENSCSAT00000010619.1	X:49660790-49808572	HUWE1	HECT, UBA and WWE domain containing E3 ubiquitin protein ligase 1	protein coding	13467	39	0.808022
ENSCSAT00000012316.1	22:11688970-11693183	HYAL1	hyaluronidase 1	protein coding	940	43	0.993468
ENSCSAT00000012316.1	22:11688970-11693183	HYAL1	hyaluronidase 1	protein coding	850	35	0.98368
ENSCSAT00000012316.1	22:11688970-11693183	HYAL1	hyaluronidase 1	protein coding	949	42	0.981041
ENSCSAT00000012316.1	22:11688970-11693183	HYAL1	hyaluronidase 1	protein coding	1147	47	0.97917
ENSCSAT00000012316.1	22:11688970-11693183	HYAL1	hyaluronidase 1	protein coding	2176	137	0.953977
ENSCSAT00000012316.1	22:11688970-11693183	HYAL1	hyaluronidase 1	protein coding	1132	49	0.951295
ENSCSAT00000012316.1	22:11688970-11693183	HYAL1	hyaluronidase 1	protein coding	1033	45	0.944619
ENSCSAT00000012316.1	22:11688970-11693183	HYAL1	hyaluronidase 1	protein coding	2100	227	0.904128
ENSCSAT00000012316.1	22:11688970-11693183	HYAL1	hyaluronidase 1	protein coding	1793	203	0.866895
ENSCSAT00000012316.1	22:11688970-11693183	HYAL1	hyaluronidase 1	protein coding	1537	102	0.825623
ENSCSAT00000012316.1	22:11688970-11693183	HYAL1	hyaluronidase 1	protein coding	877	42	0.82352
ENSCSAT00000012309.1	22:11703790-11709454	HYAL2	hyaluronidase 2	protein coding	1682	30	0.867103
ENSCSAT00000005286.1	12:102744569-102819603	IARS1	isoleucyl-tRNA synthetase 1	protein coding	3576	67	0.920183
ENSCSAT00000004601.1	9:85721886-85843117	IDE	insulin degrading enzyme	protein coding	3150	38	0.896344
ENSCSAT00000008127.1	10:94020818-94039975	IDH1	isocitrate dehydrogenase (NADP(+)) 1	protein coding	2322	55	0.877895
ENSCSAT00000004926.1	X:128208063-128221527	IDH3G	isocitrate dehydrogenase (NAD(+)) 3 non-catalytic subunit gamma	protein coding	1446	92	0.873835
ENSCSAT00000012163.1	9:996909-1003963	IDI1	isopentenyl-diphosphate delta isomerase 1	protein coding	766	111	0.874673
ENSCSAT00000006347.1	17:41712528-41714126	IER3	immediate early response 3	protein coding	623	37	0.994408
ENSCSAT00000006347.1	17:41712528-41714126	IER3	immediate early response 3	protein coding	686	65	0.970193
ENSCSAT00000006347.1	17:41712528-41714126	IER3	immediate early response 3	protein coding	531	67	0.946656
ENSCSAT00000006347.1	17:41712528-41714126	IER3	immediate early response 3	protein coding	641	69	0.857601
ENSCSAT00000019799.1	12:8988433-8989650	IER5L	immediate early response 5 like	protein coding	1195	36	0.992815
ENSCSAT00000019799.1	12:8988433-8989650	IER5L	immediate early response 5 like	protein coding	1121	42	0.992395
ENSCSAT00000019799.1	12:8988433-8989650	IER5L	immediate early response 5 like	protein coding	1025	35	0.896207
ENSCSAT00000019799.1	12:8988433-8989650	IER5L	immediate early response 5 like	protein coding	782	32	0.801417
ENSCSAT00000015032.1	13:36203004-36222542	IFNGR1	interferon gamma receptor 1	protein coding	1464	30	0.991184
ENSCSAT00000015032.1	13:36203004-36222542	IFNGR1	interferon gamma receptor 1	protein coding	1176	45	0.93857
ENSCSAT00000005417.1	16:22094003-22098452	IFT20	intraflagellar transport 20	protein coding	155	30	0.858659
ENSCSAT00000016135.1	28:11858065-11865635	IFT22	intraflagellar transport 22	protein coding	668	49	0.97636
ENSCSAT00000016135.1	28:11858065-11865635	IFT22	intraflagellar transport 22	protein coding	883	56	0.965956
ENSCSAT00000009818.1	X:59971234-60008047	IGBP1	immunoglobulin binding protein 1	protein coding	332	65	0.908019
ENSCSAT00000011001.1	26:18158859-18197109	IGDCC4	immunoglobulin superfamily DCC subclass member 4	protein coding	3422	38	0.903336
ENSCSAT00000010494.1	13:87587907-87724116	IGF2R	insulin like growth factor 2 receptor	protein coding	8016	32	0.881032
ENSCSAT00000013859.1	21:12905280-12914205	IGFBP3	insulin like growth factor binding protein 3	protein coding	1304	344	0.969349
ENSCSAT00000013859.1	21:12905280-12914205	IGFBP3	insulin like growth factor binding protein 3	protein coding	1154	324	0.956964
ENSCSAT00000013859.1	21:12905280-12914205	IGFBP3	insulin like growth factor binding protein 3	protein coding	1093	343	0.828212
ENSCSAT00000001558.1	11:93911816-93941945	IKBIP	IKBKB interacting protein	protein coding	1364	30	0.975841
ENSCSAT00000001558.1	11:93911816-93941945	IKBIP	IKBKB interacting protein	protein coding	1434	33	0.973139
ENSCSAT00000001558.1	11:93911816-93941945	IKBIP	IKBKB interacting protein	protein coding	1118	31	0.952767
ENSCSAT00000004768.1	X:128787785-128806083	IKBKG	inhibitor of nuclear factor kappa B kinase regulatory subunit gamma	protein coding	2677	30	0.839975
ENSCSAT00000014321.1	4:52174312-52214584	IL6ST	interleukin 6 cytokine family signal transducer	protein coding	2791	86	0.997268
ENSCSAT00000014321.1	4:52174312-52214584	IL6ST	interleukin 6 cytokine family signal transducer	protein coding	2165	51	0.996162
ENSCSAT00000014321.1	4:52174312-52214584	IL6ST	interleukin 6 cytokine family signal transducer	protein coding	2679	71	0.995151
ENSCSAT00000014321.1	4:52174312-52214584	IL6ST	interleukin 6 cytokine family signal transducer	protein coding	2199	62	0.991589
ENSCSAT00000014321.1	4:52174312-52214584	IL6ST	interleukin 6 cytokine family signal transducer	protein coding	2571	63	0.972818
ENSCSAT00000014321.1	4:52174312-52214584	IL6ST	interleukin 6 cytokine family signal transducer	protein coding	2920	91	0.970842
ENSCSAT00000014321.1	4:52174312-52214584	IL6ST	interleukin 6 cytokine family signal transducer	protein coding	2483	63	0.968289
ENSCSAT00000014321.1	4:52174312-52214584	IL6ST	interleukin 6 cytokine family signal transducer	protein coding	2755	73	0.949966
ENSCSAT00000014321.1	4:52174312-52214584	IL6ST	interleukin 6 cytokine family signal transducer	protein coding	2910	77	0.925281
ENSCSAT00000014321.1	4:52174312-52214584	IL6ST	interleukin 6 cytokine family signal transducer	protein coding	2990	84	0.923798
ENSCSAT00000014321.1	4:52174312-52214584	IL6ST	interleukin 6 cytokine family signal transducer	protein coding	2986	89	0.866946
ENSCSAT00000014321.1	4:52174312-52214584	IL6ST	interleukin 6 cytokine family signal transducer	protein coding	6298	137	0.816249
ENSCSAT00000014369.1	14:20971622-21013197	IMMT	inner membrane mitochondrial protein	protein coding	2030	74	0.935044
ENSCSAT00000014369.1	14:20971622-21013197	IMMT	inner membrane mitochondrial protein	protein coding	1067	39	0.913217
ENSCSAT00000015023.1	10:62177-65801	IMP4	IMP U3 small nucleolar ribonucleoprotein 4	protein coding	749	32	0.932156
ENSCSAT00000015638.1	18:69389606-69436191	IMPA2	inositol monophosphatase 2	protein coding	1172	81	0.825643
ENSCSAT00000013339.1	22:10421996-10429662	IMPDH2	inosine monophosphate dehydrogenase 2	protein coding	515	101	0.806983
ENSCSAT00000001056.1	7:129487339-129493596	ING2	inhibitor of growth family member 2	protein coding	1276	31	0.989493
ENSCSAT00000001056.1	7:129487339-129493596	ING2	inhibitor of growth family member 2	protein coding	1394	31	0.972412
ENSCSAT00000001056.1	7:129487339-129493596	ING2	inhibitor of growth family member 2	protein coding	1454	33	0.90674
ENSCSAT00000001056.1	7:129487339-129493596	ING2	inhibitor of growth family member 2	protein coding	1447	33	0.894043
ENSCSAT00000004551.1	21:123449106-123460807	INSIG1	insulin induced gene 1	protein coding	2407	48	0.868602
ENSCSAT00000017854.1	20:130128828-130142330	INTS11	integrator complex subunit 11	protein coding	1952	55	0.839237
ENSCSAT00000011072.1	26:17969771-18005020	INTS14	integrator complex subunit 14	protein coding	1928	32	0.9696
ENSCSAT00000011072.1	26:17969771-18005020	INTS14	integrator complex subunit 14	protein coding	1988	30	0.957339
ENSCSAT00000011072.1	26:17969771-18005020	INTS14	integrator complex subunit 14	protein coding	2059	37	0.945114
ENSCSAT00000011072.1	26:17969771-18005020	INTS14	integrator complex subunit 14	protein coding	2256	31	0.924728
ENSCSAT00000011072.1	26:17969771-18005020	INTS14	integrator complex subunit 14	protein coding	1791	31	0.872847
ENSCSAT00000016657.1	20:10036453-10060847	INTS3	integrator complex subunit 3	protein coding	3079	34	0.862035
ENSCSAT00000016657.1	20:10036453-10060847	INTS3	integrator complex subunit 3	protein coding	2640	30	0.846937
ENSCSAT00000016657.1	20:10036453-10060847	INTS3	integrator complex subunit 3	protein coding	2797	32	0.833546
ENSCSAT00000010625.1	8:89790758-89850755	INTS8	integrator complex subunit 8	protein coding	2405	33	0.833164
ENSCSAT00000014106.1	24:1162219-1174487	IPO4	importin 4	protein coding	4094	45	0.986364
ENSCSAT00000015614.1	3:76644131-76692146	IPO5	importin 5	protein coding	524	62	0.898969
ENSCSAT00000015614.1	3:76644131-76692146	IPO5	importin 5	protein coding	399	58	0.893168
ENSCSAT00000015614.1	3:76644131-76692146	IPO5	importin 5	protein coding	3280	173	0.81556
ENSCSAT00000015118.1	29:9362926-9485526	IQGAP1	IQ motif containing GTPase activating protein 1	protein coding	5137	144	0.896078
ENSCSAT00000008174.1	25:71773588-71779835	IRF2BP2	interferon regulatory factor 2 binding protein 2	protein coding	1646	36	0.998538
ENSCSAT00000008174.1	25:71773588-71779835	IRF2BP2	interferon regulatory factor 2 binding protein 2	protein coding	1614	32	0.996323
ENSCSAT00000008174.1	25:71773588-71779835	IRF2BP2	interferon regulatory factor 2 binding protein 2	protein coding	1706	33	0.987726
ENSCSAT00000008174.1	25:71773588-71779835	IRF2BP2	interferon regulatory factor 2 binding protein 2	protein coding	1926	31	0.956153
ENSCSAT00000008174.1	25:71773588-71779835	IRF2BP2	interferon regulatory factor 2 binding protein 2	protein coding	1919	47	0.95602
ENSCSAT00000008174.1	25:71773588-71779835	IRF2BP2	interferon regulatory factor 2 binding protein 2	protein coding	1969	44	0.883579
ENSCSAT00000000495.1	6:42831203-42840796	IRF3	interferon regulatory factor 3	protein coding	929	47	0.841155
ENSCSAT00000005462.1	12:96897849-96915540	ISCA1	iron-sulfur cluster assembly 1	protein coding	627	65	0.991109
ENSCSAT00000005462.1	12:96897849-96915540	ISCA1	iron-sulfur cluster assembly 1	protein coding	693	56	0.970326
ENSCSAT00000005462.1	12:96897849-96915540	ISCA1	iron-sulfur cluster assembly 1	protein coding	526	65	0.95156
ENSCSAT00000005462.1	12:96897849-96915540	ISCA1	iron-sulfur cluster assembly 1	protein coding	585	67	0.940132
ENSCSAT00000005462.1	12:96897849-96915540	ISCA1	iron-sulfur cluster assembly 1	protein coding	787	43	0.934829
ENSCSAT00000000899.1	11:103753189-103760364	ISCU	iron-sulfur cluster assembly enzyme	protein coding	847	78	0.876273
ENSCSAT00000000899.1	11:103753189-103760364	ISCU	iron-sulfur cluster assembly enzyme	protein coding	729	88	0.861245
ENSCSAT00000016795.1	6:48049495-48058387	ISOC2	isochorismatase domain containing 2	protein coding	881	43	0.98979
ENSCSAT00000016795.1	6:48049495-48058387	ISOC2	isochorismatase domain containing 2	protein coding	997	33	0.814275
ENSCSAT00000002291.1	5:55050795-55064549	IST1	IST1 factor associated with ESCRT-III	protein coding	1151	43	0.999335
ENSCSAT00000002291.1	5:55050795-55064549	IST1	IST1 factor associated with ESCRT-III	protein coding	1459	39	0.995037
ENSCSAT00000002291.1	5:55050795-55064549	IST1	IST1 factor associated with ESCRT-III	protein coding	1309	43	0.989902
ENSCSAT00000002291.1	5:55050795-55064549	IST1	IST1 factor associated with ESCRT-III	protein coding	1612	67	0.979136
ENSCSAT00000002291.1	5:55050795-55064549	IST1	IST1 factor associated with ESCRT-III	protein coding	1524	53	0.932966
ENSCSAT00000002291.1	5:55050795-55064549	IST1	IST1 factor associated with ESCRT-III	protein coding	2094	76	0.920369
ENSCSAT00000002291.1	5:55050795-55064549	IST1	IST1 factor associated with ESCRT-III	protein coding	1208	47	0.917535
ENSCSAT00000002291.1	5:55050795-55064549	IST1	IST1 factor associated with ESCRT-III	protein coding	1061	46	0.805427
ENSCSAT00000003434.1	11:50510714-50535328	ITGA5	integrin subunit alpha 5	protein coding	3552	42	0.99642
ENSCSAT00000003434.1	11:50510714-50535328	ITGA5	integrin subunit alpha 5	protein coding	4036	57	0.988691
ENSCSAT00000003434.1	11:50510714-50535328	ITGA5	integrin subunit alpha 5	protein coding	3716	38	0.980958
ENSCSAT00000003434.1	11:50510714-50535328	ITGA5	integrin subunit alpha 5	protein coding	4308	58	0.962747
ENSCSAT00000003434.1	11:50510714-50535328	ITGA5	integrin subunit alpha 5	protein coding	3948	56	0.939363
ENSCSAT00000003434.1	11:50510714-50535328	ITGA5	integrin subunit alpha 5	protein coding	3799	52	0.924528
ENSCSAT00000003434.1	11:50510714-50535328	ITGA5	integrin subunit alpha 5	protein coding	3792	50	0.900184
ENSCSAT00000003434.1	11:50510714-50535328	ITGA5	integrin subunit alpha 5	protein coding	3894	53	0.870061
ENSCSAT00000003434.1	11:50510714-50535328	ITGA5	integrin subunit alpha 5	protein coding	3603	46	0.851565
ENSCSAT00000003434.1	11:50510714-50535328	ITGA5	integrin subunit alpha 5	protein coding	4213	52	0.84764
ENSCSAT00000003434.1	11:50510714-50535328	ITGA5	integrin subunit alpha 5	protein coding	3369	36	0.82658
ENSCSAT00000010634.1	10:72125962-72216809	ITGAV	integrin subunit alpha V	protein coding	3212	40	0.839788
ENSCSAT00000010634.1	10:72125962-72216809	ITGAV	integrin subunit alpha V	protein coding	6711	54	0.821549
ENSCSAT00000009503.1	9:32202204-32258154	ITGB1	integrin subunit beta 1	protein coding	758	338	0.807598
ENSCSAT00000007727.1	17:38381743-38456499	ITPR3	inositol 1,4,5-trisphosphate receptor type 3	protein coding	8458	46	0.985288
ENSCSAT00000007727.1	17:38381743-38456499	ITPR3	inositol 1,4,5-trisphosphate receptor type 3	protein coding	8440	46	0.879641
ENSCSAT00000010891.1	10:67430169-67468863	ITPRID2	ITPR interacting domain containing 2	protein coding	3601	30	0.886356
ENSCSAT00000001590.1	7:75926616-75995327	JADE1	jade family PHD finger 1	protein coding	2782	31	0.905766
ENSCSAT00000001590.1	7:75926616-75995327	JADE1	jade family PHD finger 1	protein coding	3256	34	0.874978
ENSCSAT00000008543.1	22:45917444-45920250	JAGN1	jagunal homolog 1	protein coding	344	38	0.992406
ENSCSAT00000008543.1	22:45917444-45920250	JAGN1	jagunal homolog 1	protein coding	532	37	0.976484
ENSCSAT00000008543.1	22:45917444-45920250	JAGN1	jagunal homolog 1	protein coding	583	39	0.975523
ENSCSAT00000008543.1	22:45917444-45920250	JAGN1	jagunal homolog 1	protein coding	627	37	0.949817
ENSCSAT00000017182.1	20:68122173-68252042	JAK1	Janus kinase 1	protein coding	3391	38	0.819907
ENSCSAT00000012407.1	24:36714915-36737799	JKAMP	JNK1/MAPK8 associated membrane protein	protein coding	930	35	0.981707
ENSCSAT00000003133.1	16:44955778-44970133	JMJD6	jumonji domain containing 6, arginine demethylase and lysine hydroxylase	protein coding	814	37	0.859432
ENSCSAT00000003133.1	16:44955778-44970133	JMJD6	jumonji domain containing 6, arginine demethylase and lysine hydroxylase	protein coding	956	40	0.818111
ENSCSAT00000003133.1	16:44955778-44970133	JMJD6	jumonji domain containing 6, arginine demethylase and lysine hydroxylase	protein coding	716	33	0.801684
ENSCSAT00000002734.1	16:46509754-46530626	JPT1	Jupiter microtubule associated homolog 1	protein coding	768	138	0.89063
ENSCSAT00000002734.1	16:46509754-46530626	JPT1	Jupiter microtubule associated homolog 1	protein coding	787	116	0.868896
ENSCSAT00000002734.1	16:46509754-46530626	JPT1	Jupiter microtubule associated homolog 1	protein coding	1346	41	0.803031
ENSCSAT00000018386.1	20:74205542-74206546	JUN	Jun proto-oncogene, AP-1 transcription factor subunit	protein coding	794	32	0.880946
ENSCSAT00000018386.1	20:74205542-74206546	JUN	Jun proto-oncogene, AP-1 transcription factor subunit	protein coding	881	30	0.820095
ENSCSAT00000018928.1	6:11479407-11480450	JUNB	JunB proto-oncogene, AP-1 transcription factor subunit	protein coding	1032	89	0.992325
ENSCSAT00000018928.1	6:11479407-11480450	JUNB	JunB proto-oncogene, AP-1 transcription factor subunit	protein coding	321	113	0.961342
ENSCSAT00000018928.1	6:11479407-11480450	JUNB	JunB proto-oncogene, AP-1 transcription factor subunit	protein coding	224	116	0.859165
ENSCSAT00000018588.1	6:16755247-16756290	JUND	JunD proto-oncogene, AP-1 transcription factor subunit	protein coding	794	98	0.992212
ENSCSAT00000001807.1	16:59747522-59890061	KANSL1	KAT8 regulatory NSL complex subunit 1	protein coding	3437	32	0.988314
ENSCSAT00000004295.1	11:44895129-44926512	KANSL2	KAT8 regulatory NSL complex subunit 2	protein coding	2720	38	0.81492
ENSCSAT00000001693.1	5:61113213-61132995	KARS1	lysyl-tRNA synthetase 1	protein coding	610	57	0.82025
ENSCSAT00000005989.1	11:21624970-21634042	KCNJ8	potassium inwardly rectifying channel subfamily J member 8	protein coding	1156	43	0.995225
ENSCSAT00000005989.1	11:21624970-21634042	KCNJ8	potassium inwardly rectifying channel subfamily J member 8	protein coding	1656	78	0.984705
ENSCSAT00000005989.1	11:21624970-21634042	KCNJ8	potassium inwardly rectifying channel subfamily J member 8	protein coding	1401	72	0.971567
ENSCSAT00000005989.1	11:21624970-21634042	KCNJ8	potassium inwardly rectifying channel subfamily J member 8	protein coding	1535	76	0.962847
ENSCSAT00000005989.1	11:21624970-21634042	KCNJ8	potassium inwardly rectifying channel subfamily J member 8	protein coding	1710	69	0.944186
ENSCSAT00000005989.1	11:21624970-21634042	KCNJ8	potassium inwardly rectifying channel subfamily J member 8	protein coding	1755	76	0.928747
ENSCSAT00000005989.1	11:21624970-21634042	KCNJ8	potassium inwardly rectifying channel subfamily J member 8	protein coding	715	48	0.898158
ENSCSAT00000005989.1	11:21624970-21634042	KCNJ8	potassium inwardly rectifying channel subfamily J member 8	protein coding	2199	31	0.880209
ENSCSAT00000005989.1	11:21624970-21634042	KCNJ8	potassium inwardly rectifying channel subfamily J member 8	protein coding	2257	31	0.853474
ENSCSAT00000002204.1	11:65944522-66007201	KCNMB4	potassium calcium-activated channel subfamily M regulatory beta subunit 4	protein coding	1029	83	0.835811
ENSCSAT00000013668.1	25:13950775-14008338	KCTD3	potassium channel tetramerization domain containing 3	protein coding	2457	31	0.924204
ENSCSAT00000013668.1	25:13950775-14008338	KCTD3	potassium channel tetramerization domain containing 3	protein coding	2827	32	0.868238
ENSCSAT00000013668.1	25:13950775-14008338	KCTD3	potassium channel tetramerization domain containing 3	protein coding	3784	38	0.818872
ENSCSAT00000000890.1	6:41640636-41650080	KDELR1	KDEL endoplasmic reticulum protein retention receptor 1	protein coding	1107	237	0.80392
ENSCSAT00000015796.1	28:15672442-15694148	KDELR2	KDEL endoplasmic reticulum protein retention receptor 2	protein coding	1453	177	0.885745
ENSCSAT00000016289.1	18:16392756-16434035	KDSR	3-ketodihydrosphingosine reductase	protein coding	1731	31	0.800739
ENSCSAT00000005153.1	6:9515416-9522797	KEAP1	kelch like ECH associated protein 1	protein coding	1992	30	0.988082
ENSCSAT00000005153.1	6:9515416-9522797	KEAP1	kelch like ECH associated protein 1	protein coding	2005	37	0.972254
ENSCSAT00000005153.1	6:9515416-9522797	KEAP1	kelch like ECH associated protein 1	protein coding	2390	31	0.955378
ENSCSAT00000005153.1	6:9515416-9522797	KEAP1	kelch like ECH associated protein 1	protein coding	1909	32	0.94543
ENSCSAT00000005153.1	6:9515416-9522797	KEAP1	kelch like ECH associated protein 1	protein coding	1986	33	0.938864
ENSCSAT00000007703.1	6:6018195-6029888	KHSRP	KH-type splicing regulatory protein	protein coding	2833	48	0.980947
ENSCSAT00000007703.1	6:6018195-6029888	KHSRP	KH-type splicing regulatory protein	protein coding	2801	52	0.911384
ENSCSAT00000007703.1	6:6018195-6029888	KHSRP	KH-type splicing regulatory protein	protein coding	2614	45	0.870589
ENSCSAT00000007703.1	6:6018195-6029888	KHSRP	KH-type splicing regulatory protein	protein coding	2601	46	0.862106
ENSCSAT00000007703.1	6:6018195-6029888	KHSRP	KH-type splicing regulatory protein	protein coding	2622	47	0.840612
ENSCSAT00000007703.1	6:6018195-6029888	KHSRP	KH-type splicing regulatory protein	protein coding	3942	59	0.805404
ENSCSAT00000005257.1	16:22383677-22412701	KIAA0100	KIAA0100	protein coding	5271	47	0.859502
ENSCSAT00000017472.1	20:100095686-100131949	KIAA1522	KIAA1522	protein coding	4977	51	0.936546
ENSCSAT00000017472.1	20:100095686-100131949	KIAA1522	KIAA1522	protein coding	5051	48	0.811104
ENSCSAT00000017730.1	20:119869760-119877418	KIAA2013	KIAA2013	protein coding	2378	34	0.976078
ENSCSAT00000017730.1	20:119869760-119877418	KIAA2013	KIAA2013	protein coding	1654	54	0.950205
ENSCSAT00000017730.1	20:119869760-119877418	KIAA2013	KIAA2013	protein coding	1915	90	0.875969
ENSCSAT00000017730.1	20:119869760-119877418	KIAA2013	KIAA2013	protein coding	1852	66	0.836353
ENSCSAT00000017730.1	20:119869760-119877418	KIAA2013	KIAA2013	protein coding	2317	35	0.827212
ENSCSAT00000006749.1	14:81666793-81717508	KIF3C	kinesin family member 3C	protein coding	3784	30	0.869505
ENSCSAT00000009693.1	9:31320549-31369519	KIF5B	kinesin family member 5B	protein coding	2730	81	0.924975
ENSCSAT00000009693.1	9:31320549-31369519	KIF5B	kinesin family member 5B	protein coding	2535	71	0.807484
ENSCSAT00000005830.1	9:62305368-62336103	KIFBP	kinesin family binding protein	protein coding	1225	43	0.904956
ENSCSAT00000005830.1	9:62305368-62336103	KIFBP	kinesin family binding protein	protein coding	1415	45	0.898957
[truncated: 2,231 more rows]
