# Supplementary material for: The epitranscriptome of Vero cells infected with SARS-CoV-2 assessed by direct RNA sequencing reveals m6A pattern changes and DRACH motif biases in viral and cellular RNAs
Source: Front Cell Infect Microbiol. 2022 Aug 16;12:906578. doi: 10.3389/fcimb.2022.906578 (PMC9425070; doi:10.3389/fcimb.2022.906578)
Supplement: Supplementary file 1 [file DataSheet_1.zip › Supplementary Materials/Table S10. Epigenome of the SARS-CoV-2 obtained from Infected Vero cell lysate (sample from present study).xlsx]

## Sheet: Sheet1
Table S10. Epigenome of the SARS-CoV-2 obtained from Infected Vero cell lysate (sample from present study)
Coordinate	Gene	Number of reads	Probability of modification
NC_045512.2:74	-	24	0.736405
NC_045512.2:27764	ORF7b	725	0.531733
NC_045512.2:27854	ORF7b	703	0.836617
NC_045512.2:28616	N	685	0.57054
NC_045512.2:29143	N	717	0.534329
