# Supplementary material for: The epitranscriptome of Vero cells infected with SARS-CoV-2 assessed by direct RNA sequencing reveals m6A pattern changes and DRACH motif biases in viral and cellular RNAs
Source: Front Cell Infect Microbiol. 2022 Aug 16;12:906578. doi: 10.3389/fcimb.2022.906578 (PMC9425070; doi:10.3389/fcimb.2022.906578)
Supplement: Supplementary file 1 [file DataSheet_1.zip › Supplementary Materials/Table S11. Common sites of SARS-CoV-2 epigenomes (data from Kim et al., 2020, and Taiaroa et al., 2020).xlsx]

## Sheet: Sheet1
Table S11. Common sites of SARS-CoV-2 epigenomes in data from Kim et al. 2020 and Taiaroa et al. 2020.
Coordinate	Gene	Number of reads	Probability	Number of reads	Probability
		(Kim et al., 2020)	(Kim et al., 2020)	(Taiaroa et al., 2020)	(Taiaroa et al., 2020)
NC_045512.2:74	-	314	0.745998	282	0.846926
NC_045512.2:497	ORF1ab	168	0.931917	92	0.954384
NC_045512.2:538	ORF1ab	182	0.634389	100	0.790954
NC_045512.2:781	ORF1ab	180	0.789427	94	0.626947
