# Supplementary material for: The epitranscriptome of Vero cells infected with SARS-CoV-2 assessed by direct RNA sequencing reveals m6A pattern changes and DRACH motif biases in viral and cellular RNAs
Source: Front Cell Infect Microbiol. 2022 Aug 16;12:906578. doi: 10.3389/fcimb.2022.906578 (PMC9425070; doi:10.3389/fcimb.2022.906578)
Supplement: Supplementary file 1 [file DataSheet_1.zip › Supplementary Materials/Table S12. Common site of SARS-CoV-2 epigenomes (data from Kim et al., 2020, Taiaroa et al., 2020, and Campos et al., 2021).xlsx]

## Sheet: Sheet1
Table S12. Common site of SARS-CoV-2 epigenomes (data from Kim et al., 2020, Taiaroa et al., 2020, and Campos et al., 2021)
Coordinate	Gene	Number of reads	Probability	Number of reads	Probability	Number of reads	Probability
		infected cell lysate	infected cell lysate	infected cell lysate	infected cell lysate	infected cell lysate	infected cell lysate
		(Kim et al., 2020)	(Kim et al., 2020)	(Taiaroa et al., 2020)	(Taiaroa et al., 2020	present study	present study
NC_045512.2:74	-	314	0.745998	282	0.846926	24	0.736405
