# Supplementary material for: The epitranscriptome of Vero cells infected with SARS-CoV-2 assessed by direct RNA sequencing reveals m6A pattern changes and DRACH motif biases in viral and cellular RNAs
Source: Front Cell Infect Microbiol. 2022 Aug 16;12:906578. doi: 10.3389/fcimb.2022.906578 (PMC9425070; doi:10.3389/fcimb.2022.906578)
Supplement: Supplementary file 1 [file DataSheet_1.zip › Supplementary Materials/Table S13. Epitranscriptome of the uninfected Calu-3 cell (sample from Chang et al. 2021).xlsx]

## Sheet: Sheet1
Table S13. Distribution of m6A sites in Calu-3 cellular transcripts (uninfected cell). "-" indicates non-annotated genes in the reference genome.
Epitranscriptome of the uninfected Calu-3 cell (sample from Chang et al., 2021)
Transcript stable ID	Gene coordinate	Gene name	Gene description	Transcript type	Transcript position	Number of reads	Probability of modification
ENST00000679535.1	17:81509413-81523847	ACTG1	actin gamma 1	retained intron	762	57	0.999987
ENST00000615544.5	17:81509413-81523847	ACTG1	actin gamma 1	protein coding	514	41	0.999962
ENST00000573283.7	17:81509413-81523847	ACTG1	actin gamma 1	protein coding	533	171	0.999961
ENST00000575842.5	17:81509413-81523847	ACTG1	actin gamma 1	protein coding	888	56	0.99995
ENST00000575087.5	17:81509413-81523847	ACTG1	actin gamma 1	protein coding	652	31	0.999931
ENST00000576917.5	17:81509413-81523847	ACTG1	actin gamma 1	retained intron	514	166	0.999925
ENST00000681052.1	17:81509413-81523847	ACTG1	actin gamma 1	protein coding	547	224	0.999911
ENST00000679480.1	17:81509413-81523847	ACTG1	actin gamma 1	protein coding	538	106	0.999894
ENST00000570382.2	17:81509413-81523847	ACTG1	actin gamma 1	protein coding	671	172	0.999877
ENST00000574671.6	17:81509413-81523847	ACTG1	actin gamma 1	retained intron	861	216	0.999877
ENST00000572105.7	17:81509413-81523847	ACTG1	actin gamma 1	nonsense mediated decay	626	107	0.999829
ENST00000199448.9	7:37683843-37951936	EPDR1	ependymin related 1	protein coding	1210	30	0.999513
ENST00000371225.4	1:58575433-58577252	TACSTD2	tumor associated calcium signal transducer 2	protein coding	1654	320	0.999193
ENST00000379141.8	12:58872149-58920504	LRIG3	leucine rich repeats and immunoglobulin like domains 3	protein coding	3149	36	0.999052
ENST00000263354.8	19:47487637-47515091	NAPA	NSF attachment protein alpha	protein coding	1189	41	0.998933
ENST00000358227.5	9:7796500-7888380	DMAC1	distal membrane arm assembly component 1	protein coding	487	33	0.998587
ENST00000499247.3	17:50862223-50867978	TOB1	transducer of ERBB2, 1	protein coding	764	59	0.998517
ENST00000285279.10	7:55436056-55572988	VOPP1	VOPP1 WW domain binding protein	protein coding	1677	52	0.998408
ENST00000366609.4	1:234604269-234610178	IRF2BP2	interferon regulatory factor 2 binding protein 2	protein coding	2168	39	0.998388
ENST00000391555.1	CHR_HSCHR6_MHC_QBL_CTG1:31817974-31820498	HSPA1B	heat shock protein family A (Hsp70) member 1B	protein coding	2043	64	0.998212
ENST00000258341.5	1:183023420-183145592	LAMC1	laminin subunit gamma 1	protein coding	5244	54	0.99818
ENST00000162749.7	12:6328757-6342114	TNFRSF1A	TNF receptor superfamily member 1A	protein coding	1659	30	0.998171
ENST00000378119.9	6:24704861-24719998	C6orf62	chromosome 6 open reading frame 62	protein coding	1377	194	0.99794
ENST00000319357.6	7:43582758-43650713	STK17A	serine/threonine kinase 17a	protein coding	1273	47	0.997917
ENST00000254351.9	2:20200797-20225433	SDC1	syndecan 1	protein coding	3043	89	0.997811
ENST00000162749.7	12:6328757-6342114	TNFRSF1A	TNF receptor superfamily member 1A	protein coding	1548	30	0.997744
ENST00000319285.5	16:30423615-30430030	DCTPP1	dCTP pyrophosphatase 1	protein coding	526	105	0.997654
ENST00000312579.4	11:65890673-65891635	CCDC85B	coiled-coil domain containing 85B	protein coding	917	42	0.997621
ENST00000302754.6	19:12791486-12793315	JUNB	JunB proto-oncogene, AP-1 transcription factor subunit	protein coding	1352	120	0.997547
ENST00000681030.1	17:81843159-81860856	P4HB	prolyl 4-hydroxylase subunit beta	nonsense mediated decay	2479	38	0.997389
ENST00000397463.3	2:132643286-132671579	LYPD1	LY6/PLAUR domain containing 1	protein coding	1066	46	0.997245
ENST00000391548.1	CHR_HSCHR6_MHC_COX_CTG1:31815107-31817630	HSPA1B	heat shock protein family A (Hsp70) member 1B	protein coding	2043	160	0.997058
ENST00000328024.11	19:8389981-8404434	RAB11B	RAB11B, member RAS oncogene family	protein coding	861	32	0.997015
ENST00000257497.11	9:73151865-73170393	ANXA1	annexin A1	protein coding	1398	53	0.996965
ENST00000378026.5	12:106237881-106304279	CKAP4	cytoskeleton associated protein 4	protein coding	1842	81	0.996938
ENST00000314940.7	5:137745651-137754363	HNRNPA0	heterogeneous nuclear ribonucleoprotein A0	protein coding	1161	161	0.996883
ENST00000476993.2	1:1434861-1442882	VWA1	von Willebrand factor A domain containing 1	protein coding	859	39	0.996813
ENST00000577454.5	17:40121971-40136917	MSL1	MSL complex subunit 1	protein coding	1406	92	0.996778
ENST00000484320.6	1:156009048-156020951	SSR2	signal sequence receptor subunit 2	retained intron	1124	43	0.996759
ENST00000489724.2	3:9890574-9894349	JAGN1	jagunal homolog 1	protein coding	579	30	0.996753
ENST00000343820.10	18:3411608-3459978	TGIF1	TGFB induced factor homeobox 1	protein coding	971	34	0.996751
ENST00000258796.12	7:2631986-2664802	TTYH3	tweety family member 3	protein coding	2946	30	0.996728
ENST00000451137.7	1:85580761-85584589	CCN1	cellular communication network factor 1	protein coding	1553	52	0.996704
ENST00000545241.2	CHR_HSCHR6_MHC_COX_CTG1:31815107-31817630	HSPA1B	heat shock protein family A (Hsp70) member 1B	protein coding	1867	54	0.996695
ENST00000302517.8	5:139647299-139683882	CXXC5	CXXC finger protein 5	protein coding	1920	44	0.996548
ENST00000370487.5	20:62796473-62801729	MRGBP	MRG domain binding protein	protein coding	871	42	0.996548
ENST00000309862.10	17:39671122-39696797	PGAP3	post-GPI attachment to proteins phospholipase 3	retained intron	1558	106	0.996487
ENST00000576917.5	17:81509413-81523847	ACTG1	actin gamma 1	retained intron	1265	160	0.99645
ENST00000261622.5	16:87830023-87869507	SLC7A5	solute carrier family 7 member 5	protein coding	3483	183	0.996404
ENST00000458062.3	CHR_HSCHR6_MHC_QBL_CTG1:31817974-31820498	HSPA1B	heat shock protein family A (Hsp70) member 1B	protein coding	1867	37	0.996376
ENST00000262768.11	17:78852977-78925387	TIMP2	TIMP metallopeptidase inhibitor 2	protein coding	1366	53	0.996361
ENST00000301838.5	11:70203296-70207390	FADD	Fas associated via death domain	protein coding	1314	56	0.996349
ENST00000302754.6	19:12791486-12793315	JUNB	JunB proto-oncogene, AP-1 transcription factor subunit	protein coding	1456	109	0.996346
ENST00000372458.8	1:43363398-43368074	ELOVL1	ELOVL fatty acid elongase 1	protein coding	992	40	0.996317
ENST00000340513.4	20:31739271-31801805	TPX2	TPX2 microtubule nucleation factor	protein coding	3034	53	0.996236
ENST00000301454.9	19:6436079-6465203	SLC25A23	solute carrier family 25 member 23	protein coding	1627	30	0.996214
ENST00000484320.6	1:156009048-156020951	SSR2	signal sequence receptor subunit 2	retained intron	1051	45	0.996188
ENST00000272233.6	2:20447074-20449440	RHOB	ras homolog family member B	protein coding	1081	126	0.996124
ENST00000271628.9	1:149923317-149927803	SF3B4	splicing factor 3b subunit 4	protein coding	448	126	0.996033
ENST00000302517.8	5:139647299-139683882	CXXC5	CXXC finger protein 5	protein coding	1040	31	0.995955
ENST00000424880.2	3:128051641-128071683	SEC61A1	SEC61 translocon subunit alpha 1	protein coding	2095	39	0.99587
ENST00000679535.1	17:81509413-81523847	ACTG1	actin gamma 1	retained intron	1434	80	0.995831
ENST00000575842.5	17:81509413-81523847	ACTG1	actin gamma 1	protein coding	1560	63	0.995786
ENST00000318407.5	2:241551424-241574131	BOK	BCL2 family apoptosis regulator BOK	protein coding	1978	34	0.995741
ENST00000360943.10	17:48908407-48929056	UBE2Z	ubiquitin conjugating enzyme E2 Z	protein coding	1104	53	0.9957
ENST00000578373.5	17:39687914-39730426	ERBB2	erb-b2 receptor tyrosine kinase 2	nonsense mediated decay	4237	650	0.995662
ENST00000269216.10	18:22169589-22202528	GATA6	GATA binding protein 6	protein coding	2430	35	0.995647
ENST00000314940.7	5:137745651-137754363	HNRNPA0	heterogeneous nuclear ribonucleoprotein A0	protein coding	401	151	0.99562
ENST00000619292.4	CHR_HSCHR16_1_CTG1:15317897-15380303	NOMO1	NODAL modulator 1	protein coding	4047	53	0.995566
ENST00000257013.9	X:135032355-135033546	RTL8C	retrotransposon Gag like 8C	protein coding	839	35	0.995541
ENST00000647912.1	1:54849627-54887195	DHCR24	24-dehydrocholesterol reductase	nonsense mediated decay	3250	55	0.995448
ENST00000274311.3	5:52787916-52804044	PELO	pelota mRNA surveillance and ribosome rescue factor	protein coding	1894	33	0.995447
ENST00000383389.2	CHR_HSCHR6_MHC_QBL_CTG1:31805699-31808181	HSPA1A	heat shock protein family A (Hsp70) member 1A	protein coding	1546	38	0.995412
ENST00000372491.4	9:129175552-129178261	IER5L	immediate early response 5 like	protein coding	1327	66	0.995409
ENST00000372491.4	9:129175552-129178261	IER5L	immediate early response 5 like	protein coding	1401	61	0.995308
ENST00000426263.10	1:42925353-42958893	SLC2A1	solute carrier family 2 member 1	protein coding	2098	53	0.99525
ENST00000375533.6	10:28677510-28682932	BAMBI	BMP and activin membrane bound inhibitor	protein coding	977	32	0.995203
ENST00000395145.3	7:73768997-73770270	CLDN3	claudin 3	protein coding	1110	167	0.995173
ENST00000398073.7	12:57819927-57846729	CTDSP2	CTD small phosphatase 2	protein coding	1856	35	0.99516
ENST00000369660.9	X:154483717-154486615	UBL4A	ubiquitin like 4A	protein coding	1102	36	0.995073
ENST00000296181.9	3:124761948-124901418	ITGB5	integrin subunit beta 5	protein coding	2761	108	0.995028
ENST00000619133.4	6:106969831-106975627	CD24	CD24 molecule	protein coding	989	281	0.995
ENST00000320895.10	5:1317752-1345099	CLPTM1L	CLPTM1 like	protein coding	1991	76	0.994953
ENST00000303596.3	16:67842320-67844195	THAP11	THAP domain containing 11	protein coding	1205	53	0.994949
ENST00000262507.11	16:57447425-57461270	COQ9	coenzyme Q9	protein coding	1101	36	0.994937
ENST00000397133.2	17:3668812-3669668	EMC6	ER membrane protein complex subunit 6	protein coding	617	32	0.994852
ENST00000335793.4	17:73283624-73312005	CDC42EP4	CDC42 effector protein 4	protein coding	1690	36	0.994841
ENST00000545606.6	12:67269358-67319953	CAND1	cullin associated and neddylation dissociated 1	protein coding	4043	56	0.994826
ENST00000014914.6	12:12891559-12917937	GPRC5A	G protein-coupled receptor class C group 5 member A	protein coding	374	89	0.994791
ENST00000217233.9	20:362835-397559	TRIB3	tribbles pseudokinase 3	protein coding	1363	32	0.994783
ENST00000430065.1	CHR_HSCHR6_MHC_APD_CTG1:31882493-31884975	HSPA1A	heat shock protein family A (Hsp70) member 1A	protein coding	2120	232	0.994702
ENST00000260356.6	15:39581079-39599466	THBS1	thrombospondin 1	protein coding	4042	48	0.994697
ENST00000256682.9	12:48935723-48957487	ARF3	ADP ribosylation factor 3	protein coding	825	39	0.994686
ENST00000312579.4	11:65890673-65891635	CCDC85B	coiled-coil domain containing 85B	protein coding	896	41	0.994676
ENST00000428726.8	11:35138882-35232402	CD44	CD44 molecule (Indian blood group)	protein coding	2426	59	0.994621
ENST00000394166.8	15:96325938-96340263	NR2F2	nuclear receptor subfamily 2 group F member 2	protein coding	2701	48	0.99461
ENST00000300571.7	16:19856691-19886167	GPRC5B	G protein-coupled receptor class C group 5 member B	protein coding	430	46	0.994606
ENST00000381150.5	2:20200797-20225433	SDC1	syndecan 1	protein coding	1665	31	0.994589
ENST00000250448.5	14:37589552-37596059	FOXA1	forkhead box A1	protein coding	1861	41	0.994565
ENST00000445736.1	CHR_HSCHR6_MHC_DBB_CTG1:31809921-31812441	HSPA1B	heat shock protein family A (Hsp70) member 1B	protein coding	2043	45	0.994559
ENST00000615544.5	17:81509413-81523847	ACTG1	actin gamma 1	protein coding	1186	61	0.994552
ENST00000360458.5	X:103675496-103688158	MORF4L2	mortality factor 4 like 2	protein coding	699	42	0.994464
ENST00000264039.7	2:240435663-240468076	GPC1	glypican 1	protein coding	2567	36	0.994428
ENST00000367283.7	1:202007945-202017183	ELF3	E74 like ETS transcription factor 3	protein coding	1770	63	0.994321
ENST00000320031.13	17:50055968-50090481	ITGA3	integrin subunit alpha 3	protein coding	3933	67	0.994218
ENST00000565644.5	16:87830023-87869507	SLC7A5	solute carrier family 7 member 5	protein coding	2910	90	0.994213
ENST00000305885.3	11:61792911-61797238	FEN1	flap structure-specific endonuclease 1	protein coding	1247	50	0.994164
ENST00000366609.4	1:234604269-234610178	IRF2BP2	interferon regulatory factor 2 binding protein 2	protein coding	2136	45	0.994155
ENST00000391555.1	CHR_HSCHR6_MHC_QBL_CTG1:31817974-31820498	HSPA1B	heat shock protein family A (Hsp70) member 1B	protein coding	2180	72	0.994142
ENST00000300403.11	20:31739271-31801805	TPX2	TPX2 microtubule nucleation factor	protein coding	2907	44	0.994105
ENST00000331163.11	22:39223359-39244982	PDGFB	platelet derived growth factor subunit B	protein coding	2225	31	0.994076
ENST00000441618.1	CHR_HSCHR6_MHC_COX_CTG1:31802834-31805316	HSPA1A	heat shock protein family A (Hsp70) member 1A	protein coding	2120	78	0.994074
ENST00000267205.7	12:121777754-121803403	RHOF	ras homolog family member F, filopodia associated	protein coding	934	32	0.994072
ENST00000372638.4	1:40861054-40862363	CITED4	Cbp/p300 interacting transactivator with Glu/Asp rich carboxy-terminal domain 4	protein coding	751	71	0.994036
ENST00000268383.7	16:22345936-22437165	CDR2	cerebellar degeneration related protein 2	protein coding	1425	34	0.993996
ENST00000340958.4	7:73799542-73832690	CLDN4	claudin 4	protein coding	1258	142	0.993977
ENST00000619304.4	20:38926312-38953106	FAM83D	family with sequence similarity 83 member D	protein coding	1934	32	0.993977
ENST00000572105.7	17:81509413-81523847	ACTG1	actin gamma 1	nonsense mediated decay	1298	120	0.993932
ENST00000319357.6	7:43582758-43650713	STK17A	serine/threonine kinase 17a	protein coding	1442	44	0.993908
ENST00000316660.7	18:59899996-59904305	PMAIP1	phorbol-12-myristate-13-acetate-induced protein 1	protein coding	373	40	0.993883
ENST00000409687.5	9:137062127-137070557	SAPCD2	suppressor APC domain containing 2	protein coding	2971	33	0.993829
ENST00000530028.3	15:48878134-48880173	EID1	EP300 interacting inhibitor of differentiation 1	protein coding	750	98	0.993812
ENST00000435050.1	7:73799542-73832690	CLDN4	claudin 4	protein coding	3732	33	0.993781
ENST00000243776.11	2:219538954-219543809	CHPF	chondroitin polymerizing factor	protein coding	2499	71	0.993776
ENST00000312419.8	11:67350772-67356972	POLD4	DNA polymerase delta 4, accessory subunit	protein coding	795	46	0.993771
ENST00000488876.5	17:39637090-39664201	STARD3	StAR related lipid transfer domain containing 3	retained intron	2006	186	0.993755
ENST00000314940.7	5:137745651-137754363	HNRNPA0	heterogeneous nuclear ribonucleoprotein A0	protein coding	1460	203	0.993749
ENST00000340958.4	7:73799542-73832690	CLDN4	claudin 4	protein coding	945	160	0.993727
ENST00000296861.2	6:47231532-47309905	TNFRSF21	TNF receptor superfamily member 21	protein coding	717	62	0.993609
ENST00000314940.7	5:137745651-137754363	HNRNPA0	heterogeneous nuclear ribonucleoprotein A0	protein coding	391	136	0.993605
ENST00000679355.1	9:125234853-125241382	HSPA5	heat shock protein family A (Hsp70) member 5	retained intron	2393	39	0.993598
ENST00000570382.2	17:81509413-81523847	ACTG1	actin gamma 1	protein coding	1343	174	0.993591
ENST00000263228.4	9:33817160-33920399	UBE2R2	ubiquitin conjugating enzyme E2 R2	protein coding	1485	36	0.993583
ENST00000249014.5	22:37560480-37569405	CDC42EP1	CDC42 effector protein 1	protein coding	1239	59	0.993549
ENST00000300658.9	17:39671122-39696797	PGAP3	post-GPI attachment to proteins phospholipase 3	protein coding	1216	96	0.993532
ENST00000359651.7	1:202007945-202017183	ELF3	E74 like ETS transcription factor 3	protein coding	4720	104	0.99347
ENST00000545241.2	CHR_HSCHR6_MHC_COX_CTG1:31815107-31817630	HSPA1B	heat shock protein family A (Hsp70) member 1B	protein coding	2004	66	0.993437
ENST00000317508.11	16:31131433-31135727	PRSS8	serine protease 8	protein coding	1507	66	0.993336
ENST00000496811.6	3:154272546-154324487	DHX36	DEAH-box helicase 36	protein coding	2998	36	0.993218
ENST00000320743.8	12:58872149-58920504	LRIG3	leucine rich repeats and immunoglobulin like domains 3	protein coding	3534	54	0.993196
ENST00000478753.5	16:30443631-30445874	SEPHS2	selenophosphate synthetase 2	protein coding	1119	62	0.993051
ENST00000359470.6	1:207018522-207032756	C1orf116	chromosome 1 open reading frame 116	protein coding	1528	46	0.993016
ENST00000302754.6	19:12791486-12793315	JUNB	JunB proto-oncogene, AP-1 transcription factor subunit	protein coding	1429	106	0.992993
ENST00000282388.4	2:43222402-43226606	ZFP36L2	ZFP36 ring finger protein like 2	protein coding	1922	43	0.992966
ENST00000305885.3	11:61792911-61797238	FEN1	flap structure-specific endonuclease 1	protein coding	681	32	0.992938
ENST00000256015.5	12:92140278-92145846	BTG1	BTG anti-proliferation factor 1	protein coding	575	91	0.992893
ENST00000530028.3	15:48878134-48880173	EID1	EP300 interacting inhibitor of differentiation 1	protein coding	1029	93	0.992826
ENST00000306984.8	7:40126027-40134622	MPLKIP	M-phase specific PLK1 interacting protein	protein coding	643	47	0.992803
ENST00000372491.4	9:129175552-129178261	IER5L	immediate early response 5 like	protein coding	943	56	0.992796
ENST00000478753.5	16:30443631-30445874	SEPHS2	selenophosphate synthetase 2	protein coding	560	42	0.992789
ENST00000272462.3	2:110083870-110116022	MALL	mal, T cell differentiation protein like	protein coding	1596	59	0.992762
ENST00000323037.5	7:30284597-30367689	ZNRF2	zinc and ring finger 2	protein coding	1722	38	0.99275
ENST00000261318.5	12:116710171-116738070	SPRING1	SREBF pathway regulator in golgi 1	protein coding	1098	31	0.992695
ENST00000314940.7	5:137745651-137754363	HNRNPA0	heterogeneous nuclear ribonucleoprotein A0	protein coding	1485	155	0.992674
ENST00000499810.6	5:138506095-138543236	ETF1	eukaryotic translation termination factor 1	protein coding	1778	35	0.992648
ENST00000584601.5	17:39687914-39730426	ERBB2	erb-b2 receptor tyrosine kinase 2	protein coding	4425	40	0.992597
ENST00000398022.7	20:32109714-32167258	TM9SF4	transmembrane 9 superfamily member 4	protein coding	3350	36	0.992592
ENST00000305978.7	20:35953617-35959472	SCAND1	SCAN domain containing 1	protein coding	693	36	0.992577
ENST00000396148.2	1:50960745-50974634	CDKN2C	cyclin dependent kinase inhibitor 2C	protein coding	1456	33	0.992541
ENST00000325327.4	19:2427638-2456959	LMNB2	lamin B2	protein coding	4501	59	0.992517
ENST00000680083.1	17:81843159-81860856	P4HB	prolyl 4-hydroxylase subunit beta	nonsense mediated decay	1981	37	0.992468
ENST00000327490.8	17:76265348-76271298	UBALD2	UBA like domain containing 2	protein coding	655	36	0.992424
ENST00000441076.7	X:103675496-103688158	MORF4L2	mortality factor 4 like 2	protein coding	743	95	0.992398
ENST00000394536.4	5:141853090-141879246	PCDH1	protocadherin 1	protein coding	2437	37	0.992375
ENST00000248437.9	2:219249710-219277902	TUBA4A	tubulin alpha 4a	protein coding	1094	84	0.992374
ENST00000518825.5	5:138610967-138935034	CTNNA1	catenin alpha 1	protein coding	2784	55	0.992359
ENST00000354185.9	10:68956135-68985068	DDX21	DExD-box helicase 21	protein coding	2462	32	0.992341
ENST00000372491.4	9:129175552-129178261	IER5L	immediate early response 5 like	protein coding	982	44	0.992335
ENST00000394250.8	17:39637090-39664201	STARD3	StAR related lipid transfer domain containing 3	protein coding	1601	51	0.992306
ENST00000320743.8	12:58872149-58920504	LRIG3	leucine rich repeats and immunoglobulin like domains 3	protein coding	3594	66	0.992251
ENST00000301019.9	16:88803789-88809258	CDT1	chromatin licensing and DNA replication factor 1	protein coding	1703	63	0.992156
ENST00000359523.7	1:167721192-167791919	MPZL1	myelin protein zero like 1	protein coding	1027	40	0.992152
ENST00000476993.2	1:1434861-1442882	VWA1	von Willebrand factor A domain containing 1	protein coding	1517	32	0.992088
ENST00000606017.2	6:106969831-106975627	CD24	CD24 molecule	protein coding	632	289	0.992072
ENST00000319074.6	14:23095505-23100456	C14orf119	chromosome 14 open reading frame 119	protein coding	713	40	0.992064
ENST00000263102.7	10:59788747-59906556	CCDC6	coiled-coil domain containing 6	protein coding	5431	68	0.992032
ENST00000396014.8	16:21597218-21657471	METTL9	methyltransferase like 9	protein coding	1430	37	0.992029
ENST00000433892.6	11:35138882-35232402	CD44	CD44 molecule (Indian blood group)	protein coding	1662	60	0.991989
ENST00000391548.1	CHR_HSCHR6_MHC_COX_CTG1:31815107-31817630	HSPA1B	heat shock protein family A (Hsp70) member 1B	protein coding	2180	166	0.991952
ENST00000426263.10	1:42925353-42958893	SLC2A1	solute carrier family 2 member 1	protein coding	1856	67	0.991931
ENST00000539901.5	3:49468703-49535618	DAG1	dystroglycan 1	protein coding	5515	39	0.99193
ENST00000314340.10	1:11736084-11754802	AGTRAP	angiotensin II receptor associated protein	protein coding	884	33	0.991838
ENST00000243776.11	2:219538954-219543809	CHPF	chondroitin polymerizing factor	protein coding	2094	42	0.991772
ENST00000307227.10	3:67360460-67654612	SUCLG2	succinate-CoA ligase GDP-forming subunit beta	protein coding	1178	40	0.991771
ENST00000261758.6	15:80946289-80989828	MESD	mesoderm development LRP chaperone	protein coding	944	39	0.991763
ENST00000476993.2	1:1434861-1442882	VWA1	von Willebrand factor A domain containing 1	protein coding	892	39	0.991753
ENST00000621878.4	CHR_HSCHR17_7_CTG4:38097522-38123634	MRPL45	mitochondrial ribosomal protein L45	protein coding	1279	107	0.991702
ENST00000445736.1	CHR_HSCHR6_MHC_DBB_CTG1:31809921-31812441	HSPA1B	heat shock protein family A (Hsp70) member 1B	protein coding	2180	42	0.991701
ENST00000371253.7	6:46997708-47042350	ADGRF1	adhesion G protein-coupled receptor F1	protein coding	1961	33	0.991696
ENST00000367284.10	1:202007945-202017183	ELF3	E74 like ETS transcription factor 3	protein coding	1656	57	0.991696
ENST00000293288.12	19:48954815-48961798	BAX	BCL2 associated X, apoptosis regulator	protein coding	1215	46	0.991688
ENST00000619850.2	20:38926312-38953106	FAM83D	family with sequence similarity 83 member D	protein coding	1591	37	0.991642
ENST00000296677.5	5:76818933-76835315	F2RL1	F2R like trypsin receptor 1	protein coding	1844	70	0.991625
ENST00000359470.6	1:207018522-207032756	C1orf116	chromosome 1 open reading frame 116	protein coding	1351	42	0.99153
ENST00000367311.5	1:201464278-201469237	PHLDA3	pleckstrin homology like domain family A member 3	protein coding	1028	35	0.991476
ENST00000458062.3	CHR_HSCHR6_MHC_QBL_CTG1:31817974-31820498	HSPA1B	heat shock protein family A (Hsp70) member 1B	protein coding	2004	41	0.99146
ENST00000371856.7	20:49113339-49188367	STAU1	staufen double-stranded RNA binding protein 1	protein coding	2292	32	0.991417
ENST00000252809.3	19:18374731-18389176	GDF15	growth differentiation factor 15	protein coding	928	33	0.991376
ENST00000394166.8	15:96325938-96340263	NR2F2	nuclear receptor subfamily 2 group F member 2	protein coding	2793	48	0.991366
ENST00000370775.3	X:135050932-135052196	RTL8A	retrotransposon Gag like 8A	protein coding	836	32	0.991341
ENST00000014914.6	12:12891559-12917937	GPRC5A	G protein-coupled receptor class C group 5 member A	protein coding	283	103	0.991321
ENST00000248975.6	22:31944522-31957603	YWHAH	tyrosine 3-monooxygenase/tryptophan 5-monooxygenase activation protein eta	protein coding	1118	68	0.991267
ENST00000196061.5	1:11934205-11975538	PLOD1	procollagen-lysine,2-oxoglutarate 5-dioxygenase 1	protein coding	2506	58	0.991206
ENST00000530028.3	15:48878134-48880173	EID1	EP300 interacting inhibitor of differentiation 1	protein coding	1053	98	0.991171
ENST00000307366.8	11:62771629-62792006	TMEM223	transmembrane protein 223	protein coding	564	33	0.991168
ENST00000262238.10	14:100238298-100282788	YY1	YY1 transcription factor	protein coding	1476	61	0.991145
ENST00000261918.9	15:74409289-74433958	SEMA7A	semaphorin 7A (John Milton Hagen blood group)	protein coding	2402	31	0.990989
ENST00000367311.5	1:201464278-201469237	PHLDA3	pleckstrin homology like domain family A member 3	protein coding	1136	36	0.990966
ENST00000253083.9	12:122834453-122862961	HIP1R	huntingtin interacting protein 1 related	protein coding	3699	40	0.990919
ENST00000397492.1	22:31944522-31957603	YWHAH	tyrosine 3-monooxygenase/tryptophan 5-monooxygenase activation protein eta	protein coding	1246	87	0.990914
ENST00000261507.11	4:165327667-165343164	MSMO1	methylsterol monooxygenase 1	protein coding	1001	82	0.9909
ENST00000405315.9	19:48900312-48923372	NUCB1	nucleobindin 1	protein coding	1964	83	0.990833
ENST00000319694.3	7:29563835-29567293	PRR15	proline rich 15	protein coding	1103	40	0.990769
ENST00000676571.1	6:31639028-31652705	BAG6	BAG cochaperone 6	protein coding	2381	39	0.990719
ENST00000431232.7	16:370788-387113	PGAP6	post-glycosylphosphatidylinositol attachment to proteins 6	protein coding	3114	32	0.990687
ENST00000574671.6	17:81509413-81523847	ACTG1	actin gamma 1	retained intron	1533	233	0.990674
ENST00000676615.2	6:31639028-31652705	BAG6	BAG cochaperone 6	protein coding	2304	30	0.990671
ENST00000305533.10	3:52228612-52246788	TWF2	twinfilin actin binding protein 2	protein coding	1222	39	0.990664
ENST00000243253.8	3:128051641-128071683	SEC61A1	SEC61 translocon subunit alpha 1	protein coding	2419	95	0.99065
ENST00000367284.10	1:202007945-202017183	ELF3	E74 like ETS transcription factor 3	protein coding	1572	54	0.990603
ENST00000371269.9	1:54849627-54887195	DHCR24	24-dehydrocholesterol reductase	protein coding	3163	88	0.990553
ENST00000370487.5	20:62796473-62801729	MRGBP	MRG domain binding protein	protein coding	1114	47	0.990552
ENST00000317702.10	18:12307669-12344320	TUBB6	tubulin beta 6 class V	protein coding	1640	35	0.990538
ENST00000400040.1	CHR_HSCHR6_MHC_QBL_CTG1:31805699-31808181	HSPA1A	heat shock protein family A (Hsp70) member 1A	protein coding	2120	57	0.990533
ENST00000303004.5	20:50190830-50192668	CEBPB	CCAAT enhancer binding protein beta	protein coding	752	85	0.990533
ENST00000264832.8	19:10271093-10286615	ICAM1	intercellular adhesion molecule 1	protein coding	2389	31	0.990527
ENST00000399034.7	7:35800932-35907110	SEPTIN7	septin 7	protein coding	1927	54	0.990461
ENST00000257570.9	12:121017763-121039242	OASL	2'-5'-oligoadenylate synthetase like	protein coding	1725	76	0.990454
ENST00000339020.8	5:61157704-61162468	SMIM15	small integral membrane protein 15	protein coding	649	37	0.990441
ENST00000393812.4	6:44254096-44257890	SLC35B2	solute carrier family 35 member B2	protein coding	570	50	0.990338
ENST00000422919.1	CHR_HSCHR6_MHC_APD_CTG1:31882493-31884975	HSPA1A	heat shock protein family A (Hsp70) member 1A	protein coding	1546	46	0.990334
ENST00000542575.6	19:46774883-46788594	SLC1A5	solute carrier family 1 member 5	protein coding	2300	74	0.990274
ENST00000199814.9	5:150690792-150701077	RBM22	RNA binding motif protein 22	protein coding	1475	30	0.990261
ENST00000199814.9	5:150690792-150701077	RBM22	RNA binding motif protein 22	protein coding	1518	30	0.990205
ENST00000314940.7	5:137745651-137754363	HNRNPA0	heterogeneous nuclear ribonucleoprotein A0	protein coding	1417	181	0.990196
ENST00000340958.4	7:73799542-73832690	CLDN4	claudin 4	protein coding	883	157	0.990187
ENST00000417736.2	18:12307669-12344320	TUBB6	tubulin beta 6 class V	retained intron	1977	34	0.990183
ENST00000355451.8	7:44379119-44490658	NUDCD3	NudC domain containing 3	protein coding	2217	30	0.990105
ENST00000298316.7	14:49893079-49897054	ARF6	ADP ribosylation factor 6	protein coding	1040	36	0.990099
ENST00000302516.10	16:70523791-70577670	SF3B3	splicing factor 3b subunit 3	protein coding	3868	47	0.990097
ENST00000215582.8	19:751112-764318	MISP	mitotic spindle positioning	protein coding	2313	64	0.990074
ENST00000304863.6	19:29205320-29213151	UQCRFS1	ubiquinol-cytochrome c reductase, Rieske iron-sulfur polypeptide 1	protein coding	623	154	0.990073
ENST00000359591.9	14:22871740-22881713	LRP10	LDL receptor related protein 10	protein coding	1157	39	0.989913
ENST00000254351.9	2:20200797-20225433	SDC1	syndecan 1	protein coding	1537	65	0.989912
ENST00000252818.5	19:18279694-18281622	JUND	JunD proto-oncogene, AP-1 transcription factor subunit	protein coding	929	40	0.989848
ENST00000373812.8	1:28736621-28769775	YTHDF2	YTH N6-methyladenosine RNA binding protein 2	protein coding	1504	42	0.98975
ENST00000373812.8	1:28736621-28769775	YTHDF2	YTH N6-methyladenosine RNA binding protein 2	protein coding	1297	34	0.989707
ENST00000366999.9	1:211658657-211675630	NEK2	NIMA related kinase 2	protein coding	1536	41	0.989686
ENST00000342192.9	22:21549447-21624034	UBE2L3	ubiquitin conjugating enzyme E2 L3	protein coding	1641	31	0.989684
ENST00000395159.7	14:58408495-58427531	TIMM9	translocase of inner mitochondrial membrane 9	protein coding	777	38	0.989674
ENST00000323646.9	11:63573195-63616883	PLAAT3	phospholipase A and acyltransferase 3	protein coding	854	243	0.989637
ENST00000300571.7	16:19856691-19886167	GPRC5B	G protein-coupled receptor class C group 5 member B	protein coding	1503	63	0.989531
ENST00000679480.1	17:81509413-81523847	ACTG1	actin gamma 1	protein coding	1210	109	0.9895
ENST00000360541.10	5:138506095-138543236	ETF1	eukaryotic translation termination factor 1	protein coding	1710	38	0.989429
ENST00000451739.7	11:20363685-20383782	HTATIP2	HIV-1 Tat interactive protein 2	protein coding	1102	42	0.989422
ENST00000679475.1	9:125234853-125241382	HSPA5	heat shock protein family A (Hsp70) member 5	retained intron	2622	30	0.989374
ENST00000295702.9	1:156009048-156020951	SSR2	signal sequence receptor subunit 2	protein coding	1025	170	0.989299
ENST00000296252.9	3:185506262-185552588	LIPH	lipase H	protein coding	2191	35	0.989289
ENST00000274311.3	5:52787916-52804044	PELO	pelota mRNA surveillance and ribosome rescue factor	protein coding	2010	33	0.989206
ENST00000616661.5	1:12567910-12618210	DHRS3	dehydrogenase/reductase 3	protein coding	1942	80	0.989191
ENST00000247020.9	17:28648346-28662189	SDF2	stromal cell derived factor 2	protein coding	997	39	0.989161
ENST00000296861.2	6:47231532-47309905	TNFRSF21	TNF receptor superfamily member 21	protein coding	2328	134	0.98912
ENST00000296127.7	3:44915257-44976185	ZDHHC3	zinc finger DHHC-type palmitoyltransferase 3	protein coding	1711	33	0.989069
ENST00000621592.8	8:127735434-127742951	MYC	MYC proto-oncogene, bHLH transcription factor	protein coding	1841	31	0.989023
ENST00000542575.6	19:46774883-46788594	SLC1A5	solute carrier family 1 member 5	protein coding	836	42	0.988989
ENST00000372764.4	10:73909177-73917496	PLAU	plasminogen activator, urokinase	protein coding	1678	186	0.988932
ENST00000599672.6	12:6970913-6997428	EMG1	EMG1 N1-specific pseudouridine methyltransferase	protein coding	844	53	0.988904
ENST00000265070.7	5:32124716-32174319	GOLPH3	golgi phosphoprotein 3	protein coding	983	32	0.988833
ENST00000371269.9	1:54849627-54887195	DHCR24	24-dehydrocholesterol reductase	protein coding	1856	77	0.98882
ENST00000505306.5	17:50055968-50090481	ITGA3	integrin subunit alpha 3	retained intron	4524	99	0.988791
ENST00000530167.2	11:119093874-119095465	H2AX	H2A.X variant histone	protein coding	605	57	0.988734
ENST00000378119.9	6:24704861-24719998	C6orf62	chromosome 6 open reading frame 62	protein coding	1275	161	0.988602
ENST00000614294.2	CHR_HSCHR17_7_CTG4:37494470-37518136	DUSP14	dual specificity phosphatase 14	protein coding	342	45	0.988597
ENST00000591254.1	19:12730640-12734684	TRIR	telomerase RNA component interacting RNase	nonsense mediated decay	816	48	0.988595
ENST00000378119.9	6:24704861-24719998	C6orf62	chromosome 6 open reading frame 62	protein coding	1347	186	0.988562
ENST00000367283.7	1:202007945-202017183	ELF3	E74 like ETS transcription factor 3	protein coding	1686	68	0.988506
ENST00000408965.4	8:47736913-47738164	CEBPD	CCAAT enhancer binding protein delta	protein coding	1183	34	0.988497
ENST00000421852.6	3:185476496-185499057	TMEM41A	transmembrane protein 41A	protein coding	1737	33	0.988407
ENST00000293599.7	12:49961872-49965682	AQP5	aquaporin 5	protein coding	1112	42	0.988383
ENST00000391911.5	1:209614870-209652425	LAMB3	laminin subunit beta 3	protein coding	4093	39	0.988354
ENST00000297107.11	5:154190730-154420984	GALNT10	polypeptide N-acetylgalactosaminyltransferase 10	protein coding	5574	36	0.988336
ENST00000370500.10	1:88852633-88891944	GTF2B	general transcription factor IIB	protein coding	926	32	0.988331
ENST00000424880.2	3:128051641-128071683	SEC61A1	SEC61 translocon subunit alpha 1	protein coding	1788	33	0.988168
ENST00000296127.7	3:44915257-44976185	ZDHHC3	zinc finger DHHC-type palmitoyltransferase 3	protein coding	1628	31	0.988107
ENST00000261758.6	15:80946289-80989828	MESD	mesoderm development LRP chaperone	protein coding	993	44	0.988043
ENST00000248975.6	22:31944522-31957603	YWHAH	tyrosine 3-monooxygenase/tryptophan 5-monooxygenase activation protein eta	protein coding	852	58	0.987982
ENST00000370995.6	1:67407810-67430415	SERBP1	SERPINE1 mRNA binding protein 1	protein coding	1444	75	0.987864
ENST00000349157.10	8:143816344-143829352	PUF60	poly(U) binding splicing factor 60	protein coding	1571	30	0.987772
ENST00000647912.1	1:54849627-54887195	DHCR24	24-dehydrocholesterol reductase	nonsense mediated decay	1959	50	0.987746
ENST00000252809.3	19:18374731-18389176	GDF15	growth differentiation factor 15	protein coding	943	32	0.987736
ENST00000312579.4	11:65890673-65891635	CCDC85B	coiled-coil domain containing 85B	protein coding	837	48	0.987734
ENST00000433176.6	X:103675496-103688158	MORF4L2	mortality factor 4 like 2	protein coding	844	30	0.987708
ENST00000435050.1	7:73799542-73832690	CLDN4	claudin 4	protein coding	3419	43	0.98765
ENST00000515800.6	5:87267883-87391931	RASA1	RAS p21 protein activator 1	nonsense mediated decay	4227	37	0.987637
ENST00000316660.7	18:59899996-59904305	PMAIP1	phorbol-12-myristate-13-acetate-induced protein 1	protein coding	427	42	0.987559
ENST00000379751.5	20:3783851-3786740	CENPB	centromere protein B	protein coding	2116	43	0.987481
ENST00000456692.6	5:87267883-87391931	RASA1	RAS p21 protein activator 1	protein coding	3012	30	0.987465
ENST00000359470.6	1:207018522-207032756	C1orf116	chromosome 1 open reading frame 116	protein coding	2050	50	0.987435
ENST00000392088.6	2:219249710-219277902	TUBA4A	tubulin alpha 4a	protein coding	1545	31	0.987392
ENST00000339276.6	1:26863149-26864456	SFN	stratifin	protein coding	942	106	0.987386
ENST00000260356.6	15:39581079-39599466	THBS1	thrombospondin 1	protein coding	4079	64	0.987381
ENST00000397492.1	22:31944522-31957603	YWHAH	tyrosine 3-monooxygenase/tryptophan 5-monooxygenase activation protein eta	protein coding	980	73	0.98737
ENST00000255174.3	20:44195939-44210771	OSER1	oxidative stress responsive serine rich 1	protein coding	668	39	0.987322
ENST00000371269.9	1:54849627-54887195	DHCR24	24-dehydrocholesterol reductase	protein coding	2850	62	0.987317
ENST00000323249.8	5:177446445-177456286	PRR7	proline rich 7, synaptic	protein coding	1371	67	0.987278
ENST00000279488.8	12:89347235-89352501	DUSP6	dual specificity phosphatase 6	protein coding	2320	37	0.987245
ENST00000424880.2	3:128051641-128071683	SEC61A1	SEC61 translocon subunit alpha 1	protein coding	1730	35	0.987154
ENST00000261622.5	16:87830023-87869507	SLC7A5	solute carrier family 7 member 5	protein coding	3227	182	0.987132
ENST00000367103.4	1:206684905-206734281	MAPKAPK2	MAPK activated protein kinase 2	protein coding	1606	43	0.986911
ENST00000261622.5	16:87830023-87869507	SLC7A5	solute carrier family 7 member 5	protein coding	3423	184	0.986907
ENST00000287844.7	7:151211484-151227205	ABCF2	ATP binding cassette subfamily F member 2	protein coding	2186	36	0.986835
ENST00000291442.4	19:17231883-17245919	NR2F6	nuclear receptor subfamily 2 group F member 6	protein coding	2009	39	0.986768
ENST00000336308.10	17:39637090-39664201	STARD3	StAR related lipid transfer domain containing 3	protein coding	1655	913	0.986755
ENST00000217233.9	20:362835-397559	TRIB3	tribbles pseudokinase 3	protein coding	1198	31	0.98675
ENST00000375571.6	20:32819954-32850405	MAPRE1	microtubule associated protein RP/EB family member 1	protein coding	974	124	0.986735
ENST00000353258.8	16:19501693-19522123	GDE1	glycerophosphodiester phosphodiesterase 1	protein coding	1032	81	0.98671
ENST00000680065.1	19:571277-583494	BSG	basigin (Ok blood group)	protein coding	1407	38	0.98668
ENST00000261401.8	12:108645109-108731526	CORO1C	coronin 1C	protein coding	1681	74	0.986654
ENST00000245479.3	17:72121020-72126416	SOX9	SRY-box transcription factor 9	protein coding	2052	58	0.986645
ENST00000585603.6	19:29606283-29617237	POP4	POP4 homolog, ribonuclease P/MRP subunit	protein coding	745	34	0.986624
ENST00000228918.9	12:6375045-6391571	LTBR	lymphotoxin beta receptor	protein coding	1688	63	0.986605
ENST00000681052.1	17:81509413-81523847	ACTG1	actin gamma 1	protein coding	1219	302	0.986601
ENST00000162749.7	12:6328757-6342114	TNFRSF1A	TNF receptor superfamily member 1A	protein coding	2138	35	0.986599
ENST00000333762.6	3:129314771-129316286	H1-10	H1.10 linker histone	protein coding	137	42	0.986577
ENST00000249014.5	22:37560480-37569405	CDC42EP1	CDC42 effector protein 1	protein coding	518	34	0.986565
ENST00000575214.1	16:3022625-3024286	HCFC1R1	host cell factor C1 regulator 1	retained intron	1302	31	0.98656
ENST00000331497.3	15:90265659-90275778	NGRN	neugrin, neurite outgrowth associated	processed transcript	1467	81	0.986524
ENST00000216252.4	22:41459717-41468692	PHF5A	PHD finger protein 5A	protein coding	724	30	0.986518
ENST00000248098.8	16:1678256-1702280	JPT2	Jupiter microtubule associated homolog 2	protein coding	947	46	0.986382
ENST00000565644.5	16:87830023-87869507	SLC7A5	solute carrier family 7 member 5	protein coding	2850	84	0.986308
ENST00000406381.6	17:39687914-39730426	ERBB2	erb-b2 receptor tyrosine kinase 2	protein coding	4193	667	0.986297
ENST00000285279.10	7:55436056-55572988	VOPP1	VOPP1 WW domain binding protein	protein coding	1428	45	0.986238
ENST00000234454.6	2:72887382-72892158	SPR	sepiapterin reductase	protein coding	795	35	0.986176
ENST00000370994.8	1:67407810-67430415	SERBP1	SERPINE1 mRNA binding protein 1	protein coding	1410	32	0.986166
ENST00000302763.12	5:138610967-138935034	CTNNA1	catenin alpha 1	protein coding	2799	46	0.986152
ENST00000627109.2	5:138610967-138935034	CTNNA1	catenin alpha 1	protein coding	2877	92	0.986138
ENST00000342192.9	22:21549447-21624034	UBE2L3	ubiquitin conjugating enzyme E2 L3	protein coding	571	96	0.98613
ENST00000393892.8	17:41966763-41977740	CNP	2',3'-cyclic nucleotide 3' phosphodiesterase	protein coding	560	36	0.986093
ENST00000478753.5	16:30443631-30445874	SEPHS2	selenophosphate synthetase 2	protein coding	1519	72	0.986077
ENST00000425464.6	CHR_HSCHR6_MHC_SSTO_CTG1:31721342-31730525	CLIC1	chloride intracellular channel 1	protein coding	1071	70	0.986017
ENST00000573283.7	17:81509413-81523847	ACTG1	actin gamma 1	protein coding	1205	253	0.986014
ENST00000252816.10	19:18306236-18323112	LSM4	LSM4 homolog, U6 small nuclear RNA and mRNA degradation associated	protein coding	820	37	0.985987
ENST00000388712.7	9:86026146-86100173	GOLM1	golgi membrane protein 1	protein coding	1440	39	0.985919
ENST00000606017.2	6:106969831-106975627	CD24	CD24 molecule	protein coding	330	234	0.985864
ENST00000580611.5	17:39637090-39664201	STARD3	StAR related lipid transfer domain containing 3	protein coding	1591	288	0.985795
ENST00000367284.10	1:202007945-202017183	ELF3	E74 like ETS transcription factor 3	protein coding	1406	60	0.98576
ENST00000314852.2	15:75639085-75648706	IMP3	IMP U3 small nucleolar ribonucleoprotein 3	protein coding	1853	36	0.985752
ENST00000227471.7	11:67991100-68004982	UNC93B1	unc-93 homolog B1, TLR signaling regulator	protein coding	1868	48	0.985728
ENST00000481171.5	17:39637090-39664201	STARD3	StAR related lipid transfer domain containing 3	retained intron	3053	103	0.985674
ENST00000541774.5	17:39687914-39730426	ERBB2	erb-b2 receptor tyrosine kinase 2	protein coding	3970	651	0.985615
ENST00000296277.9	3:187120948-187180908	RPL39L	ribosomal protein L39 like	protein coding	624	49	0.985587
ENST00000216038.6	22:32387582-32412248	RTCB	RNA 2',3'-cyclic phosphate and 5'-OH ligase	protein coding	1665	69	0.98551
ENST00000263657.7	2:68157888-68176238	PNO1	partner of NOB1 homolog	protein coding	840	31	0.985492
ENST00000196061.5	1:11934205-11975538	PLOD1	procollagen-lysine,2-oxoglutarate 5-dioxygenase 1	protein coding	2271	47	0.985488
ENST00000359470.6	1:207018522-207032756	C1orf116	chromosome 1 open reading frame 116	protein coding	1806	42	0.985388
ENST00000395159.7	14:58408495-58427531	TIMM9	translocase of inner mitochondrial membrane 9	protein coding	834	38	0.985324
ENST00000269571.10	17:39687914-39730426	ERBB2	erb-b2 receptor tyrosine kinase 2	protein coding	4190	823	0.98527
ENST00000316448.10	19:12938578-12944489	CALR	calreticulin	protein coding	1348	148	0.985252
ENST00000370747.9	1:78649796-78664078	IFI44	interferon induced protein 44	protein coding	364	36	0.985224
ENST00000262238.10	14:100238298-100282788	YY1	YY1 transcription factor	protein coding	1668	48	0.985217
ENST00000301585.10	17:75012670-75021261	MRPL58	mitochondrial ribosomal protein L58	protein coding	634	41	0.985047
ENST00000228918.9	12:6375045-6391571	LTBR	lymphotoxin beta receptor	protein coding	1937	63	0.985036
ENST00000219022.3	13:53028813-53052057	OLFM4	olfactomedin 4	protein coding	936	82	0.985023
ENST00000378198.9	6:24649979-24666930	TDP2	tyrosyl-DNA phosphodiesterase 2	protein coding	1065	59	0.985019
ENST00000431232.7	16:370788-387113	PGAP6	post-glycosylphosphatidylinositol attachment to proteins 6	protein coding	2557	40	0.984995
ENST00000424880.2	3:128051641-128071683	SEC61A1	SEC61 translocon subunit alpha 1	protein coding	2184	44	0.984958
ENST00000342192.9	22:21549447-21624034	UBE2L3	ubiquitin conjugating enzyme E2 L3	protein coding	1533	39	0.984955
ENST00000449876.1	CHR_HSCHR6_MHC_COX_CTG1:31802834-31805316	HSPA1A	heat shock protein family A (Hsp70) member 1A	protein coding	1546	39	0.98493
ENST00000307677.5	20:31664452-31723989	BCL2L1	BCL2 like 1	protein coding	502	42	0.984924
ENST00000237654.9	4:77047155-77076309	CCNI	cyclin I	protein coding	2615	141	0.98492
ENST00000530167.2	11:119093874-119095465	H2AX	H2A.X variant histone	protein coding	1331	62	0.984913
ENST00000311637.9	20:51596514-51768390	ATP9A	ATPase phospholipid transporting 9A (putative)	protein coding	6816	31	0.984908
ENST00000575087.5	17:81509413-81523847	ACTG1	actin gamma 1	protein coding	1324	34	0.98489
ENST00000262776.8	17:78971238-78979947	LGALS3BP	galectin 3 binding protein	protein coding	1100	175	0.984888
ENST00000252818.5	19:18279694-18281622	JUND	JunD proto-oncogene, AP-1 transcription factor subunit	protein coding	1362	53	0.984885
ENST00000196061.5	1:11934205-11975538	PLOD1	procollagen-lysine,2-oxoglutarate 5-dioxygenase 1	protein coding	2615	56	0.98488
ENST00000620103.4	1:155185824-155192916	MUC1	mucin 1, cell surface associated	protein coding	1657	32	0.984875
ENST00000378119.9	6:24704861-24719998	C6orf62	chromosome 6 open reading frame 62	protein coding	1450	221	0.984861
ENST00000301838.5	11:70203296-70207390	FADD	Fas associated via death domain	protein coding	1304	35	0.984781
ENST00000565644.5	16:87830023-87869507	SLC7A5	solute carrier family 7 member 5	protein coding	2654	81	0.984756
ENST00000264637.8	17:40058290-40093867	THRA	thyroid hormone receptor alpha	protein coding	1983	50	0.984737
ENST00000493471.2	14:23016543-23035230	PSMB5	proteasome 20S subunit beta 5	protein coding	943	41	0.984661
ENST00000002596.6	4:11393150-11429564	HS3ST1	heparan sulfate-glucosamine 3-sulfotransferase 1	protein coding	864	83	0.984619
ENST00000361219.11	1:67407810-67430415	SERBP1	SERPINE1 mRNA binding protein 1	protein coding	1386	50	0.984611
ENST00000392456.4	3:191329085-191398659	CCDC50	coiled-coil domain containing 50	protein coding	1539	38	0.984576
ENST00000300658.9	17:39671122-39696797	PGAP3	post-GPI attachment to proteins phospholipase 3	protein coding	1116	93	0.984507
ENST00000312579.4	11:65890673-65891635	CCDC85B	coiled-coil domain containing 85B	protein coding	365	42	0.984501
ENST00000374987.4	X:55000363-55009057	APEX2	apurinic/apyrimidinic endodeoxyribonuclease 2	protein coding	1417	37	0.984482
ENST00000435050.1	7:73799542-73832690	CLDN4	claudin 4	protein coding	3437	39	0.984479
ENST00000499247.3	17:50862223-50867978	TOB1	transducer of ERBB2, 1	protein coding	637	52	0.984468
ENST00000613132.5	7:45912245-45921874	IGFBP3	insulin like growth factor binding protein 3	protein coding	1273	38	0.984466
ENST00000261769.10	16:68737292-68835537	CDH1	cadherin 1	protein coding	2697	76	0.984424
ENST00000379751.5	20:3783851-3786740	CENPB	centromere protein B	protein coding	1783	35	0.984419
ENST00000647897.1	3:9890574-9894349	JAGN1	jagunal homolog 1	protein coding	625	30	0.984318
ENST00000254066.10	17:40309180-40357643	RARA	retinoic acid receptor alpha	protein coding	2045	48	0.984316
ENST00000359591.9	14:22871740-22881713	LRP10	LDL receptor related protein 10	protein coding	1619	54	0.984194
ENST00000261590.13	18:31498177-31549008	DSG2	desmoglein 2	protein coding	2565	30	0.984152
ENST00000413364.6	16:11547722-11636381	LITAF	lipopolysaccharide induced TNF factor	protein coding	856	48	0.984123
ENST00000267205.7	12:121777754-121803403	RHOF	ras homolog family member F, filopodia associated	protein coding	1454	30	0.984092
ENST00000373812.8	1:28736621-28769775	YTHDF2	YTH N6-methyladenosine RNA binding protein 2	protein coding	1764	43	0.984085
ENST00000570195.5	16:80966448-81020270	CMC2	C-X9-C motif containing 2	protein coding	624	58	0.984052
ENST00000279488.8	12:89347235-89352501	DUSP6	dual specificity phosphatase 6	protein coding	1887	32	0.984051
ENST00000323249.8	5:177446445-177456286	PRR7	proline rich 7, synaptic	protein coding	1330	77	0.984051
ENST00000379095.5	15:90265659-90275778	NGRN	neugrin, neurite outgrowth associated	protein coding	1043	35	0.984016
ENST00000291442.4	19:17231883-17245919	NR2F6	nuclear receptor subfamily 2 group F member 6	protein coding	2046	36	0.984006
ENST00000378026.5	12:106237881-106304279	CKAP4	cytoskeleton associated protein 4	protein coding	1393	61	0.984004
ENST00000327490.8	17:76265348-76271298	UBALD2	UBA like domain containing 2	protein coding	709	50	0.983966
ENST00000219313.9	16:74296814-74306288	PSMD7	proteasome 26S subunit, non-ATPase 7	protein coding	1414	95	0.983914
ENST00000272233.6	2:20447074-20449440	RHOB	ras homolog family member B	protein coding	661	107	0.98385
ENST00000373312.4	9:127505339-127578989	NIBAN2	niban apoptosis regulator 2	protein coding	3653	57	0.983785
ENST00000619850.2	20:38926312-38953106	FAM83D	family with sequence similarity 83 member D	protein coding	1829	36	0.983763
ENST00000304863.6	19:29205320-29213151	UQCRFS1	ubiquinol-cytochrome c reductase, Rieske iron-sulfur polypeptide 1	protein coding	868	238	0.983762
ENST00000374865.5	9:101387633-101398618	MRPL50	mitochondrial ribosomal protein L50	protein coding	683	34	0.98376
ENST00000537981.5	11:63681446-63759891	RTN3	reticulon 3	protein coding	1034	40	0.98376
ENST00000393080.8	14:94612384-94624055	SERPINA3	serpin family A member 3	protein coding	583	220	0.983729
ENST00000261942.7	5:176447628-176510074	FAF2	Fas associated factor family member 2	protein coding	4211	46	0.983716
ENST00000693319.1	14:49893079-49897054	ARF6	ADP ribosylation factor 6	protein coding	924	38	0.983674
ENST00000481195.6	5:134194332-134226073	PPP2CA	protein phosphatase 2 catalytic subunit alpha	protein coding	1267	119	0.983647
ENST00000652332.1	7:149003062-149028662	PDIA4	protein disulfide isomerase family A member 4	protein coding	2212	200	0.983635
ENST00000318782.9	16:2969270-2973484	PAQR4	progestin and adipoQ receptor family member 4	protein coding	2541	36	0.983523
ENST00000372638.4	1:40861054-40862363	CITED4	Cbp/p300 interacting transactivator with Glu/Asp rich carboxy-terminal domain 4	protein coding	932	86	0.983479
ENST00000234301.3	2:42333546-42425088	COX7A2L	cytochrome c oxidase subunit 7A2 like	protein coding	417	57	0.983452
ENST00000219548.9	16:680224-682870	STUB1	STIP1 homology and U-box containing protein 1	protein coding	1147	42	0.983414
ENST00000205636.4	3:32481312-32502852	CMTM6	CKLF like MARVEL transmembrane domain containing 6	protein coding	662	45	0.983334
ENST00000303151.5	7:100706121-100707486	POP7	POP7 homolog, ribonuclease P/MRP subunit	protein coding	325	31	0.983252
ENST00000371222.4	1:58776845-58784048	JUN	Jun proto-oncogene, AP-1 transcription factor subunit	protein coding	2251	36	0.983176
ENST00000219313.9	16:74296814-74306288	PSMD7	proteasome 26S subunit, non-ATPase 7	protein coding	1246	97	0.983169
ENST00000568717.1	16:74296814-74306288	PSMD7	proteasome 26S subunit, non-ATPase 7	nonsense mediated decay	865	30	0.983164
ENST00000357065.8	10:43385617-43409186	HNRNPF	heterogeneous nuclear ribonucleoprotein F	protein coding	992	31	0.983136
ENST00000373812.8	1:28736621-28769775	YTHDF2	YTH N6-methyladenosine RNA binding protein 2	protein coding	1647	33	0.983127
ENST00000358154.8	16:21597218-21657471	METTL9	methyltransferase like 9	protein coding	1203	82	0.983081
ENST00000254066.10	17:40309180-40357643	RARA	retinoic acid receptor alpha	protein coding	2226	51	0.983029
ENST00000327111.8	5:93583222-93594611	NR2F1	nuclear receptor subfamily 2 group F member 1	protein coding	3483	32	0.983009
ENST00000393078.5	14:94612384-94624055	SERPINA3	serpin family A member 3	protein coding	580	328	0.983009
ENST00000325974.9	7:5898725-5926550	CCZ1	CCZ1 homolog, vacuolar protein trafficking and biogenesis associated	protein coding	1598	40	0.982955
ENST00000264645.12	17:40140318-40172171	CASC3	CASC3 exon junction complex subunit	protein coding	1036	75	0.982922
ENST00000329875.13	17:81932384-81942412	PYCR1	pyrroline-5-carboxylate reductase 1	protein coding	1976	45	0.982916
ENST00000300658.9	17:39671122-39696797	PGAP3	post-GPI attachment to proteins phospholipase 3	protein coding	1265	109	0.982883
ENST00000367311.5	1:201464278-201469237	PHLDA3	pleckstrin homology like domain family A member 3	protein coding	1289	42	0.982807
ENST00000342679.9	17:21284672-21315232	MAP2K3	mitogen-activated protein kinase kinase 3	protein coding	2101	35	0.982795
ENST00000258770.8	7:45100100-45112047	TBRG4	transforming growth factor beta regulator 4	protein coding	217	30	0.982736
ENST00000371674.8	20:50081124-50115959	UBE2V1	ubiquitin conjugating enzyme E2 V1	protein coding	448	38	0.982719
ENST00000540200.6	17:28346633-28357527	POLDIP2	DNA polymerase delta interacting protein 2	protein coding	1714	51	0.982575
ENST00000261622.5	16:87830023-87869507	SLC7A5	solute carrier family 7 member 5	protein coding	2243	148	0.982564
ENST00000578373.5	17:39687914-39730426	ERBB2	erb-b2 receptor tyrosine kinase 2	nonsense mediated decay	3940	555	0.982547
ENST00000301838.5	11:70203296-70207390	FADD	Fas associated via death domain	protein coding	760	42	0.982538
ENST00000339464.9	22:45920366-45977162	WNT7B	Wnt family member 7B	protein coding	2855	31	0.982504
ENST00000370995.6	1:67407810-67430415	SERBP1	SERPINE1 mRNA binding protein 1	protein coding	1415	63	0.982315
ENST00000315323.5	17:44557484-44561262	FZD2	frizzled class receptor 2	protein coding	1965	33	0.982261
ENST00000269571.10	17:39687914-39730426	ERBB2	erb-b2 receptor tyrosine kinase 2	protein coding	4330	787	0.982231
ENST00000409760.1	2:85561562-85582031	VAMP8	vesicle associated membrane protein 8	protein coding	691	47	0.982214
ENST00000378026.5	12:106237881-106304279	CKAP4	cytoskeleton associated protein 4	protein coding	1832	92	0.982164
ENST00000339020.8	5:61157704-61162468	SMIM15	small integral membrane protein 15	protein coding	473	34	0.982125
ENST00000262570.10	7:132784870-133082090	CHCHD3	coiled-coil-helix-coiled-coil-helix domain containing 3	protein coding	1051	68	0.982122
ENST00000372733.3	20:45325288-45348424	SDC4	syndecan 4	protein coding	663	82	0.982085
ENST00000366609.4	1:234604269-234610178	IRF2BP2	interferon regulatory factor 2 binding protein 2	protein coding	2228	37	0.98201
ENST00000262395.10	17:28744011-28750956	TRAF4	TNF receptor associated factor 4	protein coding	1808	61	0.981973
ENST00000391548.1	CHR_HSCHR6_MHC_COX_CTG1:31815107-31817630	HSPA1B	heat shock protein family A (Hsp70) member 1B	protein coding	911	97	0.981921
ENST00000456397.7	8:38988808-38996824	TM2D2	TM2 domain containing 2	protein coding	583	53	0.981916
ENST00000316052.6	8:144078648-144080648	EXOSC4	exosome component 4	protein coding	639	62	0.981817
ENST00000243253.8	3:128051641-128071683	SEC61A1	SEC61 translocon subunit alpha 1	protein coding	2054	114	0.981806
ENST00000394166.8	15:96325938-96340263	NR2F2	nuclear receptor subfamily 2 group F member 2	protein coding	2821	37	0.981771
ENST00000318348.9	12:109850945-109880541	GLTP	glycolipid transfer protein	protein coding	2126	41	0.981741
ENST00000359651.7	1:202007945-202017183	ELF3	E74 like ETS transcription factor 3	protein coding	4873	96	0.981661
ENST00000331134.11	17:81556887-81648465	NPLOC4	NPL4 homolog, ubiquitin recognition factor	protein coding	2004	36	0.981589
ENST00000372491.4	9:129175552-129178261	IER5L	immediate early response 5 like	protein coding	1479	69	0.981564
ENST00000248975.6	22:31944522-31957603	YWHAH	tyrosine 3-monooxygenase/tryptophan 5-monooxygenase activation protein eta	protein coding	825	52	0.981502
ENST00000578373.5	17:39687914-39730426	ERBB2	erb-b2 receptor tyrosine kinase 2	nonsense mediated decay	4377	625	0.981468
ENST00000381150.5	2:20200797-20225433	SDC1	syndecan 1	protein coding	2282	38	0.981403
ENST00000367284.10	1:202007945-202017183	ELF3	E74 like ETS transcription factor 3	protein coding	1809	58	0.981355
ENST00000553947.1	14:94592058-94624646	-	novel protein	nonsense mediated decay	1478	367	0.981245
ENST00000346249.9	20:63865228-63891545	TPD52L2	TPD52 like 2	protein coding	1374	38	0.981239
ENST00000248437.9	2:219249710-219277902	TUBA4A	tubulin alpha 4a	protein coding	812	57	0.981214
ENST00000303596.3	16:67842320-67844195	THAP11	THAP domain containing 11	protein coding	1303	45	0.981154
ENST00000681544.1	9:125234853-125241382	HSPA5	heat shock protein family A (Hsp70) member 5	retained intron	2369	36	0.981128
ENST00000300648.7	12:120127202-120194715	GCN1	GCN1 activator of EIF2AK4	protein coding	8341	36	0.981054
ENST00000320895.10	5:1317752-1345099	CLPTM1L	CLPTM1 like	protein coding	2278	88	0.98104
ENST00000282999.7	5:112861188-112898371	SRP19	signal recognition particle 19	protein coding	795	36	0.981022
ENST00000571133.6	16:11833850-11851580	RSL1D1	ribosomal L1 domain containing 1	protein coding	1609	94	0.980949
ENST00000274849.3	6:26596953-26600739	ABT1	activator of basal transcription 1	protein coding	687	35	0.980947
ENST00000343028.9	12:26971579-27014434	TM7SF3	transmembrane 7 superfamily member 3	protein coding	1814	35	0.980787
ENST00000291386.4	1:1541673-1574863	SSU72	SSU72 homolog, RNA polymerase II CTD phosphatase	protein coding	1216	123	0.98077
ENST00000269195.6	18:35581117-35711834	GALNT1	polypeptide N-acetylgalactosaminyltransferase 1	protein coding	2226	61	0.980769
ENST00000269216.10	18:22169589-22202528	GATA6	GATA binding protein 6	protein coding	2459	37	0.980695
ENST00000372836.5	6:42929480-42939294	CNPY3	canopy FGF signaling regulator 3	protein coding	1235	43	0.980675
ENST00000489724.2	3:9890574-9894349	JAGN1	jagunal homolog 1	protein coding	767	35	0.980672
ENST00000260356.6	15:39581079-39599466	THBS1	thrombospondin 1	protein coding	3715	60	0.980642
ENST00000588282.5	17:78168581-78173527	SYNGR2	synaptogyrin 2	protein coding	1162	104	0.980579
ENST00000530167.2	11:119093874-119095465	H2AX	H2A.X variant histone	protein coding	1473	99	0.980513
ENST00000225777.8	17:78168581-78173527	SYNGR2	synaptogyrin 2	protein coding	764	41	0.980492
ENST00000532045.6	11:832887-839831	CD151	CD151 molecule (Raph blood group)	retained intron	918	124	0.980475
ENST00000420115.6	3:133573686-133590261	CDV3	CDV3 homolog	protein coding	1767	31	0.980426
ENST00000323534.5	3:153162226-153170627	RAP2B	RAP2B, member of RAS oncogene family	protein coding	1717	82	0.980409
ENST00000299381.5	10:72216000-72235860	ANAPC16	anaphase promoting complex subunit 16	protein coding	540	37	0.980355
ENST00000290349.11	21:36069941-36073166	CBR1	carbonyl reductase 1	protein coding	890	45	0.980351
ENST00000243253.8	3:128051641-128071683	SEC61A1	SEC61 translocon subunit alpha 1	protein coding	2508	96	0.980272
ENST00000258884.5	15:80679684-80755621	ABHD17C	abhydrolase domain containing 17C, depalmitoylase	protein coding	1622	34	0.980196
ENST00000372133.8	6:43671202-43687791	MRPS18A	mitochondrial ribosomal protein S18A	protein coding	735	78	0.98015
ENST00000261918.9	15:74409289-74433958	SEMA7A	semaphorin 7A (John Milton Hagen blood group)	protein coding	2318	33	0.980129
ENST00000446342.5	10:73909177-73917496	PLAU	plasminogen activator, urokinase	protein coding	1991	57	0.980093
ENST00000254351.9	2:20200797-20225433	SDC1	syndecan 1	protein coding	2154	86	0.980049
ENST00000505306.5	17:50055968-50090481	ITGA3	integrin subunit alpha 3	retained intron	4459	97	0.980042
ENST00000328848.6	15:34341719-34343136	NOP10	NOP10 ribonucleoprotein	protein coding	328	41	0.979991
ENST00000488500.2	6:73489308-73525587	EEF1A1	eukaryotic translation elongation factor 1 alpha 1	retained intron	1635	551	0.979944
ENST00000232424.4	3:194136148-194138732	HES1	hes family bHLH transcription factor 1	protein coding	1133	91	0.979836
ENST00000296129.6	3:45082277-45146422	CDCP1	CUB domain containing protein 1	protein coding	5228	40	0.979826
ENST00000258796.12	7:2631986-2664802	TTYH3	tweety family member 3	protein coding	2506	31	0.979777
ENST00000228918.9	12:6375045-6391571	LTBR	lymphotoxin beta receptor	protein coding	1501	58	0.979666
ENST00000435050.1	7:73799542-73832690	CLDN4	claudin 4	protein coding	3357	38	0.979642
ENST00000288607.3	7:1567332-1571005	PSMG3	proteasome assembly chaperone 3	protein coding	1126	42	0.979631
ENST00000677703.1	2:231453531-231483641	NCL	nucleolin	retained intron	1867	31	0.979571
ENST00000282999.7	5:112861188-112898371	SRP19	signal recognition particle 19	protein coding	802	45	0.979557
ENST00000370487.5	20:62796473-62801729	MRGBP	MRG domain binding protein	protein coding	861	49	0.97953
ENST00000205402.10	7:107891162-107931730	DLD	dihydrolipoamide dehydrogenase	protein coding	1699	32	0.979475
ENST00000264637.8	17:40058290-40093867	THRA	thyroid hormone receptor alpha	protein coding	2025	50	0.979393
ENST00000392246.7	2:202206182-202238599	SUMO1	small ubiquitin like modifier 1	protein coding	822	180	0.97937
ENST00000371269.9	1:54849627-54887195	DHCR24	24-dehydrocholesterol reductase	protein coding	1872	79	0.979355
ENST00000337002.9	3:169966635-169998373	SEC62	SEC62 homolog, preprotein translocation factor	protein coding	1233	60	0.979348
ENST00000316881.9	17:56836387-56914080	TRIM25	tripartite motif containing 25	protein coding	5558	33	0.979321
ENST00000367602.8	1:180154869-180204030	QSOX1	quiescin sulfhydryl oxidase 1	protein coding	1775	83	0.979313
ENST00000397100.6	7:996986-1138260	C7orf50	chromosome 7 open reading frame 50	protein coding	903	33	0.979253
ENST00000312579.4	11:65890673-65891635	CCDC85B	coiled-coil domain containing 85B	protein coding	785	51	0.979112
ENST00000252483.10	19:44846175-44889223	NECTIN2	nectin cell adhesion molecule 2	protein coding	415	32	0.979102
ENST00000319074.6	14:23095505-23100456	C14orf119	chromosome 14 open reading frame 119	protein coding	535	45	0.979083
ENST00000499810.6	5:138506095-138543236	ETF1	eukaryotic translation termination factor 1	protein coding	1902	31	0.979069
ENST00000490569.6	6:73489308-73525587	EEF1A1	eukaryotic translation elongation factor 1 alpha 1	retained intron	1983	674	0.979042
ENST00000684293.1	2:172427354-172506459	ITGA6	integrin subunit alpha 6	protein coding	3804	63	0.979036
ENST00000577454.5	17:40121971-40136917	MSL1	MSL complex subunit 1	protein coding	543	36	0.97902
ENST00000258781.11	7:44999475-45076469	CCM2	CCM2 scaffold protein	protein coding	1458	30	0.978997
ENST00000302516.10	16:70523791-70577670	SF3B3	splicing factor 3b subunit 3	protein coding	3948	42	0.978979
ENST00000583509.7	1:147629652-147670524	ACP6	acid phosphatase 6, lysophosphatidic	protein coding	260	35	0.978907
ENST00000344051.8	15:40844018-40858207	SPINT1	serine peptidase inhibitor, Kunitz type 1	protein coding	1908	55	0.978903
ENST00000361611.11	14:23016543-23035230	PSMB5	proteasome 20S subunit beta 5	protein coding	868	75	0.978813
ENST00000286091.9	7:149003062-149028662	PDIA4	protein disulfide isomerase family A member 4	protein coding	2372	78	0.978804
ENST00000359651.7	1:202007945-202017183	ELF3	E74 like ETS transcription factor 3	protein coding	4470	103	0.97877
ENST00000230461.11	6:75252924-75284948	TMEM30A	transmembrane protein 30A	protein coding	3271	51	0.978728
ENST00000323699.9	1:224175756-224193441	DEGS1	delta 4-desaturase, sphingolipid 1	protein coding	291	56	0.978718
ENST00000680738.1	20:58985686-59008238	CTSZ	cathepsin Z	protein coding	1263	31	0.978716
ENST00000426333.7	17:44849948-44899445	EFTUD2	elongation factor Tu GTP binding domain containing 2	protein coding	3009	36	0.978714
ENST00000521288.2	3:131381671-131388830	NUDT16	nudix hydrolase 16	protein coding	658	31	0.978657
ENST00000541774.5	17:39687914-39730426	ERBB2	erb-b2 receptor tyrosine kinase 2	protein coding	3673	509	0.978548
ENST00000258439.8	2:96248514-96265997	TMEM127	transmembrane protein 127	protein coding	2948	31	0.978547
ENST00000219473.12	16:84699986-84779922	USP10	ubiquitin specific peptidase 10	protein coding	803	34	0.97854
ENST00000242784.5	19:12730640-12734684	TRIR	telomerase RNA component interacting RNase	protein coding	707	53	0.978506
ENST00000323666.10	12:95473520-95515839	METAP2	methionyl aminopeptidase 2	protein coding	1565	38	0.978497
ENST00000359866.9	19:17309518-17323298	DDA1	DET1 and DDB1 associated 1	protein coding	991	33	0.978478
ENST00000360458.5	X:103675496-103688158	MORF4L2	mortality factor 4 like 2	protein coding	705	43	0.978477
ENST00000399932.8	16:234521-272183	FAM234A	family with sequence similarity 234 member A	protein coding	2745	38	0.97843
ENST00000356244.8	22:41244779-41286187	RANGAP1	Ran GTPase activating protein 1	protein coding	2099	49	0.978355
ENST00000259241.7	2:128236716-128318868	HS6ST1	heparan sulfate 6-O-sulfotransferase 1	protein coding	3856	35	0.978349
ENST00000396987.7	8:41577187-41625001	GPAT4	glycerol-3-phosphate acyltransferase 4	protein coding	2428	35	0.97832
ENST00000607016.2	6:34279679-34392669	NUDT3	nudix hydrolase 3	protein coding	867	48	0.978284
ENST00000335793.4	17:73283624-73312005	CDC42EP4	CDC42 effector protein 4	protein coding	1298	32	0.978238
ENST00000309311.7	19:3976056-3985463	EEF2	eukaryotic translation elongation factor 2	protein coding	2886	422	0.978227
ENST00000292408.9	5:177086905-177098144	FGFR4	fibroblast growth factor receptor 4	protein coding	2832	130	0.978216
ENST00000269195.6	18:35581117-35711834	GALNT1	polypeptide N-acetylgalactosaminyltransferase 1	protein coding	2120	55	0.978131
ENST00000319694.3	7:29563835-29567293	PRR15	proline rich 15	protein coding	1446	53	0.978107
ENST00000565644.5	16:87830023-87869507	SLC7A5	solute carrier family 7 member 5	protein coding	3519	117	0.978038
ENST00000441076.7	X:103675496-103688158	MORF4L2	mortality factor 4 like 2	protein coding	749	95	0.977923
ENST00000317702.10	18:12307669-12344320	TUBB6	tubulin beta 6 class V	protein coding	1628	32	0.977915
ENST00000485303.6	3:111070071-111275563	NECTIN3	nectin cell adhesion molecule 3	protein coding	1656	46	0.977913
ENST00000381083.9	7:45912245-45921874	IGFBP3	insulin like growth factor binding protein 3	protein coding	1142	41	0.977771
ENST00000619133.4	6:106969831-106975627	CD24	CD24 molecule	protein coding	687	234	0.977752
ENST00000332499.4	17:45148475-45152099	HEXIM1	HEXIM P-TEFb complex subunit 1	protein coding	1797	33	0.977707
ENST00000216122.9	22:35400134-35425431	MCM5	minichromosome maintenance complex component 5	protein coding	2309	36	0.97768
ENST00000487519.6	10:58385345-58399220	TFAM	transcription factor A, mitochondrial	protein coding	1019	37	0.977677
ENST00000370339.8	20:63195429-63216139	YTHDF1	YTH N6-methyladenosine RNA binding protein 1	protein coding	1609	31	0.977629
ENST00000196061.5	1:11934205-11975538	PLOD1	procollagen-lysine,2-oxoglutarate 5-dioxygenase 1	protein coding	2740	55	0.977537
ENST00000614294.2	CHR_HSCHR17_7_CTG4:37494470-37518136	DUSP14	dual specificity phosphatase 14	protein coding	569	51	0.977501
ENST00000054950.4	11:32091074-32105722	RCN1	reticulocalbin 1	protein coding	1286	73	0.977382
ENST00000233154.9	2:105744912-105894274	NCK2	NCK adaptor protein 2	protein coding	2184	41	0.977379
ENST00000056233.4	7:26152198-26187137	NFE2L3	nuclear factor, erythroid 2 like 3	protein coding	2404	73	0.977284
ENST00000272542.8	2:112645939-112663825	SLC20A1	solute carrier family 20 member 1	protein coding	1842	33	0.977276
ENST00000272645.9	2:127843553-127858155	POLR2D	RNA polymerase II subunit D	protein coding	1793	30	0.977242
ENST00000285279.10	7:55436056-55572988	VOPP1	VOPP1 WW domain binding protein	protein coding	1469	50	0.977138
ENST00000427177.6	17:77280569-77500596	SEPTIN9	septin 9	protein coding	273	35	0.977083
ENST00000304916.4	8:126552443-126558478	LRATD2	LRAT domain containing 2	protein coding	1403	32	0.97708
ENST00000435050.1	7:73799542-73832690	CLDN4	claudin 4	protein coding	3922	36	0.977053
ENST00000412051.5	7:996986-1138260	C7orf50	chromosome 7 open reading frame 50	protein coding	815	62	0.976954
ENST00000485303.6	3:111070071-111275563	NECTIN3	nectin cell adhesion molecule 3	protein coding	1605	43	0.97691
ENST00000260641.10	2:65227788-65271253	ACTR2	actin related protein 2	protein coding	1253	30	0.976899
ENST00000253457.8	16:85771758-85799608	EMC8	ER membrane protein complex subunit 8	protein coding	1100	43	0.976855
ENST00000346249.9	20:63865228-63891545	TPD52L2	TPD52 like 2	protein coding	833	40	0.976833
ENST00000261918.9	15:74409289-74433958	SEMA7A	semaphorin 7A (John Milton Hagen blood group)	protein coding	2153	31	0.97681
ENST00000222693.5	7:116287380-116508541	CAV2	caveolin 2	protein coding	542	61	0.976807
ENST00000373944.8	10:56357227-56361273	ZWINT	ZW10 interacting kinetochore protein	protein coding	1113	30	0.976767
ENST00000361219.11	1:67407810-67430415	SERBP1	SERPINE1 mRNA binding protein 1	protein coding	1415	50	0.97673
ENST00000000412.8	12:8940361-8949761	M6PR	mannose-6-phosphate receptor, cation dependent	protein coding	2131	68	0.976648
ENST00000240185.8	1:11012344-11030528	TARDBP	TAR DNA binding protein	protein coding	1657	36	0.976638
ENST00000371253.7	6:46997708-47042350	ADGRF1	adhesion G protein-coupled receptor F1	protein coding	2458	44	0.976573
ENST00000647897.1	3:9890574-9894349	JAGN1	jagunal homolog 1	protein coding	709	32	0.976545
ENST00000405315.9	19:48900312-48923372	NUCB1	nucleobindin 1	protein coding	2094	70	0.976525
ENST00000399138.5	17:18183078-18209954	ALKBH5	alkB homolog 5, RNA demethylase	protein coding	3025	32	0.976516
ENST00000254351.9	2:20200797-20225433	SDC1	syndecan 1	protein coding	1263	64	0.976443
ENST00000397492.1	22:31944522-31957603	YWHAH	tyrosine 3-monooxygenase/tryptophan 5-monooxygenase activation protein eta	protein coding	659	66	0.97643
ENST00000296861.2	6:47231532-47309905	TNFRSF21	TNF receptor superfamily member 21	protein coding	1520	84	0.976352
ENST00000380739.6	6:2832332-2841959	SERPINB1	serpin family B member 1	protein coding	1210	34	0.976329
ENST00000345358.12	19:48954815-48961798	BAX	BCL2 associated X, apoptosis regulator	protein coding	652	38	0.976227
ENST00000263384.12	19:16185380-16192046	FAM32A	family with sequence similarity 32 member A	protein coding	529	48	0.976211
ENST00000422167.6	CHR_HSCHR6_MHC_DBB_CTG1:31712749-31721936	CLIC1	chloride intracellular channel 1	protein coding	1071	73	0.976196
ENST00000353555.9	19:571277-583494	BSG	basigin (Ok blood group)	protein coding	1344	64	0.975969
ENST00000255262.4	5:152391546-152433368	NMUR2	neuromedin U receptor 2	protein coding	280	51	0.975946
ENST00000672443.1	CHR_HG2087_PATCH:7259903-7263983	CLDN7	claudin 7	protein coding	80	32	0.975928
ENST00000340611.9	7:2537810-2555694	BRAT1	BRCA1 associated ATM activator 1	protein coding	1994	48	0.975906
ENST00000381346.9	14:67676800-67695793	RDH11	retinol dehydrogenase 11	protein coding	1457	57	0.975902
ENST00000319694.3	7:29563835-29567293	PRR15	proline rich 15	protein coding	1068	43	0.975878
ENST00000230340.9	6:41921499-41933046	BYSL	bystin like	protein coding	1536	35	0.97585
ENST00000617811.5	17:37686431-37745059	HNF1B	HNF1 homeobox B	protein coding	2087	47	0.975841
ENST00000272430.10	2:74425835-74442422	RTKN	rhotekin	protein coding	2000	31	0.975822
ENST00000229340.10	12:120095099-120117502	RAB35	RAB35, member RAS oncogene family	protein coding	1699	30	0.975753
ENST00000320743.8	12:58872149-58920504	LRIG3	leucine rich repeats and immunoglobulin like domains 3	protein coding	2536	50	0.975735
ENST00000545606.6	12:67269358-67319953	CAND1	cullin associated and neddylation dissociated 1	protein coding	2919	34	0.975611
ENST00000267205.7	12:121777754-121803403	RHOF	ras homolog family member F, filopodia associated	protein coding	812	41	0.975606
ENST00000619304.4	20:38926312-38953106	FAM83D	family with sequence similarity 83 member D	protein coding	1696	34	0.975601
ENST00000331334.5	14:95533503-95544724	GLRX5	glutaredoxin 5	protein coding	563	74	0.975573
ENST00000219548.9	16:680224-682870	STUB1	STIP1 homology and U-box containing protein 1	protein coding	1154	44	0.975538
ENST00000380198.6	12:56222015-56229854	NABP2	nucleic acid binding protein 2	protein coding	960	31	0.975495
ENST00000431232.7	16:370788-387113	PGAP6	post-glycosylphosphatidylinositol attachment to proteins 6	protein coding	2904	32	0.975476
ENST00000332499.4	17:45148475-45152099	HEXIM1	HEXIM P-TEFb complex subunit 1	protein coding	1884	30	0.975469
ENST00000216277.13	14:96501433-96567116	PAPOLA	poly(A) polymerase alpha	protein coding	2545	38	0.975436
ENST00000301015.14	16:88715338-88785220	PIEZO1	piezo type mechanosensitive ion channel component 1	protein coding	7805	30	0.975428
ENST00000333511.9	19:571277-583494	BSG	basigin (Ok blood group)	protein coding	1692	79	0.975424
ENST00000225777.8	17:78168581-78173527	SYNGR2	synaptogyrin 2	protein coding	1103	109	0.975372
ENST00000541774.5	17:39687914-39730426	ERBB2	erb-b2 receptor tyrosine kinase 2	protein coding	4110	656	0.975252
ENST00000433176.6	X:103675496-103688158	MORF4L2	mortality factor 4 like 2	protein coding	850	34	0.975224
ENST00000458062.3	CHR_HSCHR6_MHC_QBL_CTG1:31817974-31820498	HSPA1B	heat shock protein family A (Hsp70) member 1B	protein coding	2013	44	0.975175
ENST00000445736.1	CHR_HSCHR6_MHC_DBB_CTG1:31809921-31812441	HSPA1B	heat shock protein family A (Hsp70) member 1B	protein coding	2189	46	0.975123
ENST00000648267.1	1:154206696-154220637	C1orf43	chromosome 1 open reading frame 43	nonsense mediated decay	1016	41	0.975054
ENST00000307365.4	10:72273919-72276036	DDIT4	DNA damage inducible transcript 4	protein coding	982	36	0.975017
ENST00000678515.1	6:73489308-73525587	EEF1A1	eukaryotic translation elongation factor 1 alpha 1	protein coding	1648	645	0.97495
ENST00000347215.8	20:57648392-57711536	PMEPA1	prostate transmembrane protein, androgen induced 1	protein coding	873	66	0.974945
ENST00000261942.7	5:176447628-176510074	FAF2	Fas associated factor family member 2	protein coding	3736	35	0.974912
ENST00000337002.9	3:169966635-169998373	SEC62	SEC62 homolog, preprotein translocation factor	protein coding	1047	42	0.974907
ENST00000252729.7	19:53991637-54012666	CACNG6	calcium voltage-gated channel auxiliary subunit gamma 6	protein coding	202	42	0.974806
ENST00000379141.8	12:58872149-58920504	LRIG3	leucine rich repeats and immunoglobulin like domains 3	protein coding	3209	38	0.974721
ENST00000398022.7	20:32109714-32167258	TM9SF4	transmembrane 9 superfamily member 4	protein coding	2740	36	0.974717
ENST00000476993.2	1:1434861-1442882	VWA1	von Willebrand factor A domain containing 1	protein coding	1691	41	0.97459
ENST00000615060.5	6:73489308-73525587	EEF1A1	eukaryotic translation elongation factor 1 alpha 1	protein coding	1750	317	0.974531
ENST00000371225.4	1:58575433-58577252	TACSTD2	tumor associated calcium signal transducer 2	protein coding	824	195	0.974512
ENST00000302754.6	19:12791486-12793315	JUNB	JunB proto-oncogene, AP-1 transcription factor subunit	protein coding	1318	82	0.974456
ENST00000588454.6	19:12938578-12944489	CALR	calreticulin	protein coding	1108	149	0.974433
ENST00000256015.5	12:92140278-92145846	BTG1	BTG anti-proliferation factor 1	protein coding	813	100	0.974422
ENST00000307677.5	20:31664452-31723989	BCL2L1	BCL2 like 1	protein coding	484	39	0.974414
ENST00000296861.2	6:47231532-47309905	TNFRSF21	TNF receptor superfamily member 21	protein coding	966	66	0.97441
ENST00000491404.2	6:73489308-73525587	EEF1A1	eukaryotic translation elongation factor 1 alpha 1	retained intron	1919	243	0.974346
ENST00000372638.4	1:40861054-40862363	CITED4	Cbp/p300 interacting transactivator with Glu/Asp rich carboxy-terminal domain 4	protein coding	1050	76	0.97432
ENST00000271526.9	1:156750610-156800815	PRCC	proline rich mitotic checkpoint control factor	protein coding	808	32	0.974303
ENST00000282388.4	2:43222402-43226606	ZFP36L2	ZFP36 ring finger protein like 2	protein coding	2122	48	0.97427
ENST00000352482.8	20:63865228-63891545	TPD52L2	TPD52 like 2	protein coding	1396	33	0.974248
ENST00000450744.1	CHR_HSCHR6_MHC_APD_CTG1:31894767-31897281	HSPA1B	heat shock protein family A (Hsp70) member 1B	protein coding	2189	30	0.974235
ENST00000301838.5	11:70203296-70207390	FADD	Fas associated via death domain	protein coding	556	38	0.974166
ENST00000372638.4	1:40861054-40862363	CITED4	Cbp/p300 interacting transactivator with Glu/Asp rich carboxy-terminal domain 4	protein coding	327	65	0.974135
ENST00000337195.9	10:124984317-125161170	CTBP2	C-terminal binding protein 2	protein coding	1847	34	0.97409
ENST00000367283.7	1:202007945-202017183	ELF3	E74 like ETS transcription factor 3	protein coding	1923	60	0.973999
ENST00000672405.1	CHR_HG2111_PATCH:18397186-18411051	LDHA	lactate dehydrogenase A	protein coding	1214	202	0.973983
ENST00000693319.1	14:49893079-49897054	ARF6	ADP ribosylation factor 6	protein coding	1141	31	0.973891
ENST00000359651.7	1:202007945-202017183	ELF3	E74 like ETS transcription factor 3	protein coding	4636	95	0.973873
ENST00000506437.1	17:50055968-50090481	ITGA3	integrin subunit alpha 3	retained intron	2437	30	0.973844
ENST00000360876.9	7:2354086-2380745	EIF3B	eukaryotic translation initiation factor 3 subunit B	protein coding	2714	138	0.973809
ENST00000253462.8	16:85676198-85690073	GINS2	GINS complex subunit 2	protein coding	801	33	0.973787
ENST00000408965.4	8:47736913-47738164	CEBPD	CCAAT enhancer binding protein delta	protein coding	876	32	0.973691
ENST00000366835.8	1:225845536-225882380	TMEM63A	transmembrane protein 63A	protein coding	2959	46	0.973656
ENST00000221957.9	19:4838341-4867694	PLIN3	perilipin 3	protein coding	1396	43	0.97364
ENST00000381083.9	7:45912245-45921874	IGFBP3	insulin like growth factor binding protein 3	protein coding	1603	54	0.973608
ENST00000372458.8	1:43363398-43368074	ELOVL1	ELOVL fatty acid elongase 1	protein coding	1063	56	0.973511
ENST00000225174.8	10:79347469-79355334	PPIF	peptidylprolyl isomerase F	protein coding	1076	74	0.973479
ENST00000309268.11	6:73489308-73525587	EEF1A1	eukaryotic translation elongation factor 1 alpha 1	protein coding	1553	780	0.973456
ENST00000381083.9	7:45912245-45921874	IGFBP3	insulin like growth factor binding protein 3	protein coding	1291	49	0.973311
ENST00000282728.10	10:92689955-92695647	HHEX	hematopoietically expressed homeobox	protein coding	808	67	0.973288
ENST00000245479.3	17:72121020-72126416	SOX9	SRY-box transcription factor 9	protein coding	1988	56	0.973283
ENST00000372836.5	6:42929480-42939294	CNPY3	canopy FGF signaling regulator 3	protein coding	1297	32	0.973252
ENST00000515800.6	5:87267883-87391931	RASA1	RAS p21 protein activator 1	nonsense mediated decay	4247	39	0.973236
ENST00000260356.6	15:39581079-39599466	THBS1	thrombospondin 1	protein coding	4336	70	0.973193
ENST00000320743.8	12:58872149-58920504	LRIG3	leucine rich repeats and immunoglobulin like domains 3	protein coding	3502	66	0.973143
ENST00000301838.5	11:70203296-70207390	FADD	Fas associated via death domain	protein coding	840	39	0.973115
ENST00000371253.7	6:46997708-47042350	ADGRF1	adhesion G protein-coupled receptor F1	protein coding	2516	48	0.97304
ENST00000565644.5	16:87830023-87869507	SLC7A5	solute carrier family 7 member 5	protein coding	2738	77	0.973008
ENST00000334598.12	18:35452230-35497979	INO80C	INO80 complex subunit C	protein coding	716	34	0.97298
ENST00000373812.8	1:28736621-28769775	YTHDF2	YTH N6-methyladenosine RNA binding protein 2	protein coding	1576	38	0.972934
ENST00000616577.4	13:45333471-45341284	TPT1	tumor protein, translationally-controlled 1	protein coding	1401	89	0.972919
ENST00000257570.9	12:121017763-121039242	OASL	2'-5'-oligoadenylate synthetase like	protein coding	1764	79	0.972909
ENST00000496811.6	3:154272546-154324487	DHX36	DEAH-box helicase 36	protein coding	3184	33	0.972908
ENST00000272233.6	2:20447074-20449440	RHOB	ras homolog family member B	protein coding	1586	118	0.972859
ENST00000292211.5	1:154548577-154559028	UBE2Q1	ubiquitin conjugating enzyme E2 Q1	protein coding	1515	45	0.972846
ENST00000251413.8	17:42609641-42615238	TUBG1	tubulin gamma 1	protein coding	1528	58	0.972842
ENST00000366609.4	1:234604269-234610178	IRF2BP2	interferon regulatory factor 2 binding protein 2	protein coding	2441	53	0.972792
ENST00000450253.7	4:98879276-98929133	EIF4E	eukaryotic translation initiation factor 4E	protein coding	766	62	0.972786
ENST00000287156.9	11:57551656-57568284	UBE2L6	ubiquitin conjugating enzyme E2 L6	protein coding	584	40	0.972752
ENST00000244040.4	20:58309715-58367507	RAB22A	RAB22A, member RAS oncogene family	protein coding	1068	41	0.972744
ENST00000331134.11	17:81556887-81648465	NPLOC4	NPL4 homolog, ubiquitin recognition factor	protein coding	2451	48	0.972719
ENST00000613132.5	7:45912245-45921874	IGFBP3	insulin like growth factor binding protein 3	protein coding	1585	42	0.972498
ENST00000621663.4	10:72216000-72235860	ANAPC16	anaphase promoting complex subunit 16	protein coding	878	83	0.972493
ENST00000219473.12	16:84699986-84779922	USP10	ubiquitin specific peptidase 10	protein coding	713	35	0.972452
ENST00000647912.1	1:54849627-54887195	DHCR24	24-dehydrocholesterol reductase	nonsense mediated decay	3181	58	0.972417
ENST00000467132.5	14:94612384-94624055	SERPINA3	serpin family A member 3	protein coding	1663	152	0.972409
ENST00000369633.6	1:112701127-112707434	RHOC	ras homolog family member C	protein coding	1008	57	0.97224
ENST00000394166.8	15:96325938-96340263	NR2F2	nuclear receptor subfamily 2 group F member 2	protein coding	2275	32	0.972233
ENST00000288607.3	7:1567332-1571005	PSMG3	proteasome assembly chaperone 3	protein coding	1196	44	0.972159
ENST00000397011.2	7:2354086-2380745	EIF3B	eukaryotic translation initiation factor 3 subunit B	protein coding	2584	31	0.972133
ENST00000273047.9	3:19947097-19985175	RAB5A	RAB5A, member RAS oncogene family	protein coding	500	33	0.972118
ENST00000323571.9	17:40219304-40284136	WIPF2	WAS/WASL interacting protein family member 2	protein coding	2015	30	0.972108
ENST00000379141.8	12:58872149-58920504	LRIG3	leucine rich repeats and immunoglobulin like domains 3	protein coding	3245	43	0.972012
ENST00000568717.1	16:74296814-74306288	PSMD7	proteasome 26S subunit, non-ATPase 7	nonsense mediated decay	1173	30	0.972012
ENST00000296861.2	6:47231532-47309905	TNFRSF21	TNF receptor superfamily member 21	protein coding	677	64	0.971824
ENST00000373812.8	1:28736621-28769775	YTHDF2	YTH N6-methyladenosine RNA binding protein 2	protein coding	1614	39	0.971798
ENST00000320676.11	X:136848004-136880764	RBMX	RNA binding motif protein X-linked	protein coding	1350	82	0.971745
ENST00000056233.4	7:26152198-26187137	NFE2L3	nuclear factor, erythroid 2 like 3	protein coding	2538	77	0.971691
ENST00000375571.6	20:32819954-32850405	MAPRE1	microtubule associated protein RP/EB family member 1	protein coding	1227	138	0.971665
ENST00000450236.2	CHR_HSCHR6_MHC_MANN_CTG1:30787857-30789212	IER3	immediate early response 3	protein coding	599	44	0.971602
ENST00000512914.1	4:6640091-6642729	MRFAP1	Morf4 family associated protein 1	retained intron	1522	40	0.971572
ENST00000261622.5	16:87830023-87869507	SLC7A5	solute carrier family 7 member 5	protein coding	3427	185	0.971571
ENST00000677048.1	19:49487510-49493057	RPL13A	ribosomal protein L13a	retained intron	1333	49	0.97156
ENST00000340958.4	7:73799542-73832690	CLDN4	claudin 4	protein coding	952	160	0.971557
ENST00000296129.6	3:45082277-45146422	CDCP1	CUB domain containing protein 1	protein coding	4655	39	0.971522
ENST00000002596.6	4:11393150-11429564	HS3ST1	heparan sulfate-glucosamine 3-sulfotransferase 1	protein coding	909	77	0.971499
ENST00000359591.9	14:22871740-22881713	LRP10	LDL receptor related protein 10	protein coding	1859	53	0.971471
ENST00000617316.2	12:121626550-121642677	ORAI1	ORAI calcium release-activated calcium modulator 1	protein coding	1177	34	0.97145
ENST00000368277.3	1:156212993-156240042	PMF1	polyamine modulated factor 1	protein coding	765	34	0.971421
ENST00000261813.9	5:140245035-140303113	PFDN1	prefoldin subunit 1	protein coding	1074	77	0.971416
ENST00000358154.8	16:21597218-21657471	METTL9	methyltransferase like 9	protein coding	1414	77	0.971402
ENST00000632236.1	CHR_HSCHR17_7_CTG4:38531022-38535831	CISD3	CDGSH iron sulfur domain 3	processed transcript	834	30	0.971358
ENST00000648319.1	19:43766533-43780976	KCNN4	potassium calcium-activated channel subfamily N member 4	protein coding	1712	90	0.971338
ENST00000602911.5	19:38374550-38383824	PSMD8	proteasome 26S subunit, non-ATPase 8	protein coding	975	48	0.971319
ENST00000424880.2	3:128051641-128071683	SEC61A1	SEC61 translocon subunit alpha 1	protein coding	2105	45	0.97129
ENST00000420115.6	3:133573686-133590261	CDV3	CDV3 homolog	protein coding	590	32	0.971239
ENST00000331563.7	11:392614-404908	PKP3	plakophilin 3	protein coding	2351	30	0.971219
ENST00000341394.9	11:34051731-34102610	CAPRIN1	cell cycle associated protein 1	protein coding	2389	64	0.971077
ENST00000379141.8	12:58872149-58920504	LRIG3	leucine rich repeats and immunoglobulin like domains 3	protein coding	3117	41	0.971076
ENST00000620552.4	1:1020120-1056118	AGRN	agrin	protein coding	6586	56	0.971059
ENST00000456397.7	8:38988808-38996824	TM2D2	TM2 domain containing 2	protein coding	865	64	0.970897
ENST00000216185.7	22:36467046-36481640	TXN2	thioredoxin 2	protein coding	628	43	0.970823
ENST00000378026.5	12:106237881-106304279	CKAP4	cytoskeleton associated protein 4	protein coding	1815	107	0.970807
ENST00000278742.6	11:130159782-130210362	ST14	ST14 transmembrane serine protease matriptase	protein coding	3224	130	0.970702
ENST00000303004.5	20:50190830-50192668	CEBPB	CCAAT enhancer binding protein beta	protein coding	1611	166	0.970689
ENST00000574322.6	17:7243591-7252491	CTDNEP1	CTD nuclear envelope phosphatase 1	protein coding	1263	31	0.970662
ENST00000396290.2	2:8678845-8684461	ID2	inhibitor of DNA binding 2	protein coding	710	51	0.970636
ENST00000478753.5	16:30443631-30445874	SEPHS2	selenophosphate synthetase 2	protein coding	506	47	0.970585
ENST00000254719.10	17:1829702-1900082	RPA1	replication protein A1	protein coding	2057	35	0.970558
ENST00000375533.6	10:28677510-28682932	BAMBI	BMP and activin membrane bound inhibitor	protein coding	87	35	0.970547
ENST00000379987.7	4:105894775-106004027	NPNT	nephronectin	protein coding	4166	37	0.970511
ENST00000408965.4	8:47736913-47738164	CEBPD	CCAAT enhancer binding protein delta	protein coding	976	33	0.970414
ENST00000355527.8	11:71428193-71452868	DHCR7	7-dehydrocholesterol reductase	protein coding	1608	38	0.970403
ENST00000361114.10	10:72367340-72626131	MICU1	mitochondrial calcium uptake 1	protein coding	1480	32	0.970269
ENST00000600480.2	19:6413102-6424811	KHSRP	KH-type splicing regulatory protein	protein coding	2522	41	0.970228
ENST00000617811.5	17:37686431-37745059	HNF1B	HNF1 homeobox B	protein coding	2566	48	0.970182
ENST00000373116.6	1:36455718-36464384	MRPS15	mitochondrial ribosomal protein S15	protein coding	837	74	0.970158
ENST00000415826.3	11:63573195-63616883	PLAAT3	phospholipase A and acyltransferase 3	protein coding	602	136	0.970032
ENST00000243253.8	3:128051641-128071683	SEC61A1	SEC61 translocon subunit alpha 1	protein coding	2112	106	0.969959
ENST00000244496.6	6:43021623-43034156	RRP36	ribosomal RNA processing 36	protein coding	1141	54	0.969881
ENST00000619204.4	17:81932384-81942412	PYCR1	pyrroline-5-carboxylate reductase 1	protein coding	1604	42	0.969793
ENST00000343242.9	7:1530702-1543043	MAFK	MAF bZIP transcription factor K	protein coding	2745	35	0.969784
ENST00000316292.13	6:73489308-73525587	EEF1A1	eukaryotic translation elongation factor 1 alpha 1	protein coding	2482	367	0.969625
ENST00000252603.7	19:17511636-17521288	PGLS	6-phosphogluconolactonase	protein coding	977	60	0.969612
ENST00000397887.7	21:44849585-44873903	PTTG1IP	PTTG1 interacting protein	protein coding	2087	33	0.969561
ENST00000450236.2	CHR_HSCHR6_MHC_MANN_CTG1:30787857-30789212	IER3	immediate early response 3	protein coding	908	66	0.969504
ENST00000243253.8	3:128051641-128071683	SEC61A1	SEC61 translocon subunit alpha 1	protein coding	2429	120	0.969457
ENST00000372014.5	6:44113451-44127452	MRPL14	mitochondrial ribosomal protein L14	protein coding	592	189	0.969436
ENST00000677236.1	6:73489308-73525587	EEF1A1	eukaryotic translation elongation factor 1 alpha 1	protein coding	1592	97	0.969276
ENST00000320027.10	13:31134973-31162388	HSPH1	heat shock protein family H (Hsp110) member 1	protein coding	2889	36	0.96925
ENST00000413687.3	1:200891048-200915742	INAVA	innate immunity activator	protein coding	3575	84	0.969214
ENST00000398022.7	20:32109714-32167258	TM9SF4	transmembrane 9 superfamily member 4	protein coding	2018	30	0.969173
ENST00000374492.8	20:35115364-35147336	EDEM2	ER degradation enhancing alpha-mannosidase like protein 2	protein coding	1577	30	0.969077
ENST00000308775.7	3:49468703-49535618	DAG1	dystroglycan 1	protein coding	5240	30	0.969073
ENST00000565644.5	16:87830023-87869507	SLC7A5	solute carrier family 7 member 5	protein coding	1670	49	0.969071
ENST00000254351.9	2:20200797-20225433	SDC1	syndecan 1	protein coding	2525	83	0.969063
ENST00000433892.6	11:35138882-35232402	CD44	CD44 molecule (Indian blood group)	protein coding	739	38	0.969001
ENST00000360981.8	20:45406057-45410610	DBNDD2	dysbindin domain containing 2	protein coding	697	38	0.968977
ENST00000584601.5	17:39687914-39730426	ERBB2	erb-b2 receptor tyrosine kinase 2	protein coding	4722	41	0.968962
ENST00000336615.9	11:818914-825573	PNPLA2	patatin like phospholipase domain containing 2	protein coding	1773	59	0.968915
ENST00000373970.4	10:52314281-52318042	DKK1	dickkopf WNT signaling pathway inhibitor 1	protein coding	844	87	0.968798
ENST00000465727.5	1:1216909-1232067	SDF4	stromal cell derived factor 4	nonsense mediated decay	1916	31	0.968791
ENST00000302754.6	19:12791486-12793315	JUNB	JunB proto-oncogene, AP-1 transcription factor subunit	protein coding	258	75	0.968779
ENST00000360541.10	5:138506095-138543236	ETF1	eukaryotic translation termination factor 1	protein coding	1586	38	0.968771
ENST00000361114.10	10:72367340-72626131	MICU1	mitochondrial calcium uptake 1	protein coding	1628	34	0.968766
ENST00000340958.4	7:73799542-73832690	CLDN4	claudin 4	protein coding	1013	124	0.96873
ENST00000278742.6	11:130159782-130210362	ST14	ST14 transmembrane serine protease matriptase	protein coding	2738	102	0.968633
ENST00000316594.6	X:101408222-101414133	HNRNPH2	heterogeneous nuclear ribonucleoprotein H2	protein coding	502	40	0.968598
ENST00000265896.10	8:124998497-125022283	SQLE	squalene epoxidase	protein coding	955	74	0.968533
ENST00000371485.8	10:93496612-93529092	CEP55	centrosomal protein 55	protein coding	1107	30	0.968526
ENST00000400052.7	CHR_HSCHR6_MHC_QBL_CTG1:31720799-31729989	CLIC1	chloride intracellular channel 1	protein coding	1071	58	0.968386
ENST00000613132.5	7:45912245-45921874	IGFBP3	insulin like growth factor binding protein 3	protein coding	1124	32	0.968381
ENST00000303961.9	19:40798996-40808434	EGLN2	egl-9 family hypoxia inducible factor 2	protein coding	2000	30	0.968366
ENST00000396148.2	1:50960745-50974634	CDKN2C	cyclin dependent kinase inhibitor 2C	protein coding	1410	35	0.968356
ENST00000317508.11	16:31131433-31135727	PRSS8	serine protease 8	protein coding	1370	94	0.968326
ENST00000696046.1	22:21549447-21624034	UBE2L3	ubiquitin conjugating enzyme E2 L3	nonsense mediated decay	695	44	0.968312
ENST00000495333.6	6:73489308-73525587	EEF1A1	eukaryotic translation elongation factor 1 alpha 1	retained intron	1661	329	0.968282
ENST00000613478.2	17:38730341-38735605	CISD3	CDGSH iron sulfur domain 3	protein coding	499	38	0.968244
ENST00000394536.4	5:141853090-141879246	PCDH1	protocadherin 1	protein coding	2591	34	0.968188
ENST00000220003.14	15:74782080-74803197	CSK	C-terminal Src kinase	protein coding	2095	40	0.968185
ENST00000309422.7	11:64234584-64239264	VEGFB	vascular endothelial growth factor B	protein coding	1110	74	0.967934
ENST00000345057.9	16:67154185-67159909	TRADD	TNFRSF1A associated via death domain	protein coding	1106	41	0.967901
ENST00000267984.4	15:81000923-81005788	TLNRD1	talin rod domain containing 1	protein coding	2658	53	0.967865
ENST00000371225.4	1:58575433-58577252	TACSTD2	tumor associated calcium signal transducer 2	protein coding	782	197	0.967737
ENST00000367602.8	1:180154869-180204030	QSOX1	quiescin sulfhydryl oxidase 1	protein coding	2744	111	0.967735
ENST00000264144.5	1:183186238-183245127	LAMC2	laminin subunit gamma 2	protein coding	3931	247	0.967698
ENST00000368589.5	1:153974269-153977674	JTB	jumping translocation breakpoint	protein coding	1113	100	0.967607
ENST00000478753.5	16:30443631-30445874	SEPHS2	selenophosphate synthetase 2	protein coding	1899	71	0.967588
ENST00000333274.11	5:107376894-107670937	EFNA5	ephrin A5	protein coding	4282	39	0.967497
ENST00000373314.7	9:127505339-127578989	NIBAN2	niban apoptosis regulator 2	protein coding	3467	73	0.967472
ENST00000367602.8	1:180154869-180204030	QSOX1	quiescin sulfhydryl oxidase 1	protein coding	1667	52	0.967449
ENST00000261735.4	12:112013348-112023449	ERP29	endoplasmic reticulum protein 29	protein coding	414	84	0.967282
ENST00000372836.5	6:42929480-42939294	CNPY3	canopy FGF signaling regulator 3	protein coding	1187	45	0.967268
ENST00000588282.5	17:78168581-78173527	SYNGR2	synaptogyrin 2	protein coding	823	42	0.967252
ENST00000303151.5	7:100706121-100707486	POP7	POP7 homolog, ribonuclease P/MRP subunit	protein coding	732	44	0.967186
ENST00000290949.8	16:67438014-67481181	ATP6V0D1	ATPase H+ transporting V0 subunit d1	protein coding	1297	63	0.967118
ENST00000273480.4	3:141738249-141747560	RNF7	ring finger protein 7	protein coding	521	99	0.967066
ENST00000309156.9	17:39737927-39747291	GRB7	growth factor receptor bound protein 7	protein coding	1916	499	0.967043
ENST00000271843.9	1:153974269-153977674	JTB	jumping translocation breakpoint	protein coding	927	88	0.967013
ENST00000647912.1	1:54849627-54887195	DHCR24	24-dehydrocholesterol reductase	nonsense mediated decay	1943	47	0.966987
ENST00000267202.7	12:122865330-122896127	VPS37B	VPS37B subunit of ESCRT-I	protein coding	566	48	0.966982
ENST00000448552.7	16:69118010-69132588	CHTF8	chromosome transmission fidelity factor 8	protein coding	2677	33	0.966962
ENST00000264832.8	19:10271093-10286615	ICAM1	intercellular adhesion molecule 1	protein coding	1601	36	0.96696
ENST00000303575.9	14:75131469-75176612	TMED10	transmembrane p24 trafficking protein 10	protein coding	630	62	0.966948
ENST00000295702.9	1:156009048-156020951	SSR2	signal sequence receptor subunit 2	protein coding	952	177	0.966919
ENST00000230895.11	5:10679230-10761234	DAP	death associated protein	protein coding	1305	111	0.966849
ENST00000375784.8	6:31730581-31739763	CLIC1	chloride intracellular channel 1	protein coding	1034	129	0.966789
ENST00000268802.10	16:69741871-69754926	NOB1	NIN1 (RPN12) binding protein 1 homolog	protein coding	1422	67	0.966738
ENST00000356000.7	11:63681446-63759891	RTN3	reticulon 3	protein coding	1141	58	0.966727
ENST00000392369.6	12:130872037-130877678	RAN	RAN, member RAS oncogene family	protein coding	1424	343	0.966669
ENST00000396014.8	16:21597218-21657471	METTL9	methyltransferase like 9	protein coding	1219	35	0.966605
ENST00000188376.9	12:98593591-98606379	SLC25A3	solute carrier family 25 member 3	protein coding	1461	248	0.966565
ENST00000309862.10	17:39671122-39696797	PGAP3	post-GPI attachment to proteins phospholipase 3	retained intron	1607	111	0.966495
ENST00000417736.2	18:12307669-12344320	TUBB6	tubulin beta 6 class V	retained intron	1965	32	0.966487
ENST00000403532.7	22:28794555-28800597	XBP1	X-box binding protein 1	protein coding	1163	64	0.966424
ENST00000331163.11	22:39223359-39244982	PDGFB	platelet derived growth factor subunit B	protein coding	1982	31	0.966411
ENST00000330843.9	8:37858618-37899497	RAB11FIP1	RAB11 family interacting protein 1	protein coding	6865	42	0.96638
ENST00000315970.12	12:57693955-57721557	OS9	OS9 endoplasmic reticulum lectin	protein coding	2081	58	0.96638
ENST00000296252.9	3:185506262-185552588	LIPH	lipase H	protein coding	1830	32	0.966339
ENST00000226230.8	17:28319200-28328685	TMEM97	transmembrane protein 97	protein coding	433	38	0.966338
ENST00000368685.6	1:153658703-153661852	SNAPIN	SNAP associated protein	protein coding	468	50	0.966337
ENST00000307677.5	20:31664452-31723989	BCL2L1	BCL2 like 1	protein coding	733	32	0.966289
ENST00000269571.10	17:39687914-39730426	ERBB2	erb-b2 receptor tyrosine kinase 2	protein coding	3893	682	0.966279
ENST00000252485.8	19:44846175-44889223	NECTIN2	nectin cell adhesion molecule 2	protein coding	1797	30	0.966271
ENST00000366609.4	1:234604269-234610178	IRF2BP2	interferon regulatory factor 2 binding protein 2	protein coding	2448	35	0.966228
ENST00000216185.7	22:36467046-36481640	TXN2	thioredoxin 2	protein coding	734	39	0.966167
ENST00000227378.7	11:123057489-123063230	HSPA8	heat shock protein family A (Hsp70) member 8	protein coding	920	31	0.966146
ENST00000619858.1	17:38730341-38735605	CISD3	CDGSH iron sulfur domain 3	retained intron	834	40	0.966118
ENST00000244496.6	6:43021623-43034156	RRP36	ribosomal RNA processing 36	protein coding	959	69	0.96606
ENST00000391548.1	CHR_HSCHR6_MHC_COX_CTG1:31815107-31817630	HSPA1B	heat shock protein family A (Hsp70) member 1B	protein coding	2189	194	0.965939
ENST00000263277.8	19:47713422-47743134	EHD2	EH domain containing 2	protein coding	3119	49	0.965904
ENST00000340958.4	7:73799542-73832690	CLDN4	claudin 4	protein coding	68	102	0.96583
ENST00000388712.7	9:86026146-86100173	GOLM1	golgi membrane protein 1	protein coding	1903	39	0.96582
ENST00000247020.9	17:28648346-28662189	SDF2	stromal cell derived factor 2	protein coding	888	48	0.965677
ENST00000421351.4	6:138088505-138107419	PERP	p53 apoptosis effector related to PMP22	protein coding	704	135	0.965648
ENST00000361866.8	21:45981770-46005050	COL6A1	collagen type VI alpha 1 chain	protein coding	4001	39	0.965597
ENST00000377843.8	5:149492982-149551471	CSNK1A1	casein kinase 1 alpha 1	protein coding	1620	30	0.965576
ENST00000320031.13	17:50055968-50090481	ITGA3	integrin subunit alpha 3	protein coding	3868	64	0.965565
ENST00000591778.5	17:78971238-78979947	LGALS3BP	galectin 3 binding protein	protein coding	1619	63	0.96546
ENST00000684293.1	2:172427354-172506459	ITGA6	integrin subunit alpha 6	protein coding	3705	59	0.965435
ENST00000343242.9	7:1530702-1543043	MAFK	MAF bZIP transcription factor K	protein coding	3037	39	0.965396
ENST00000367569.4	6:144094884-144095573	SF3B5	splicing factor 3b subunit 5	protein coding	339	132	0.965371
ENST00000217233.9	20:362835-397559	TRIB3	tribbles pseudokinase 3	protein coding	1564	37	0.965342
ENST00000381150.5	2:20200797-20225433	SDC1	syndecan 1	protein coding	2085	42	0.965338
ENST00000249014.5	22:37560480-37569405	CDC42EP1	CDC42 effector protein 1	protein coding	361	58	0.965102
ENST00000378669.5	2:42333546-42425088	COX7A2L	cytochrome c oxidase subunit 7A2 like	protein coding	1191	55	0.965081
ENST00000258383.4	2:223957463-223967714	MRPL44	mitochondrial ribosomal protein L44	protein coding	398	33	0.965006
ENST00000248342.9	19:38619082-38636955	EIF3K	eukaryotic translation initiation factor 3 subunit K	protein coding	581	110	0.964969
ENST00000219313.9	16:74296814-74306288	PSMD7	proteasome 26S subunit, non-ATPase 7	protein coding	701	82	0.964936
ENST00000681658.1	15:64155740-64163134	PPIB	peptidylprolyl isomerase B	protein coding	722	53	0.964891
ENST00000476993.2	1:1434861-1442882	VWA1	von Willebrand factor A domain containing 1	protein coding	886	39	0.964831
ENST00000361866.8	21:45981770-46005050	COL6A1	collagen type VI alpha 1 chain	protein coding	3307	33	0.964816
ENST00000530705.6	13:45333471-45341284	TPT1	tumor protein, translationally-controlled 1	protein coding	973	89	0.964669
ENST00000467132.5	14:94612384-94624055	SERPINA3	serpin family A member 3	protein coding	1600	108	0.964515
ENST00000358227.5	9:7796500-7888380	DMAC1	distal membrane arm assembly component 1	protein coding	469	39	0.96447
ENST00000456397.7	8:38988808-38996824	TM2D2	TM2 domain containing 2	protein coding	625	62	0.964461
ENST00000371084.8	1:63593411-63660245	PGM1	phosphoglucomutase 1	protein coding	1960	34	0.964335
ENST00000526683.6	8:143816344-143829352	PUF60	poly(U) binding splicing factor 60	protein coding	1585	45	0.964109
ENST00000265395.7	7:27525442-27662883	HIBADH	3-hydroxyisobutyrate dehydrogenase	protein coding	1652	56	0.964044
ENST00000292211.5	1:154548577-154559028	UBE2Q1	ubiquitin conjugating enzyme E2 Q1	protein coding	1561	44	0.963923
ENST00000162749.7	12:6328757-6342114	TNFRSF1A	TNF receptor superfamily member 1A	protein coding	1569	38	0.963889
ENST00000354293.10	19:49767001-49807114	AP2A1	adaptor related protein complex 2 subunit alpha 1	protein coding	3052	32	0.963859
ENST00000678702.1	6:73489308-73525587	EEF1A1	eukaryotic translation elongation factor 1 alpha 1	protein coding	1631	76	0.963786
ENST00000242577.11	12:120469850-120498493	DYNLL1	dynein light chain LC8-type 1	protein coding	389	275	0.963722
ENST00000673204.1	CHR_HG2111_PATCH:18397186-18411051	LDHA	lactate dehydrogenase A	protein coding	1473	104	0.963716
ENST00000371269.9	1:54849627-54887195	DHCR24	24-dehydrocholesterol reductase	protein coding	2456	83	0.963622
ENST00000379789.8	10:6144934-6254644	PFKFB3	6-phosphofructo-2-kinase/fructose-2,6-biphosphatase 3	protein coding	2666	31	0.963534
ENST00000448552.7	16:69118010-69132588	CHTF8	chromosome transmission fidelity factor 8	protein coding	2394	30	0.96351
ENST00000299339.3	13:95433604-95579759	CLDN10	claudin 10	protein coding	767	44	0.963499
ENST00000355527.8	11:71428193-71452868	DHCR7	7-dehydrocholesterol reductase	protein coding	2200	44	0.96349
ENST00000406381.6	17:39687914-39730426	ERBB2	erb-b2 receptor tyrosine kinase 2	protein coding	4333	655	0.963463
ENST00000253047.7	19:47045909-47048624	TMEM160	transmembrane protein 160	protein coding	623	71	0.963445
ENST00000370487.5	20:62796473-62801729	MRGBP	MRG domain binding protein	protein coding	851	40	0.96342
ENST00000394252.4	12:55681736-55684611	METTL7B	methyltransferase like 7B	protein coding	1025	31	0.963418
ENST00000267202.7	12:122865330-122896127	VPS37B	VPS37B subunit of ESCRT-I	protein coding	2397	74	0.963343
ENST00000640218.2	1:244840638-244864560	HNRNPU	heterogeneous nuclear ribonucleoprotein U	protein coding	2732	38	0.963321
ENST00000567835.5	16:57610652-57665580	ADGRG1	adhesion G protein-coupled receptor G1	protein coding	2684	31	0.963253
ENST00000569669.6	8:144262045-144291438	BOP1	BOP1 ribosomal biogenesis factor	protein coding	2289	40	0.96325
ENST00000416884.2	CHR_HSCHR6_MHC_DBB_CTG1:30733457-30734812	IER3	immediate early response 3	protein coding	599	32	0.963196
ENST00000261918.9	15:74409289-74433958	SEMA7A	semaphorin 7A (John Milton Hagen blood group)	protein coding	2290	33	0.963147
ENST00000014914.6	12:12891559-12917937	GPRC5A	G protein-coupled receptor class C group 5 member A	protein coding	1156	163	0.963131
ENST00000678703.1	6:73489308-73525587	EEF1A1	eukaryotic translation elongation factor 1 alpha 1	protein coding	1544	68	0.963096
ENST00000301012.8	16:88651935-88663161	MVD	mevalonate diphosphate decarboxylase	protein coding	1296	47	0.96302
ENST00000317089.10	16:46955362-46973674	DNAJA2	DnaJ heat shock protein family (Hsp40) member A2	protein coding	1444	52	0.963009
ENST00000282388.4	2:43222402-43226606	ZFP36L2	ZFP36 ring finger protein like 2	protein coding	1830	36	0.962948
ENST00000372422.7	6:43511832-43516985	YIPF3	Yip1 domain family member 3	protein coding	1239	44	0.962882
ENST00000458198.3	5:134402065-134411881	CDKN2AIPNL	CDKN2A interacting protein N-terminal like	protein coding	514	45	0.962826
ENST00000357429.10	7:996986-1138260	C7orf50	chromosome 7 open reading frame 50	protein coding	932	55	0.96275
ENST00000647912.1	1:54849627-54887195	DHCR24	24-dehydrocholesterol reductase	nonsense mediated decay	2937	44	0.962748
ENST00000312419.8	11:67350772-67356972	POLD4	DNA polymerase delta 4, accessory subunit	protein coding	854	47	0.962748
ENST00000285279.10	7:55436056-55572988	VOPP1	VOPP1 WW domain binding protein	protein coding	2307	55	0.962725
ENST00000056233.4	7:26152198-26187137	NFE2L3	nuclear factor, erythroid 2 like 3	protein coding	1304	34	0.962638
ENST00000234091.8	2:8678845-8684461	ID2	inhibitor of DNA binding 2	protein coding	1488	33	0.962631
ENST00000282388.4	2:43222402-43226606	ZFP36L2	ZFP36 ring finger protein like 2	protein coding	1897	42	0.962552
ENST00000344034.5	2:27381195-27409591	PPM1G	protein phosphatase, Mg2+/Mn2+ dependent 1G	protein coding	1866	38	0.962525
ENST00000383560.4	CHR_HSCHR6_MHC_QBL_CTG1:30732716-30734071	IER3	immediate early response 3	protein coding	908	47	0.962505
ENST00000392446.10	17:78991716-79009867	CANT1	calcium activated nucleotidase 1	protein coding	3067	37	0.962497
ENST00000258341.5	1:183023420-183145592	LAMC1	laminin subunit gamma 1	protein coding	5018	56	0.962382
ENST00000268261.9	16:8788823-8862534	PMM2	phosphomannomutase 2	protein coding	2195	45	0.96233
ENST00000359470.6	1:207018522-207032756	C1orf116	chromosome 1 open reading frame 116	protein coding	693	41	0.962289
ENST00000470180.2	1:154206696-154220637	C1orf43	chromosome 1 open reading frame 43	nonsense mediated decay	1127	44	0.96228
ENST00000339083.12	1:112701127-112707434	RHOC	ras homolog family member C	protein coding	834	120	0.962242
ENST00000219473.12	16:84699986-84779922	USP10	ubiquitin specific peptidase 10	protein coding	741	34	0.962221
ENST00000316731.13	7:6794134-6826770	CCZ1B	CCZ1 homolog B, vacuolar protein trafficking and biogenesis associated	protein coding	1609	75	0.962148
ENST00000336138.4	8:142727223-142736927	THEM6	thioesterase superfamily member 6	protein coding	297	42	0.962084
ENST00000382199.7	3:185643130-185825042	IGF2BP2	insulin like growth factor 2 mRNA binding protein 2	protein coding	3404	33	0.962084
ENST00000372994.2	9:128160265-128163924	BBLN	bublin coiled coil protein	protein coding	418	135	0.962072
ENST00000399035.7	7:35800932-35907110	SEPTIN7	septin 7	protein coding	1594	37	0.962071
ENST00000619304.4	20:38926312-38953106	FAM83D	family with sequence similarity 83 member D	protein coding	1461	31	0.962045
ENST00000586078.5	19:10602457-10644557	SLC44A2	solute carrier family 44 member 2	protein coding	2829	38	0.962026
ENST00000416884.2	CHR_HSCHR6_MHC_DBB_CTG1:30733457-30734812	IER3	immediate early response 3	protein coding	908	53	0.961975
ENST00000260356.6	15:39581079-39599466	THBS1	thrombospondin 1	protein coding	3826	58	0.961727
ENST00000339464.9	22:45920366-45977162	WNT7B	Wnt family member 7B	protein coding	3051	30	0.961698
ENST00000368149.3	6:129576132-129710177	ARHGAP18	Rho GTPase activating protein 18	protein coding	2118	48	0.961678
ENST00000332499.4	17:45148475-45152099	HEXIM1	HEXIM P-TEFb complex subunit 1	protein coding	1748	33	0.961518
ENST00000331523.7	6:73489308-73525587	EEF1A1	eukaryotic translation elongation factor 1 alpha 1	protein coding	1854	311	0.961487
ENST00000223324.3	7:42932376-42948958	MRPL32	mitochondrial ribosomal protein L32	protein coding	477	37	0.961473
ENST00000367342.8	1:200891048-200915742	INAVA	innate immunity activator	protein coding	3786	35	0.961433
ENST00000261507.11	4:165327667-165343164	MSMO1	methylsterol monooxygenase 1	protein coding	951	79	0.961417
ENST00000565644.5	16:87830023-87869507	SLC7A5	solute carrier family 7 member 5	protein coding	2854	91	0.96135
ENST00000393078.5	14:94612384-94624055	SERPINA3	serpin family A member 3	protein coding	571	340	0.961318
ENST00000426263.10	1:42925353-42958893	SLC2A1	solute carrier family 2 member 1	protein coding	1772	72	0.961186
ENST00000366977.8	1:212726153-212791782	NSL1	NSL1 component of MIS12 kinetochore complex	protein coding	802	35	0.961067
ENST00000291295.14	19:46601074-46610782	CALM3	calmodulin 3	protein coding	1097	116	0.960885
ENST00000300093.9	16:23677656-23690367	PLK1	polo like kinase 1	protein coding	1876	96	0.960825
ENST00000272233.6	2:20447074-20449440	RHOB	ras homolog family member B	protein coding	1629	178	0.960627
ENST00000396049.5	2:74152528-74178898	MOB1A	MOB kinase activator 1A	protein coding	3803	63	0.960572
ENST00000382952.8	4:1211445-1249953	CTBP1	C-terminal binding protein 1	protein coding	1799	43	0.960555
ENST00000593829.6	19:18306236-18323112	LSM4	LSM4 homolog, U6 small nuclear RNA and mRNA degradation associated	protein coding	867	54	0.960543
ENST00000588815.5	19:36139953-36150353	CAPNS1	calpain small subunit 1	protein coding	1162	72	0.960533
ENST00000648712.1	1:54849627-54887195	DHCR24	24-dehydrocholesterol reductase	processed transcript	3136	31	0.960352
ENST00000318443.10	15:73683966-73714514	CD276	CD276 molecule	protein coding	3215	41	0.960337
ENST00000351193.7	3:161104696-161253532	NMD3	NMD3 ribosome export adaptor	protein coding	1645	34	0.96032
ENST00000257570.9	12:121017763-121039242	OASL	2'-5'-oligoadenylate synthetase like	protein coding	1863	77	0.960313
ENST00000555414.5	14:20455191-20457772	APEX1	apurinic/apyrimidinic endodeoxyribonuclease 1	protein coding	1018	33	0.960097
ENST00000269122.8	17:59619689-59696956	CLTC	clathrin heavy chain	protein coding	5385	42	0.959967
ENST00000262776.8	17:78971238-78979947	LGALS3BP	galectin 3 binding protein	protein coding	1877	229	0.959874
ENST00000228251.9	12:10699089-10723323	YBX3	Y-box binding protein 3	protein coding	1478	154	0.959836
ENST00000460851.6	3:150546678-150586016	EIF2A	eukaryotic translation initiation factor 2A	protein coding	994	49	0.959834
ENST00000056233.4	7:26152198-26187137	NFE2L3	nuclear factor, erythroid 2 like 3	protein coding	2103	54	0.959834
ENST00000252809.3	19:18374731-18389176	GDF15	growth differentiation factor 15	protein coding	1126	30	0.95983
ENST00000646664.1	7:5526409-5563902	ACTB	actin beta	protein coding	1217	805	0.95981
ENST00000216037.10	22:28794555-28800597	XBP1	X-box binding protein 1	protein coding	1112	62	0.959737
ENST00000249042.8	22:37010859-37020183	TST	thiosulfate sulfurtransferase	protein coding	133	49	0.959695
ENST00000367600.5	1:180154869-180204030	QSOX1	quiescin sulfhydryl oxidase 1	protein coding	1983	44	0.959673
ENST00000250448.5	14:37589552-37596059	FOXA1	forkhead box A1	protein coding	1705	31	0.959653
ENST00000652086.1	11:33703010-33736479	CD59	CD59 molecule (CD59 blood group)	protein coding	590	30	0.959598
ENST00000540430.5	11:18394560-18408425	LDHA	lactate dehydrogenase A	protein coding	1485	104	0.959578
ENST00000397133.2	17:3668812-3669668	EMC6	ER membrane protein complex subunit 6	protein coding	590	32	0.959431
ENST00000369660.9	X:154483717-154486615	UBL4A	ubiquitin like 4A	protein coding	1746	45	0.959248
ENST00000396148.2	1:50960745-50974634	CDKN2C	cyclin dependent kinase inhibitor 2C	protein coding	1467	38	0.959244
ENST00000455918.2	6:73489308-73525587	EEF1A1	eukaryotic translation elongation factor 1 alpha 1	protein coding	1889	77	0.95919
ENST00000367284.10	1:202007945-202017183	ELF3	E74 like ETS transcription factor 3	protein coding	1310	60	0.959112
ENST00000435050.1	7:73799542-73832690	CLDN4	claudin 4	protein coding	3426	42	0.959093
ENST00000249075.4	22:30240453-30246759	LIF	LIF interleukin 6 family cytokine	protein coding	3061	31	0.959053
ENST00000545712.7	12:109553715-109573580	MMAB	metabolism of cobalamin associated B	protein coding	771	32	0.959051
ENST00000291386.4	1:1541673-1574863	SSU72	SSU72 homolog, RNA polymerase II CTD phosphatase	protein coding	528	119	0.959044
ENST00000359651.7	1:202007945-202017183	ELF3	E74 like ETS transcription factor 3	protein coding	4342	77	0.959024
ENST00000257831.8	11:34621093-34663288	EHF	ETS homologous factor	protein coding	4437	87	0.958951
ENST00000217233.9	20:362835-397559	TRIB3	tribbles pseudokinase 3	protein coding	1427	34	0.958926
ENST00000410062.9	2:180967248-181076585	UBE2E3	ubiquitin conjugating enzyme E2 E3	protein coding	1101	50	0.95891
ENST00000680158.1	15:64155740-64163134	PPIB	peptidylprolyl isomerase B	nonsense mediated decay	980	242	0.958897
ENST00000304916.4	8:126552443-126558478	LRATD2	LRAT domain containing 2	protein coding	4931	117	0.958887
ENST00000467132.5	14:94612384-94624055	SERPINA3	serpin family A member 3	protein coding	1654	162	0.958858
ENST00000309311.7	19:3976056-3985463	EEF2	eukaryotic translation elongation factor 2	protein coding	2746	403	0.958789
ENST00000488500.2	6:73489308-73525587	EEF1A1	eukaryotic translation elongation factor 1 alpha 1	retained intron	1594	564	0.958682
ENST00000289382.8	2:101252886-101270316	CNOT11	CCR4-NOT transcription complex subunit 11	protein coding	1760	33	0.9586
ENST00000303151.5	7:100706121-100707486	POP7	POP7 homolog, ribonuclease P/MRP subunit	protein coding	626	39	0.958523
ENST00000217233.9	20:362835-397559	TRIB3	tribbles pseudokinase 3	protein coding	2129	46	0.958494
ENST00000344843.12	1:1401909-1407293	MRPL20	mitochondrial ribosomal protein L20	protein coding	529	84	0.958459
ENST00000307677.5	20:31664452-31723989	BCL2L1	BCL2 like 1	protein coding	563	31	0.958447
ENST00000381086.9	7:45912245-45921874	IGFBP3	insulin like growth factor binding protein 3	protein coding	1294	30	0.958406
ENST00000274311.3	5:52787916-52804044	PELO	pelota mRNA surveillance and ribosome rescue factor	protein coding	2208	40	0.958351
ENST00000394231.8	17:39728496-39730532	MIEN1	migration and invasion enhancer 1	protein coding	395	944	0.958319
ENST00000371370.8	1:53946085-53968168	LRRC42	leucine rich repeat containing 42	protein coding	1516	31	0.958296
ENST00000381150.5	2:20200797-20225433	SDC1	syndecan 1	protein coding	1520	34	0.958284
ENST00000337970.7	10:43385617-43409186	HNRNPF	heterogeneous nuclear ribonucleoprotein F	protein coding	1397	30	0.958257
ENST00000262768.11	17:78852977-78925387	TIMP2	TIMP metallopeptidase inhibitor 2	protein coding	1986	56	0.958255
ENST00000359591.9	14:22871740-22881713	LRP10	LDL receptor related protein 10	protein coding	1592	51	0.958247
ENST00000254799.11	4:70815783-70839897	GRSF1	G-rich RNA sequence binding factor 1	protein coding	1667	40	0.958149
ENST00000651234.1	1:1020120-1056118	AGRN	agrin	protein coding	6441	31	0.958056
ENST00000300026.4	15:64155740-64163134	PPIB	peptidylprolyl isomerase B	protein coding	823	128	0.957961
ENST00000296861.2	6:47231532-47309905	TNFRSF21	TNF receptor superfamily member 21	protein coding	881	68	0.957915
ENST00000309594.5	13:21176658-21179084	MRPL57	mitochondrial ribosomal protein L57	protein coding	446	73	0.957908
ENST00000379775.9	10:6144934-6254644	PFKFB3	6-phosphofructo-2-kinase/fructose-2,6-biphosphatase 3	protein coding	2991	31	0.9579
ENST00000219473.12	16:84699986-84779922	USP10	ubiquitin specific peptidase 10	protein coding	1029	30	0.957787
ENST00000393892.8	17:41966763-41977740	CNP	2',3'-cyclic nucleotide 3' phosphodiesterase	protein coding	212	36	0.957683
ENST00000316594.6	X:101408222-101414133	HNRNPH2	heterogeneous nuclear ribonucleoprotein H2	protein coding	588	43	0.957602
ENST00000245479.3	17:72121020-72126416	SOX9	SRY-box transcription factor 9	protein coding	2273	61	0.957527
ENST00000225174.8	10:79347469-79355334	PPIF	peptidylprolyl isomerase F	protein coding	929	67	0.957427
ENST00000391555.1	CHR_HSCHR6_MHC_QBL_CTG1:31817974-31820498	HSPA1B	heat shock protein family A (Hsp70) member 1B	protein coding	2197	80	0.957389
ENST00000389614.6	14:64939152-64942746	GPX2	glutathione peroxidase 2	protein coding	599	34	0.957258
ENST00000553522.1	14:64939152-64942746	GPX2	glutathione peroxidase 2	nonsense mediated decay	805	81	0.957182
ENST00000406381.6	17:39687914-39730426	ERBB2	erb-b2 receptor tyrosine kinase 2	protein coding	3896	488	0.956989
ENST00000282388.4	2:43222402-43226606	ZFP36L2	ZFP36 ring finger protein like 2	protein coding	2139	45	0.956907
ENST00000303596.3	16:67842320-67844195	THAP11	THAP domain containing 11	protein coding	1653	55	0.956884
ENST00000429029.6	7:157335381-157417439	DNAJB6	DnaJ heat shock protein family (Hsp40) member B6	protein coding	1020	105	0.956864
ENST00000346249.9	20:63865228-63891545	TPD52L2	TPD52 like 2	protein coding	1312	40	0.9566
ENST00000250559.14	12:68610855-68671901	RAP1B	RAP1B, member of RAS oncogene family	protein coding	830	74	0.956593
ENST00000219022.3	13:53028813-53052057	OLFM4	olfactomedin 4	protein coding	918	74	0.956584
ENST00000435050.1	7:73799542-73832690	CLDN4	claudin 4	protein coding	3487	32	0.956491
ENST00000328434.8	17:42795147-42798704	COA3	cytochrome c oxidase assembly factor 3	protein coding	493	65	0.95644
ENST00000334047.12	1:94529173-94541759	F3	coagulation factor III, tissue factor	protein coding	1063	86	0.956417
ENST00000369642.7	1:112701127-112707434	RHOC	ras homolog family member C	protein coding	1072	71	0.95637
ENST00000316881.9	17:56836387-56914080	TRIM25	tripartite motif containing 25	protein coding	5272	37	0.95636
ENST00000253039.9	X:24054946-24078810	EIF2S3	eukaryotic translation initiation factor 2 subunit gamma	protein coding	2148	61	0.956332
ENST00000261622.5	16:87830023-87869507	SLC7A5	solute carrier family 7 member 5	protein coding	4092	221	0.95631
ENST00000277165.11	9:93451685-93566112	FAM120A	family with sequence similarity 120A	protein coding	3482	39	0.95629
ENST00000248879.8	22:20314238-20320080	DGCR6L	DiGeorge syndrome critical region gene 6 like	protein coding	870	42	0.956236
ENST00000373970.4	10:52314281-52318042	DKK1	dickkopf WNT signaling pathway inhibitor 1	protein coding	978	84	0.956232
ENST00000425660.5	7:5526409-5563902	ACTB	actin beta	nonsense mediated decay	1258	840	0.956201
ENST00000366609.4	1:234604269-234610178	IRF2BP2	interferon regulatory factor 2 binding protein 2	protein coding	1574	38	0.956188
ENST00000297440.11	7:726699-786475	DNAAF5	dynein axonemal assembly factor 5	protein coding	3116	32	0.956113
ENST00000359523.7	1:167721192-167791919	MPZL1	myelin protein zero like 1	protein coding	1085	43	0.95605
ENST00000534025.6	11:8947202-8965011	TMEM9B	TMEM9 domain family member B	protein coding	780	31	0.956033
ENST00000379775.9	10:6144934-6254644	PFKFB3	6-phosphofructo-2-kinase/fructose-2,6-biphosphatase 3	protein coding	2655	31	0.955928
ENST00000269321.12	17:81867721-81871378	ARHGDIA	Rho GDP dissociation inhibitor alpha	protein coding	678	150	0.955862
ENST00000397070.6	8:38988808-38996824	TM2D2	TM2 domain containing 2	protein coding	972	31	0.955809
ENST00000588234.6	19:13774456-13778773	C19orf53	chromosome 19 open reading frame 53	protein coding	447	87	0.955806
ENST00000372491.4	9:129175552-129178261	IER5L	immediate early response 5 like	protein coding	1231	69	0.955775
ENST00000373043.1	1:37806979-37809454	C1orf122	chromosome 1 open reading frame 122	protein coding	1905	32	0.955768
ENST00000545606.6	12:67269358-67319953	CAND1	cullin associated and neddylation dissociated 1	protein coding	2142	34	0.955758
ENST00000425464.6	CHR_HSCHR6_MHC_SSTO_CTG1:31721342-31730525	CLIC1	chloride intracellular channel 1	protein coding	1006	81	0.955749
ENST00000265626.8	20:57648392-57711536	PMEPA1	prostate transmembrane protein, androgen induced 1	protein coding	956	66	0.955734
ENST00000374980.3	20:34088309-34112243	EIF2S2	eukaryotic translation initiation factor 2 subunit beta	protein coding	1183	303	0.955722
ENST00000272462.3	2:110083870-110116022	MALL	mal, T cell differentiation protein like	protein coding	1841	59	0.955701
ENST00000216862.8	20:54153446-54173986	CYP24A1	cytochrome P450 family 24 subfamily A member 1	protein coding	2005	37	0.955697
ENST00000287263.8	8:37858618-37899497	RAB11FIP1	RAB11 family interacting protein 1	protein coding	4933	50	0.955584
ENST00000258781.11	7:44999475-45076469	CCM2	CCM2 scaffold protein	protein coding	1645	35	0.955551
ENST00000435856.2	CHR_HSCHR6_MHC_SSTO_CTG1:30735460-30736815	IER3	immediate early response 3	protein coding	908	55	0.955522
ENST00000370544.10	1:87328880-87348923	LMO4	LIM domain only 4	protein coding	1062	64	0.95549
ENST00000355451.8	7:44379119-44490658	NUDCD3	NudC domain containing 3	protein coding	2269	35	0.955462
ENST00000173527.6	5:129094749-129114028	ISOC1	isochorismatase domain containing 1	protein coding	969	39	0.955399
ENST00000434494.5	15:43746394-43773279	PDIA3	protein disulfide isomerase family A member 3	nonsense mediated decay	1811	36	0.955362
ENST00000445327.6	17:39737927-39747291	GRB7	growth factor receptor bound protein 7	protein coding	1874	219	0.955309
ENST00000314852.2	15:75639085-75648706	IMP3	IMP U3 small nucleolar ribonucleoprotein 3	protein coding	1542	40	0.955297
ENST00000231512.5	5:133955510-133968674	C5orf15	chromosome 5 open reading frame 15	protein coding	463	76	0.955278
ENST00000301244.12	19:38244035-38292615	SPINT2	serine peptidase inhibitor, Kunitz type 2	protein coding	1099	671	0.95524
ENST00000355451.8	7:44379119-44490658	NUDCD3	NudC domain containing 3	protein coding	1547	30	0.955159
ENST00000310786.10	6:109366514-109382467	CD164	CD164 molecule	protein coding	707	64	0.955158
ENST00000288235.9	15:59132434-59372871	MYO1E	myosin IE	protein coding	3842	65	0.955131
ENST00000300571.7	16:19856691-19886167	GPRC5B	G protein-coupled receptor class C group 5 member B	protein coding	3691	41	0.955112
ENST00000367284.10	1:202007945-202017183	ELF3	E74 like ETS transcription factor 3	protein coding	1473	57	0.955106
ENST00000491404.2	6:73489308-73525587	EEF1A1	eukaryotic translation elongation factor 1 alpha 1	retained intron	1878	250	0.955015
ENST00000245479.3	17:72121020-72126416	SOX9	SRY-box transcription factor 9	protein coding	2190	74	0.955008
ENST00000393078.5	14:94612384-94624055	SERPINA3	serpin family A member 3	protein coding	517	249	0.954989
ENST00000367976.4	6:131948176-131951372	CCN2	cellular communication network factor 2	protein coding	1294	378	0.954923
ENST00000580018.4	10:45972489-46003742	TIMM23	translocase of inner mitochondrial membrane 23	protein coding	826	88	0.954865
ENST00000177742.7	16:1771890-1773150	MRPS34	mitochondrial ribosomal protein S34	protein coding	756	122	0.954786
ENST00000614857.5	4:87975667-87983532	SPP1	secreted phosphoprotein 1	protein coding	818	50	0.954669
ENST00000245479.3	17:72121020-72126416	SOX9	SRY-box transcription factor 9	protein coding	2185	70	0.954616
ENST00000685864.1	15:43746394-43773279	PDIA3	protein disulfide isomerase family A member 3	retained intron	1857	31	0.954598
ENST00000677236.1	6:73489308-73525587	EEF1A1	eukaryotic translation elongation factor 1 alpha 1	protein coding	1633	94	0.954582
ENST00000300935.8	19:16111889-16134234	RAB8A	RAB8A, member RAS oncogene family	protein coding	1723	42	0.954575
ENST00000450744.1	CHR_HSCHR6_MHC_APD_CTG1:31894767-31897281	HSPA1B	heat shock protein family A (Hsp70) member 1B	protein coding	2197	31	0.954516
ENST00000258739.9	7:6445953-6484190	KDELR2	KDEL endoplasmic reticulum protein retention receptor 2	protein coding	2675	287	0.954486
ENST00000267984.4	15:81000923-81005788	TLNRD1	talin rod domain containing 1	protein coding	2311	43	0.954389
ENST00000678515.1	6:73489308-73525587	EEF1A1	eukaryotic translation elongation factor 1 alpha 1	protein coding	1607	659	0.954208
ENST00000472441.1	3:149369022-149377692	TM4SF1	transmembrane 4 L six family member 1	protein coding	2764	42	0.954193
ENST00000320676.11	X:136848004-136880764	RBMX	RNA binding motif protein X-linked	protein coding	1410	103	0.954052
ENST00000282388.4	2:43222402-43226606	ZFP36L2	ZFP36 ring finger protein like 2	protein coding	2033	47	0.953997
ENST00000300851.10	16:31090842-31095980	VKORC1	vitamin K epoxide reductase complex subunit 1	protein coding	732	50	0.953856
ENST00000359591.9	14:22871740-22881713	LRP10	LDL receptor related protein 10	protein coding	1499	34	0.953653
ENST00000490569.6	6:73489308-73525587	EEF1A1	eukaryotic translation elongation factor 1 alpha 1	retained intron	1942	698	0.953652
ENST00000397375.7	16:1771890-1773150	MRPS34	mitochondrial ribosomal protein S34	protein coding	719	37	0.95347
ENST00000375784.8	6:31730581-31739763	CLIC1	chloride intracellular channel 1	protein coding	969	169	0.953431
ENST00000260270.3	11:110429948-110464884	FDX1	ferredoxin 1	protein coding	820	32	0.953428
ENST00000493471.2	14:23016543-23035230	PSMB5	proteasome 20S subunit beta 5	protein coding	924	44	0.953396
ENST00000622633.5	16:11547722-11636381	LITAF	lipopolysaccharide induced TNF factor	protein coding	727	44	0.953312
ENST00000303004.5	20:50190830-50192668	CEBPB	CCAAT enhancer binding protein beta	protein coding	305	58	0.953145
ENST00000261868.10	15:44537125-44563029	EIF3J	eukaryotic translation initiation factor 3 subunit J	protein coding	1471	32	0.953141
ENST00000588234.6	19:13774456-13778773	C19orf53	chromosome 19 open reading frame 53	protein coding	374	85	0.953133
ENST00000253237.10	19:48445841-48457022	GRWD1	glutamate rich WD repeat containing 1	protein coding	1403	39	0.953119
ENST00000394211.7	17:39737927-39747291	GRB7	growth factor receptor bound protein 7	protein coding	1717	344	0.953116
ENST00000320623.10	16:69706996-69726668	NQO1	NAD(P)H quinone dehydrogenase 1	protein coding	1353	40	0.952959
ENST00000054950.4	11:32091074-32105722	RCN1	reticulocalbin 1	protein coding	2096	99	0.95268
ENST00000355029.9	10:5412557-5459056	NET1	neuroepithelial cell transforming 1	protein coding	1959	30	0.952657
ENST00000373783.3	10:62804720-62808479	ADO	2-aminoethanethiol dioxygenase	protein coding	1409	30	0.952615
ENST00000678508.1	6:73489308-73525587	EEF1A1	eukaryotic translation elongation factor 1 alpha 1	protein coding	1584	304	0.952599
ENST00000397070.6	8:38988808-38996824	TM2D2	TM2 domain containing 2	protein coding	1254	31	0.952528
ENST00000646252.2	CHR_HG2419_PATCH:144291591-144314720	HSF1	heat shock transcription factor 1	protein coding	1984	37	0.95247
ENST00000282570.4	2:69829660-69881384	GMCL1	germ cell-less 1, spermatogenesis associated	protein coding	1930	38	0.952453
ENST00000621943.4	1:43363398-43368074	ELOVL1	ELOVL fatty acid elongase 1	protein coding	1219	42	0.952412
ENST00000360876.9	7:2354086-2380745	EIF3B	eukaryotic translation initiation factor 3 subunit B	protein coding	2950	142	0.952381
ENST00000367976.4	6:131948176-131951372	CCN2	cellular communication network factor 2	protein coding	1267	375	0.952328
ENST00000577454.5	17:40121971-40136917	MSL1	MSL complex subunit 1	protein coding	1112	94	0.952288
ENST00000319285.5	16:30423615-30430030	DCTPP1	dCTP pyrophosphatase 1	protein coding	579	121	0.952111
ENST00000671713.1	CHR_HG2198_PATCH:74411133-74435802	SEMA7A	semaphorin 7A (John Milton Hagen blood group)	protein coding	2443	30	0.952034
ENST00000366672.5	1:230057990-230282122	GALNT2	polypeptide N-acetylgalactosaminyltransferase 2	protein coding	2162	44	0.952013
ENST00000617811.5	17:37686431-37745059	HNF1B	HNF1 homeobox B	protein coding	2238	51	0.952011
ENST00000367287.5	1:201955503-201970664	TIMM17A	translocase of inner mitochondrial membrane 17A	protein coding	665	91	0.951926
ENST00000617316.2	12:121626550-121642677	ORAI1	ORAI calcium release-activated calcium modulator 1	protein coding	1263	36	0.951888
ENST00000340958.4	7:73799542-73832690	CLDN4	claudin 4	protein coding	1448	199	0.951855
ENST00000373365.5	6:38675925-38703145	GLO1	glyoxalase I	protein coding	728	104	0.951802
ENST00000320743.8	12:58872149-58920504	LRIG3	leucine rich repeats and immunoglobulin like domains 3	protein coding	3630	65	0.95178
ENST00000264039.7	2:240435663-240468076	GPC1	glypican 1	protein coding	2333	33	0.951735
ENST00000369660.9	X:154483717-154486615	UBL4A	ubiquitin like 4A	protein coding	1186	35	0.951699
ENST00000435050.1	7:73799542-73832690	CLDN4	claudin 4	protein coding	3622	43	0.951695
ENST00000356663.8	19:1009648-1021179	TMEM259	transmembrane protein 259	protein coding	2086	32	0.951663
ENST00000054950.4	11:32091074-32105722	RCN1	reticulocalbin 1	protein coding	1123	99	0.951503
ENST00000219022.3	13:53028813-53052057	OLFM4	olfactomedin 4	protein coding	882	81	0.951492
ENST00000305885.3	11:61792911-61797238	FEN1	flap structure-specific endonuclease 1	protein coding	722	31	0.951413
ENST00000558518.6	19:11089462-11133820	LDLR	low density lipoprotein receptor	protein coding	4605	39	0.951395
ENST00000318443.10	15:73683966-73714514	CD276	CD276 molecule	protein coding	3235	40	0.951393
ENST00000353487.7	12:120762510-120904358	SPPL3	signal peptide peptidase like 3	protein coding	1758	35	0.951387
ENST00000519374.6	5:172983771-173035445	ATP6V0E1	ATPase H+ transporting V0 subunit e1	protein coding	561	213	0.951362
ENST00000300571.7	16:19856691-19886167	GPRC5B	G protein-coupled receptor class C group 5 member B	protein coding	1339	68	0.951281
ENST00000505306.5	17:50055968-50090481	ITGA3	integrin subunit alpha 3	retained intron	5036	109	0.951263
ENST00000339276.6	1:26863149-26864456	SFN	stratifin	protein coding	1160	84	0.951263
ENST00000332598.7	5:177592203-177597242	TMED9	transmembrane p24 trafficking protein 9	protein coding	799	277	0.951261
ENST00000279247.11	11:65180566-65212006	CAPN1	calpain 1	protein coding	2452	34	0.951247
ENST00000252818.5	19:18279694-18281622	JUND	JunD proto-oncogene, AP-1 transcription factor subunit	protein coding	1258	67	0.951219
ENST00000456863.6	CHR_HSCHR6_MHC_MANN_CTG1:31770035-31779217	CLIC1	chloride intracellular channel 1	protein coding	1071	71	0.951211
ENST00000357503.3	9:137277726-137282641	TOR4A	torsin family 4 member A	protein coding	3576	42	0.951209
ENST00000339464.9	22:45920366-45977162	WNT7B	Wnt family member 7B	protein coding	2445	32	0.951156
ENST00000612192.2	CHR_HSCHR8_3_CTG7:143710940-143720808	FAM83H	family with sequence similarity 83 member H	protein coding	5397	32	0.951145
ENST00000334976.11	19:50476400-50490871	EMC10	ER membrane protein complex subunit 10	protein coding	1618	48	0.951102
ENST00000269321.12	17:81867721-81871378	ARHGDIA	Rho GDP dissociation inhibitor alpha	protein coding	1527	175	0.951085
ENST00000351018.5	11:3826978-3840959	RHOG	ras homolog family member G	protein coding	1222	34	0.951049
ENST00000323571.9	17:40219304-40284136	WIPF2	WAS/WASL interacting protein family member 2	protein coding	2224	31	0.950968
ENST00000393080.8	14:94612384-94624055	SERPINA3	serpin family A member 3	protein coding	574	233	0.950916
ENST00000254351.9	2:20200797-20225433	SDC1	syndecan 1	protein coding	1422	75	0.9509
ENST00000244040.4	20:58309715-58367507	RAB22A	RAB22A, member RAS oncogene family	protein coding	1003	38	0.950797
ENST00000482348.5	17:75135248-75168281	JPT1	Jupiter microtubule associated homolog 1	protein coding	850	30	0.95079
ENST00000356663.8	19:1009648-1021179	TMEM259	transmembrane protein 259	protein coding	1890	35	0.950769
ENST00000225969.9	17:50367857-50373207	MRPL27	mitochondrial ribosomal protein L27	protein coding	488	34	0.950754
ENST00000228918.9	12:6375045-6391571	LTBR	lymphotoxin beta receptor	protein coding	1505	52	0.950709
ENST00000616577.4	13:45333471-45341284	TPT1	tumor protein, translationally-controlled 1	protein coding	1239	114	0.950674
ENST00000263102.7	10:59788747-59906556	CCDC6	coiled-coil domain containing 6	protein coding	4434	38	0.950595
ENST00000056233.4	7:26152198-26187137	NFE2L3	nuclear factor, erythroid 2 like 3	protein coding	2082	72	0.950535
ENST00000620103.4	1:155185824-155192916	MUC1	mucin 1, cell surface associated	protein coding	1738	30	0.950516
ENST00000395124.6	11:57406954-57427580	SLC43A3	solute carrier family 43 member 3	protein coding	1981	41	0.950512
ENST00000445736.1	CHR_HSCHR6_MHC_DBB_CTG1:31809921-31812441	HSPA1B	heat shock protein family A (Hsp70) member 1B	protein coding	2197	48	0.95049
ENST00000228918.9	12:6375045-6391571	LTBR	lymphotoxin beta receptor	protein coding	1768	41	0.950409
ENST00000275364.8	7:2728105-2844308	GNA12	G protein subunit alpha 12	protein coding	2484	32	0.950358
ENST00000243253.8	3:128051641-128071683	SEC61A1	SEC61 translocon subunit alpha 1	protein coding	1744	118	0.950236
ENST00000381611.8	2:10783391-10837977	PDIA6	protein disulfide isomerase family A member 6	protein coding	1827	40	0.950235
ENST00000216181.11	22:36281280-36388010	MYH9	myosin heavy chain 9	protein coding	6158	43	0.950156
ENST00000619850.2	20:38926312-38953106	FAM83D	family with sequence similarity 83 member D	protein coding	1356	34	0.950108
ENST00000672225.1	CHR_HG109_PATCH:14119830-14136931	ASF1B	anti-silencing function 1B histone chaperone	protein coding	732	32	0.950085
ENST00000320330.8	16:29816152-29822489	PAGR1	PAXIP1 associated glutamate rich protein 1	protein coding	1451	49	0.949995
ENST00000262395.10	17:28744011-28750956	TRAF4	TNF receptor associated factor 4	protein coding	1433	47	0.949954
ENST00000366607.5	1:235109341-235128837	TOMM20	translocase of outer mitochondrial membrane 20	protein coding	2026	43	0.949943
ENST00000367075.4	6:158765741-158819368	EZR	ezrin	protein coding	2144	268	0.949794
ENST00000242719.4	1:51236273-51273447	RNF11	ring finger protein 11	protein coding	855	35	0.949653
ENST00000265896.10	8:124998497-125022283	SQLE	squalene epoxidase	protein coding	906	71	0.949628
ENST00000309156.9	17:39737927-39747291	GRB7	growth factor receptor bound protein 7	protein coding	1857	413	0.949583
ENST00000262947.8	19:4641374-4670362	MYDGF	myeloid derived growth factor	protein coding	777	121	0.949561
ENST00000643372.3	CHR_HG2002_PATCH:228487382-228496188	RNF187	ring finger protein 187	protein coding	1031	31	0.949544
ENST00000523111.7	8:48008415-48064708	UBE2V2	ubiquitin conjugating enzyme E2 V2	protein coding	586	35	0.94953
ENST00000258796.12	7:2631986-2664802	TTYH3	tweety family member 3	protein coding	3804	37	0.949446
ENST00000380359.3	10:5412557-5459056	NET1	neuroepithelial cell transforming 1	protein coding	1816	33	0.94943
ENST00000373970.4	10:52314281-52318042	DKK1	dickkopf WNT signaling pathway inhibitor 1	protein coding	949	88	0.94942
ENST00000219271.4	16:58025754-58046901	MMP15	matrix metallopeptidase 15	protein coding	2396	37	0.949391
ENST00000367283.7	1:202007945-202017183	ELF3	E74 like ETS transcription factor 3	protein coding	1392	50	0.949353
ENST00000261601.8	18:158383-214629	USP14	ubiquitin specific peptidase 14	protein coding	1850	40	0.94933
ENST00000330720.7	19:48382575-48391551	KDELR1	KDEL endoplasmic reticulum protein retention receptor 1	protein coding	755	154	0.949288
ENST00000359470.6	1:207018522-207032756	C1orf116	chromosome 1 open reading frame 116	protein coding	1729	42	0.949218
ENST00000319357.6	7:43582758-43650713	STK17A	serine/threonine kinase 17a	protein coding	1400	50	0.949191
ENST00000296861.2	6:47231532-47309905	TNFRSF21	TNF receptor superfamily member 21	protein coding	1214	35	0.949137
ENST00000264832.8	19:10271093-10286615	ICAM1	intercellular adhesion molecule 1	protein coding	2319	30	0.949116
ENST00000397062.8	2:177227595-177392697	NFE2L2	nuclear factor, erythroid 2 like 2	protein coding	1525	30	0.949114
ENST00000393784.8	5:172834251-172952792	ERGIC1	endoplasmic reticulum-golgi intermediate compartment 1	protein coding	2096	41	0.949075
ENST00000391769.2	19:53864763-53876435	MYADM	myeloid associated differentiation marker	protein coding	2499	108	0.949043
ENST00000369660.9	X:154483717-154486615	UBL4A	ubiquitin like 4A	protein coding	1548	51	0.949002
ENST00000315970.12	12:57693955-57721557	OS9	OS9 endoplasmic reticulum lectin	protein coding	2156	61	0.948964
ENST00000404371.6	2:10783391-10837977	PDIA6	protein disulfide isomerase family A member 6	protein coding	1975	42	0.948956
ENST00000422447.8	11:18394560-18408425	LDHA	lactate dehydrogenase A	protein coding	1214	200	0.948876
ENST00000262947.8	19:4641374-4670362	MYDGF	myeloid derived growth factor	protein coding	630	120	0.948857
ENST00000650182.1	4:3503612-3532446	LRPAP1	LDL receptor related protein associated protein 1	protein coding	1299	44	0.948697
ENST00000676710.1	6:73489308-73525587	EEF1A1	eukaryotic translation elongation factor 1 alpha 1	protein coding	1596	301	0.948674
ENST00000366977.8	1:212726153-212791782	NSL1	NSL1 component of MIS12 kinetochore complex	protein coding	750	34	0.948559
ENST00000621829.4	17:59619689-59696956	CLTC	clathrin heavy chain	protein coding	5603	39	0.948406
ENST00000540200.6	17:28346633-28357527	POLDIP2	DNA polymerase delta interacting protein 2	protein coding	1709	51	0.948398
ENST00000356082.9	1:209614870-209652425	LAMB3	laminin subunit beta 3	protein coding	3797	63	0.948365
ENST00000530705.6	13:45333471-45341284	TPT1	tumor protein, translationally-controlled 1	protein coding	725	490	0.948295
ENST00000327111.8	5:93583222-93594611	NR2F1	nuclear receptor subfamily 2 group F member 1	protein coding	3378	30	0.948241
ENST00000367283.7	1:202007945-202017183	ELF3	E74 like ETS transcription factor 3	protein coding	1520	60	0.947975
ENST00000394609.6	2:54972187-55112621	RTN4	reticulon 4	protein coding	1716	44	0.947965
ENST00000660930.1	1:1216909-1232067	SDF4	stromal cell derived factor 4	protein coding	1936	37	0.947879
ENST00000367030.7	1:209614870-209652425	LAMB3	laminin subunit beta 3	protein coding	3730	39	0.947855
ENST00000378026.5	12:106237881-106304279	CKAP4	cytoskeleton associated protein 4	protein coding	1761	80	0.947849
ENST00000394536.4	5:141853090-141879246	PCDH1	protocadherin 1	protein coding	2832	46	0.947771
ENST00000303004.5	20:50190830-50192668	CEBPB	CCAAT enhancer binding protein beta	protein coding	1283	153	0.947745
ENST00000454580.7	19:38244035-38292615	SPINT2	serine peptidase inhibitor, Kunitz type 2	protein coding	925	90	0.947735
ENST00000279247.11	11:65180566-65212006	CAPN1	calpain 1	protein coding	2410	33	0.947658
ENST00000288937.7	11:6680385-6683340	MRPL17	mitochondrial ribosomal protein L17	protein coding	651	88	0.947636
ENST00000217446.8	20:34560542-34698790	PIGU	phosphatidylinositol glycan anchor biosynthesis class U	protein coding	1341	30	0.947617
ENST00000620103.4	1:155185824-155192916	MUC1	mucin 1, cell surface associated	protein coding	1780	33	0.947604
ENST00000375533.6	10:28677510-28682932	BAMBI	BMP and activin membrane bound inhibitor	protein coding	1048	45	0.94759
ENST00000317508.11	16:31131433-31135727	PRSS8	serine protease 8	protein coding	1435	84	0.94754
ENST00000305885.3	11:61792911-61797238	FEN1	flap structure-specific endonuclease 1	protein coding	675	34	0.947433
ENST00000221930.6	19:41301587-41353922	TGFB1	transforming growth factor beta 1	protein coding	503	74	0.947432
ENST00000618418.2	CHR_HSCHR11_1_CTG7:2928201-2929383	PHLDA2	pleckstrin homology like domain family A member 2	protein coding	684	89	0.947325
ENST00000552981.6	12:98593591-98606379	SLC25A3	solute carrier family 25 member 3	protein coding	1166	121	0.947303
ENST00000372491.4	9:129175552-129178261	IER5L	immediate early response 5 like	protein coding	1427	68	0.947233
ENST00000301458.10	19:8302127-8308358	CD320	CD320 molecule	protein coding	1147	51	0.947115
ENST00000478753.5	16:30443631-30445874	SEPHS2	selenophosphate synthetase 2	protein coding	1687	87	0.947092
ENST00000246912.8	17:42567072-42573239	MLX	MAX dimerization protein MLX	protein coding	1036	32	0.94692
ENST00000568908.5	16:57610652-57665580	ADGRG1	adhesion G protein-coupled receptor G1	protein coding	3390	31	0.946901
ENST00000350669.5	12:21635342-21757857	LDHB	lactate dehydrogenase B	protein coding	357	78	0.946888
ENST00000391548.1	CHR_HSCHR6_MHC_COX_CTG1:31815107-31817630	HSPA1B	heat shock protein family A (Hsp70) member 1B	protein coding	2197	200	0.94688
ENST00000378026.5	12:106237881-106304279	CKAP4	cytoskeleton associated protein 4	protein coding	1398	63	0.946843
ENST00000274311.3	5:52787916-52804044	PELO	pelota mRNA surveillance and ribosome rescue factor	protein coding	2189	35	0.946786
ENST00000312499.6	16:11249619-11381662	RMI2	RecQ mediated genome instability 2	protein coding	469	38	0.946723
ENST00000371696.7	9:136673143-136687457	AGPAT2	1-acylglycerol-3-phosphate O-acyltransferase 2	protein coding	1139	46	0.946703
ENST00000393033.9	19:14477760-14496149	GIPC1	GIPC PDZ domain containing family member 1	protein coding	1329	82	0.946702
ENST00000295522.4	3:190305707-190322446	CLDN1	claudin 1	protein coding	923	73	0.94661
ENST00000395145.3	7:73768997-73770270	CLDN3	claudin 3	protein coding	655	160	0.946548
ENST00000372014.5	6:44113451-44127452	MRPL14	mitochondrial ribosomal protein L14	protein coding	555	203	0.946496
ENST00000600480.2	19:6413102-6424811	KHSRP	KH-type splicing regulatory protein	protein coding	2725	46	0.946482
ENST00000651234.1	1:1020120-1056118	AGRN	agrin	protein coding	6671	33	0.946186
ENST00000424880.2	3:128051641-128071683	SEC61A1	SEC61 translocon subunit alpha 1	protein coding	2101	45	0.946
ENST00000271526.9	1:156750610-156800815	PRCC	proline rich mitotic checkpoint control factor	protein coding	1919	47	0.945935
ENST00000441618.1	CHR_HSCHR6_MHC_COX_CTG1:31802834-31805316	HSPA1A	heat shock protein family A (Hsp70) member 1A	protein coding	988	48	0.945863
ENST00000343411.8	16:84053761-84116942	MBTPS1	membrane bound transcription factor peptidase, site 1	protein coding	3899	44	0.945854
ENST00000261758.6	15:80946289-80989828	MESD	mesoderm development LRP chaperone	protein coding	762	41	0.945851
ENST00000426263.10	1:42925353-42958893	SLC2A1	solute carrier family 2 member 1	protein coding	1889	75	0.945848
ENST00000230461.11	6:75252924-75284948	TMEM30A	transmembrane protein 30A	protein coding	3080	38	0.94582
ENST00000287263.8	8:37858618-37899497	RAB11FIP1	RAB11 family interacting protein 1	protein coding	5839	71	0.945775
ENST00000679472.1	19:571277-583494	BSG	basigin (Ok blood group)	protein coding	1407	92	0.945706
ENST00000303575.9	14:75131469-75176612	TMED10	transmembrane p24 trafficking protein 10	protein coding	877	122	0.945697
ENST00000264993.8	3:133573686-133590261	CDV3	CDV3 homolog	protein coding	3024	53	0.945688
ENST00000323534.5	3:153162226-153170627	RAP2B	RAP2B, member of RAS oncogene family	protein coding	1631	80	0.945634
ENST00000397463.3	2:132643286-132671579	LYPD1	LY6/PLAUR domain containing 1	protein coding	1219	49	0.945619
ENST00000303577.7	2:70087477-70089203	PCBP1	poly(rC) binding protein 1	protein coding	294	195	0.945578
ENST00000498164.2	17:39728496-39730532	MIEN1	migration and invasion enhancer 1	retained intron	573	688	0.945567
ENST00000320031.13	17:50055968-50090481	ITGA3	integrin subunit alpha 3	protein coding	4227	76	0.945528
ENST00000401959.6	22:41673933-41690504	SNU13	small nuclear ribonucleoprotein 13	protein coding	1299	38	0.945473
ENST00000303127.12	5:177315805-177351840	LMAN2	lectin, mannose binding 2	protein coding	1140	275	0.945462
ENST00000419276.1	2:101002229-101024032	RPL31	ribosomal protein L31	nonsense mediated decay	716	125	0.945322
ENST00000396076.5	12:21635342-21757857	LDHB	lactate dehydrogenase B	protein coding	592	124	0.945282
ENST00000302516.10	16:70523791-70577670	SF3B3	splicing factor 3b subunit 3	protein coding	4000	47	0.945234
ENST00000456936.4	5:115613210-115632992	TMED7	transmembrane p24 trafficking protein 7	protein coding	3380	117	0.945211
ENST00000258796.12	7:2631986-2664802	TTYH3	tweety family member 3	protein coding	3751	44	0.9452
ENST00000372491.4	9:129175552-129178261	IER5L	immediate early response 5 like	protein coding	1033	56	0.945092
ENST00000372014.5	6:44113451-44127452	MRPL14	mitochondrial ribosomal protein L14	protein coding	476	189	0.944863
ENST00000642480.2	7:5526409-5563902	ACTB	actin beta	protein coding	1425	572	0.944787
ENST00000397463.3	2:132643286-132671579	LYPD1	LY6/PLAUR domain containing 1	protein coding	1227	47	0.944784
ENST00000303596.3	16:67842320-67844195	THAP11	THAP domain containing 11	protein coding	1508	58	0.944762
ENST00000334220.9	14:74881891-74903743	DLST	dihydrolipoamide S-succinyltransferase	protein coding	1438	30	0.944754
ENST00000367103.4	1:206684905-206734281	MAPKAPK2	MAPK activated protein kinase 2	protein coding	1665	54	0.944751
ENST00000583313.7	1:145921556-145927678	RBM8A	RNA binding motif protein 8A	protein coding	651	30	0.944647
ENST00000379056.5	13:45333471-45341284	TPT1	tumor protein, translationally-controlled 1	protein coding	680	85	0.944532
ENST00000466521.5	16:30114105-30123506	MAPK3	mitogen-activated protein kinase 3	nonsense mediated decay	1463	33	0.944451
ENST00000399022.9	18:35984387-36067576	RPRD1A	regulation of nuclear pre-mRNA domain containing 1A	protein coding	3975	31	0.944324
ENST00000433922.6	7:16646131-16706523	BZW2	basic leucine zipper and W2 domains 2	protein coding	1642	46	0.94429
ENST00000451137.7	1:85580761-85584589	CCN1	cellular communication network factor 1	protein coding	1212	57	0.944273
ENST00000467132.5	14:94612384-94624055	SERPINA3	serpin family A member 3	protein coding	2604	195	0.944259
ENST00000356303.7	6:73489308-73525587	EEF1A1	eukaryotic translation elongation factor 1 alpha 1	protein coding	1689	260	0.944194
ENST00000313608.13	17:57834781-57850056	MRPS23	mitochondrial ribosomal protein S23	protein coding	684	47	0.944033
ENST00000429102.6	16:68636189-68727468	CDH3	cadherin 3	protein coding	3304	30	0.94403
ENST00000448552.7	16:69118010-69132588	CHTF8	chromosome transmission fidelity factor 8	protein coding	2539	32	0.944028
ENST00000403532.7	22:28794555-28800597	XBP1	X-box binding protein 1	protein coding	1088	59	0.943996
ENST00000602540.5	12:76025447-76031776	PHLDA1	pleckstrin homology like domain family A member 1	protein coding	1419	34	0.943872
ENST00000278903.11	11:125569280-125584684	EI24	EI24 autophagy associated transmembrane protein	protein coding	1469	31	0.943785
ENST00000302754.6	19:12791486-12793315	JUNB	JunB proto-oncogene, AP-1 transcription factor subunit	protein coding	1554	130	0.943774
ENST00000512914.1	4:6640091-6642729	MRFAP1	Morf4 family associated protein 1	retained intron	1781	38	0.943648
ENST00000246533.8	19:36139953-36150353	CAPNS1	calpain small subunit 1	protein coding	1118	84	0.943644
ENST00000316594.6	X:101408222-101414133	HNRNPH2	heterogeneous nuclear ribonucleoprotein H2	protein coding	331	40	0.943575
ENST00000296181.9	3:124761948-124901418	ITGB5	integrin subunit beta 5	protein coding	3005	103	0.9435
ENST00000340450.7	1:40040233-40072649	CAP1	cyclase associated actin cytoskeleton regulatory protein 1	protein coding	1753	35	0.943434
ENST00000291442.4	19:17231883-17245919	NR2F6	nuclear receptor subfamily 2 group F member 6	protein coding	2100	39	0.943353
ENST00000512914.1	4:6640091-6642729	MRFAP1	Morf4 family associated protein 1	retained intron	1576	38	0.943331
ENST00000243253.8	3:128051641-128071683	SEC61A1	SEC61 translocon subunit alpha 1	protein coding	1637	105	0.943227
ENST00000260356.6	15:39581079-39599466	THBS1	thrombospondin 1	protein coding	4202	62	0.943138
ENST00000566843.1	15:75336020-75343224	COMMD4	COMM domain containing 4	retained intron	2130	31	0.943109
ENST00000381346.9	14:67676800-67695793	RDH11	retinol dehydrogenase 11	protein coding	1361	50	0.943109
ENST00000545241.2	CHR_HSCHR6_MHC_COX_CTG1:31815107-31817630	HSPA1B	heat shock protein family A (Hsp70) member 1B	protein coding	2021	69	0.942891
ENST00000273480.4	3:141738249-141747560	RNF7	ring finger protein 7	protein coding	358	94	0.942851
ENST00000358432.8	1:16124337-16156069	EPHA2	EPH receptor A2	protein coding	3156	45	0.94284
ENST00000530028.3	15:48878134-48880173	EID1	EP300 interacting inhibitor of differentiation 1	protein coding	756	92	0.942824
ENST00000285814.9	2:121726945-121736911	NIFK	nucleolar protein interacting with the FHA domain of MKI67	protein coding	960	36	0.942816
ENST00000388913.4	8:143723933-143738234	FAM83H	family with sequence similarity 83 member H	protein coding	5375	32	0.94275
ENST00000360612.5	22:49960768-49964072	PIM3	Pim-3 proto-oncogene, serine/threonine kinase	protein coding	1325	35	0.942712
ENST00000254351.9	2:20200797-20225433	SDC1	syndecan 1	protein coding	1957	88	0.942681
ENST00000000412.8	12:8940361-8949761	M6PR	mannose-6-phosphate receptor, cation dependent	protein coding	2271	76	0.942656
ENST00000337147.11	6:158765741-158819368	EZR	ezrin	protein coding	2153	336	0.942615
ENST00000343043.7	1:155687960-155739010	DAP3	death associated protein 3	protein coding	1490	32	0.942602
ENST00000054950.4	11:32091074-32105722	RCN1	reticulocalbin 1	protein coding	2101	108	0.942576
ENST00000333503.8	16:2211593-2214840	PGP	phosphoglycolate phosphatase	protein coding	950	122	0.942537
ENST00000680628.1	20:58985686-59008238	CTSZ	cathepsin Z	retained intron	2398	31	0.942522
ENST00000244040.4	20:58309715-58367507	RAB22A	RAB22A, member RAS oncogene family	protein coding	1031	40	0.942461
ENST00000380815.5	6:1623806-2245605	GMDS	GDP-mannose 4,6-dehydratase	protein coding	1214	38	0.942292
ENST00000464506.2	X:13689128-13710504	RAB9A	RAB9A, member RAS oncogene family	protein coding	518	34	0.94226
ENST00000341744.8	20:57648392-57711536	PMEPA1	prostate transmembrane protein, androgen induced 1	protein coding	1285	365	0.942159
ENST00000278671.10	11:72085895-72103297	LAMTOR1	late endosomal/lysosomal adaptor, MAPK and MTOR activator 1	protein coding	744	71	0.942155
ENST00000620552.4	1:1020120-1056118	AGRN	agrin	protein coding	6734	43	0.942126
ENST00000323666.10	12:95473520-95515839	METAP2	methionyl aminopeptidase 2	protein coding	1658	45	0.942124
ENST00000314852.2	15:75639085-75648706	IMP3	IMP U3 small nucleolar ribonucleoprotein 3	protein coding	1714	40	0.942092
ENST00000253047.7	19:47045909-47048624	TMEM160	transmembrane protein 160	protein coding	629	55	0.942014
ENST00000359470.6	1:207018522-207032756	C1orf116	chromosome 1 open reading frame 116	protein coding	2066	51	0.941754
ENST00000553947.1	14:94592058-94624646	-	novel protein	nonsense mediated decay	2419	437	0.941666
ENST00000398022.7	20:32109714-32167258	TM9SF4	transmembrane 9 superfamily member 4	protein coding	1952	32	0.941659
ENST00000545241.2	CHR_HSCHR6_MHC_COX_CTG1:31815107-31817630	HSPA1B	heat shock protein family A (Hsp70) member 1B	protein coding	2013	68	0.941613
ENST00000247843.7	12:69359710-69390870	YEATS4	YEATS domain containing 4	protein coding	981	50	0.941559
ENST00000451137.7	1:85580761-85584589	CCN1	cellular communication network factor 1	protein coding	1366	63	0.941552
ENST00000300935.8	19:16111889-16134234	RAB8A	RAB8A, member RAS oncogene family	protein coding	677	33	0.941528
ENST00000478753.5	16:30443631-30445874	SEPHS2	selenophosphate synthetase 2	protein coding	1048	60	0.941493
ENST00000330899.5	9:33025273-33039907	DNAJA1	DnaJ heat shock protein family (Hsp40) member A1	protein coding	1375	190	0.941446
ENST00000367030.7	1:209614870-209652425	LAMB3	laminin subunit beta 3	protein coding	3565	37	0.941319
ENST00000495333.6	6:73489308-73525587	EEF1A1	eukaryotic translation elongation factor 1 alpha 1	retained intron	1620	339	0.941225
ENST00000372638.4	1:40861054-40862363	CITED4	Cbp/p300 interacting transactivator with Glu/Asp rich carboxy-terminal domain 4	protein coding	976	83	0.941217
ENST00000317508.11	16:31131433-31135727	PRSS8	serine protease 8	protein coding	1684	88	0.941132
ENST00000262776.8	17:78971238-78979947	LGALS3BP	galectin 3 binding protein	protein coding	908	199	0.941086
ENST00000620552.4	1:1020120-1056118	AGRN	agrin	protein coding	6356	56	0.941015
ENST00000316149.8	6:96889315-96897891	NDUFAF4	NADH:ubiquinone oxidoreductase complex assembly factor 4	protein coding	490	34	0.940949
ENST00000397764.8	7:113116718-113118560	SMIM30	small integral membrane protein 30	protein coding	321	54	0.940909
ENST00000312499.6	16:11249619-11381662	RMI2	RecQ mediated genome instability 2	protein coding	1032	37	0.940854
ENST00000445327.6	17:39737927-39747291	GRB7	growth factor receptor bound protein 7	protein coding	1815	185	0.94081
ENST00000371253.7	6:46997708-47042350	ADGRF1	adhesion G protein-coupled receptor F1	protein coding	1404	30	0.940781
ENST00000014914.6	12:12891559-12917937	GPRC5A	G protein-coupled receptor class C group 5 member A	protein coding	6454	90	0.940706
ENST00000287437.8	8:125091679-125367120	NSMCE2	NSE2 (MMS21) homolog, SMC5-SMC6 complex SUMO ligase	protein coding	1041	32	0.940671
ENST00000304834.11	17:75135248-75168281	JPT1	Jupiter microtubule associated homolog 1	nonsense mediated decay	890	233	0.94061
ENST00000394536.4	5:141853090-141879246	PCDH1	protocadherin 1	protein coding	2376	37	0.940442
ENST00000635647.1	19:797075-812327	PTBP1	polypyrimidine tract binding protein 1	protein coding	2394	37	0.940391
ENST00000265896.10	8:124998497-125022283	SQLE	squalene epoxidase	protein coding	773	63	0.940385
ENST00000392509.6	12:120469850-120498493	DYNLL1	dynein light chain LC8-type 1	protein coding	540	32	0.940331
ENST00000394166.8	15:96325938-96340263	NR2F2	nuclear receptor subfamily 2 group F member 2	protein coding	2048	37	0.940313
ENST00000620514.1	6:79201245-79234738	HMGN3	high mobility group nucleosomal binding domain 3	protein coding	668	34	0.940218
ENST00000369498.8	X:155025980-155060304	FUNDC2	FUN14 domain containing 2	protein coding	1074	44	0.940113
ENST00000261622.5	16:87830023-87869507	SLC7A5	solute carrier family 7 member 5	protein coding	3379	147	0.940082
ENST00000333926.6	10:58269162-58289586	CISD1	CDGSH iron sulfur domain 1	protein coding	444	74	0.940061
ENST00000242719.4	1:51236273-51273447	RNF11	ring finger protein 11	protein coding	798	31	0.940017
ENST00000359651.7	1:202007945-202017183	ELF3	E74 like ETS transcription factor 3	protein coding	4537	89	0.939991
ENST00000477812.2	7:5526409-5563902	ACTB	actin beta	retained intron	1890	940	0.939963
ENST00000476993.2	1:1434861-1442882	VWA1	von Willebrand factor A domain containing 1	protein coding	2028	69	0.939831
ENST00000577454.5	17:40121971-40136917	MSL1	MSL complex subunit 1	protein coding	1258	94	0.939824
ENST00000323249.8	5:177446445-177456286	PRR7	proline rich 7, synaptic	protein coding	1282	81	0.939824
ENST00000367602.8	1:180154869-180204030	QSOX1	quiescin sulfhydryl oxidase 1	protein coding	1839	66	0.939815
ENST00000302754.6	19:12791486-12793315	JUNB	JunB proto-oncogene, AP-1 transcription factor subunit	protein coding	607	70	0.939798
ENST00000506437.1	17:50055968-50090481	ITGA3	integrin subunit alpha 3	retained intron	2611	39	0.939731
ENST00000380752.10	13:29509414-29595688	SLC7A1	solute carrier family 7 member 1	protein coding	6726	31	0.939685
ENST00000226004.8	17:43766125-43778977	DUSP3	dual specificity phosphatase 3	protein coding	3785	31	0.939658
ENST00000619850.2	20:38926312-38953106	FAM83D	family with sequence similarity 83 member D	protein coding	1577	34	0.939629
ENST00000267202.7	12:122865330-122896127	VPS37B	VPS37B subunit of ESCRT-I	protein coding	1054	61	0.93958
ENST00000369980.8	X:154010506-154019902	IRAK1	interleukin 1 receptor associated kinase 1	protein coding	1085	31	0.939521
ENST00000563281.2	3:51391285-51397908	RBM15B	RNA binding motif protein 15B	protein coding	2778	43	0.939458
ENST00000617316.2	12:121626550-121642677	ORAI1	ORAI calcium release-activated calcium modulator 1	protein coding	1044	42	0.939422
ENST00000302517.8	5:139647299-139683882	CXXC5	CXXC finger protein 5	protein coding	1513	48	0.939402
ENST00000392359.8	17:82018702-82024107	CENPX	centromere protein X	protein coding	467	32	0.93936
ENST00000244711.4	6:43011143-43016868	MEA1	male-enhanced antigen 1	protein coding	745	31	0.939338
ENST00000316660.7	18:59899996-59904305	PMAIP1	phorbol-12-myristate-13-acetate-induced protein 1	protein coding	713	46	0.939308
ENST00000440191.6	3:186783205-186789897	EIF4A2	eukaryotic translation initiation factor 4A2	protein coding	1464	58	0.939307
ENST00000261769.10	16:68737292-68835537	CDH1	cadherin 1	protein coding	2777	77	0.93927
ENST00000240185.8	1:11012344-11030528	TARDBP	TAR DNA binding protein	protein coding	2205	47	0.939139
ENST00000392508.2	12:120469850-120498493	DYNLL1	dynein light chain LC8-type 1	protein coding	425	175	0.938888
ENST00000215570.8	19:2425625-2427586	TIMM13	translocase of inner mitochondrial membrane 13	protein coding	646	81	0.938841
ENST00000249289.5	7:128862856-128865847	ATP6V1F	ATPase H+ transporting V1 subunit F	protein coding	413	54	0.938823
ENST00000331497.3	15:90265659-90275778	NGRN	neugrin, neurite outgrowth associated	processed transcript	1066	51	0.938808
ENST00000305885.3	11:61792911-61797238	FEN1	flap structure-specific endonuclease 1	protein coding	1676	64	0.938757
ENST00000319694.3	7:29563835-29567293	PRR15	proline rich 15	protein coding	445	32	0.938724
ENST00000649764.2	17:80134369-80147151	EIF4A3	eukaryotic translation initiation factor 4A3	protein coding	158	50	0.938617
ENST00000262061.7	12:54301202-54351846	COPZ1	COPI coat complex subunit zeta 1	protein coding	1682	112	0.938571
ENST00000369980.8	X:154010506-154019902	IRAK1	interleukin 1 receptor associated kinase 1	protein coding	2626	59	0.938488
ENST00000320912.8	4:6640091-6642729	MRFAP1	Morf4 family associated protein 1	protein coding	1555	55	0.938479
ENST00000397492.1	22:31944522-31957603	YWHAH	tyrosine 3-monooxygenase/tryptophan 5-monooxygenase activation protein eta	protein coding	953	63	0.938293
ENST00000439383.5	3:184299198-184309050	PSMD2	proteasome 26S subunit ubiquitin receptor, non-ATPase 2	protein coding	2496	45	0.938275
ENST00000356978.9	14:90396502-90408268	CALM1	calmodulin 1	protein coding	1367	139	0.93824
ENST00000317508.11	16:31131433-31135727	PRSS8	serine protease 8	protein coding	1754	65	0.938238
ENST00000263574.9	11:130068147-130144811	APLP2	amyloid beta precursor like protein 2	protein coding	2495	30	0.93823
ENST00000361813.5	1:156249224-156282825	SMG5	SMG5 nonsense mediated mRNA decay factor	protein coding	4177	56	0.938191
ENST00000264039.7	2:240435663-240468076	GPC1	glypican 1	protein coding	1970	31	0.938106
ENST00000450236.2	CHR_HSCHR6_MHC_MANN_CTG1:30787857-30789212	IER3	immediate early response 3	protein coding	617	74	0.937896
ENST00000357732.8	2:54972187-55112621	RTN4	reticulon 4	protein coding	2210	114	0.937889
ENST00000371269.9	1:54849627-54887195	DHCR24	24-dehydrocholesterol reductase	protein coding	3094	93	0.937865
ENST00000263864.10	2:85561562-85582031	VAMP8	vesicle associated membrane protein 8	protein coding	565	42	0.937842
ENST00000345057.9	16:67154185-67159909	TRADD	TNFRSF1A associated via death domain	protein coding	1346	45	0.937715
ENST00000343411.8	16:84053761-84116942	MBTPS1	membrane bound transcription factor peptidase, site 1	protein coding	3954	42	0.937704
ENST00000567835.5	16:57610652-57665580	ADGRG1	adhesion G protein-coupled receptor G1	protein coding	3267	31	0.937663
ENST00000367283.7	1:202007945-202017183	ELF3	E74 like ETS transcription factor 3	protein coding	1587	55	0.937652
ENST00000383463.9	3:129278828-129306186	HMCES	5-hydroxymethylcytosine binding, ES cell specific	protein coding	1131	48	0.937647
ENST00000393930.5	17:41754604-41786931	JUP	junction plakoglobin	protein coding	2820	84	0.937643
ENST00000309137.13	16:57152466-57186116	PSME3IP1	proteasome activator subunit 3 interacting protein 1	protein coding	1045	32	0.937572
ENST00000602540.5	12:76025447-76031776	PHLDA1	pleckstrin homology like domain family A member 1	protein coding	1284	35	0.93747
ENST00000379412.9	11:18394560-18408425	LDHA	lactate dehydrogenase A	protein coding	1473	108	0.937455
ENST00000340958.4	7:73799542-73832690	CLDN4	claudin 4	protein coding	963	140	0.937445
ENST00000343411.8	16:84053761-84116942	MBTPS1	membrane bound transcription factor peptidase, site 1	protein coding	4103	42	0.937399
ENST00000602725.5	1:31906421-31944856	PTP4A2	protein tyrosine phosphatase 4A2	protein coding	2674	30	0.937355
ENST00000304191.4	15:82986210-82991057	RAMAC	RNA guanine-7 methyltransferase activating subunit	protein coding	533	43	0.937349
ENST00000395124.6	11:57406954-57427580	SLC43A3	solute carrier family 43 member 3	protein coding	2242	55	0.937281
ENST00000254351.9	2:20200797-20225433	SDC1	syndecan 1	protein coding	1392	74	0.937219
ENST00000254351.9	2:20200797-20225433	SDC1	syndecan 1	protein coding	2132	88	0.937197
ENST00000401722.7	12:98593591-98606379	SLC25A3	solute carrier family 25 member 3	protein coding	1257	39	0.937176
ENST00000007390.3	16:1349240-1351878	TSR3	TSR3 ribosome maturation factor	protein coding	1064	70	0.9371
ENST00000313732.9	16:84974175-85011535	ZDHHC7	zinc finger DHHC-type palmitoyltransferase 7	protein coding	2702	32	0.937089
ENST00000263102.7	10:59788747-59906556	CCDC6	coiled-coil domain containing 6	protein coding	5395	68	0.937047
ENST00000260408.8	15:58588809-58749791	ADAM10	ADAM metallopeptidase domain 10	protein coding	2405	68	0.937037
ENST00000350320.11	7:35800932-35907110	SEPTIN7	septin 7	protein coding	1807	81	0.937021
ENST00000442011.7	5:136028988-136063818	TGFBI	transforming growth factor beta induced	protein coding	2188	56	0.937
ENST00000278742.6	11:130159782-130210362	ST14	ST14 transmembrane serine protease matriptase	protein coding	2974	136	0.936931
ENST00000323037.5	7:30284597-30367689	ZNRF2	zinc and ring finger 2	protein coding	1679	51	0.936929
ENST00000371222.4	1:58776845-58784048	JUN	Jun proto-oncogene, AP-1 transcription factor subunit	protein coding	2350	42	0.936923
ENST00000369660.9	X:154483717-154486615	UBL4A	ubiquitin like 4A	protein coding	1251	38	0.936889
ENST00000418285.6	CHR_HSCHR6_MHC_MCF_CTG1:31806863-31816046	CLIC1	chloride intracellular channel 1	protein coding	1071	73	0.936727
ENST00000266069.5	20:62938147-62948475	GID8	GID complex subunit 8 homolog	protein coding	902	83	0.936727
ENST00000243253.8	3:128051641-128071683	SEC61A1	SEC61 translocon subunit alpha 1	protein coding	2425	114	0.936642
ENST00000424880.2	3:128051641-128071683	SEC61A1	SEC61 translocon subunit alpha 1	protein coding	2742	49	0.936608
ENST00000439696.3	14:68787660-68796253	ZFP36L1	ZFP36 ring finger protein like 1	protein coding	2618	46	0.936506
ENST00000356805.9	2:54456317-54671446	SPTBN1	spectrin beta, non-erythrocytic 1	protein coding	7335	51	0.936487
ENST00000313368.8	5:141259884-141320784	TAF7	TATA-box binding protein associated factor 7	protein coding	1796	49	0.936474
ENST00000677693.1	5:138553756-138575675	HSPA9	heat shock protein family A (Hsp70) member 9	nonsense mediated decay	2706	38	0.936448
ENST00000353487.7	12:120762510-120904358	SPPL3	signal peptide peptidase like 3	protein coding	1930	41	0.936448
ENST00000314852.2	15:75639085-75648706	IMP3	IMP U3 small nucleolar ribonucleoprotein 3	protein coding	1696	31	0.936251
ENST00000259512.9	8:123013170-123042302	DERL1	derlin 1	protein coding	1292	33	0.936116
ENST00000314423.12	16:69131291-69231130	UTP4	UTP4 small subunit processome component	protein coding	2134	34	0.936018
ENST00000287263.8	8:37858618-37899497	RAB11FIP1	RAB11 family interacting protein 1	protein coding	4803	43	0.936013
ENST00000367602.8	1:180154869-180204030	QSOX1	quiescin sulfhydryl oxidase 1	protein coding	1085	77	0.935994
ENST00000367602.8	1:180154869-180204030	QSOX1	quiescin sulfhydryl oxidase 1	protein coding	1560	79	0.935916
ENST00000456936.4	5:115613210-115632992	TMED7	transmembrane p24 trafficking protein 7	protein coding	993	46	0.935902
ENST00000292431.5	19:13116862-13141147	NACC1	nucleus accumbens associated 1	protein coding	4264	50	0.935896
ENST00000511450.5	5:83052846-83077863	TMEM167A	transmembrane protein 167A	processed transcript	383	46	0.93587
ENST00000262225.8	12:123584533-123598582	TMED2	transmembrane p24 trafficking protein 2	protein coding	787	343	0.935836
ENST00000393078.5	14:94612384-94624055	SERPINA3	serpin family A member 3	protein coding	1521	371	0.93571
ENST00000253237.10	19:48445841-48457022	GRWD1	glutamate rich WD repeat containing 1	protein coding	2018	47	0.935697
ENST00000351328.8	12:56271699-56300391	CS	citrate synthase	protein coding	1514	46	0.935611
ENST00000262461.7	5:128083766-128189677	SLC12A2	solute carrier family 12 member 2	protein coding	4055	59	0.93556
ENST00000329841.10	15:100877714-100916626	ALDH1A3	aldehyde dehydrogenase 1 family member A3	protein coding	1791	65	0.935466
ENST00000413518.5	19:58305319-58315663	ERVK3-1	endogenous retrovirus group K3 member 1	protein coding	748	43	0.935424
ENST00000230340.9	6:41921499-41933046	BYSL	bystin like	protein coding	1504	34	0.935361
ENST00000398532.9	17:40121971-40136917	MSL1	MSL complex subunit 1	protein coding	1666	33	0.935323
ENST00000448750.7	12:130872037-130877678	RAN	RAN, member RAS oncogene family	protein coding	954	92	0.935297
ENST00000565644.5	16:87830023-87869507	SLC7A5	solute carrier family 7 member 5	protein coding	2806	69	0.935254
ENST00000337195.9	10:124984317-125161170	CTBP2	C-terminal binding protein 2	protein coding	1786	31	0.935204
ENST00000330843.9	8:37858618-37899497	RAB11FIP1	RAB11 family interacting protein 1	protein coding	7771	59	0.935092
ENST00000530705.6	13:45333471-45341284	TPT1	tumor protein, translationally-controlled 1	protein coding	1135	67	0.935064
ENST00000318407.5	2:241551424-241574131	BOK	BCL2 family apoptosis regulator BOK	protein coding	2552	38	0.934979
ENST00000309922.7	3:101561868-101566446	TRMT10C	tRNA methyltransferase 10C, mitochondrial RNase P subunit	protein coding	675	30	0.934946
ENST00000610520.5	6:73489308-73525587	EEF1A1	eukaryotic translation elongation factor 1 alpha 1	protein coding	1544	377	0.934909
ENST00000275364.8	7:2728105-2844308	GNA12	G protein subunit alpha 12	protein coding	2968	33	0.934894
ENST00000269216.10	18:22169589-22202528	GATA6	GATA binding protein 6	protein coding	2182	33	0.934867
ENST00000361611.11	14:23016543-23035230	PSMB5	proteasome 20S subunit beta 5	protein coding	849	90	0.934761
ENST00000240333.12	17:49700934-49709014	SLC35B1	solute carrier family 35 member B1	protein coding	1193	38	0.93462
ENST00000311528.10	16:89560677-89564542	RPL13	ribosomal protein L13	protein coding	827	66	0.934616
ENST00000521288.2	3:131381671-131388830	NUDT16	nudix hydrolase 16	protein coding	568	30	0.934482
ENST00000481195.6	5:134194332-134226073	PPP2CA	protein phosphatase 2 catalytic subunit alpha	protein coding	1427	198	0.934418
ENST00000368376.8	1:155208695-155213824	MTX1	metaxin 1	protein coding	1532	36	0.934391
ENST00000265896.10	8:124998497-125022283	SQLE	squalene epoxidase	protein coding	758	51	0.934381
ENST00000537526.6	17:20999596-21043760	USP22	ubiquitin specific peptidase 22	protein coding	4612	31	0.93438
ENST00000344034.5	2:27381195-27409591	PPM1G	protein phosphatase, Mg2+/Mn2+ dependent 1G	protein coding	2108	38	0.934373
ENST00000430065.1	CHR_HSCHR6_MHC_APD_CTG1:31882493-31884975	HSPA1A	heat shock protein family A (Hsp70) member 1A	protein coding	988	206	0.934369
ENST00000215071.9	19:38374550-38383824	PSMD8	proteasome 26S subunit, non-ATPase 8	protein coding	1163	59	0.934265
ENST00000287218.9	6:37819727-38154624	ZFAND3	zinc finger AN1-type containing 3	protein coding	1004	30	0.934081
ENST00000199448.9	7:37683843-37951936	EPDR1	ependymin related 1	protein coding	1045	35	0.934049
ENST00000296370.4	4:6693878-6697170	S100P	S100 calcium binding protein P	protein coding	334	93	0.933992
ENST00000395816.7	20:57648392-57711536	PMEPA1	prostate transmembrane protein, androgen induced 1	protein coding	846	39	0.933916
ENST00000367284.10	1:202007945-202017183	ELF3	E74 like ETS transcription factor 3	protein coding	1278	40	0.933776
ENST00000244815.9	2:237627587-237813682	LRRFIP1	LRR binding FLII interacting protein 1	protein coding	2742	30	0.933761
ENST00000677342.1	X:154428633-154436516	ATP6AP1	ATPase H+ transporting accessory protein 1	nonsense mediated decay	1800	32	0.933699
ENST00000545606.6	12:67269358-67319953	CAND1	cullin associated and neddylation dissociated 1	protein coding	2580	41	0.933625
ENST00000422167.6	CHR_HSCHR6_MHC_DBB_CTG1:31712749-31721936	CLIC1	chloride intracellular channel 1	protein coding	1006	100	0.933517
ENST00000528157.7	3:51385291-51389397	MANF	mesencephalic astrocyte derived neurotrophic factor	protein coding	550	138	0.933421
ENST00000485303.6	3:111070071-111275563	NECTIN3	nectin cell adhesion molecule 3	protein coding	1868	30	0.933368
ENST00000392359.8	17:82018702-82024107	CENPX	centromere protein X	protein coding	429	34	0.933207
ENST00000507110.6	5:44808947-44820428	MRPS30	mitochondrial ribosomal protein S30	protein coding	1357	37	0.933131
ENST00000323037.5	7:30284597-30367689	ZNRF2	zinc and ring finger 2	protein coding	1105	42	0.93311
ENST00000269321.12	17:81867721-81871378	ARHGDIA	Rho GDP dissociation inhibitor alpha	protein coding	669	147	0.933048
ENST00000221930.6	19:41301587-41353922	TGFB1	transforming growth factor beta 1	protein coding	371	66	0.933009
ENST00000618876.2	CHR_HSCHR17_7_CTG4:38506329-38530590	MLLT6	MLLT6, PHD finger containing	protein coding	6822	47	0.932979
ENST00000314852.2	15:75639085-75648706	IMP3	IMP U3 small nucleolar ribonucleoprotein 3	protein coding	1429	34	0.932854
ENST00000396987.7	8:41577187-41625001	GPAT4	glycerol-3-phosphate acyltransferase 4	protein coding	2393	35	0.932847
ENST00000261798.10	5:149492982-149551471	CSNK1A1	casein kinase 1 alpha 1	protein coding	1704	52	0.932841
ENST00000455785.7	1:25884181-25906991	STMN1	stathmin 1	protein coding	594	177	0.932828
ENST00000567835.5	16:57610652-57665580	ADGRG1	adhesion G protein-coupled receptor G1	protein coding	2485	32	0.932735
ENST00000379731.5	9:33104082-33167356	B4GALT1	beta-1,4-galactosyltransferase 1	protein coding	3871	50	0.932425
ENST00000368376.8	1:155208695-155213824	MTX1	metaxin 1	protein coding	1391	34	0.932385
ENST00000381150.5	2:20200797-20225433	SDC1	syndecan 1	protein coding	1550	34	0.932369
ENST00000261601.8	18:158383-214629	USP14	ubiquitin specific peptidase 14	protein coding	1755	40	0.932212
ENST00000361505.10	14:20468954-20477089	PNP	purine nucleoside phosphorylase	protein coding	1408	43	0.932193
ENST00000380752.10	13:29509414-29595688	SLC7A1	solute carrier family 7 member 1	protein coding	6790	30	0.93217
ENST00000546766.5	12:98593591-98606379	SLC25A3	solute carrier family 25 member 3	retained intron	2788	46	0.932122
ENST00000369660.9	X:154483717-154486615	UBL4A	ubiquitin like 4A	protein coding	1317	45	0.932063
ENST00000358154.8	16:21597218-21657471	METTL9	methyltransferase like 9	protein coding	1213	79	0.932047
ENST00000545075.3	X:55181392-55182442	MTRNR2L10	MT-RNR2 like 10	protein coding	452	149	0.932012
ENST00000287263.8	8:37858618-37899497	RAB11FIP1	RAB11 family interacting protein 1	protein coding	4813	47	0.931874
ENST00000248098.8	16:1678256-1702280	JPT2	Jupiter microtubule associated homolog 2	protein coding	643	35	0.931852
ENST00000617249.4	2:10783391-10837977	PDIA6	protein disulfide isomerase family A member 6	protein coding	1637	36	0.93178
ENST00000368305.9	1:156054782-156058506	LAMTOR2	late endosomal/lysosomal adaptor, MAPK and MTOR activator 2	protein coding	332	57	0.931767
ENST00000309862.10	17:39671122-39696797	PGAP3	post-GPI attachment to proteins phospholipase 3	retained intron	2920	60	0.931671
ENST00000282999.7	5:112861188-112898371	SRP19	signal recognition particle 19	protein coding	647	46	0.931645
ENST00000258383.4	2:223957463-223967714	MRPL44	mitochondrial ribosomal protein L44	protein coding	382	34	0.931644
ENST00000568909.5	16:57610652-57665580	ADGRG1	adhesion G protein-coupled receptor G1	protein coding	3179	31	0.931628
ENST00000308018.9	19:38930944-38933168	MRPS12	mitochondrial ribosomal protein S12	protein coding	728	31	0.93161
ENST00000230461.11	6:75252924-75284948	TMEM30A	transmembrane protein 30A	protein coding	2504	37	0.931588
ENST00000361611.11	14:23016543-23035230	PSMB5	proteasome 20S subunit beta 5	protein coding	79	69	0.931558
ENST00000676425.1	3:128693669-128825942	RAB7A	RAB7A, member RAS oncogene family	protein coding	1336	50	0.931531
ENST00000456863.6	CHR_HSCHR6_MHC_MANN_CTG1:31770035-31779217	CLIC1	chloride intracellular channel 1	protein coding	1006	102	0.931501
ENST00000352482.8	20:63865228-63891545	TPD52L2	TPD52 like 2	protein coding	1334	32	0.931397
ENST00000502346.2	5:83052846-83077863	TMEM167A	transmembrane protein 167A	protein coding	342	70	0.931319
ENST00000439190.2	CHR_HSCHR6_MHC_COX_CTG1:30733058-30734413	IER3	immediate early response 3	protein coding	908	46	0.931201
ENST00000576921.1	16:3022625-3024286	HCFC1R1	host cell factor C1 regulator 1	retained intron	972	78	0.931178
ENST00000296127.7	3:44915257-44976185	ZDHHC3	zinc finger DHHC-type palmitoyltransferase 3	protein coding	1776	36	0.931039
ENST00000372638.4	1:40861054-40862363	CITED4	Cbp/p300 interacting transactivator with Glu/Asp rich carboxy-terminal domain 4	protein coding	358	68	0.930955
ENST00000473257.3	7:5526409-5563902	ACTB	actin beta	protein coding	1091	325	0.930921
ENST00000316052.6	8:144078648-144080648	EXOSC4	exosome component 4	protein coding	521	80	0.930826
ENST00000676477.1	19:49487510-49493057	RPL13A	ribosomal protein L13a	retained intron	1455	86	0.930823
ENST00000542575.6	19:46774883-46788594	SLC1A5	solute carrier family 1 member 5	protein coding	2395	81	0.930809
ENST00000236959.14	2:215311956-215349773	ATIC	5-aminoimidazole-4-carboxamide ribonucleotide formyltransferase/IMP cyclohydrolase	protein coding	1678	43	0.930767
ENST00000396290.2	2:8678845-8684461	ID2	inhibitor of DNA binding 2	protein coding	636	49	0.930752
ENST00000331163.11	22:39223359-39244982	PDGFB	platelet derived growth factor subunit B	protein coding	2021	30	0.930692
ENST00000285298.9	7:55951877-55956500	MRPS17	mitochondrial ribosomal protein S17	protein coding	311	80	0.93068
ENST00000230461.11	6:75252924-75284948	TMEM30A	transmembrane protein 30A	protein coding	2095	33	0.93067
ENST00000248975.6	22:31944522-31957603	YWHAH	tyrosine 3-monooxygenase/tryptophan 5-monooxygenase activation protein eta	protein coding	531	46	0.930586
ENST00000196061.5	1:11934205-11975538	PLOD1	procollagen-lysine,2-oxoglutarate 5-dioxygenase 1	protein coding	2674	53	0.93058
ENST00000381083.9	7:45912245-45921874	IGFBP3	insulin like growth factor binding protein 3	protein coding	1365	56	0.930516
ENST00000460265.5	5:126776623-126837020	LMNB1	lamin B1	nonsense mediated decay	2943	53	0.930402
ENST00000166345.8	5:892884-919357	TRIP13	thyroid hormone receptor interactor 13	protein coding	1798	35	0.930379
ENST00000358227.5	9:7796500-7888380	DMAC1	distal membrane arm assembly component 1	protein coding	516	52	0.930363
ENST00000230895.11	5:10679230-10761234	DAP	death associated protein	protein coding	1268	102	0.930322
ENST00000673007.1	CHR_HG2111_PATCH:18397186-18411051	LDHA	lactate dehydrogenase A	protein coding	1485	104	0.930296
ENST00000587090.5	19:38244035-38292615	SPINT2	serine peptidase inhibitor, Kunitz type 2	protein coding	821	71	0.930252
ENST00000611932.4	16:8852942-8869012	CARHSP1	calcium regulated heat stable protein 1	protein coding	652	57	0.930251
ENST00000413364.6	16:11547722-11636381	LITAF	lipopolysaccharide induced TNF factor	protein coding	656	50	0.930154
ENST00000361866.8	21:45981770-46005050	COL6A1	collagen type VI alpha 1 chain	protein coding	3989	37	0.93014
ENST00000577454.5	17:40121971-40136917	MSL1	MSL complex subunit 1	protein coding	1163	97	0.930065
ENST00000457485.6	CHR_HSCHR6_MHC_COX_CTG1:31717988-31727162	CLIC1	chloride intracellular channel 1	protein coding	1071	72	0.93006
ENST00000509659.5	4:87975667-87983532	SPP1	secreted phosphoprotein 1	processed transcript	682	100	0.930054
ENST00000337195.9	10:124984317-125161170	CTBP2	C-terminal binding protein 2	protein coding	2302	32	0.930013
ENST00000420115.6	3:133573686-133590261	CDV3	CDV3 homolog	protein coding	3295	44	0.929972
ENST00000307365.4	10:72273919-72276036	DDIT4	DNA damage inducible transcript 4	protein coding	946	37	0.929969
ENST00000261769.10	16:68737292-68835537	CDH1	cadherin 1	protein coding	2887	71	0.9299
ENST00000305586.11	3:180868141-180982753	FXR1	FMR1 autosomal homolog 1	protein coding	2415	32	0.92986
ENST00000374865.5	9:101387633-101398618	MRPL50	mitochondrial ribosomal protein L50	protein coding	604	37	0.929764
ENST00000262768.11	17:78852977-78925387	TIMP2	TIMP metallopeptidase inhibitor 2	protein coding	826	75	0.929514
ENST00000528896.7	17:28614446-28645454	KIAA0100	KIAA0100	protein coding	6866	30	0.929491
ENST00000345057.9	16:67154185-67159909	TRADD	TNFRSF1A associated via death domain	protein coding	860	45	0.929401
ENST00000330938.8	21:44849585-44873903	PTTG1IP	PTTG1 interacting protein	protein coding	2287	64	0.929378
ENST00000506699.5	5:136028988-136063818	TGFBI	transforming growth factor beta induced	retained intron	2637	42	0.929324
ENST00000319694.3	7:29563835-29567293	PRR15	proline rich 15	protein coding	840	34	0.929319
ENST00000340958.4	7:73799542-73832690	CLDN4	claudin 4	protein coding	433	126	0.929303
ENST00000614857.5	4:87975667-87983532	SPP1	secreted phosphoprotein 1	protein coding	648	36	0.929287
ENST00000391770.9	19:53864763-53876435	MYADM	myeloid associated differentiation marker	protein coding	2367	123	0.929256
ENST00000337288.10	2:96184859-96208827	STARD7	StAR related lipid transfer domain containing 7	protein coding	1394	42	0.929234
ENST00000263574.9	11:130068147-130144811	APLP2	amyloid beta precursor like protein 2	protein coding	2518	30	0.929234
ENST00000340958.4	7:73799542-73832690	CLDN4	claudin 4	protein coding	1148	173	0.929218
ENST00000395124.6	11:57406954-57427580	SLC43A3	solute carrier family 43 member 3	protein coding	1861	53	0.929143
ENST00000373703.5	1:31629866-31644896	PEF1	penta-EF-hand domain containing 1	protein coding	902	71	0.929137
ENST00000309311.7	19:3976056-3985463	EEF2	eukaryotic translation elongation factor 2	protein coding	2694	403	0.929058
ENST00000505306.5	17:50055968-50090481	ITGA3	integrin subunit alpha 3	retained intron	4862	103	0.929045
ENST00000323571.9	17:40219304-40284136	WIPF2	WAS/WASL interacting protein family member 2	protein coding	4143	79	0.928952
ENST00000296127.7	3:44915257-44976185	ZDHHC3	zinc finger DHHC-type palmitoyltransferase 3	protein coding	1808	39	0.928864
ENST00000268383.7	16:22345936-22437165	CDR2	cerebellar degeneration related protein 2	protein coding	2231	43	0.928848
ENST00000379141.8	12:58872149-58920504	LRIG3	leucine rich repeats and immunoglobulin like domains 3	protein coding	3290	43	0.928835
ENST00000216962.9	20:25248085-25298012	PYGB	glycogen phosphorylase B	protein coding	2622	82	0.928825
ENST00000199448.9	7:37683843-37951936	EPDR1	ependymin related 1	protein coding	1188	35	0.928775
ENST00000610935.2	19:56087366-56121295	ZNF787	zinc finger protein 787	protein coding	1556	43	0.928727
ENST00000679355.1	9:125234853-125241382	HSPA5	heat shock protein family A (Hsp70) member 5	retained intron	2367	34	0.928711
ENST00000340990.10	1:202940826-202958572	ADIPOR1	adiponectin receptor 1	protein coding	1673	76	0.928682
ENST00000333503.8	16:2211593-2214840	PGP	phosphoglycolate phosphatase	protein coding	980	122	0.92867
ENST00000367311.5	1:201464278-201469237	PHLDA3	pleckstrin homology like domain family A member 3	protein coding	1019	37	0.928458
ENST00000614857.5	4:87975667-87983532	SPP1	secreted phosphoprotein 1	protein coding	543	37	0.928414
ENST00000417775.5	1:74705482-74733408	CRYZ	crystallin zeta	protein coding	1826	33	0.92837
ENST00000340958.4	7:73799542-73832690	CLDN4	claudin 4	protein coding	1522	200	0.928364
ENST00000367342.8	1:200891048-200915742	INAVA	innate immunity activator	protein coding	3748	32	0.928304
ENST00000342374.5	20:44496221-44522085	SERINC3	serine incorporator 3	protein coding	1570	68	0.928274
ENST00000683620.1	4:87975667-87983532	SPP1	secreted phosphoprotein 1	retained intron	1850	30	0.928251
ENST00000562684.5	16:1678256-1702280	JPT2	Jupiter microtubule associated homolog 2	protein coding	1033	38	0.928081
ENST00000253237.10	19:48445841-48457022	GRWD1	glutamate rich WD repeat containing 1	protein coding	1168	36	0.928029
ENST00000278742.6	11:130159782-130210362	ST14	ST14 transmembrane serine protease matriptase	protein coding	2889	118	0.928028
ENST00000382452.6	4:10074339-10116949	WDR1	WD repeat domain 1	protein coding	2143	59	0.928002
ENST00000267205.7	12:121777754-121803403	RHOF	ras homolog family member F, filopodia associated	protein coding	1585	32	0.927985
ENST00000328434.8	17:42795147-42798704	COA3	cytochrome c oxidase assembly factor 3	protein coding	559	88	0.92798
ENST00000343820.10	18:3411608-3459978	TGIF1	TGFB induced factor homeobox 1	protein coding	987	31	0.927821
ENST00000296129.6	3:45082277-45146422	CDCP1	CUB domain containing protein 1	protein coding	5137	43	0.927805
ENST00000247020.9	17:28648346-28662189	SDF2	stromal cell derived factor 2	protein coding	447	37	0.927633
ENST00000353487.7	12:120762510-120904358	SPPL3	signal peptide peptidase like 3	protein coding	2000	44	0.92751
ENST00000400052.7	CHR_HSCHR6_MHC_QBL_CTG1:31720799-31729989	CLIC1	chloride intracellular channel 1	protein coding	1006	85	0.927492
ENST00000372435.10	X:107628428-107651993	PRPS1	phosphoribosyl pyrophosphate synthetase 1	protein coding	1994	39	0.927457
ENST00000366835.8	1:225845536-225882380	TMEM63A	transmembrane protein 63A	protein coding	2787	42	0.92743
ENST00000530028.3	15:48878134-48880173	EID1	EP300 interacting inhibitor of differentiation 1	protein coding	648	88	0.927385
ENST00000331523.7	6:73489308-73525587	EEF1A1	eukaryotic translation elongation factor 1 alpha 1	protein coding	1813	324	0.927342
ENST00000253237.10	19:48445841-48457022	GRWD1	glutamate rich WD repeat containing 1	protein coding	1595	44	0.92734
ENST00000371222.4	1:58776845-58784048	JUN	Jun proto-oncogene, AP-1 transcription factor subunit	protein coding	2275	32	0.927336
ENST00000323699.9	1:224175756-224193441	DEGS1	delta 4-desaturase, sphingolipid 1	protein coding	1238	83	0.927291
ENST00000413518.5	19:58305319-58315663	ERVK3-1	endogenous retrovirus group K3 member 1	protein coding	718	37	0.927262
ENST00000322428.10	8:144104461-144107611	MAF1	MAF1 homolog, negative regulator of RNA polymerase III	protein coding	1476	41	0.927262
ENST00000499247.3	17:50862223-50867978	TOB1	transducer of ERBB2, 1	protein coding	676	60	0.927102
ENST00000359651.7	1:202007945-202017183	ELF3	E74 like ETS transcription factor 3	protein coding	4595	99	0.927074
ENST00000317702.10	18:12307669-12344320	TUBB6	tubulin beta 6 class V	protein coding	1557	32	0.92707
ENST00000613132.5	7:45912245-45921874	IGFBP3	insulin like growth factor binding protein 3	protein coding	1347	41	0.927033
ENST00000225665.12	17:4937130-4940053	SLC25A11	solute carrier family 25 member 11	protein coding	1210	35	0.926979
ENST00000297290.4	7:98252379-98310441	BRI3	brain protein I3	protein coding	579	75	0.92697
ENST00000553947.1	14:94592058-94624646	-	novel protein	nonsense mediated decay	1469	385	0.92685
ENST00000298316.7	14:49893079-49897054	ARF6	ADP ribosylation factor 6	protein coding	1000	37	0.926711
ENST00000565644.5	16:87830023-87869507	SLC7A5	solute carrier family 7 member 5	protein coding	1496	33	0.926657
ENST00000290649.10	16:56361452-56425545	AMFR	autocrine motility factor receptor	protein coding	2405	61	0.926565
ENST00000300151.5	11:59806140-59810778	MRPL16	mitochondrial ribosomal protein L16	protein coding	700	40	0.926441
ENST00000377843.8	5:149492982-149551471	CSNK1A1	casein kinase 1 alpha 1	protein coding	2060	31	0.926284
ENST00000369937.5	10:102423245-102432584	CUEDC2	CUE domain containing 2	protein coding	936	34	0.926278
ENST00000265294.9	5:170763350-170814047	GABRP	gamma-aminobutyric acid type A receptor subunit pi	protein coding	1756	186	0.926218
ENST00000323699.9	1:224175756-224193441	DEGS1	delta 4-desaturase, sphingolipid 1	protein coding	778	63	0.926089
ENST00000257831.8	11:34621093-34663288	EHF	ETS homologous factor	protein coding	4404	76	0.926084
ENST00000323963.10	3:186783205-186789897	EIF4A2	eukaryotic translation initiation factor 4A2	protein coding	1461	113	0.925891
ENST00000424880.2	3:128051641-128071683	SEC61A1	SEC61 translocon subunit alpha 1	protein coding	1678	32	0.925854
ENST00000261769.10	16:68737292-68835537	CDH1	cadherin 1	protein coding	4106	115	0.925788
ENST00000007390.3	16:1349240-1351878	TSR3	TSR3 ribosome maturation factor	protein coding	1009	66	0.925763
ENST00000260356.6	15:39581079-39599466	THBS1	thrombospondin 1	protein coding	4246	70	0.925727
ENST00000449399.7	14:94376747-94390693	SERPINA1	serpin family A member 1	protein coding	1172	59	0.925698
ENST00000323699.9	1:224175756-224193441	DEGS1	delta 4-desaturase, sphingolipid 1	protein coding	350	57	0.925651
ENST00000360244.8	1:150265399-150269580	APH1A	aph-1 homolog A, gamma-secretase subunit	protein coding	1233	80	0.92565
ENST00000268261.9	16:8788823-8862534	PMM2	phosphomannomutase 2	protein coding	1900	44	0.925401
ENST00000307877.7	17:76038775-76072517	SRP68	signal recognition particle 68	protein coding	1944	30	0.925333
ENST00000355527.8	11:71428193-71452868	DHCR7	7-dehydrocholesterol reductase	protein coding	2400	45	0.92529
ENST00000334047.12	1:94529173-94541759	F3	coagulation factor III, tissue factor	protein coding	546	63	0.925189
ENST00000285279.10	7:55436056-55572988	VOPP1	VOPP1 WW domain binding protein	protein coding	870	34	0.924955
ENST00000473257.3	7:5526409-5563902	ACTB	actin beta	protein coding	419	215	0.924954
ENST00000209728.9	17:40287879-40304657	CDC6	cell division cycle 6	protein coding	1250	126	0.92481
ENST00000002596.6	4:11393150-11429564	HS3ST1	heparan sulfate-glucosamine 3-sulfotransferase 1	protein coding	1218	80	0.924584
ENST00000248975.6	22:31944522-31957603	YWHAH	tyrosine 3-monooxygenase/tryptophan 5-monooxygenase activation protein eta	protein coding	1444	73	0.924487
ENST00000287263.8	8:37858618-37899497	RAB11FIP1	RAB11 family interacting protein 1	protein coding	3385	44	0.924399
ENST00000511319.5	4:99948086-99950355	H2AZ1	H2A.Z variant histone 1	retained intron	987	103	0.924387
ENST00000570303.2	CHR_HSCHR17_4_CTG4:41059470-41060344	KRTAP2-3	keratin associated protein 2-3	protein coding	510	30	0.924386
ENST00000260641.10	2:65227788-65271253	ACTR2	actin related protein 2	protein coding	1329	32	0.92429
ENST00000225174.8	10:79347469-79355334	PPIF	peptidylprolyl isomerase F	protein coding	685	57	0.924261
ENST00000379141.8	12:58872149-58920504	LRIG3	leucine rich repeats and immunoglobulin like domains 3	protein coding	3237	34	0.924202
ENST00000254958.10	20:10637684-10673999	JAG1	jagged canonical Notch ligand 1	protein coding	4182	30	0.9242
ENST00000424390.2	1:45510914-45542732	PRDX1	peroxiredoxin 1	protein coding	1153	34	0.924162
ENST00000553947.1	14:94592058-94624646	-	novel protein	nonsense mediated decay	1127	320	0.924158
ENST00000393080.8	14:94612384-94624055	SERPINA3	serpin family A member 3	protein coding	232	175	0.924139
ENST00000356692.10	3:72996803-73069198	PPP4R2	protein phosphatase 4 regulatory subunit 2	protein coding	1642	33	0.924113
ENST00000358432.8	1:16124337-16156069	EPHA2	EPH receptor A2	protein coding	3493	55	0.924063
ENST00000254066.10	17:40309180-40357643	RARA	retinoic acid receptor alpha	protein coding	1744	36	0.923949
ENST00000314940.7	5:137745651-137754363	HNRNPA0	heterogeneous nuclear ribonucleoprotein A0	protein coding	2263	48	0.923937
ENST00000493763.7	6:42879616-42889925	RPL7L1	ribosomal protein L7 like 1	protein coding	2394	30	0.923931
ENST00000367284.10	1:202007945-202017183	ELF3	E74 like ETS transcription factor 3	protein coding	1624	52	0.923867
ENST00000331334.5	14:95533503-95544724	GLRX5	glutaredoxin 5	protein coding	699	79	0.923861
ENST00000464506.2	X:13689128-13710504	RAB9A	RAB9A, member RAS oncogene family	protein coding	496	33	0.923859
ENST00000382120.4	4:24789912-24800842	SOD3	superoxide dismutase 3	protein coding	1004	50	0.923834
ENST00000692484.1	15:43746394-43773279	PDIA3	protein disulfide isomerase family A member 3	nonsense mediated decay	1903	62	0.923825
ENST00000405636.6	19:44890569-44903689	TOMM40	translocase of outer mitochondrial membrane 40	protein coding	1363	47	0.923802
ENST00000300571.7	16:19856691-19886167	GPRC5B	G protein-coupled receptor class C group 5 member B	protein coding	719	56	0.923692
ENST00000376957.7	1:11054584-11060020	SRM	spermidine synthase	protein coding	1143	60	0.923276
ENST00000254066.10	17:40309180-40357643	RARA	retinoic acid receptor alpha	protein coding	1731	41	0.923129
ENST00000311086.9	5:173607145-173616659	BOD1	biorientation of chromosomes in cell division 1	protein coding	1097	57	0.922719
ENST00000579695.5	17:39921041-39927601	ORMDL3	ORMDL sphingolipid biosynthesis regulator 3	protein coding	692	119	0.922532
ENST00000315323.5	17:44557484-44561262	FZD2	frizzled class receptor 2	protein coding	1434	30	0.922464
ENST00000676710.1	6:73489308-73525587	EEF1A1	eukaryotic translation elongation factor 1 alpha 1	protein coding	1555	309	0.922429
ENST00000301633.8	17:78214186-78225636	BIRC5	baculoviral IAP repeat containing 5	protein coding	1506	52	0.922396
ENST00000391555.1	CHR_HSCHR6_MHC_QBL_CTG1:31817974-31820498	HSPA1B	heat shock protein family A (Hsp70) member 1B	protein coding	2189	73	0.922292
ENST00000157600.8	3:8501807-8574668	LMCD1	LIM and cysteine rich domains 1	protein coding	1524	34	0.922097
ENST00000240922.8	3:113716458-113746300	NAA50	N-alpha-acetyltransferase 50, NatE catalytic subunit	protein coding	826	41	0.92209
ENST00000612661.2	6:113857345-113863475	MARCKS	myristoylated alanine rich protein kinase C substrate	protein coding	1431	101	0.922063
ENST00000610520.5	6:73489308-73525587	EEF1A1	eukaryotic translation elongation factor 1 alpha 1	protein coding	1503	391	0.921975
ENST00000270357.10	2:240565804-240581372	RNPEPL1	arginyl aminopeptidase like 1	protein coding	2199	33	0.92191
ENST00000317508.11	16:31131433-31135727	PRSS8	serine protease 8	protein coding	1744	99	0.921703
ENST00000355451.8	7:44379119-44490658	NUDCD3	NudC domain containing 3	protein coding	2185	36	0.921369
ENST00000266671.10	12:76025447-76031776	PHLDA1	pleckstrin homology like domain family A member 1	protein coding	1456	39	0.921242
ENST00000226230.8	17:28319200-28328685	TMEM97	transmembrane protein 97	protein coding	446	42	0.921114
ENST00000370775.3	X:135050932-135052196	RTL8A	retrotransposon Gag like 8A	protein coding	814	32	0.921098
ENST00000263384.12	19:16185380-16192046	FAM32A	family with sequence similarity 32 member A	protein coding	792	49	0.92097
ENST00000313368.8	5:141259884-141320784	TAF7	TATA-box binding protein associated factor 7	protein coding	1821	43	0.92092
ENST00000333676.8	17:81703367-81707517	MRPL12	mitochondrial ribosomal protein L12	protein coding	748	86	0.920882
ENST00000366535.4	1:244408494-244451909	ADSS2	adenylosuccinate synthase 2	protein coding	1511	41	0.920879
ENST00000467132.5	14:94612384-94624055	SERPINA3	serpin family A member 3	protein coding	1312	101	0.920834
ENST00000296677.5	5:76818933-76835315	F2RL1	F2R like trypsin receptor 1	protein coding	2247	87	0.920791
ENST00000612661.2	6:113857345-113863475	MARCKS	myristoylated alanine rich protein kinase C substrate	protein coding	1761	85	0.920689
ENST00000382581.5	4:6640091-6642729	MRFAP1	Morf4 family associated protein 1	protein coding	1339	68	0.920683
ENST00000600289.6	19:18306236-18323112	LSM4	LSM4 homolog, U6 small nuclear RNA and mRNA degradation associated	nonsense mediated decay	956	33	0.920598
ENST00000623711.4	3:134065303-134250859	RYK	receptor like tyrosine kinase	protein coding	2238	39	0.920551
ENST00000373606.8	20:37289649-37317260	MANBAL	mannosidase beta like	protein coding	592	31	0.920542
ENST00000582963.1	17:39728496-39730532	MIEN1	migration and invasion enhancer 1	retained intron	983	554	0.920538
ENST00000396014.8	16:21597218-21657471	METTL9	methyltransferase like 9	protein coding	1495	35	0.920518
ENST00000300658.9	17:39671122-39696797	PGAP3	post-GPI attachment to proteins phospholipase 3	protein coding	2593	272	0.920515
ENST00000309862.10	17:39671122-39696797	PGAP3	post-GPI attachment to proteins phospholipase 3	retained intron	1596	111	0.920476
ENST00000320743.8	12:58872149-58920504	LRIG3	leucine rich repeats and immunoglobulin like domains 3	protein coding	3440	41	0.920453
ENST00000373783.3	10:62804720-62808479	ADO	2-aminoethanethiol dioxygenase	protein coding	1947	33	0.92035
ENST00000331457.9	22:31399604-31530634	DRG1	developmentally regulated GTP binding protein 1	protein coding	1361	53	0.92026
ENST00000268261.9	16:8788823-8862534	PMM2	phosphomannomutase 2	protein coding	1642	42	0.920188
ENST00000312562.7	11:65892049-65900573	FOSL1	FOS like 1, AP-1 transcription factor subunit	protein coding	996	31	0.920173
ENST00000549989.1	12:120469850-120498493	DYNLL1	dynein light chain LC8-type 1	protein coding	626	30	0.920153
ENST00000677342.1	X:154428633-154436516	ATP6AP1	ATPase H+ transporting accessory protein 1	nonsense mediated decay	1766	31	0.920101
ENST00000255174.3	20:44195939-44210771	OSER1	oxidative stress responsive serine rich 1	protein coding	824	44	0.9201
ENST00000642928.2	11:33703010-33736479	CD59	CD59 molecule (CD59 blood group)	protein coding	373	184	0.91992
ENST00000253237.10	19:48445841-48457022	GRWD1	glutamate rich WD repeat containing 1	protein coding	1458	37	0.919716
ENST00000275517.8	11:65066300-65084164	CDCA5	cell division cycle associated 5	protein coding	2308	47	0.91961
ENST00000660930.1	1:1216909-1232067	SDF4	stromal cell derived factor 4	protein coding	1867	34	0.919533
ENST00000367334.9	1:201134772-201171574	TMEM9	transmembrane protein 9	protein coding	1431	46	0.919507
ENST00000678498.1	1:206008535-206023909	CTSE	cathepsin E	protein coding	1146	41	0.91948
ENST00000267970.9	15:77041404-77083984	TSPAN3	tetraspanin 3	protein coding	1036	158	0.919406
ENST00000416884.2	CHR_HSCHR6_MHC_DBB_CTG1:30733457-30734812	IER3	immediate early response 3	protein coding	617	57	0.919306
ENST00000398532.9	17:40121971-40136917	MSL1	MSL complex subunit 1	protein coding	1765	35	0.919287
ENST00000314852.2	15:75639085-75648706	IMP3	IMP U3 small nucleolar ribonucleoprotein 3	protein coding	1690	39	0.91927
ENST00000269601.10	18:79970813-80033949	TXNL4A	thioredoxin like 4A	protein coding	575	53	0.919218
ENST00000391770.9	19:53864763-53876435	MYADM	myeloid associated differentiation marker	protein coding	2538	132	0.919157
ENST00000268182.10	15:90388242-90502239	IQGAP1	IQ motif containing GTPase activating protein 1	protein coding	5237	42	0.919115
ENST00000324787.10	7:141002610-141015228	MRPS33	mitochondrial ribosomal protein S33	protein coding	186	31	0.919016
ENST00000396290.2	2:8678845-8684461	ID2	inhibitor of DNA binding 2	protein coding	738	55	0.918928
ENST00000258884.5	15:80679684-80755621	ABHD17C	abhydrolase domain containing 17C, depalmitoylase	protein coding	1071	32	0.918881
ENST00000369851.7	1:109548615-109600195	GNAI3	G protein subunit alpha i3	protein coding	1471	49	0.91887
ENST00000285279.10	7:55436056-55572988	VOPP1	VOPP1 WW domain binding protein	protein coding	1272	46	0.918863
ENST00000301015.14	16:88715338-88785220	PIEZO1	piezo type mechanosensitive ion channel component 1	protein coding	7986	31	0.918722
ENST00000379751.5	20:3783851-3786740	CENPB	centromere protein B	protein coding	2359	49	0.918678
ENST00000157600.8	3:8501807-8574668	LMCD1	LIM and cysteine rich domains 1	protein coding	635	30	0.918672
ENST00000261622.5	16:87830023-87869507	SLC7A5	solute carrier family 7 member 5	protein coding	3311	151	0.918645
ENST00000325327.4	19:2427638-2456959	LMNB2	lamin B2	protein coding	4388	74	0.918556
ENST00000216037.10	22:28794555-28800597	XBP1	X-box binding protein 1	protein coding	1187	72	0.918473
ENST00000367075.4	6:158765741-158819368	EZR	ezrin	protein coding	1900	240	0.918385
ENST00000648319.1	19:43766533-43780976	KCNN4	potassium calcium-activated channel subfamily N member 4	protein coding	1857	82	0.918269
ENST00000285279.10	7:55436056-55572988	VOPP1	VOPP1 WW domain binding protein	protein coding	1535	46	0.918217
ENST00000397463.3	2:132643286-132671579	LYPD1	LY6/PLAUR domain containing 1	protein coding	1233	33	0.918044
ENST00000273258.4	3:69084937-69106092	ARL6IP5	ADP ribosylation factor like GTPase 6 interacting protein 5	protein coding	645	105	0.918043
ENST00000360565.8	19:49642209-49658642	SCAF1	SR-related CTD associated factor 1	protein coding	3330	35	0.917978
ENST00000692484.1	15:43746394-43773279	PDIA3	protein disulfide isomerase family A member 3	nonsense mediated decay	2172	37	0.917934
ENST00000374865.5	9:101387633-101398618	MRPL50	mitochondrial ribosomal protein L50	protein coding	452	35	0.917929
ENST00000679228.1	12:54280193-54287088	HNRNPA1	heterogeneous nuclear ribonucleoprotein A1	retained intron	1482	124	0.917868
ENST00000401959.6	22:41673933-41690504	SNU13	small nuclear ribonucleoprotein 13	protein coding	1108	36	0.917768
ENST00000313732.9	16:84974175-85011535	ZDHHC7	zinc finger DHHC-type palmitoyltransferase 7	protein coding	2838	34	0.917731
ENST00000372876.2	6:42744498-42746103	TBCC	tubulin folding cofactor C	protein coding	935	30	0.917721
ENST00000601780.5	19:50476400-50490871	EMC10	ER membrane protein complex subunit 10	nonsense mediated decay	1877	53	0.91772
ENST00000054950.4	11:32091074-32105722	RCN1	reticulocalbin 1	protein coding	1144	92	0.917703
ENST00000680257.1	9:125234853-125241382	HSPA5	heat shock protein family A (Hsp70) member 5	retained intron	2549	30	0.917535
ENST00000216038.6	22:32387582-32412248	RTCB	RNA 2',3'-cyclic phosphate and 5'-OH ligase	protein coding	1689	64	0.917434
ENST00000243045.10	12:55818041-55821879	ORMDL2	ORMDL sphingolipid biosynthesis regulator 2	protein coding	589	105	0.917377
ENST00000372950.6	10:73183362-73247255	DNAJC9	DnaJ heat shock protein family (Hsp40) member C9	protein coding	761	41	0.917272
ENST00000368404.9	1:155135344-155138857	SLC50A1	solute carrier family 50 member 1	protein coding	862	33	0.917251
ENST00000495963.2	13:49660674-49691486	EBPL	EBP like	processed transcript	782	32	0.917125
ENST00000537981.5	11:63681446-63759891	RTN3	reticulon 3	protein coding	701	35	0.917094
ENST00000367569.4	6:144094884-144095573	SF3B5	splicing factor 3b subunit 5	protein coding	512	120	0.917048
ENST00000247020.9	17:28648346-28662189	SDF2	stromal cell derived factor 2	protein coding	430	39	0.916986
ENST00000681544.1	9:125234853-125241382	HSPA5	heat shock protein family A (Hsp70) member 5	retained intron	2343	35	0.916963
ENST00000283148.12	2:106093308-106194301	UXS1	UDP-glucuronate decarboxylase 1	protein coding	1355	35	0.916916
ENST00000373703.5	1:31629866-31644896	PEF1	penta-EF-hand domain containing 1	protein coding	939	55	0.916894
ENST00000677802.1	11:88265069-88359684	CTSC	cathepsin C	nonsense mediated decay	1609	79	0.916869
ENST00000228506.8	12:120687149-120701859	MLEC	malectin	protein coding	1340	30	0.916858
ENST00000616577.4	13:45333471-45341284	TPT1	tumor protein, translationally-controlled 1	protein coding	991	744	0.916845
ENST00000266604.7	12:66116555-66130750	LLPH	LLP homolog, long-term synaptic facilitation factor	protein coding	326	56	0.916761
ENST00000455918.2	6:73489308-73525587	EEF1A1	eukaryotic translation elongation factor 1 alpha 1	protein coding	1848	82	0.916715
ENST00000249014.5	22:37560480-37569405	CDC42EP1	CDC42 effector protein 1	protein coding	1691	70	0.91671
ENST00000558518.6	19:11089462-11133820	LDLR	low density lipoprotein receptor	protein coding	4725	45	0.916701
ENST00000394536.4	5:141853090-141879246	PCDH1	protocadherin 1	protein coding	3314	61	0.916696
ENST00000001008.6	12:2794970-2805423	FKBP4	FKBP prolyl isomerase 4	protein coding	1280	106	0.91666
ENST00000367816.5	1:169105697-169310992	ATP1B1	ATPase Na+/K+ transporting subunit beta 1	protein coding	1335	53	0.916564
ENST00000577810.1	17:39728496-39730532	MIEN1	migration and invasion enhancer 1	protein coding	452	340	0.916554
ENST00000460851.6	3:150546678-150586016	EIF2A	eukaryotic translation initiation factor 2A	protein coding	956	50	0.916541
ENST00000450236.2	CHR_HSCHR6_MHC_MANN_CTG1:30787857-30789212	IER3	immediate early response 3	protein coding	513	60	0.916501
ENST00000368494.4	6:117675469-117710727	NUS1	NUS1 dehydrodolichyl diphosphate synthase subunit	protein coding	1139	53	0.916236
ENST00000285279.10	7:55436056-55572988	VOPP1	VOPP1 WW domain binding protein	protein coding	1211	48	0.916226
ENST00000322347.11	15:74919791-74938083	COX5A	cytochrome c oxidase subunit 5A	protein coding	683	173	0.916222
ENST00000532636.5	11:123057489-123063230	HSPA8	heat shock protein family A (Hsp70) member 8	protein coding	1032	120	0.916221
ENST00000323963.10	3:186783205-186789897	EIF4A2	eukaryotic translation initiation factor 4A2	protein coding	1763	109	0.916095
ENST00000383560.4	CHR_HSCHR6_MHC_QBL_CTG1:30732716-30734071	IER3	immediate early response 3	protein coding	513	51	0.916092
ENST00000221930.6	19:41301587-41353922	TGFB1	transforming growth factor beta 1	protein coding	299	56	0.916004
ENST00000617811.5	17:37686431-37745059	HNF1B	HNF1 homeobox B	protein coding	2224	51	0.916
ENST00000341744.8	20:57648392-57711536	PMEPA1	prostate transmembrane protein, androgen induced 1	protein coding	964	352	0.915999
ENST00000678508.1	6:73489308-73525587	EEF1A1	eukaryotic translation elongation factor 1 alpha 1	protein coding	1543	320	0.9159
ENST00000682554.1	4:87975667-87983532	SPP1	secreted phosphoprotein 1	retained intron	2116	46	0.915747
ENST00000367602.8	1:180154869-180204030	QSOX1	quiescin sulfhydryl oxidase 1	protein coding	5361	60	0.915635
ENST00000323534.5	3:153162226-153170627	RAP2B	RAP2B, member of RAS oncogene family	protein coding	1711	88	0.915515
ENST00000600480.2	19:6413102-6424811	KHSRP	KH-type splicing regulatory protein	protein coding	2757	35	0.915428
ENST00000367602.8	1:180154869-180204030	QSOX1	quiescin sulfhydryl oxidase 1	protein coding	1976	87	0.915423
ENST00000396014.8	16:21597218-21657471	METTL9	methyltransferase like 9	protein coding	1229	35	0.915304
ENST00000216122.9	22:35400134-35425431	MCM5	minichromosome maintenance complex component 5	protein coding	2301	39	0.915303
ENST00000431232.7	16:370788-387113	PGAP6	post-glycosylphosphatidylinositol attachment to proteins 6	protein coding	2814	31	0.915231
ENST00000396987.7	8:41577187-41625001	GPAT4	glycerol-3-phosphate acyltransferase 4	protein coding	2580	37	0.915178
ENST00000360472.9	1:160205380-160215376	PEA15	proliferation and apoptosis adaptor protein 15	protein coding	2159	54	0.915045
ENST00000268261.9	16:8788823-8862534	PMM2	phosphomannomutase 2	protein coding	1397	37	0.915014
ENST00000300571.7	16:19856691-19886167	GPRC5B	G protein-coupled receptor class C group 5 member B	protein coding	1644	72	0.914947
ENST00000353487.7	12:120762510-120904358	SPPL3	signal peptide peptidase like 3	protein coding	1972	38	0.914903
ENST00000357227.9	X:47217860-47229997	CDK16	cyclin dependent kinase 16	protein coding	2702	36	0.914878
ENST00000267202.7	12:122865330-122896127	VPS37B	VPS37B subunit of ESCRT-I	protein coding	2324	93	0.914872
ENST00000317508.11	16:31131433-31135727	PRSS8	serine protease 8	protein coding	1544	95	0.914819
ENST00000272462.3	2:110083870-110116022	MALL	mal, T cell differentiation protein like	protein coding	636	32	0.914693
ENST00000397887.7	21:44849585-44873903	PTTG1IP	PTTG1 interacting protein	protein coding	1920	36	0.914605
ENST00000478753.5	16:30443631-30445874	SEPHS2	selenophosphate synthetase 2	protein coding	2102	91	0.914592
ENST00000227520.10	11:60842113-60851081	CCDC86	coiled-coil domain containing 86	protein coding	1377	30	0.91453
ENST00000458062.3	CHR_HSCHR6_MHC_QBL_CTG1:31817974-31820498	HSPA1B	heat shock protein family A (Hsp70) member 1B	protein coding	2021	44	0.914471
ENST00000366923.8	1:219968600-220046530	EPRS1	glutamyl-prolyl-tRNA synthetase 1	protein coding	2544	31	0.91439
ENST00000577454.5	17:40121971-40136917	MSL1	MSL complex subunit 1	protein coding	1556	98	0.914374
ENST00000361565.9	1:201829149-201884291	IPO9	importin 9	protein coding	3313	34	0.914363
ENST00000300557.3	17:47951967-47957883	PRR15L	proline rich 15 like	protein coding	1065	37	0.914345
ENST00000356082.9	1:209614870-209652425	LAMB3	laminin subunit beta 3	protein coding	3541	68	0.914308
ENST00000428331.6	3:130850595-131016712	ATP2C1	ATPase secretory pathway Ca2+ transporting 1	protein coding	3086	31	0.914287
ENST00000675342.1	3:128693669-128825942	RAB7A	RAB7A, member RAS oncogene family	protein coding	1354	66	0.914159
ENST00000360632.8	3:149517235-149736714	WWTR1	WW domain containing transcription regulator 1	protein coding	3457	54	0.914078
ENST00000677375.1	12:54280193-54287088	HNRNPA1	heterogeneous nuclear ribonucleoprotein A1	protein coding	1294	106	0.914059
ENST00000318782.9	16:2969270-2973484	PAQR4	progestin and adipoQ receptor family member 4	protein coding	2393	30	0.913797
ENST00000399728.5	1:25884181-25906991	STMN1	stathmin 1	protein coding	827	57	0.913637
ENST00000219271.4	16:58025754-58046901	MMP15	matrix metallopeptidase 15	protein coding	3666	46	0.913531
ENST00000393892.8	17:41966763-41977740	CNP	2',3'-cyclic nucleotide 3' phosphodiesterase	protein coding	641	34	0.9134
ENST00000359591.9	14:22871740-22881713	LRP10	LDL receptor related protein 10	protein coding	3027	43	0.913361
ENST00000322428.10	8:144104461-144107611	MAF1	MAF1 homolog, negative regulator of RNA polymerase III	protein coding	1426	43	0.913332
ENST00000255764.4	5:6371874-6378571	MED10	mediator complex subunit 10	protein coding	531	42	0.913323
ENST00000545606.6	12:67269358-67319953	CAND1	cullin associated and neddylation dissociated 1	protein coding	4183	50	0.913254
ENST00000327237.7	16:31489471-31509309	RUSF1	RUS family member 1	protein coding	1473	34	0.913242
ENST00000377575.3	6:26538366-26546933	HMGN4	high mobility group nucleosomal binding domain 4	protein coding	614	31	0.913223
ENST00000431232.7	16:370788-387113	PGAP6	post-glycosylphosphatidylinositol attachment to proteins 6	protein coding	2045	35	0.913195
ENST00000301454.9	19:6436079-6465203	SLC25A23	solute carrier family 25 member 23	protein coding	3335	62	0.913189
ENST00000349496.11	3:41194741-41260096	CTNNB1	catenin beta 1	protein coding	679	35	0.913098
ENST00000326840.11	3:98795941-98901695	DCBLD2	discoidin, CUB and LCCL domain containing 2	protein coding	4867	50	0.913098
ENST00000264995.8	3:131462212-131502983	MRPL3	mitochondrial ribosomal protein L3	protein coding	1457	163	0.913077
ENST00000225969.9	17:50367857-50373207	MRPL27	mitochondrial ribosomal protein L27	protein coding	603	32	0.913074
ENST00000296695.10	5:147824572-147831671	SPINK1	serine peptidase inhibitor Kazal type 1	protein coding	377	107	0.913027
ENST00000271526.9	1:156750610-156800815	PRCC	proline rich mitotic checkpoint control factor	protein coding	820	32	0.912926
ENST00000265626.8	20:57648392-57711536	PMEPA1	prostate transmembrane protein, androgen induced 1	protein coding	4497	141	0.912918
ENST00000261622.5	16:87830023-87869507	SLC7A5	solute carrier family 7 member 5	protein coding	3338	175	0.912705
ENST00000382581.5	4:6640091-6642729	MRFAP1	Morf4 family associated protein 1	protein coding	1134	68	0.91269
ENST00000395366.3	2:28751640-28802940	PPP1CB	protein phosphatase 1 catalytic subunit beta	protein coding	1320	42	0.912649
ENST00000620216.4	19:38374550-38383824	PSMD8	proteasome 26S subunit, non-ATPase 8	protein coding	1184	59	0.912616
ENST00000232905.4	3:40309707-40312424	EIF1B	eukaryotic translation initiation factor 1B	protein coding	670	48	0.91261
ENST00000394609.6	2:54972187-55112621	RTN4	reticulon 4	protein coding	1655	47	0.912585
ENST00000393078.5	14:94612384-94624055	SERPINA3	serpin family A member 3	protein coding	229	272	0.91257
ENST00000243776.11	2:219538954-219543809	CHPF	chondroitin polymerizing factor	protein coding	963	56	0.912478
ENST00000398073.7	12:57819927-57846729	CTDSP2	CTD small phosphatase 2	protein coding	1506	39	0.912393
ENST00000672225.1	CHR_HG109_PATCH:14119830-14136931	ASF1B	anti-silencing function 1B histone chaperone	protein coding	823	38	0.912383
ENST00000219473.12	16:84699986-84779922	USP10	ubiquitin specific peptidase 10	protein coding	2396	49	0.91236
ENST00000549989.1	12:120469850-120498493	DYNLL1	dynein light chain LC8-type 1	protein coding	654	30	0.912273
ENST00000340913.11	12:54280193-54287088	HNRNPA1	heterogeneous nuclear ribonucleoprotein A1	protein coding	1369	65	0.912235
ENST00000677661.1	11:88265069-88359684	CTSC	cathepsin C	nonsense mediated decay	1798	55	0.912222
ENST00000532097.6	11:236966-252984	PSMD13	proteasome 26S subunit, non-ATPase 13	protein coding	1356	47	0.912197
ENST00000359651.7	1:202007945-202017183	ELF3	E74 like ETS transcription factor 3	protein coding	4374	94	0.912169
ENST00000418900.6	3:42782908-42804490	HIGD1A	HIG1 hypoxia inducible domain family member 1A	protein coding	1159	41	0.911968
ENST00000337195.9	10:124984317-125161170	CTBP2	C-terminal binding protein 2	protein coding	2137	35	0.911913
ENST00000269195.6	18:35581117-35711834	GALNT1	polypeptide N-acetylgalactosaminyltransferase 1	protein coding	1842	54	0.911816
ENST00000426263.10	1:42925353-42958893	SLC2A1	solute carrier family 2 member 1	protein coding	2111	83	0.911806
ENST00000234160.5	2:170928464-170967130	GORASP2	golgi reassembly stacking protein 2	protein coding	1368	63	0.911735
ENST00000304916.4	8:126552443-126558478	LRATD2	LRAT domain containing 2	protein coding	4668	100	0.911708
ENST00000272227.8	2:10783391-10837977	PDIA6	protein disulfide isomerase family A member 6	protein coding	1570	133	0.911659
ENST00000457354.7	14:51240162-51257655	TMX1	thioredoxin related transmembrane protein 1	protein coding	966	39	0.911638
ENST00000425660.5	7:5526409-5563902	ACTB	actin beta	nonsense mediated decay	586	857	0.911622
ENST00000530167.2	11:119093874-119095465	H2AX	H2A.X variant histone	protein coding	1262	98	0.911569
ENST00000216714.8	14:20455191-20457772	APEX1	apurinic/apyrimidinic endodeoxyribonuclease 1	protein coding	1039	40	0.911446
ENST00000256255.11	8:30063003-30083208	SARAF	store-operated calcium entry associated regulatory factor	protein coding	535	74	0.911377
ENST00000311351.9	8:38163335-38176730	LSM1	LSM1 homolog, mRNA degradation associated	protein coding	666	66	0.91135
ENST00000521545.7	8:97775057-97853013	LAPTM4B	lysosomal protein transmembrane 4 beta	protein coding	1814	45	0.911303
ENST00000320895.10	5:1317752-1345099	CLPTM1L	CLPTM1 like	protein coding	1871	86	0.911302
ENST00000314222.5	11:2928273-2929420	PHLDA2	pleckstrin homology like domain family A member 2	protein coding	649	97	0.911118
ENST00000287218.9	6:37819727-38154624	ZFAND3	zinc finger AN1-type containing 3	protein coding	965	34	0.910916
ENST00000320743.8	12:58872149-58920504	LRIG3	leucine rich repeats and immunoglobulin like domains 3	protein coding	3622	50	0.910795
ENST00000220003.14	15:74782080-74803197	CSK	C-terminal Src kinase	protein coding	2116	44	0.910781
ENST00000391555.1	CHR_HSCHR6_MHC_QBL_CTG1:31817974-31820498	HSPA1B	heat shock protein family A (Hsp70) member 1B	protein coding	911	50	0.910732
ENST00000284273.6	11:122655722-122814473	UBASH3B	ubiquitin associated and SH3 domain containing B	protein coding	6456	31	0.910694
ENST00000440909.5	14:94376747-94390693	SERPINA1	serpin family A member 1	protein coding	1055	43	0.910525
ENST00000316594.6	X:101408222-101414133	HNRNPH2	heterogeneous nuclear ribonucleoprotein H2	protein coding	372	40	0.910468
ENST00000318240.8	18:49477243-49487252	C18orf32	chromosome 18 open reading frame 32	protein coding	485	33	0.910392
ENST00000343788.10	13:52652709-52700909	SUGT1	SGT1 homolog, MIS12 kinetochore complex assembly cochaperone	protein coding	301	31	0.910294
ENST00000258729.8	7:23310209-23470491	IGF2BP3	insulin like growth factor 2 mRNA binding protein 3	protein coding	3241	34	0.910263
ENST00000374316.9	6:33620365-33696574	ITPR3	inositol 1,4,5-trisphosphate receptor type 3	protein coding	9121	31	0.910231
ENST00000296181.9	3:124761948-124901418	ITGB5	integrin subunit beta 5	protein coding	2814	109	0.910165
ENST00000319074.6	14:23095505-23100456	C14orf119	chromosome 14 open reading frame 119	protein coding	919	44	0.910102
ENST00000355904.9	8:30578318-30658236	GTF2E2	general transcription factor IIE subunit 2	protein coding	1219	45	0.910063
ENST00000331134.11	17:81556887-81648465	NPLOC4	NPL4 homolog, ubiquitin recognition factor	protein coding	2232	42	0.910041
ENST00000391771.1	19:53864763-53876435	MYADM	myeloid associated differentiation marker	protein coding	2431	67	0.909991
ENST00000360566.6	2:10120698-10211725	RRM2	ribonucleotide reductase regulatory subunit M2	protein coding	1646	39	0.90999
ENST00000393784.8	5:172834251-172952792	ERGIC1	endoplasmic reticulum-golgi intermediate compartment 1	protein coding	1063	35	0.909971
ENST00000323699.9	1:224175756-224193441	DEGS1	delta 4-desaturase, sphingolipid 1	protein coding	285	62	0.909899
ENST00000319694.3	7:29563835-29567293	PRR15	proline rich 15	protein coding	1148	45	0.909897
ENST00000439190.2	CHR_HSCHR6_MHC_COX_CTG1:30733058-30734413	IER3	immediate early response 3	protein coding	513	48	0.909803
ENST00000248089.8	16:3022625-3024286	HCFC1R1	host cell factor C1 regulator 1	protein coding	555	44	0.909693
ENST00000317147.10	16:58519951-58629885	CNOT1	CCR4-NOT transcription complex subunit 1	protein coding	7469	30	0.909686
ENST00000398073.7	12:57819927-57846729	CTDSP2	CTD small phosphatase 2	protein coding	1428	36	0.909623
ENST00000379888.9	10:6089034-6117457	RBM17	RNA binding motif protein 17	protein coding	1501	30	0.909622
ENST00000473257.3	7:5526409-5563902	ACTB	actin beta	protein coding	1301	462	0.909609
ENST00000579146.5	17:39671122-39696797	PGAP3	post-GPI attachment to proteins phospholipase 3	protein coding	2126	280	0.909592
ENST00000296417.6	4:99948086-99950355	H2AZ1	H2A.Z variant histone 1	protein coding	567	104	0.90959
ENST00000367103.4	1:206684905-206734281	MAPKAPK2	MAPK activated protein kinase 2	protein coding	1557	45	0.909537
ENST00000337392.10	19:44954585-44993341	CLPTM1	CLPTM1 regulator of GABA type A receptor forward trafficking	protein coding	2119	64	0.909368
ENST00000396987.7	8:41577187-41625001	GPAT4	glycerol-3-phosphate acyltransferase 4	protein coding	2282	38	0.909347
ENST00000621914.4	17:35578046-35726413	AP2B1	adaptor related protein complex 2 subunit beta 1	protein coding	5552	56	0.909315
ENST00000257013.9	X:135032355-135033546	RTL8C	retrotransposon Gag like 8C	protein coding	364	38	0.909304
ENST00000257570.9	12:121017763-121039242	OASL	2'-5'-oligoadenylate synthetase like	protein coding	1978	82	0.909297
ENST00000674681.1	7:5526409-5563902	ACTB	actin beta	protein coding	1220	399	0.909263
ENST00000371696.7	9:136673143-136687457	AGPAT2	1-acylglycerol-3-phosphate O-acyltransferase 2	protein coding	1484	48	0.909247
ENST00000254066.10	17:40309180-40357643	RARA	retinoic acid receptor alpha	protein coding	2204	38	0.90924
ENST00000418022.2	2:197486584-197516737	HSPD1	heat shock protein family D (Hsp60) member 1	protein coding	2113	36	0.909209
ENST00000372661.6	X:103356489-103358462	TCEAL9	transcription elongation factor A like 9	protein coding	380	48	0.909075
ENST00000359866.9	19:17309518-17323298	DDA1	DET1 and DDB1 associated 1	protein coding	403	39	0.909071
ENST00000409320.7	2:101002229-101024032	RPL31	ribosomal protein L31	protein coding	656	668	0.909044
ENST00000372458.8	1:43363398-43368074	ELOVL1	ELOVL fatty acid elongase 1	protein coding	1327	60	0.908901
ENST00000353487.7	12:120762510-120904358	SPPL3	signal peptide peptidase like 3	protein coding	1961	42	0.908854
ENST00000372797.7	1:40040233-40072649	CAP1	cyclase associated actin cytoskeleton regulatory protein 1	protein coding	2258	52	0.908851
ENST00000267750.9	15:34225013-34230156	EMC4	ER membrane protein complex subunit 4	protein coding	770	40	0.90883
ENST00000371696.7	9:136673143-136687457	AGPAT2	1-acylglycerol-3-phosphate O-acyltransferase 2	protein coding	1164	45	0.908824
ENST00000421852.6	3:185476496-185499057	TMEM41A	transmembrane protein 41A	protein coding	1381	31	0.908808
ENST00000229340.10	12:120095099-120117502	RAB35	RAB35, member RAS oncogene family	protein coding	2127	32	0.908605
ENST00000375533.6	10:28677510-28682932	BAMBI	BMP and activin membrane bound inhibitor	protein coding	1012	42	0.90859
ENST00000230340.9	6:41921499-41933046	BYSL	bystin like	protein coding	1440	32	0.908563
ENST00000265395.7	7:27525442-27662883	HIBADH	3-hydroxyisobutyrate dehydrogenase	protein coding	1626	59	0.908284
ENST00000476993.2	1:1434861-1442882	VWA1	von Willebrand factor A domain containing 1	protein coding	2037	65	0.908256
ENST00000223029.8	7:6009255-6023834	AIMP2	aminoacyl tRNA synthetase complex interacting multifunctional protein 2	protein coding	911	61	0.908061
ENST00000331134.11	17:81556887-81648465	NPLOC4	NPL4 homolog, ubiquitin recognition factor	protein coding	2833	49	0.907919
ENST00000532636.5	11:123057489-123063230	HSPA8	heat shock protein family A (Hsp70) member 8	protein coding	2114	190	0.907849
ENST00000652974.1	2:47160084-47176921	CALM2	calmodulin 2	nonsense mediated decay	1009	122	0.907771
ENST00000675342.1	3:128693669-128825942	RAB7A	RAB7A, member RAS oncogene family	protein coding	633	47	0.907747
ENST00000684558.1	12:94895297-95003748	NDUFA12	NADH:ubiquinone oxidoreductase subunit A12	nonsense mediated decay	515	55	0.907714
ENST00000261942.7	5:176447628-176510074	FAF2	Fas associated factor family member 2	protein coding	4307	46	0.907644
ENST00000268383.7	16:22345936-22437165	CDR2	cerebellar degeneration related protein 2	protein coding	1478	37	0.907623
ENST00000300571.7	16:19856691-19886167	GPRC5B	G protein-coupled receptor class C group 5 member B	protein coding	3779	40	0.907592
ENST00000333274.11	5:107376894-107670937	EFNA5	ephrin A5	protein coding	4515	39	0.90755
ENST00000479303.1	7:143244093-143270854	GSTK1	glutathione S-transferase kappa 1	protein coding	989	30	0.907544
ENST00000379060.8	13:45333471-45341284	TPT1	tumor protein, translationally-controlled 1	protein coding	668	112	0.907507
ENST00000381346.9	14:67676800-67695793	RDH11	retinol dehydrogenase 11	protein coding	1915	76	0.907503
ENST00000612661.2	6:113857345-113863475	MARCKS	myristoylated alanine rich protein kinase C substrate	protein coding	2298	177	0.90746
ENST00000647841.1	15:82536750-82540459	RPS17	ribosomal protein S17	protein coding	478	157	0.907374
ENST00000370747.9	1:78649796-78664078	IFI44	interferon induced protein 44	protein coding	462	30	0.907258
ENST00000518525.5	5:170763350-170814047	GABRP	gamma-aminobutyric acid type A receptor subunit pi	protein coding	1895	227	0.907255
ENST00000570303.2	CHR_HSCHR17_4_CTG4:41059470-41060344	KRTAP2-3	keratin associated protein 2-3	protein coding	541	31	0.907232
ENST00000341744.8	20:57648392-57711536	PMEPA1	prostate transmembrane protein, androgen induced 1	protein coding	4117	160	0.907214
ENST00000326181.11	16:2155698-2178129	TRAF7	TNF receptor associated factor 7	protein coding	3120	45	0.907199
ENST00000532317.5	11:85957175-86069882	PICALM	phosphatidylinositol binding clathrin assembly protein	protein coding	2275	32	0.907165
ENST00000535401.5	11:114257787-114313536	NNMT	nicotinamide N-methyltransferase	protein coding	694	71	0.907158
ENST00000291295.14	19:46601074-46610782	CALM3	calmodulin 3	protein coding	1177	118	0.907102
ENST00000614891.5	8:119165034-119245673	MAL2	mal, T cell differentiation protein 2	protein coding	1329	171	0.907088
ENST00000374987.4	X:55000363-55009057	APEX2	apurinic/apyrimidinic endodeoxyribonuclease 2	protein coding	1636	37	0.906938
ENST00000305885.3	11:61792911-61797238	FEN1	flap structure-specific endonuclease 1	protein coding	1819	65	0.906883
ENST00000248451.7	2:218269651-218346793	PNKD	PNKD metallo-beta-lactamase domain containing	protein coding	602	37	0.906828
ENST00000328434.8	17:42795147-42798704	COA3	cytochrome c oxidase assembly factor 3	protein coding	466	96	0.906634
ENST00000261401.8	12:108645109-108731526	CORO1C	coronin 1C	protein coding	1561	76	0.906587
ENST00000394611.6	2:54972187-55112621	RTN4	reticulon 4	protein coding	3981	42	0.906543
ENST00000343411.8	16:84053761-84116942	MBTPS1	membrane bound transcription factor peptidase, site 1	protein coding	4215	39	0.906541
ENST00000309862.10	17:39671122-39696797	PGAP3	post-GPI attachment to proteins phospholipase 3	retained intron	1452	108	0.906522
ENST00000267984.4	15:81000923-81005788	TLNRD1	talin rod domain containing 1	protein coding	1969	30	0.90638
ENST00000227525.8	11:60914158-60923443	TMEM109	transmembrane protein 109	protein coding	1653	52	0.906348
ENST00000320743.8	12:58872149-58920504	LRIG3	leucine rich repeats and immunoglobulin like domains 3	protein coding	2388	52	0.906327
ENST00000535401.5	11:114257787-114313536	NNMT	nicotinamide N-methyltransferase	protein coding	1017	67	0.90625
ENST00000288937.7	11:6680385-6683340	MRPL17	mitochondrial ribosomal protein L17	protein coding	675	85	0.906043
ENST00000336308.10	17:39637090-39664201	STARD3	StAR related lipid transfer domain containing 3	protein coding	352	856	0.906041
ENST00000293760.10	6:33771202-33789130	LEMD2	LEM domain nuclear envelope protein 2	protein coding	1540	31	0.90597
ENST00000346249.9	20:63865228-63891545	TPD52L2	TPD52 like 2	protein coding	1200	37	0.905912
ENST00000530167.2	11:119093874-119095465	H2AX	H2A.X variant histone	protein coding	1496	95	0.905826
ENST00000353703.9	20:44885702-44908532	YWHAB	tyrosine 3-monooxygenase/tryptophan 5-monooxygenase activation protein beta	protein coding	1444	74	0.905777
ENST00000395080.8	4:87975667-87983532	SPP1	secreted phosphoprotein 1	protein coding	599	162	0.905714
ENST00000294189.11	3:51993522-51995895	RPL29	ribosomal protein L29	protein coding	556	117	0.905676
ENST00000219548.9	16:680224-682870	STUB1	STIP1 homology and U-box containing protein 1	protein coding	1021	45	0.905629
ENST00000314940.7	5:137745651-137754363	HNRNPA0	heterogeneous nuclear ribonucleoprotein A0	protein coding	1623	216	0.905609
ENST00000361866.8	21:45981770-46005050	COL6A1	collagen type VI alpha 1 chain	protein coding	2804	36	0.905606
ENST00000303596.3	16:67842320-67844195	THAP11	THAP domain containing 11	protein coding	1683	55	0.905575
ENST00000413687.3	1:200891048-200915742	INAVA	innate immunity activator	protein coding	3613	103	0.905423
ENST00000336812.5	4:24517441-24584554	DHX15	DEAH-box helicase 15	protein coding	2603	68	0.905418
ENST00000397420.9	11:832887-839831	CD151	CD151 molecule (Raph blood group)	protein coding	632	89	0.905404
ENST00000221855.8	19:36114289-36125947	TBCB	tubulin folding cofactor B	protein coding	606	31	0.905365
ENST00000395850.9	11:33703010-33736479	CD59	CD59 molecule (CD59 blood group)	protein coding	485	30	0.905255
ENST00000296129.6	3:45082277-45146422	CDCP1	CUB domain containing protein 1	protein coding	5501	41	0.9052
ENST00000330133.5	19:3762682-3768575	MRPL54	mitochondrial ribosomal protein L54	protein coding	500	33	0.905171
ENST00000262238.10	14:100238298-100282788	YY1	YY1 transcription factor	protein coding	1621	65	0.90517
ENST00000610402.5	17:35578046-35726413	AP2B1	adaptor related protein complex 2 subunit beta 1	protein coding	5546	60	0.904994
ENST00000396946.9	7:2906142-3043867	CARD11	caspase recruitment domain family member 11	protein coding	4162	30	0.904949
ENST00000267202.7	12:122865330-122896127	VPS37B	VPS37B subunit of ESCRT-I	protein coding	752	36	0.904946
ENST00000435856.2	CHR_HSCHR6_MHC_SSTO_CTG1:30735460-30736815	IER3	immediate early response 3	protein coding	513	50	0.90494
ENST00000228506.8	12:120687149-120701859	MLEC	malectin	protein coding	2729	45	0.904909
ENST00000265294.9	5:170763350-170814047	GABRP	gamma-aminobutyric acid type A receptor subunit pi	protein coding	1623	211	0.904835
ENST00000372715.7	9:128633653-128656847	DYNC2I2	dynein 2 intermediate chain 2	protein coding	1704	36	0.904695
ENST00000505306.5	17:50055968-50090481	ITGA3	integrin subunit alpha 3	retained intron	4818	107	0.904679
ENST00000369851.7	1:109548615-109600195	GNAI3	G protein subunit alpha i3	protein coding	1329	54	0.904601
ENST00000361813.5	1:156249224-156282825	SMG5	SMG5 nonsense mediated mRNA decay factor	protein coding	2299	34	0.904588
ENST00000397463.3	2:132643286-132671579	LYPD1	LY6/PLAUR domain containing 1	protein coding	1787	43	0.904574
ENST00000392038.7	19:40230317-40285536	AKT2	AKT serine/threonine kinase 2	protein coding	2609	32	0.904532
ENST00000303596.3	16:67842320-67844195	THAP11	THAP domain containing 11	protein coding	1396	56	0.904233
ENST00000261942.7	5:176447628-176510074	FAF2	Fas associated factor family member 2	protein coding	3956	38	0.904222
ENST00000199389.11	7:6022247-6059175	EIF2AK1	eukaryotic translation initiation factor 2 alpha kinase 1	protein coding	1992	69	0.904154
ENST00000499247.3	17:50862223-50867978	TOB1	transducer of ERBB2, 1	protein coding	545	56	0.904096
ENST00000255641.13	19:1941172-1981338	CSNK1G2	casein kinase 1 gamma 2	protein coding	2692	39	0.904
ENST00000533898.5	11:32091074-32105722	RCN1	reticulocalbin 1	retained intron	2329	30	0.903895
ENST00000336138.4	8:142727223-142736927	THEM6	thioesterase superfamily member 6	protein coding	92	39	0.903865
ENST00000457734.7	3:142596393-142713664	PLS1	plastin 1	protein coding	983	33	0.903859
ENST00000388901.10	15:49106068-49155661	COPS2	COP9 signalosome subunit 2	protein coding	1251	33	0.903851
ENST00000279488.8	12:89347235-89352501	DUSP6	dual specificity phosphatase 6	protein coding	1976	33	0.903837
ENST00000355937.9	20:59033145-59042809	PRELID3B	PRELI domain containing 3B	protein coding	977	92	0.903794
ENST00000397011.2	7:2354086-2380745	EIF3B	eukaryotic translation initiation factor 3 subunit B	protein coding	2820	43	0.903757
ENST00000228506.8	12:120687149-120701859	MLEC	malectin	protein coding	1674	34	0.903736
ENST00000677342.1	X:154428633-154436516	ATP6AP1	ATPase H+ transporting accessory protein 1	nonsense mediated decay	952	32	0.903681
ENST00000368830.8	1:151759647-151763496	MRPL9	mitochondrial ribosomal protein L9	protein coding	1120	40	0.903676
ENST00000328195.8	8:37762595-37779768	PLPBP	pyridoxal phosphate binding protein	protein coding	1121	48	0.903551
ENST00000223127.8	7:101205977-101218420	PLOD3	procollagen-lysine,2-oxoglutarate 5-dioxygenase 3	protein coding	2652	37	0.903457
ENST00000650182.1	4:3503612-3532446	LRPAP1	LDL receptor related protein associated protein 1	protein coding	1227	42	0.903454
ENST00000615060.5	6:73489308-73525587	EEF1A1	eukaryotic translation elongation factor 1 alpha 1	protein coding	1709	327	0.903403
ENST00000287156.9	11:57551656-57568284	UBE2L6	ubiquitin conjugating enzyme E2 L6	protein coding	708	37	0.903259
ENST00000303575.9	14:75131469-75176612	TMED10	transmembrane p24 trafficking protein 10	protein coding	815	126	0.903181
ENST00000229812.8	6:36493892-36547479	STK38	serine/threonine kinase 38	protein coding	3475	30	0.903136
ENST00000265070.7	5:32124716-32174319	GOLPH3	golgi phosphoprotein 3	protein coding	863	38	0.903046
ENST00000693319.1	14:49893079-49897054	ARF6	ADP ribosylation factor 6	protein coding	1101	41	0.902973
ENST00000511348.1	4:99948086-99950355	H2AZ1	H2A.Z variant histone 1	retained intron	1542	298	0.902888
ENST00000648640.1	3:51993522-51995895	RPL29	ribosomal protein L29	protein coding	704	40	0.902857
ENST00000278353.10	11:43680680-43856617	HSD17B12	hydroxysteroid 17-beta dehydrogenase 12	protein coding	2078	51	0.902791
ENST00000300289.10	15:43746394-43773279	PDIA3	protein disulfide isomerase family A member 3	protein coding	1651	58	0.902765
ENST00000647912.1	1:54849627-54887195	DHCR24	24-dehydrocholesterol reductase	nonsense mediated decay	2543	49	0.902617
ENST00000555997.1	14:68787660-68796253	ZFP36L1	ZFP36 ring finger protein like 1	processed transcript	2737	33	0.902594
ENST00000519374.6	5:172983771-173035445	ATP6V0E1	ATPase H+ transporting V0 subunit e1	protein coding	727	199	0.902455
ENST00000216014.9	22:38468078-38483447	KDELR3	KDEL endoplasmic reticulum protein retention receptor 3	protein coding	1348	40	0.902384
ENST00000440191.6	3:186783205-186789897	EIF4A2	eukaryotic translation initiation factor 4A2	protein coding	1585	57	0.902373
ENST00000617316.2	12:121626550-121642677	ORAI1	ORAI calcium release-activated calcium modulator 1	protein coding	1053	39	0.902342
ENST00000258884.5	15:80679684-80755621	ABHD17C	abhydrolase domain containing 17C, depalmitoylase	protein coding	1921	35	0.902309
ENST00000404824.2	2:10783391-10837977	PDIA6	protein disulfide isomerase family A member 6	protein coding	1997	34	0.902269
ENST00000383463.9	3:129278828-129306186	HMCES	5-hydroxymethylcytosine binding, ES cell specific	protein coding	1055	48	0.902028
ENST00000267205.7	12:121777754-121803403	RHOF	ras homolog family member F, filopodia associated	protein coding	989	35	0.901841
ENST00000393080.8	14:94612384-94624055	SERPINA3	serpin family A member 3	protein coding	520	152	0.901797
ENST00000674681.1	7:5526409-5563902	ACTB	actin beta	protein coding	548	303	0.901755
ENST00000529421.5	13:45333471-45341284	TPT1	tumor protein, translationally-controlled 1	processed transcript	560	88	0.901647
ENST00000462494.5	7:5526409-5563902	ACTB	actin beta	retained intron	1868	843	0.90164
[truncated: 1,715 more rows]
