# Supplementary material for: The epitranscriptome of Vero cells infected with SARS-CoV-2 assessed by direct RNA sequencing reveals m6A pattern changes and DRACH motif biases in viral and cellular RNAs
Source: Front Cell Infect Microbiol. 2022 Aug 16;12:906578. doi: 10.3389/fcimb.2022.906578 (PMC9425070; doi:10.3389/fcimb.2022.906578)
Supplement: Supplementary file 1 [file DataSheet_1.zip › Supplementary Materials/Table S14. Epitranscriptome of the infected Calu-3 cell (sample from Chang et al. 2021).xlsx]

## Sheet: Sheet1
Table S14. Distribution of m6A sites in Calu-3 cellular transcripts (infected cell). "-" indicates non-annotated genes in the reference genome.
Epitranscriptome of the infected Calu-3 cell (sample from Chang et al., 2021)
Transcript stable ID	Gene coordinate	Gene name	Gene description	Transcript type	Transcript position	Number of reads	Probability of modification
ENST00000573283.7	17:81509413-81523847	ACTG1	actin gamma 1	protein coding	533	139	0.999991
ENST00000681052.1	17:81509413-81523847	ACTG1	actin gamma 1	protein coding	547	131	0.999982
ENST00000575842.5	17:81509413-81523847	ACTG1	actin gamma 1	protein coding	888	43	0.99998
ENST00000576917.5	17:81509413-81523847	ACTG1	actin gamma 1	retained intron	514	106	0.99998
ENST00000570382.2	17:81509413-81523847	ACTG1	actin gamma 1	protein coding	671	106	0.999977
ENST00000679535.1	17:81509413-81523847	ACTG1	actin gamma 1	retained intron	762	41	0.999977
ENST00000574671.6	17:81509413-81523847	ACTG1	actin gamma 1	retained intron	861	121	0.999974
ENST00000679480.1	17:81509413-81523847	ACTG1	actin gamma 1	protein coding	538	70	0.999969
ENST00000615544.5	17:81509413-81523847	ACTG1	actin gamma 1	protein coding	514	39	0.999959
ENST00000371225.4	1:58575433-58577252	TACSTD2	tumor associated calcium signal transducer 2	protein coding	1654	363	0.999958
ENST00000572105.7	17:81509413-81523847	ACTG1	actin gamma 1	nonsense mediated decay	626	87	0.999914
ENST00000392325.9	17:82614562-82648553	WDR45B	WD repeat domain 45B	protein coding	1459	34	0.999787
ENST00000323037.5	7:30284597-30367689	ZNRF2	zinc and ring finger 2	protein coding	1679	36	0.999628
ENST00000285279.10	7:55436056-55572988	VOPP1	VOPP1 WW domain binding protein	protein coding	1677	30	0.999531
ENST00000389614.6	14:64939152-64942746	GPX2	glutathione peroxidase 2	protein coding	381	35	0.999327
ENST00000378799.11	16:71845996-71931199	IST1	IST1 factor associated with ESCRT-III	protein coding	1372	31	0.99913
ENST00000584601.5	17:39687914-39730426	ERBB2	erb-b2 receptor tyrosine kinase 2	protein coding	4722	36	0.999114
ENST00000399537.8	7:5306790-5425414	TNRC18	trinucleotide repeat containing 18	protein coding	9303	35	0.998938
ENST00000271628.9	1:149923317-149927803	SF3B4	splicing factor 3b subunit 4	protein coding	448	130	0.998885
ENST00000369085.8	10:119651380-119677819	BAG3	BAG cochaperone 3	protein coding	2342	37	0.998758
ENST00000258341.5	1:183023420-183145592	LAMC1	laminin subunit gamma 1	protein coding	5244	43	0.998639
ENST00000309922.7	3:101561868-101566446	TRMT10C	tRNA methyltransferase 10C, mitochondrial RNase P subunit	protein coding	1002	40	0.998513
ENST00000263354.8	19:47487637-47515091	NAPA	NSF attachment protein alpha	protein coding	1189	82	0.998511
ENST00000265245.10	3:194640791-194672463	LSG1	large 60S subunit nuclear export GTPase 1	protein coding	2433	46	0.998433
ENST00000373991.3	20:35953617-35959472	SCAND1	SCAN domain containing 1	protein coding	1654	30	0.99834
ENST00000261622.5	16:87830023-87869507	SLC7A5	solute carrier family 7 member 5	protein coding	3483	222	0.998334
ENST00000467148.2	20:63558086-63574239	HELZ2	helicase with zinc finger 2	protein coding	5889	36	0.998235
ENST00000304271.11	11:68261338-68272001	C11orf24	chromosome 11 open reading frame 24	protein coding	1535	30	0.998185
ENST00000293288.12	19:48954815-48961798	BAX	BCL2 associated X, apoptosis regulator	protein coding	1215	40	0.998089
ENST00000335793.4	17:73283624-73312005	CDC42EP4	CDC42 effector protein 4	protein coding	1690	37	0.998026
ENST00000406189.4	18:51174550-51218333	MEX3C	mex-3 RNA binding family member C	protein coding	2379	30	0.998014
ENST00000243776.11	2:219538954-219543809	CHPF	chondroitin polymerizing factor	protein coding	2094	63	0.997939
ENST00000309100.8	11:65597756-65615382	MAP3K11	mitogen-activated protein kinase kinase kinase 11	protein coding	3116	30	0.997905
ENST00000356208.10	20:57391396-57409333	RBM38	RNA binding motif protein 38	protein coding	1131	31	0.997898
ENST00000484320.6	1:156009048-156020951	SSR2	signal sequence receptor subunit 2	retained intron	1124	34	0.997877
ENST00000369660.9	X:154483717-154486615	UBL4A	ubiquitin like 4A	protein coding	1102	33	0.997859
ENST00000467148.2	20:63558086-63574239	HELZ2	helicase with zinc finger 2	protein coding	5733	32	0.997794
ENST00000370339.8	20:63195429-63216139	YTHDF1	YTH N6-methyladenosine RNA binding protein 1	protein coding	1642	32	0.997764
ENST00000647912.1	1:54849627-54887195	DHCR24	24-dehydrocholesterol reductase	nonsense mediated decay	3250	35	0.997743
ENST00000305596.8	16:30350773-30355308	CD2BP2	CD2 cytoplasmic tail binding protein 2	protein coding	1190	43	0.99768
ENST00000550413.2	12:47075707-47079959	AMIGO2	adhesion molecule with Ig like domain 2	protein coding	1583	34	0.99766
ENST00000371269.9	1:54849627-54887195	DHCR24	24-dehydrocholesterol reductase	protein coding	3163	62	0.997599
ENST00000545241.2	CHR_HSCHR6_MHC_COX_CTG1:31815107-31817630	HSPA1B	heat shock protein family A (Hsp70) member 1B	protein coding	1867	113	0.997597
ENST00000261942.7	5:176447628-176510074	FAF2	Fas associated factor family member 2	protein coding	4211	68	0.997557
ENST00000499810.6	5:138506095-138543236	ETF1	eukaryotic translation termination factor 1	protein coding	1778	42	0.997521
ENST00000372491.4	9:129175552-129178261	IER5L	immediate early response 5 like	protein coding	943	73	0.997442
ENST00000570382.2	17:81509413-81523847	ACTG1	actin gamma 1	protein coding	1343	118	0.997427
ENST00000499247.3	17:50862223-50867978	TOB1	transducer of ERBB2, 1	protein coding	637	63	0.997378
ENST00000406189.4	18:51174550-51218333	MEX3C	mex-3 RNA binding family member C	protein coding	2438	32	0.997298
ENST00000269216.10	18:22169589-22202528	GATA6	GATA binding protein 6	protein coding	2430	63	0.997298
ENST00000302763.12	5:138610967-138935034	CTNNA1	catenin alpha 1	protein coding	2799	36	0.997288
ENST00000342192.9	22:21549447-21624034	UBE2L3	ubiquitin conjugating enzyme E2 L3	protein coding	1533	35	0.997246
ENST00000300571.7	16:19856691-19886167	GPRC5B	G protein-coupled receptor class C group 5 member B	protein coding	430	50	0.997233
ENST00000302754.6	19:12791486-12793315	JUNB	JunB proto-oncogene, AP-1 transcription factor subunit	protein coding	1352	162	0.997228
ENST00000430065.1	CHR_HSCHR6_MHC_APD_CTG1:31882493-31884975	HSPA1A	heat shock protein family A (Hsp70) member 1A	protein coding	2120	307	0.99719
ENST00000265070.7	5:32124716-32174319	GOLPH3	golgi phosphoprotein 3	protein coding	983	48	0.997175
ENST00000375650.5	6:31827738-31830254	HSPA1B	heat shock protein family A (Hsp70) member 1B	protein coding	2177	35	0.997109
ENST00000355451.8	7:44379119-44490658	NUDCD3	NudC domain containing 3	protein coding	2217	30	0.997046
ENST00000672860.3	6:43770184-43786487	VEGFA	vascular endothelial growth factor A	protein coding	2399	39	0.997
ENST00000620985.4	7:93099513-93118023	SAMD9	sterile alpha motif domain containing 9	protein coding	4996	92	0.996992
ENST00000615116.1	20:35953617-35959472	SCAND1	SCAN domain containing 1	protein coding	1286	37	0.996988
ENST00000366609.4	1:234604269-234610178	IRF2BP2	interferon regulatory factor 2 binding protein 2	protein coding	2168	57	0.996971
ENST00000370461.5	20:62804835-62814000	OGFR	opioid growth factor receptor	protein coding	3403	36	0.996968
ENST00000296252.9	3:185506262-185552588	LIPH	lipase H	protein coding	1485	41	0.996954
ENST00000422840.7	16:74447427-74607144	GLG1	golgi glycoprotein 1	protein coding	4502	30	0.996953
ENST00000233154.9	2:105744912-105894274	NCK2	NCK adaptor protein 2	protein coding	2028	41	0.996934
ENST00000248437.9	2:219249710-219277902	TUBA4A	tubulin alpha 4a	protein coding	812	42	0.996923
ENST00000249883.10	3:134355347-134375479	AMOTL2	angiomotin like 2	protein coding	2529	37	0.996919
ENST00000254322.3	19:14514769-14560391	DNAJB1	DnaJ heat shock protein family (Hsp40) member B1	protein coding	1871	34	0.996913
ENST00000371856.7	20:49113339-49188367	STAU1	staufen double-stranded RNA binding protein 1	protein coding	2292	37	0.996905
ENST00000357085.5	6:25962802-25991231	TRIM38	tripartite motif containing 38	protein coding	1626	35	0.996845
ENST00000302517.8	5:139647299-139683882	CXXC5	CXXC finger protein 5	protein coding	1920	75	0.996842
ENST00000572105.7	17:81509413-81523847	ACTG1	actin gamma 1	nonsense mediated decay	1298	111	0.99681
ENST00000262768.11	17:78852977-78925387	TIMP2	TIMP metallopeptidase inhibitor 2	protein coding	1366	45	0.996784
ENST00000372458.8	1:43363398-43368074	ELOVL1	ELOVL fatty acid elongase 1	protein coding	992	44	0.996762
ENST00000282388.4	2:43222402-43226606	ZFP36L2	ZFP36 ring finger protein like 2	protein coding	1830	62	0.996752
ENST00000638108.1	10:89283694-89309271	IFIT2	interferon induced protein with tetratricopeptide repeats 2	protein coding	1710	30	0.996751
ENST00000327490.8	17:76265348-76271298	UBALD2	UBA like domain containing 2	protein coding	655	44	0.996748
ENST00000269389.8	17:82321024-82334074	SECTM1	secreted and transmembrane 1	protein coding	887	75	0.996744
ENST00000378119.9	6:24704861-24719998	C6orf62	chromosome 6 open reading frame 62	protein coding	1377	280	0.996738
ENST00000375533.6	10:28677510-28682932	BAMBI	BMP and activin membrane bound inhibitor	protein coding	977	59	0.996661
ENST00000530028.3	15:48878134-48880173	EID1	EP300 interacting inhibitor of differentiation 1	protein coding	750	67	0.996508
ENST00000458062.3	CHR_HSCHR6_MHC_QBL_CTG1:31817974-31820498	HSPA1B	heat shock protein family A (Hsp70) member 1B	protein coding	1867	58	0.996439
ENST00000370994.8	1:67407810-67430415	SERBP1	SERPINE1 mRNA binding protein 1	protein coding	1381	37	0.99641
ENST00000263102.7	10:59788747-59906556	CCDC6	coiled-coil domain containing 6	protein coding	5431	52	0.99638
ENST00000372491.4	9:129175552-129178261	IER5L	immediate early response 5 like	protein coding	1327	89	0.996369
ENST00000378026.5	12:106237881-106304279	CKAP4	cytoskeleton associated protein 4	protein coding	1842	144	0.996348
ENST00000397463.3	2:132643286-132671579	LYPD1	LY6/PLAUR domain containing 1	protein coding	1066	36	0.996346
ENST00000014914.6	12:12891559-12917937	GPRC5A	G protein-coupled receptor class C group 5 member A	protein coding	374	132	0.99632
ENST00000449876.1	CHR_HSCHR6_MHC_COX_CTG1:31802834-31805316	HSPA1A	heat shock protein family A (Hsp70) member 1A	protein coding	1546	66	0.996318
ENST00000619133.4	6:106969831-106975627	CD24	CD24 molecule	protein coding	989	335	0.996267
ENST00000567617.1	15:75195643-75212169	C15orf39	chromosome 15 open reading frame 39	protein coding	3484	33	0.996222
ENST00000445736.1	CHR_HSCHR6_MHC_DBB_CTG1:31809921-31812441	HSPA1B	heat shock protein family A (Hsp70) member 1B	protein coding	2043	48	0.996181
ENST00000243776.11	2:219538954-219543809	CHPF	chondroitin polymerizing factor	protein coding	2499	89	0.996158
ENST00000359591.9	14:22871740-22881713	LRP10	LDL receptor related protein 10	protein coding	1499	37	0.996132
ENST00000257787.6	6:87674860-87702233	AKIRIN2	akirin 2	protein coding	577	34	0.996083
ENST00000576917.5	17:81509413-81523847	ACTG1	actin gamma 1	retained intron	1265	98	0.996078
ENST00000360943.10	17:48908407-48929056	UBE2Z	ubiquitin conjugating enzyme E2 Z	protein coding	1104	63	0.996074
ENST00000422919.1	CHR_HSCHR6_MHC_APD_CTG1:31882493-31884975	HSPA1A	heat shock protein family A (Hsp70) member 1A	protein coding	1546	61	0.99606
ENST00000379141.8	12:58872149-58920504	LRIG3	leucine rich repeats and immunoglobulin like domains 3	protein coding	3149	59	0.996053
ENST00000391555.1	CHR_HSCHR6_MHC_QBL_CTG1:31817974-31820498	HSPA1B	heat shock protein family A (Hsp70) member 1B	protein coding	2043	119	0.996031
ENST00000219473.12	16:84699986-84779922	USP10	ubiquitin specific peptidase 10	protein coding	526	35	0.99602
ENST00000302754.6	19:12791486-12793315	JUNB	JunB proto-oncogene, AP-1 transcription factor subunit	protein coding	1456	160	0.996019
ENST00000545606.6	12:67269358-67319953	CAND1	cullin associated and neddylation dissociated 1	protein coding	4043	61	0.99596
ENST00000320095.12	17:83079609-83095122	METRNL	meteorin like, glial cell differentiation regulator	protein coding	1139	32	0.995945
ENST00000324460.7	9:125234853-125241382	HSPA5	heat shock protein family A (Hsp70) member 5	protein coding	2255	45	0.995897
ENST00000305386.4	14:49620799-49623481	MGAT2	alpha-1,6-mannosyl-glycoprotein 2-beta-N-acetylglucosaminyltransferase	protein coding	1510	44	0.995875
ENST00000648267.1	1:154206696-154220637	C1orf43	chromosome 1 open reading frame 43	nonsense mediated decay	1016	51	0.995856
ENST00000441618.1	CHR_HSCHR6_MHC_COX_CTG1:31802834-31805316	HSPA1A	heat shock protein family A (Hsp70) member 1A	protein coding	2120	109	0.995829
ENST00000260356.6	15:39581079-39599466	THBS1	thrombospondin 1	protein coding	4079	65	0.995809
ENST00000309862.10	17:39671122-39696797	PGAP3	post-GPI attachment to proteins phospholipase 3	retained intron	1558	78	0.995775
ENST00000257497.11	9:73151865-73170393	ANXA1	annexin A1	protein coding	1398	40	0.995751
ENST00000379378.8	16:67192155-67198918	E2F4	E2F transcription factor 4	protein coding	1514	34	0.995733
ENST00000254322.3	19:14514769-14560391	DNAJB1	DnaJ heat shock protein family (Hsp40) member B1	protein coding	1102	36	0.995723
ENST00000450236.2	CHR_HSCHR6_MHC_MANN_CTG1:30787857-30789212	IER3	immediate early response 3	protein coding	599	36	0.995709
ENST00000394166.8	15:96325938-96340263	NR2F2	nuclear receptor subfamily 2 group F member 2	protein coding	2793	49	0.995708
ENST00000248098.8	16:1678256-1702280	JPT2	Jupiter microtubule associated homolog 2	protein coding	947	30	0.995705
ENST00000302517.8	5:139647299-139683882	CXXC5	CXXC finger protein 5	protein coding	1040	49	0.995692
ENST00000249883.10	3:134355347-134375479	AMOTL2	angiomotin like 2	protein coding	3128	35	0.99569
ENST00000367284.10	1:202007945-202017183	ELF3	E74 like ETS transcription factor 3	protein coding	1656	92	0.995682
ENST00000270257.9	19:45079195-45091518	GEMIN7	gem nuclear organelle associated protein 7	protein coding	783	35	0.995667
ENST00000305885.3	11:61792911-61797238	FEN1	flap structure-specific endonuclease 1	protein coding	1247	37	0.995659
ENST00000567617.1	15:75195643-75212169	C15orf39	chromosome 15 open reading frame 39	protein coding	3393	32	0.995653
ENST00000397492.1	22:31944522-31957603	YWHAH	tyrosine 3-monooxygenase/tryptophan 5-monooxygenase activation protein eta	protein coding	1246	65	0.995647
ENST00000383389.2	CHR_HSCHR6_MHC_QBL_CTG1:31805699-31808181	HSPA1A	heat shock protein family A (Hsp70) member 1A	protein coding	1546	62	0.995645
ENST00000426263.10	1:42925353-42958893	SLC2A1	solute carrier family 2 member 1	protein coding	2098	52	0.995617
ENST00000489724.2	3:9890574-9894349	JAGN1	jagunal homolog 1	protein coding	579	40	0.995596
ENST00000373812.8	1:28736621-28769775	YTHDF2	YTH N6-methyladenosine RNA binding protein 2	protein coding	1504	49	0.995541
ENST00000370544.10	1:87328880-87348923	LMO4	LIM domain only 4	protein coding	1062	64	0.995525
ENST00000341567.8	7:66921225-66958551	TMEM248	transmembrane protein 248	protein coding	1325	43	0.995514
ENST00000304271.11	11:68261338-68272001	C11orf24	chromosome 11 open reading frame 24	protein coding	1751	34	0.99551
ENST00000327490.8	17:76265348-76271298	UBALD2	UBA like domain containing 2	protein coding	709	65	0.995493
ENST00000613132.5	7:45912245-45921874	IGFBP3	insulin like growth factor binding protein 3	protein coding	1124	44	0.995486
ENST00000380737.8	8:26291508-26372680	PPP2R2A	protein phosphatase 2 regulatory subunit Balpha	protein coding	1929	44	0.995479
ENST00000249075.4	22:30240453-30246759	LIF	LIF interleukin 6 family cytokine	protein coding	2906	42	0.995458
ENST00000243776.11	2:219538954-219543809	CHPF	chondroitin polymerizing factor	protein coding	1668	30	0.995453
ENST00000499247.3	17:50862223-50867978	TOB1	transducer of ERBB2, 1	protein coding	764	63	0.995439
ENST00000515800.6	5:87267883-87391931	RASA1	RAS p21 protein activator 1	nonsense mediated decay	4227	36	0.995395
ENST00000323666.10	12:95473520-95515839	METAP2	methionyl aminopeptidase 2	protein coding	1565	39	0.995391
ENST00000371752.5	20:49237946-49278426	ZNFX1	zinc finger NFX1-type containing 1	protein coding	4404	32	0.995389
ENST00000577454.5	17:40121971-40136917	MSL1	MSL complex subunit 1	protein coding	1406	126	0.995355
ENST00000252818.5	19:18279694-18281622	JUND	JunD proto-oncogene, AP-1 transcription factor subunit	protein coding	1362	80	0.995333
ENST00000681774.1	9:125234853-125241382	HSPA5	heat shock protein family A (Hsp70) member 5	retained intron	3260	34	0.995313
ENST00000680257.1	9:125234853-125241382	HSPA5	heat shock protein family A (Hsp70) member 5	retained intron	2541	43	0.995294
ENST00000254322.3	19:14514769-14560391	DNAJB1	DnaJ heat shock protein family (Hsp40) member B1	protein coding	1864	30	0.995282
ENST00000339020.8	5:61157704-61162468	SMIM15	small integral membrane protein 15	protein coding	649	58	0.995275
ENST00000263384.12	19:16185380-16192046	FAM32A	family with sequence similarity 32 member A	protein coding	792	46	0.995273
ENST00000550106.5	12:95217746-95302799	VEZT	vezatin, adherens junctions transmembrane protein	processed transcript	2657	31	0.995247
ENST00000672860.3	6:43770184-43786487	VEGFA	vascular endothelial growth factor A	protein coding	2674	38	0.995232
ENST00000541774.5	17:39687914-39730426	ERBB2	erb-b2 receptor tyrosine kinase 2	protein coding	3970	647	0.995231
ENST00000258781.11	7:44999475-45076469	CCM2	CCM2 scaffold protein	protein coding	1458	34	0.995202
ENST00000305978.7	20:35953617-35959472	SCAND1	SCAN domain containing 1	protein coding	693	39	0.995185
ENST00000575842.5	17:81509413-81523847	ACTG1	actin gamma 1	protein coding	1560	42	0.995151
ENST00000324262.9	18:74495816-74523454	CNDP2	carnosine dipeptidase 2	protein coding	2268	35	0.995103
ENST00000252818.5	19:18279694-18281622	JUND	JunD proto-oncogene, AP-1 transcription factor subunit	protein coding	929	62	0.995095
ENST00000262507.11	16:57447425-57461270	COQ9	coenzyme Q9	protein coding	1101	37	0.995054
ENST00000391555.1	CHR_HSCHR6_MHC_QBL_CTG1:31817974-31820498	HSPA1B	heat shock protein family A (Hsp70) member 1B	protein coding	2180	109	0.995038
ENST00000319074.6	14:23095505-23100456	C14orf119	chromosome 14 open reading frame 119	protein coding	713	42	0.995016
ENST00000359470.6	1:207018522-207032756	C1orf116	chromosome 1 open reading frame 116	protein coding	1351	46	0.995014
ENST00000379751.5	20:3783851-3786740	CENPB	centromere protein B	protein coding	2116	41	0.994999
ENST00000260356.6	15:39581079-39599466	THBS1	thrombospondin 1	protein coding	4042	52	0.994987
ENST00000266025.4	3:50354750-50359521	TMEM115	transmembrane protein 115	protein coding	1668	40	0.994953
ENST00000379958.3	7:93099513-93118023	SAMD9	sterile alpha motif domain containing 9	protein coding	5053	79	0.994921
ENST00000361842.8	17:6755447-6775647	XAF1	XIAP associated factor 1	protein coding	2341	30	0.99491
ENST00000563281.2	3:51391285-51397908	RBM15B	RNA binding motif protein 15B	protein coding	1745	42	0.994909
ENST00000578373.5	17:39687914-39730426	ERBB2	erb-b2 receptor tyrosine kinase 2	nonsense mediated decay	4237	554	0.994886
ENST00000298316.7	14:49893079-49897054	ARF6	ADP ribosylation factor 6	protein coding	1040	48	0.994875
ENST00000336032.4	6:89080751-89085160	PNRC1	proline rich nuclear receptor coactivator 1	protein coding	1179	49	0.994874
ENST00000588173.1	19:13150411-13154911	IER2	immediate early response 2	protein coding	2269	30	0.994817
ENST00000256682.9	12:48935723-48957487	ARF3	ADP ribosylation factor 3	protein coding	825	36	0.994801
ENST00000291386.4	1:1541673-1574863	SSU72	SSU72 homolog, RNA polymerase II CTD phosphatase	protein coding	1216	116	0.994797
ENST00000288532.11	12:120503279-120534434	COQ5	coenzyme Q5, methyltransferase	protein coding	1119	32	0.994788
ENST00000565644.5	16:87830023-87869507	SLC7A5	solute carrier family 7 member 5	protein coding	2910	147	0.994745
ENST00000679755.1	10:89283694-89309271	IFIT2	interferon induced protein with tetratricopeptide repeats 2	protein coding	227	54	0.994708
ENST00000353555.9	19:571277-583494	BSG	basigin (Ok blood group)	protein coding	1344	71	0.9947
ENST00000014914.6	12:12891559-12917937	GPRC5A	G protein-coupled receptor class C group 5 member A	protein coding	283	146	0.994693
ENST00000681052.1	17:81509413-81523847	ACTG1	actin gamma 1	protein coding	1219	208	0.994666
ENST00000267984.4	15:81000923-81005788	TLNRD1	talin rod domain containing 1	protein coding	1795	32	0.99461
ENST00000241261.7	3:172505508-172523475	TNFSF10	TNF superfamily member 10	protein coding	1127	193	0.994602
ENST00000303151.5	7:100706121-100707486	POP7	POP7 homolog, ribonuclease P/MRP subunit	protein coding	325	43	0.994589
ENST00000300403.11	20:31739271-31801805	TPX2	TPX2 microtubule nucleation factor	protein coding	2907	45	0.994588
ENST00000372491.4	9:129175552-129178261	IER5L	immediate early response 5 like	protein coding	982	67	0.994586
ENST00000228918.9	12:6375045-6391571	LTBR	lymphotoxin beta receptor	protein coding	1501	93	0.994581
ENST00000216252.4	22:41459717-41468692	PHF5A	PHD finger protein 5A	protein coding	724	44	0.994558
ENST00000323249.8	5:177446445-177456286	PRR7	proline rich 7, synaptic	protein coding	1371	56	0.994516
ENST00000240100.7	8:29333064-29350684	DUSP4	dual specificity phosphatase 4	protein coding	1669	30	0.994472
ENST00000261489.6	13:44432143-44577147	TSC22D1	TSC22 domain family member 1	protein coding	773	36	0.994448
ENST00000272233.6	2:20447074-20449440	RHOB	ras homolog family member B	protein coding	1081	173	0.994413
ENST00000361219.11	1:67407810-67430415	SERBP1	SERPINE1 mRNA binding protein 1	protein coding	1386	33	0.994343
ENST00000319285.5	16:30423615-30430030	DCTPP1	dCTP pyrophosphatase 1	protein coding	526	78	0.99434
ENST00000261758.6	15:80946289-80989828	MESD	mesoderm development LRP chaperone	protein coding	944	59	0.994323
ENST00000519106.2	8:8701937-8704096	CLDN23	claudin 23	protein coding	1379	39	0.994308
ENST00000606261.1	7:26152198-26187137	NFE2L3	nuclear factor, erythroid 2 like 3	retained intron	1742	47	0.994278
ENST00000505306.5	17:50055968-50090481	ITGA3	integrin subunit alpha 3	retained intron	4524	124	0.994237
ENST00000452371.6	CHR_HSCHR6_MHC_DBB_CTG1:32799958-32816755	TAP2	transporter 2, ATP binding cassette subfamily B member	protein coding	243	51	0.994174
ENST00000319357.6	7:43582758-43650713	STK17A	serine/threonine kinase 17a	protein coding	1442	40	0.994161
ENST00000314940.7	5:137745651-137754363	HNRNPA0	heterogeneous nuclear ribonucleoprotein A0	protein coding	1161	168	0.994158
ENST00000300658.9	17:39671122-39696797	PGAP3	post-GPI attachment to proteins phospholipase 3	protein coding	1216	112	0.994142
ENST00000241261.7	3:172505508-172523475	TNFSF10	TNF superfamily member 10	protein coding	760	163	0.994084
ENST00000575087.5	17:81509413-81523847	ACTG1	actin gamma 1	protein coding	1324	32	0.994051
ENST00000303596.3	16:67842320-67844195	THAP11	THAP domain containing 11	protein coding	1205	42	0.994025
ENST00000228918.9	12:6375045-6391571	LTBR	lymphotoxin beta receptor	protein coding	1688	97	0.994023
ENST00000393812.4	6:44254096-44257890	SLC35B2	solute carrier family 35 member B2	protein coding	570	45	0.994016
ENST00000314940.7	5:137745651-137754363	HNRNPA0	heterogeneous nuclear ribonucleoprotein A0	protein coding	1485	186	0.994009
ENST00000681045.1	9:125234853-125241382	HSPA5	heat shock protein family A (Hsp70) member 5	retained intron	3165	31	0.993974
ENST00000241261.7	3:172505508-172523475	TNFSF10	TNF superfamily member 10	protein coding	1234	178	0.993956
ENST00000288607.3	7:1567332-1571005	PSMG3	proteasome assembly chaperone 3	protein coding	1126	42	0.993919
ENST00000472077.1	2:27381195-27409591	PPM1G	protein phosphatase, Mg2+/Mn2+ dependent 1G	retained intron	3404	69	0.993845
ENST00000681424.1	9:125234853-125241382	HSPA5	heat shock protein family A (Hsp70) member 5	retained intron	2640	60	0.993796
ENST00000369026.3	1:150560895-150579738	MCL1	MCL1 apoptosis regulator, BCL2 family member	protein coding	1204	37	0.993749
ENST00000474879.7	22:50502949-50507702	LMF2	lipase maturation factor 2	protein coding	2352	36	0.99373
ENST00000467148.2	20:63558086-63574239	HELZ2	helicase with zinc finger 2	protein coding	6342	31	0.993712
ENST00000367283.7	1:202007945-202017183	ELF3	E74 like ETS transcription factor 3	protein coding	1770	97	0.993687
ENST00000314852.2	15:75639085-75648706	IMP3	IMP U3 small nucleolar ribonucleoprotein 3	protein coding	1853	38	0.993672
ENST00000162749.7	12:6328757-6342114	TNFRSF1A	TNF receptor superfamily member 1A	protein coding	1548	30	0.993647
ENST00000262384.4	16:48538726-48620148	N4BP1	NEDD4 binding protein 1	protein coding	2821	34	0.993631
ENST00000359651.7	1:202007945-202017183	ELF3	E74 like ETS transcription factor 3	protein coding	4720	156	0.993618
ENST00000574671.6	17:81509413-81523847	ACTG1	actin gamma 1	retained intron	1533	132	0.993562
ENST00000519106.2	8:8701937-8704096	CLDN23	claudin 23	protein coding	1478	37	0.993543
ENST00000542575.6	19:46774883-46788594	SLC1A5	solute carrier family 1 member 5	protein coding	2300	81	0.99348
ENST00000606017.2	6:106969831-106975627	CD24	CD24 molecule	protein coding	632	316	0.99346
ENST00000478753.5	16:30443631-30445874	SEPHS2	selenophosphate synthetase 2	protein coding	1119	63	0.993459
ENST00000336308.10	17:39637090-39664201	STARD3	StAR related lipid transfer domain containing 3	protein coding	1655	910	0.993451
ENST00000438495.6	6:125781161-125932034	NCOA7	nuclear receptor coactivator 7	protein coding	1016	72	0.99338
ENST00000412051.5	7:996986-1138260	C7orf50	chromosome 7 open reading frame 50	protein coding	815	36	0.993336
ENST00000254322.3	19:14514769-14560391	DNAJB1	DnaJ heat shock protein family (Hsp40) member B1	protein coding	1091	33	0.993326
ENST00000392325.9	17:82614562-82648553	WDR45B	WD repeat domain 45B	protein coding	1184	32	0.993311
ENST00000290349.11	21:36069941-36073166	CBR1	carbonyl reductase 1	protein coding	890	63	0.993284
ENST00000225927.7	17:42536241-42544449	NAGLU	N-acetyl-alpha-glucosaminidase	protein coding	2002	36	0.993282
ENST00000340513.4	20:31739271-31801805	TPX2	TPX2 microtubule nucleation factor	protein coding	3034	63	0.993252
ENST00000248975.6	22:31944522-31957603	YWHAH	tyrosine 3-monooxygenase/tryptophan 5-monooxygenase activation protein eta	protein coding	1118	69	0.993195
ENST00000570195.5	16:80966448-81020270	CMC2	C-X9-C motif containing 2	protein coding	624	53	0.993184
ENST00000340857.4	22:37805229-37807432	H1-0	H1.0 linker histone	protein coding	923	51	0.993124
ENST00000304863.6	19:29205320-29213151	UQCRFS1	ubiquinol-cytochrome c reductase, Rieske iron-sulfur polypeptide 1	protein coding	623	131	0.99311
ENST00000488876.5	17:39637090-39664201	STARD3	StAR related lipid transfer domain containing 3	retained intron	2006	186	0.993109
ENST00000248437.9	2:219249710-219277902	TUBA4A	tubulin alpha 4a	protein coding	1094	51	0.993073
ENST00000305386.4	14:49620799-49623481	MGAT2	alpha-1,6-mannosyl-glycoprotein 2-beta-N-acetylglucosaminyltransferase	protein coding	1600	44	0.993068
ENST00000319264.4	9:12775020-12823060	LURAP1L	leucine rich adaptor protein 1 like	protein coding	1403	40	0.993027
ENST00000291442.4	19:17231883-17245919	NR2F6	nuclear receptor subfamily 2 group F member 6	protein coding	2046	61	0.993023
ENST00000426263.10	1:42925353-42958893	SLC2A1	solute carrier family 2 member 1	protein coding	1856	49	0.993009
ENST00000340857.4	22:37805229-37807432	H1-0	H1.0 linker histone	protein coding	1089	74	0.992968
ENST00000296677.5	5:76818933-76835315	F2RL1	F2R like trypsin receptor 1	protein coding	1844	94	0.992866
ENST00000565644.5	16:87830023-87869507	SLC7A5	solute carrier family 7 member 5	protein coding	2850	139	0.992859
ENST00000378119.9	6:24704861-24719998	C6orf62	chromosome 6 open reading frame 62	protein coding	1275	214	0.992842
ENST00000438495.6	6:125781161-125932034	NCOA7	nuclear receptor coactivator 7	protein coding	828	57	0.992788
ENST00000158771.9	17:5471254-5486811	DERL2	derlin 2	protein coding	823	30	0.992773
ENST00000473155.2	10:72273919-72276036	DDIT4	DNA damage inducible transcript 4	retained intron	838	34	0.992768
ENST00000261769.10	16:68737292-68835537	CDH1	cadherin 1	protein coding	2697	62	0.992768
ENST00000324460.7	9:125234853-125241382	HSPA5	heat shock protein family A (Hsp70) member 5	protein coding	2221	31	0.992761
ENST00000680809.1	10:89283694-89309271	IFIT2	interferon induced protein with tetratricopeptide repeats 2	protein coding	1639	31	0.99269
ENST00000339364.10	10:96593315-96720514	PIK3AP1	phosphoinositide-3-kinase adaptor protein 1	protein coding	2630	52	0.992687
ENST00000199814.9	5:150690792-150701077	RBM22	RNA binding motif protein 22	protein coding	1475	30	0.992666
ENST00000307365.4	10:72273919-72276036	DDIT4	DNA damage inducible transcript 4	protein coding	742	46	0.99264
ENST00000371253.7	6:46997708-47042350	ADGRF1	adhesion G protein-coupled receptor F1	protein coding	1961	47	0.992613
ENST00000424880.2	3:128051641-128071683	SEC61A1	SEC61 translocon subunit alpha 1	protein coding	2095	36	0.992586
ENST00000400040.1	CHR_HSCHR6_MHC_QBL_CTG1:31805699-31808181	HSPA1A	heat shock protein family A (Hsp70) member 1A	protein coding	2120	73	0.992573
ENST00000567835.5	16:57610652-57665580	ADGRG1	adhesion G protein-coupled receptor G1	protein coding	2515	31	0.99256
ENST00000259030.3	3:187368385-187372076	RTP4	receptor transporter protein 4	protein coding	604	94	0.992557
ENST00000428726.8	11:35138882-35232402	CD44	CD44 molecule (Indian blood group)	protein coding	2426	51	0.992539
ENST00000373418.7	1:33323623-33431095	PHC2	polyhomeotic homolog 2	protein coding	1304	32	0.992535
ENST00000282388.4	2:43222402-43226606	ZFP36L2	ZFP36 ring finger protein like 2	protein coding	1643	48	0.992522
ENST00000340958.4	7:73799542-73832690	CLDN4	claudin 4	protein coding	1258	221	0.992473
ENST00000378669.5	2:42333546-42425088	COX7A2L	cytochrome c oxidase subunit 7A2 like	protein coding	1191	38	0.992468
ENST00000435050.1	7:73799542-73832690	CLDN4	claudin 4	protein coding	3487	32	0.992459
ENST00000267984.4	15:81000923-81005788	TLNRD1	talin rod domain containing 1	protein coding	1008	32	0.99242
ENST00000250448.5	14:37589552-37596059	FOXA1	forkhead box A1	protein coding	1861	39	0.992382
ENST00000451137.7	1:85580761-85584589	CCN1	cellular communication network factor 1	protein coding	1553	43	0.992378
ENST00000342192.9	22:21549447-21624034	UBE2L3	ubiquitin conjugating enzyme E2 L3	protein coding	571	72	0.992368
ENST00000314940.7	5:137745651-137754363	HNRNPA0	heterogeneous nuclear ribonucleoprotein A0	protein coding	391	143	0.99234
ENST00000275015.9	6:44258166-44265788	NFKBIE	NFKB inhibitor epsilon	protein coding	1895	32	0.992317
ENST00000638108.1	10:89283694-89309271	IFIT2	interferon induced protein with tetratricopeptide repeats 2	protein coding	2284	40	0.992299
ENST00000277746.11	10:63133247-63155031	NRBF2	nuclear receptor binding factor 2	protein coding	1128	31	0.992259
ENST00000317508.11	16:31131433-31135727	PRSS8	serine protease 8	protein coding	1507	81	0.992162
ENST00000435050.1	7:73799542-73832690	CLDN4	claudin 4	protein coding	3732	34	0.992145
ENST00000495333.6	6:73489308-73525587	EEF1A1	eukaryotic translation elongation factor 1 alpha 1	retained intron	1661	196	0.9921
ENST00000309100.8	11:65597756-65615382	MAP3K11	mitogen-activated protein kinase kinase kinase 11	protein coding	2888	31	0.992075
ENST00000397421.5	11:832887-839831	CD151	CD151 molecule (Raph blood group)	protein coding	570	35	0.992057
ENST00000545606.6	12:67269358-67319953	CAND1	cullin associated and neddylation dissociated 1	protein coding	2919	35	0.992032
ENST00000372422.7	6:43511832-43516985	YIPF3	Yip1 domain family member 3	protein coding	1239	36	0.991941
ENST00000435050.1	7:73799542-73832690	CLDN4	claudin 4	protein coding	3357	45	0.991835
ENST00000523505.3	7:106654360-106661158	CCDC71L	coiled-coil domain containing 71 like	protein coding	1306	38	0.991822
ENST00000254436.8	11:4384897-4393702	TRIM21	tripartite motif containing 21	protein coding	1254	31	0.991821
ENST00000196061.5	1:11934205-11975538	PLOD1	procollagen-lysine,2-oxoglutarate 5-dioxygenase 1	protein coding	2615	52	0.991803
ENST00000391548.1	CHR_HSCHR6_MHC_COX_CTG1:31815107-31817630	HSPA1B	heat shock protein family A (Hsp70) member 1B	protein coding	2180	242	0.991794
ENST00000679480.1	17:81509413-81523847	ACTG1	actin gamma 1	protein coding	1210	78	0.991774
ENST00000370995.6	1:67407810-67430415	SERBP1	SERPINE1 mRNA binding protein 1	protein coding	1415	88	0.991767
ENST00000319357.6	7:43582758-43650713	STK17A	serine/threonine kinase 17a	protein coding	1273	42	0.991762
ENST00000530028.3	15:48878134-48880173	EID1	EP300 interacting inhibitor of differentiation 1	protein coding	1053	82	0.991759
ENST00000679355.1	9:125234853-125241382	HSPA5	heat shock protein family A (Hsp70) member 5	retained intron	2359	65	0.991734
ENST00000464015.5	22:21628089-21630064	YDJC	YdjC chitooligosaccharide deacetylase homolog	retained intron	1211	30	0.991733
ENST00000370487.5	20:62796473-62801729	MRGBP	MRG domain binding protein	protein coding	871	50	0.991723
ENST00000361114.10	10:72367340-72626131	MICU1	mitochondrial calcium uptake 1	protein coding	1628	33	0.991629
ENST00000450744.1	CHR_HSCHR6_MHC_APD_CTG1:31894767-31897281	HSPA1B	heat shock protein family A (Hsp70) member 1B	protein coding	2043	47	0.991596
ENST00000370994.8	1:67407810-67430415	SERBP1	SERPINE1 mRNA binding protein 1	protein coding	1410	40	0.991559
ENST00000262776.8	17:78971238-78979947	LGALS3BP	galectin 3 binding protein	protein coding	1100	559	0.991539
ENST00000681544.1	9:125234853-125241382	HSPA5	heat shock protein family A (Hsp70) member 5	retained intron	2369	70	0.991521
ENST00000445736.1	CHR_HSCHR6_MHC_DBB_CTG1:31809921-31812441	HSPA1B	heat shock protein family A (Hsp70) member 1B	protein coding	2180	61	0.991452
ENST00000301887.9	11:64987945-64997018	BATF2	basic leucine zipper ATF-like transcription factor 2	protein coding	1430	31	0.991442
ENST00000332499.4	17:45148475-45152099	HEXIM1	HEXIM P-TEFb complex subunit 1	protein coding	1797	45	0.991393
ENST00000680750.1	12:121017763-121039242	OASL	2'-5'-oligoadenylate synthetase like	retained intron	1998	50	0.991373
ENST00000680954.1	10:89283694-89309271	IFIT2	interferon induced protein with tetratricopeptide repeats 2	protein coding	1884	37	0.99134
ENST00000249883.10	3:134355347-134375479	AMOTL2	angiomotin like 2	protein coding	2931	33	0.991338
ENST00000540200.6	17:28346633-28357527	POLDIP2	DNA polymerase delta interacting protein 2	protein coding	1714	35	0.991327
ENST00000458062.3	CHR_HSCHR6_MHC_QBL_CTG1:31817974-31820498	HSPA1B	heat shock protein family A (Hsp70) member 1B	protein coding	2004	62	0.991313
ENST00000614294.2	CHR_HSCHR17_7_CTG4:37494470-37518136	DUSP14	dual specificity phosphatase 14	protein coding	569	46	0.991253
ENST00000676571.1	6:31639028-31652705	BAG6	BAG cochaperone 6	protein coding	2381	35	0.991244
ENST00000359470.6	1:207018522-207032756	C1orf116	chromosome 1 open reading frame 116	protein coding	2050	59	0.991232
ENST00000682323.1	3:122527924-122564577	PARP9	poly(ADP-ribose) polymerase family member 9	protein coding	2362	46	0.991227
ENST00000565677.5	16:680224-682870	STUB1	STIP1 homology and U-box containing protein 1	protein coding	1422	30	0.991212
ENST00000323249.8	5:177446445-177456286	PRR7	proline rich 7, synaptic	protein coding	1330	54	0.991202
ENST00000619292.4	CHR_HSCHR16_1_CTG1:15317897-15380303	NOMO1	NODAL modulator 1	protein coding	4047	51	0.991127
ENST00000322723.9	2:231453531-231483641	NCL	nucleolin	protein coding	2306	37	0.991127
ENST00000301838.5	11:70203296-70207390	FADD	Fas associated via death domain	protein coding	1314	72	0.991124
ENST00000358154.8	16:21597218-21657471	METTL9	methyltransferase like 9	protein coding	1414	58	0.991105
ENST00000340958.4	7:73799542-73832690	CLDN4	claudin 4	protein coding	945	246	0.991089
ENST00000232424.4	3:194136148-194138732	HES1	hes family bHLH transcription factor 1	protein coding	1133	112	0.991065
ENST00000316660.7	18:59899996-59904305	PMAIP1	phorbol-12-myristate-13-acetate-induced protein 1	protein coding	427	128	0.991013
ENST00000254066.10	17:40309180-40357643	RARA	retinoic acid receptor alpha	protein coding	301	35	0.991006
ENST00000627109.2	5:138610967-138935034	CTNNA1	catenin alpha 1	protein coding	2877	75	0.990994
ENST00000314940.7	5:137745651-137754363	HNRNPA0	heterogeneous nuclear ribonucleoprotein A0	protein coding	1460	233	0.990985
ENST00000295702.9	1:156009048-156020951	SSR2	signal sequence receptor subunit 2	protein coding	1025	161	0.990975
ENST00000379958.3	7:93099513-93118023	SAMD9	sterile alpha motif domain containing 9	protein coding	4495	63	0.990955
ENST00000584601.5	17:39687914-39730426	ERBB2	erb-b2 receptor tyrosine kinase 2	protein coding	4425	37	0.990953
ENST00000439977.7	16:56932142-56944864	HERPUD1	homocysteine inducible ER protein with ubiquitin like domain 1	protein coding	1322	35	0.990905
ENST00000373477.9	1:32775237-32818031	YARS1	tyrosyl-tRNA synthetase 1	protein coding	1816	43	0.9909
ENST00000305386.4	14:49620799-49623481	MGAT2	alpha-1,6-mannosyl-glycoprotein 2-beta-N-acetylglucosaminyltransferase	protein coding	1515	48	0.990897
ENST00000305386.4	14:49620799-49623481	MGAT2	alpha-1,6-mannosyl-glycoprotein 2-beta-N-acetylglucosaminyltransferase	protein coding	877	45	0.990856
ENST00000395693.8	22:50523568-50526461	SCO2	synthesis of cytochrome C oxidase 2	protein coding	350	31	0.990849
ENST00000296181.9	3:124761948-124901418	ITGB5	integrin subunit beta 5	protein coding	2761	85	0.990849
ENST00000450744.1	CHR_HSCHR6_MHC_APD_CTG1:31894767-31897281	HSPA1B	heat shock protein family A (Hsp70) member 1B	protein coding	2180	51	0.99084
ENST00000424880.2	3:128051641-128071683	SEC61A1	SEC61 translocon subunit alpha 1	protein coding	1730	40	0.990769
ENST00000391548.1	CHR_HSCHR6_MHC_COX_CTG1:31815107-31817630	HSPA1B	heat shock protein family A (Hsp70) member 1B	protein coding	2043	217	0.990768
ENST00000278742.6	11:130159782-130210362	ST14	ST14 transmembrane serine protease matriptase	protein coding	2974	152	0.990756
ENST00000220325.9	15:41895933-41972557	EHD4	EH domain containing 4	protein coding	1829	38	0.990718
ENST00000265857.8	7:876554-896436	GET4	guided entry of tail-anchored proteins factor 4	protein coding	1775	30	0.990711
ENST00000269571.10	17:39687914-39730426	ERBB2	erb-b2 receptor tyrosine kinase 2	protein coding	4190	785	0.990707
ENST00000473155.2	10:72273919-72276036	DDIT4	DNA damage inducible transcript 4	retained intron	1078	58	0.990704
ENST00000681544.1	9:125234853-125241382	HSPA5	heat shock protein family A (Hsp70) member 5	retained intron	2335	53	0.990686
ENST00000320895.10	5:1317752-1345099	CLPTM1L	CLPTM1 like	protein coding	2278	77	0.990672
ENST00000239223.4	5:172768096-172771195	DUSP1	dual specificity phosphatase 1	protein coding	1386	36	0.990619
ENST00000519106.2	8:8701937-8704096	CLDN23	claudin 23	protein coding	1047	34	0.990617
ENST00000372638.4	1:40861054-40862363	CITED4	Cbp/p300 interacting transactivator with Glu/Asp rich carboxy-terminal domain 4	protein coding	751	77	0.990602
ENST00000249042.8	22:37010859-37020183	TST	thiosulfate sulfurtransferase	protein coding	133	56	0.990575
ENST00000278742.6	11:130159782-130210362	ST14	ST14 transmembrane serine protease matriptase	protein coding	3224	153	0.990571
ENST00000373812.8	1:28736621-28769775	YTHDF2	YTH N6-methyladenosine RNA binding protein 2	protein coding	1764	48	0.99056
ENST00000450253.7	4:98879276-98929133	EIF4E	eukaryotic translation initiation factor 4E	protein coding	766	68	0.990553
ENST00000316052.6	8:144078648-144080648	EXOSC4	exosome component 4	protein coding	639	63	0.990548
ENST00000427522.6	20:63558086-63574239	HELZ2	helicase with zinc finger 2	protein coding	4479	41	0.990537
ENST00000307366.8	11:62771629-62792006	TMEM223	transmembrane protein 223	protein coding	564	35	0.990525
ENST00000333274.11	5:107376894-107670937	EFNA5	ephrin A5	protein coding	4282	30	0.990499
ENST00000314940.7	5:137745651-137754363	HNRNPA0	heterogeneous nuclear ribonucleoprotein A0	protein coding	401	143	0.990496
ENST00000679475.1	9:125234853-125241382	HSPA5	heat shock protein family A (Hsp70) member 5	retained intron	2588	53	0.990462
ENST00000205402.10	7:107891162-107931730	DLD	dihydrolipoamide dehydrogenase	protein coding	1699	30	0.990455
ENST00000054950.4	11:32091074-32105722	RCN1	reticulocalbin 1	protein coding	1286	82	0.990447
ENST00000225777.8	17:78168581-78173527	SYNGR2	synaptogyrin 2	protein coding	1103	89	0.990407
ENST00000481752.6	3:136862208-136951606	NCK1	NCK adaptor protein 1	protein coding	614	31	0.990395
ENST00000370500.10	1:88852633-88891944	GTF2B	general transcription factor IIB	protein coding	926	52	0.990336
ENST00000252809.3	19:18374731-18389176	GDF15	growth differentiation factor 15	protein coding	943	107	0.990323
ENST00000262238.10	14:100238298-100282788	YY1	YY1 transcription factor	protein coding	1476	44	0.990317
ENST00000367311.5	1:201464278-201469237	PHLDA3	pleckstrin homology like domain family A member 3	protein coding	1289	34	0.990315
ENST00000290291.10	20:62804835-62814000	OGFR	opioid growth factor receptor	protein coding	1507	53	0.990216
ENST00000234301.3	2:42333546-42425088	COX7A2L	cytochrome c oxidase subunit 7A2 like	protein coding	417	53	0.990211
ENST00000340857.4	22:37805229-37807432	H1-0	H1.0 linker histone	protein coding	800	88	0.990192
ENST00000318238.9	7:93130056-93148385	SAMD9L	sterile alpha motif domain containing 9 like	protein coding	5488	51	0.990177
ENST00000217233.9	20:362835-397559	TRIB3	tribbles pseudokinase 3	protein coding	1880	55	0.990163
ENST00000249883.10	3:134355347-134375479	AMOTL2	angiomotin like 2	protein coding	3051	36	0.990141
ENST00000370775.3	X:135050932-135052196	RTL8A	retrotransposon Gag like 8A	protein coding	836	37	0.990141
ENST00000405315.9	19:48900312-48923372	NUCB1	nucleobindin 1	protein coding	1964	79	0.990107
ENST00000416884.2	CHR_HSCHR6_MHC_DBB_CTG1:30733457-30734812	IER3	immediate early response 3	protein coding	599	32	0.990033
ENST00000274311.3	5:52787916-52804044	PELO	pelota mRNA surveillance and ribosome rescue factor	protein coding	1894	42	0.990027
ENST00000585603.6	19:29606283-29617237	POP4	POP4 homolog, ribonuclease P/MRP subunit	protein coding	745	33	0.989973
ENST00000394250.8	17:39637090-39664201	STARD3	StAR related lipid transfer domain containing 3	protein coding	1601	40	0.989957
ENST00000394166.8	15:96325938-96340263	NR2F2	nuclear receptor subfamily 2 group F member 2	protein coding	2821	44	0.989938
ENST00000339020.8	5:61157704-61162468	SMIM15	small integral membrane protein 15	protein coding	473	55	0.989936
ENST00000621878.4	CHR_HSCHR17_7_CTG4:38097522-38123634	MRPL45	mitochondrial ribosomal protein L45	protein coding	1279	103	0.989914
ENST00000319264.4	9:12775020-12823060	LURAP1L	leucine rich adaptor protein 1 like	protein coding	1325	48	0.989871
ENST00000619850.2	20:38926312-38953106	FAM83D	family with sequence similarity 83 member D	protein coding	1591	41	0.989855
ENST00000452357.7	12:112905856-112933219	OAS1	2'-5'-oligoadenylate synthetase 1	protein coding	3275	128	0.98983
ENST00000545241.2	CHR_HSCHR6_MHC_COX_CTG1:31815107-31817630	HSPA1B	heat shock protein family A (Hsp70) member 1B	protein coding	2004	130	0.989828
ENST00000323534.5	3:153162226-153170627	RAP2B	RAP2B, member of RAS oncogene family	protein coding	1717	113	0.989796
ENST00000356208.10	20:57391396-57409333	RBM38	RNA binding motif protein 38	protein coding	1349	31	0.989783
ENST00000370626.4	10:97677424-97687241	AVPI1	arginine vasopressin induced 1	protein coding	1145	32	0.989776
ENST00000403490.3	15:75639085-75648706	IMP3	IMP U3 small nucleolar ribonucleoprotein 3	protein coding	965	40	0.989744
ENST00000375571.6	20:32819954-32850405	MAPRE1	microtubule associated protein RP/EB family member 1	protein coding	974	84	0.989737
ENST00000679655.1	12:121017763-121039242	OASL	2'-5'-oligoadenylate synthetase like	protein coding	1461	112	0.989709
ENST00000217233.9	20:362835-397559	TRIB3	tribbles pseudokinase 3	protein coding	1363	70	0.989705
ENST00000373451.9	6:37433219-37482827	CMTR1	cap methyltransferase 1	protein coding	2771	32	0.989697
ENST00000223324.3	7:42932376-42948958	MRPL32	mitochondrial ribosomal protein L32	protein coding	477	47	0.989687
ENST00000681658.1	15:64155740-64163134	PPIB	peptidylprolyl isomerase B	protein coding	722	42	0.989684
ENST00000262395.10	17:28744011-28750956	TRAF4	TNF receptor associated factor 4	protein coding	1808	65	0.989613
ENST00000396987.7	8:41577187-41625001	GPAT4	glycerol-3-phosphate acyltransferase 4	protein coding	2428	34	0.989612
ENST00000228918.9	12:6375045-6391571	LTBR	lymphotoxin beta receptor	protein coding	1937	97	0.989604
ENST00000680083.1	17:81843159-81860856	P4HB	prolyl 4-hydroxylase subunit beta	nonsense mediated decay	1981	50	0.989596
ENST00000265395.7	7:27525442-27662883	HIBADH	3-hydroxyisobutyrate dehydrogenase	protein coding	1126	46	0.989589
ENST00000351018.5	11:3826978-3840959	RHOG	ras homolog family member G	protein coding	487	32	0.989531
ENST00000340958.4	7:73799542-73832690	CLDN4	claudin 4	protein coding	883	233	0.98953
ENST00000679475.1	9:125234853-125241382	HSPA5	heat shock protein family A (Hsp70) member 5	retained intron	2622	68	0.989516
ENST00000269389.8	17:82321024-82334074	SECTM1	secreted and transmembrane 1	protein coding	1155	69	0.989494
ENST00000600480.2	19:6413102-6424811	KHSRP	KH-type splicing regulatory protein	protein coding	2757	30	0.989494
ENST00000323571.9	17:40219304-40284136	WIPF2	WAS/WASL interacting protein family member 2	protein coding	1770	35	0.989491
ENST00000252674.9	19:6210381-6279975	MLLT1	MLLT1 super elongation complex subunit	protein coding	4365	37	0.989468
ENST00000261507.11	4:165327667-165343164	MSMO1	methylsterol monooxygenase 1	protein coding	1001	58	0.989456
ENST00000000412.8	12:8940361-8949761	M6PR	mannose-6-phosphate receptor, cation dependent	protein coding	2131	76	0.989448
ENST00000378198.9	6:24649979-24666930	TDP2	tyrosyl-DNA phosphodiesterase 2	protein coding	1065	38	0.989418
ENST00000457634.6	CHR_HSCHR6_MHC_SSTO_CTG1:32912700-32929495	TAP2	transporter 2, ATP binding cassette subfamily B member	protein coding	2373	101	0.989405
ENST00000580611.5	17:39637090-39664201	STARD3	StAR related lipid transfer domain containing 3	protein coding	1591	276	0.989398
ENST00000264414.9	2:224470150-224585397	CUL3	cullin 3	protein coding	2692	30	0.989379
ENST00000446342.5	10:73909177-73917496	PLAU	plasminogen activator, urokinase	protein coding	1991	44	0.989375
ENST00000344051.8	15:40844018-40858207	SPINT1	serine peptidase inhibitor, Kunitz type 1	protein coding	1908	57	0.989349
ENST00000519106.2	8:8701937-8704096	CLDN23	claudin 23	protein coding	1423	42	0.989337
ENST00000243253.8	3:128051641-128071683	SEC61A1	SEC61 translocon subunit alpha 1	protein coding	2054	129	0.989336
ENST00000312419.8	11:67350772-67356972	POLD4	DNA polymerase delta 4, accessory subunit	protein coding	854	32	0.989319
ENST00000394166.8	15:96325938-96340263	NR2F2	nuclear receptor subfamily 2 group F member 2	protein coding	2701	52	0.98931
ENST00000372764.4	10:73909177-73917496	PLAU	plasminogen activator, urokinase	protein coding	1678	156	0.989303
ENST00000304658.10	16:28097976-28211965	XPO6	exportin 6	protein coding	4302	34	0.98928
ENST00000313028.12	8:143977153-144012772	PARP10	poly(ADP-ribose) polymerase family member 10	protein coding	1318	37	0.989251
ENST00000680037.1	10:89327307-89377473	IFIT3	interferon induced protein with tetratricopeptide repeats 3	protein coding	1721	33	0.989205
ENST00000371752.5	20:49237946-49278426	ZNFX1	zinc finger NFX1-type containing 1	protein coding	5910	58	0.989199
ENST00000242784.5	19:12730640-12734684	TRIR	telomerase RNA component interacting RNase	protein coding	707	51	0.989146
ENST00000393080.8	14:94612384-94624055	SERPINA3	serpin family A member 3	protein coding	583	210	0.989142
ENST00000219313.9	16:74296814-74306288	PSMD7	proteasome 26S subunit, non-ATPase 7	protein coding	1414	95	0.989133
ENST00000378454.8	6:24171755-24358059	DCDC2	doublecortin domain containing 2	protein coding	1835	41	0.989131
ENST00000378026.5	12:106237881-106304279	CKAP4	cytoskeleton associated protein 4	protein coding	1393	115	0.989102
ENST00000389378.6	5:151029945-151093577	TNIP1	TNFAIP3 interacting protein 1	protein coding	2338	50	0.98909
ENST00000367602.8	1:180154869-180204030	QSOX1	quiescin sulfhydryl oxidase 1	protein coding	1667	45	0.988982
ENST00000254351.9	2:20200797-20225433	SDC1	syndecan 1	protein coding	3043	40	0.988974
ENST00000370473.5	1:89051882-89065360	GBP1	guanylate binding protein 1	protein coding	2021	56	0.988965
ENST00000320767.4	3:160677160-160678448	ARL14	ADP ribosylation factor like GTPase 14	protein coding	493	39	0.988947
ENST00000587251.5	17:78971238-78979947	LGALS3BP	galectin 3 binding protein	nonsense mediated decay	1065	43	0.988942
ENST00000367419.10	6:149566294-149591748	GINM1	glycoprotein integral membrane 1	protein coding	1156	31	0.988919
ENST00000262768.11	17:78852977-78925387	TIMP2	TIMP metallopeptidase inhibitor 2	protein coding	1929	42	0.988901
ENST00000617811.5	17:37686431-37745059	HNF1B	HNF1 homeobox B	protein coding	2087	43	0.988882
ENST00000256722.10	2:6840570-6866635	CMPK2	cytidine/uridine monophosphate kinase 2	protein coding	1738	99	0.988863
ENST00000296252.9	3:185506262-185552588	LIPH	lipase H	protein coding	1849	41	0.988844
ENST00000372491.4	9:129175552-129178261	IER5L	immediate early response 5 like	protein coding	1401	85	0.988843
ENST00000269216.10	18:22169589-22202528	GATA6	GATA binding protein 6	protein coding	2459	66	0.988833
ENST00000328024.11	19:8389981-8404434	RAB11B	RAB11B, member RAS oncogene family	protein coding	861	50	0.988828
ENST00000478738.5	2:6840570-6866635	CMPK2	cytidine/uridine monophosphate kinase 2	processed transcript	1540	68	0.988794
ENST00000420115.6	3:133573686-133590261	CDV3	CDV3 homolog	protein coding	1767	33	0.98879
ENST00000318238.9	7:93130056-93148385	SAMD9L	sterile alpha motif domain containing 9 like	protein coding	5260	49	0.988783
ENST00000282999.7	5:112861188-112898371	SRP19	signal recognition particle 19	protein coding	795	33	0.988711
ENST00000359651.7	1:202007945-202017183	ELF3	E74 like ETS transcription factor 3	protein coding	4470	157	0.988661
ENST00000302516.10	16:70523791-70577670	SF3B3	splicing factor 3b subunit 3	protein coding	3868	58	0.988623
ENST00000518825.5	5:138610967-138935034	CTNNA1	catenin alpha 1	protein coding	2784	41	0.988619
ENST00000471652.1	7:139043515-139132122	ZC3HAV1	zinc finger CCCH-type containing, antiviral 1	protein coding	1511	32	0.988555
ENST00000331497.3	15:90265659-90275778	NGRN	neugrin, neurite outgrowth associated	processed transcript	1066	66	0.988548
ENST00000606261.1	7:26152198-26187137	NFE2L3	nuclear factor, erythroid 2 like 3	retained intron	1876	50	0.988517
ENST00000392446.10	17:78991716-79009867	CANT1	calcium activated nucleotidase 1	protein coding	1487	33	0.988494
ENST00000565644.5	16:87830023-87869507	SLC7A5	solute carrier family 7 member 5	protein coding	1670	88	0.988493
ENST00000396290.2	2:8678845-8684461	ID2	inhibitor of DNA binding 2	protein coding	710	45	0.988489
ENST00000372876.2	6:42744498-42746103	TBCC	tubulin folding cofactor C	protein coding	1067	40	0.988487
ENST00000267205.7	12:121777754-121803403	RHOF	ras homolog family member F, filopodia associated	protein coding	1454	30	0.988484
ENST00000563281.2	3:51391285-51397908	RBM15B	RNA binding motif protein 15B	protein coding	1393	31	0.988468
ENST00000615544.5	17:81509413-81523847	ACTG1	actin gamma 1	protein coding	1186	57	0.988467
ENST00000296252.9	3:185506262-185552588	LIPH	lipase H	protein coding	1830	47	0.988455
ENST00000223273.7	7:39566385-39610320	YAE1	YAE1 maturation factor of ABCE1	protein coding	419	34	0.988445
ENST00000372491.4	9:129175552-129178261	IER5L	immediate early response 5 like	protein coding	1479	91	0.988429
ENST00000378799.11	16:71845996-71931199	IST1	IST1 factor associated with ESCRT-III	protein coding	2162	34	0.988364
ENST00000373178.5	1:36088892-36093932	ADPRS	ADP-ribosylserine hydrolase	protein coding	923	42	0.988348
ENST00000360458.5	X:103675496-103688158	MORF4L2	mortality factor 4 like 2	protein coding	699	35	0.988345
ENST00000366609.4	1:234604269-234610178	IRF2BP2	interferon regulatory factor 2 binding protein 2	protein coding	2136	62	0.988217
ENST00000424880.2	3:128051641-128071683	SEC61A1	SEC61 translocon subunit alpha 1	protein coding	2184	53	0.988214
ENST00000578373.5	17:39687914-39730426	ERBB2	erb-b2 receptor tyrosine kinase 2	nonsense mediated decay	4377	507	0.988211
ENST00000256015.5	12:92140278-92145846	BTG1	BTG anti-proliferation factor 1	protein coding	575	161	0.988207
ENST00000296252.9	3:185506262-185552588	LIPH	lipase H	protein coding	2191	46	0.98816
ENST00000619060.1	12:76025447-76031776	PHLDA1	pleckstrin homology like domain family A member 1	protein coding	757	55	0.988147
ENST00000296861.2	6:47231532-47309905	TNFRSF21	TNF receptor superfamily member 21	protein coding	2328	156	0.988144
ENST00000370487.5	20:62796473-62801729	MRGBP	MRG domain binding protein	protein coding	1114	53	0.988137
ENST00000355451.8	7:44379119-44490658	NUDCD3	NudC domain containing 3	protein coding	2269	35	0.988104
ENST00000263228.4	9:33817160-33920399	UBE2R2	ubiquitin conjugating enzyme E2 R2	protein coding	1485	38	0.987987
ENST00000360541.10	5:138506095-138543236	ETF1	eukaryotic translation termination factor 1	protein coding	1586	37	0.987937
ENST00000264832.8	19:10271093-10286615	ICAM1	intercellular adhesion molecule 1	protein coding	2389	65	0.987936
ENST00000274311.3	5:52787916-52804044	PELO	pelota mRNA surveillance and ribosome rescue factor	protein coding	2010	38	0.987868
ENST00000397511.6	6:7268306-7347446	SSR1	signal sequence receptor subunit 1	protein coding	1073	34	0.987866
ENST00000282388.4	2:43222402-43226606	ZFP36L2	ZFP36 ring finger protein like 2	protein coding	2122	96	0.987817
ENST00000371222.4	1:58776845-58784048	JUN	Jun proto-oncogene, AP-1 transcription factor subunit	protein coding	970	31	0.98777
ENST00000272462.3	2:110083870-110116022	MALL	mal, T cell differentiation protein like	protein coding	1596	34	0.987768
ENST00000356244.8	22:41244779-41286187	RANGAP1	Ran GTPase activating protein 1	protein coding	2099	45	0.987739
ENST00000316881.9	17:56836387-56914080	TRIM25	tripartite motif containing 25	protein coding	5558	67	0.987735
ENST00000439190.2	CHR_HSCHR6_MHC_COX_CTG1:30733058-30734413	IER3	immediate early response 3	protein coding	599	37	0.987721
ENST00000248975.6	22:31944522-31957603	YWHAH	tyrosine 3-monooxygenase/tryptophan 5-monooxygenase activation protein eta	protein coding	825	53	0.987694
ENST00000234091.8	2:8678845-8684461	ID2	inhibitor of DNA binding 2	protein coding	1460	38	0.987684
ENST00000395145.3	7:73768997-73770270	CLDN3	claudin 3	protein coding	1110	207	0.987681
ENST00000056233.4	7:26152198-26187137	NFE2L3	nuclear factor, erythroid 2 like 3	protein coding	2404	153	0.987612
ENST00000316660.7	18:59899996-59904305	PMAIP1	phorbol-12-myristate-13-acetate-induced protein 1	protein coding	373	125	0.987607
ENST00000671713.1	CHR_HG2198_PATCH:74411133-74435802	SEMA7A	semaphorin 7A (John Milton Hagen blood group)	protein coding	2402	35	0.987605
ENST00000523505.3	7:106654360-106661158	CCDC71L	coiled-coil domain containing 71 like	protein coding	1446	35	0.987588
ENST00000682323.1	3:122527924-122564577	PARP9	poly(ADP-ribose) polymerase family member 9	protein coding	2719	59	0.987582
ENST00000279488.8	12:89347235-89352501	DUSP6	dual specificity phosphatase 6	protein coding	1887	41	0.987536
ENST00000638108.1	10:89283694-89309271	IFIT2	interferon induced protein with tetratricopeptide repeats 2	protein coding	2263	39	0.98748
ENST00000252809.3	19:18374731-18389176	GDF15	growth differentiation factor 15	protein coding	928	109	0.987446
ENST00000372836.5	6:42929480-42939294	CNPY3	canopy FGF signaling regulator 3	protein coding	1187	51	0.987441
ENST00000679535.1	17:81509413-81523847	ACTG1	actin gamma 1	retained intron	1434	51	0.987413
ENST00000253083.9	12:122834453-122862961	HIP1R	huntingtin interacting protein 1 related	protein coding	3699	52	0.987354
ENST00000371222.4	1:58776845-58784048	JUN	Jun proto-oncogene, AP-1 transcription factor subunit	protein coding	2251	73	0.987339
ENST00000356208.10	20:57391396-57409333	RBM38	RNA binding motif protein 38	protein coding	1119	30	0.987305
ENST00000377045.9	X:47561205-47571908	ARAF	A-Raf proto-oncogene, serine/threonine kinase	protein coding	2336	30	0.987258
ENST00000383198.6	CHR_HSCHR6_MHC_QBL_CTG1:33228522-33243221	TAPBP	TAP binding protein	protein coding	3607	35	0.987124
ENST00000467148.2	20:63558086-63574239	HELZ2	helicase with zinc finger 2	protein coding	6654	45	0.987117
ENST00000320767.4	3:160677160-160678448	ARL14	ADP ribosylation factor like GTPase 14	protein coding	404	38	0.987103
ENST00000304863.6	19:29205320-29213151	UQCRFS1	ubiquinol-cytochrome c reductase, Rieske iron-sulfur polypeptide 1	protein coding	868	199	0.987083
ENST00000320031.13	17:50055968-50090481	ITGA3	integrin subunit alpha 3	protein coding	3933	71	0.986968
ENST00000246117.9	19:3185563-3209575	NCLN	nicalin	protein coding	3445	32	0.98696
ENST00000481195.6	5:134194332-134226073	PPP2CA	protein phosphatase 2 catalytic subunit alpha	protein coding	1267	158	0.98694
ENST00000370487.5	20:62796473-62801729	MRGBP	MRG domain binding protein	protein coding	861	52	0.986918
ENST00000323646.9	11:63573195-63616883	PLAAT3	phospholipase A and acyltransferase 3	protein coding	854	272	0.9869
ENST00000435050.1	7:73799542-73832690	CLDN4	claudin 4	protein coding	3922	46	0.986895
ENST00000301838.5	11:70203296-70207390	FADD	Fas associated via death domain	protein coding	760	48	0.986881
ENST00000229595.6	6:118894152-118909171	ASF1A	anti-silencing function 1A histone chaperone	protein coding	867	41	0.986847
ENST00000261622.5	16:87830023-87869507	SLC7A5	solute carrier family 7 member 5	protein coding	2243	168	0.9868
ENST00000553152.2	12:112905856-112933219	OAS1	2'-5'-oligoadenylate synthetase 1	protein coding	2141	84	0.986777
ENST00000369144.8	10:119033670-119080823	EIF3A	eukaryotic translation initiation factor 3 subunit A	protein coding	4255	36	0.98677
ENST00000406381.6	17:39687914-39730426	ERBB2	erb-b2 receptor tyrosine kinase 2	protein coding	4193	595	0.986761
ENST00000262238.10	14:100238298-100282788	YY1	YY1 transcription factor	protein coding	1668	45	0.986757
ENST00000261622.5	16:87830023-87869507	SLC7A5	solute carrier family 7 member 5	protein coding	3423	208	0.986757
ENST00000345057.9	16:67154185-67159909	TRADD	TNFRSF1A associated via death domain	protein coding	1106	55	0.986737
ENST00000320743.8	12:58872149-58920504	LRIG3	leucine rich repeats and immunoglobulin like domains 3	protein coding	2536	41	0.98671
ENST00000519106.2	8:8701937-8704096	CLDN23	claudin 23	protein coding	2063	46	0.986651
ENST00000264645.12	17:40140318-40172171	CASC3	CASC3 exon junction complex subunit	protein coding	1036	82	0.986649
ENST00000325327.4	19:2427638-2456959	LMNB2	lamin B2	protein coding	4501	57	0.986648
ENST00000366672.5	1:230057990-230282122	GALNT2	polypeptide N-acetylgalactosaminyltransferase 2	protein coding	2116	30	0.986632
ENST00000378026.5	12:106237881-106304279	CKAP4	cytoskeleton associated protein 4	protein coding	1832	177	0.986567
ENST00000677703.1	2:231453531-231483641	NCL	nucleolin	retained intron	1867	34	0.986545
ENST00000621632.5	14:94048287-94081202	DDX24	DEAD-box helicase 24	protein coding	2689	33	0.986537
ENST00000303151.5	7:100706121-100707486	POP7	POP7 homolog, ribonuclease P/MRP subunit	protein coding	732	46	0.986495
ENST00000305386.4	14:49620799-49623481	MGAT2	alpha-1,6-mannosyl-glycoprotein 2-beta-N-acetylglucosaminyltransferase	protein coding	1347	43	0.986431
ENST00000619304.4	20:38926312-38953106	FAM83D	family with sequence similarity 83 member D	protein coding	1934	32	0.986413
ENST00000378026.5	12:106237881-106304279	CKAP4	cytoskeleton associated protein 4	protein coding	1815	179	0.986377
ENST00000406381.6	17:39687914-39730426	ERBB2	erb-b2 receptor tyrosine kinase 2	protein coding	4333	590	0.986346
ENST00000553152.2	12:112905856-112933219	OAS1	2'-5'-oligoadenylate synthetase 1	protein coding	1280	40	0.986333
ENST00000261489.6	13:44432143-44577147	TSC22D1	TSC22 domain family member 1	protein coding	1057	34	0.986324
ENST00000259241.7	2:128236716-128318868	HS6ST1	heparan sulfate 6-O-sulfotransferase 1	protein coding	3856	34	0.986319
ENST00000373314.7	9:127505339-127578989	NIBAN2	niban apoptosis regulator 2	protein coding	3467	65	0.986303
ENST00000393078.5	14:94612384-94624055	SERPINA3	serpin family A member 3	protein coding	580	298	0.986255
ENST00000680738.1	20:58985686-59008238	CTSZ	cathepsin Z	protein coding	1457	34	0.986241
ENST00000392446.10	17:78991716-79009867	CANT1	calcium activated nucleotidase 1	protein coding	1991	36	0.986236
ENST00000325974.9	7:5898725-5926550	CCZ1	CCZ1 homolog, vacuolar protein trafficking and biogenesis associated	protein coding	1598	56	0.986052
ENST00000253039.9	X:24054946-24078810	EIF2S3	eukaryotic translation initiation factor 2 subunit gamma	protein coding	2148	54	0.986039
ENST00000379141.8	12:58872149-58920504	LRIG3	leucine rich repeats and immunoglobulin like domains 3	protein coding	3209	61	0.98602
ENST00000478738.5	2:6840570-6866635	CMPK2	cytidine/uridine monophosphate kinase 2	processed transcript	1062	32	0.985996
ENST00000490569.6	6:73489308-73525587	EEF1A1	eukaryotic translation elongation factor 1 alpha 1	retained intron	1983	402	0.98599
ENST00000196061.5	1:11934205-11975538	PLOD1	procollagen-lysine,2-oxoglutarate 5-dioxygenase 1	protein coding	2271	33	0.98599
ENST00000397492.1	22:31944522-31957603	YWHAH	tyrosine 3-monooxygenase/tryptophan 5-monooxygenase activation protein eta	protein coding	980	53	0.985966
ENST00000379141.8	12:58872149-58920504	LRIG3	leucine rich repeats and immunoglobulin like domains 3	protein coding	3237	45	0.985957
ENST00000331497.3	15:90265659-90275778	NGRN	neugrin, neurite outgrowth associated	processed transcript	1467	92	0.985909
ENST00000372638.4	1:40861054-40862363	CITED4	Cbp/p300 interacting transactivator with Glu/Asp rich carboxy-terminal domain 4	protein coding	1050	89	0.985903
ENST00000282388.4	2:43222402-43226606	ZFP36L2	ZFP36 ring finger protein like 2	protein coding	1922	67	0.985876
ENST00000680176.1	21:41420020-41470071	MX1	MX dynamin like GTPase 1	protein coding	2491	48	0.985867
ENST00000398598.8	21:41420020-41470071	MX1	MX dynamin like GTPase 1	protein coding	2390	52	0.985826
ENST00000290291.10	20:62804835-62814000	OGFR	opioid growth factor receptor	protein coding	1307	44	0.985818
ENST00000367283.7	1:202007945-202017183	ELF3	E74 like ETS transcription factor 3	protein coding	1923	104	0.985704
ENST00000315970.12	12:57693955-57721557	OS9	OS9 endoplasmic reticulum lectin	protein coding	2081	65	0.98561
ENST00000225927.7	17:42536241-42544449	NAGLU	N-acetyl-alpha-glucosaminidase	protein coding	2331	31	0.985582
ENST00000264414.9	2:224470150-224585397	CUL3	cullin 3	protein coding	2710	31	0.98558
ENST00000471374.1	22:31944522-31957603	YWHAH	tyrosine 3-monooxygenase/tryptophan 5-monooxygenase activation protein eta	processed transcript	1102	30	0.985548
ENST00000315323.5	17:44557484-44561262	FZD2	frizzled class receptor 2	protein coding	1434	32	0.985505
ENST00000249075.4	22:30240453-30246759	LIF	LIF interleukin 6 family cytokine	protein coding	3143	39	0.985484
ENST00000648319.1	19:43766533-43780976	KCNN4	potassium calcium-activated channel subfamily N member 4	protein coding	1712	81	0.985469
ENST00000678515.1	6:73489308-73525587	EEF1A1	eukaryotic translation elongation factor 1 alpha 1	protein coding	1648	380	0.985439
ENST00000228918.9	12:6375045-6391571	LTBR	lymphotoxin beta receptor	protein coding	1505	82	0.985438
ENST00000320743.8	12:58872149-58920504	LRIG3	leucine rich repeats and immunoglobulin like domains 3	protein coding	3534	51	0.985436
ENST00000275364.8	7:2728105-2844308	GNA12	G protein subunit alpha 12	protein coding	2484	35	0.985432
ENST00000256722.10	2:6840570-6866635	CMPK2	cytidine/uridine monophosphate kinase 2	protein coding	2216	191	0.985383
ENST00000484320.6	1:156009048-156020951	SSR2	signal sequence receptor subunit 2	retained intron	1051	34	0.985336
ENST00000410062.9	2:180967248-181076585	UBE2E3	ubiquitin conjugating enzyme E2 E3	protein coding	1101	31	0.98533
ENST00000254436.8	11:4384897-4393702	TRIM21	tripartite motif containing 21	protein coding	1354	49	0.985316
ENST00000332598.7	5:177592203-177597242	TMED9	transmembrane p24 trafficking protein 9	protein coding	799	245	0.985283
ENST00000435050.1	7:73799542-73832690	CLDN4	claudin 4	protein coding	3419	48	0.98528
ENST00000679755.1	10:89283694-89309271	IFIT2	interferon induced protein with tetratricopeptide repeats 2	protein coding	1607	63	0.985271
ENST00000272542.8	2:112645939-112663825	SLC20A1	solute carrier family 20 member 1	protein coding	1842	32	0.985236
ENST00000521591.6	5:151029945-151093577	TNIP1	TNFAIP3 interacting protein 1	protein coding	2254	45	0.985205
ENST00000257570.9	12:121017763-121039242	OASL	2'-5'-oligoadenylate synthetase like	protein coding	1725	562	0.985171
ENST00000320031.13	17:50055968-50090481	ITGA3	integrin subunit alpha 3	protein coding	3868	69	0.985154
ENST00000296127.7	3:44915257-44976185	ZDHHC3	zinc finger DHHC-type palmitoyltransferase 3	protein coding	1776	31	0.985148
ENST00000269571.10	17:39687914-39730426	ERBB2	erb-b2 receptor tyrosine kinase 2	protein coding	4330	749	0.985112
ENST00000478753.5	16:30443631-30445874	SEPHS2	selenophosphate synthetase 2	protein coding	1519	83	0.985083
ENST00000319694.3	7:29563835-29567293	PRR15	proline rich 15	protein coding	1103	102	0.98507
ENST00000481171.5	17:39637090-39664201	STARD3	StAR related lipid transfer domain containing 3	retained intron	3053	108	0.985033
ENST00000331334.5	14:95533503-95544724	GLRX5	glutaredoxin 5	protein coding	563	64	0.985023
ENST00000588282.5	17:78168581-78173527	SYNGR2	synaptogyrin 2	protein coding	1162	79	0.985002
ENST00000372733.3	20:45325288-45348424	SDC4	syndecan 4	protein coding	663	103	0.984997
ENST00000260408.8	15:58588809-58749791	ADAM10	ADAM metallopeptidase domain 10	protein coding	2405	57	0.984976
ENST00000672860.3	6:43770184-43786487	VEGFA	vascular endothelial growth factor A	protein coding	2725	46	0.984949
ENST00000392509.6	12:120469850-120498493	DYNLL1	dynein light chain LC8-type 1	protein coding	540	34	0.984943
ENST00000007390.3	16:1349240-1351878	TSR3	TSR3 ribosome maturation factor	protein coding	1119	42	0.984942
ENST00000397764.8	7:113116718-113118560	SMIM30	small integral membrane protein 30	protein coding	321	44	0.984933
ENST00000435050.1	7:73799542-73832690	CLDN4	claudin 4	protein coding	3437	46	0.984913
ENST00000248975.6	22:31944522-31957603	YWHAH	tyrosine 3-monooxygenase/tryptophan 5-monooxygenase activation protein eta	protein coding	852	57	0.984912
ENST00000546954.2	12:120443964-120446384	TRIAP1	TP53 regulated inhibitor of apoptosis 1	protein coding	289	33	0.984911
ENST00000320676.11	X:136848004-136880764	RBMX	RNA binding motif protein X-linked	protein coding	1350	65	0.984874
ENST00000351111.7	17:47823272-47831541	MRPL10	mitochondrial ribosomal protein L10	protein coding	809	31	0.984862
ENST00000265294.9	5:170763350-170814047	GABRP	gamma-aminobutyric acid type A receptor subunit pi	protein coding	1756	186	0.984788
ENST00000239223.4	5:172768096-172771195	DUSP1	dual specificity phosphatase 1	protein coding	1600	55	0.984788
ENST00000262570.10	7:132784870-133082090	CHCHD3	coiled-coil-helix-coiled-coil-helix domain containing 3	protein coding	1051	64	0.984748
ENST00000542575.6	19:46774883-46788594	SLC1A5	solute carrier family 1 member 5	protein coding	836	40	0.984737
ENST00000250448.5	14:37589552-37596059	FOXA1	forkhead box A1	protein coding	1524	30	0.984673
ENST00000306984.8	7:40126027-40134622	MPLKIP	M-phase specific PLK1 interacting protein	protein coding	643	40	0.984673
ENST00000285279.10	7:55436056-55572988	VOPP1	VOPP1 WW domain binding protein	protein coding	1428	31	0.984633
ENST00000370693.5	6:57172326-57189833	BAG2	BAG cochaperone 2	protein coding	898	43	0.984629
ENST00000249014.5	22:37560480-37569405	CDC42EP1	CDC42 effector protein 1	protein coding	1239	68	0.984593
ENST00000371752.5	20:49237946-49278426	ZNFX1	zinc finger NFX1-type containing 1	protein coding	5697	54	0.98458
ENST00000361611.11	14:23016543-23035230	PSMB5	proteasome 20S subunit beta 5	protein coding	868	73	0.984558
ENST00000357085.5	6:25962802-25991231	TRIM38	tripartite motif containing 38	protein coding	1726	47	0.984544
ENST00000323699.9	1:224175756-224193441	DEGS1	delta 4-desaturase, sphingolipid 1	protein coding	291	78	0.984541
ENST00000395693.8	22:50523568-50526461	SCO2	synthesis of cytochrome C oxidase 2	protein coding	701	30	0.984525
ENST00000260356.6	15:39581079-39599466	THBS1	thrombospondin 1	protein coding	4202	70	0.984515
ENST00000266025.4	3:50354750-50359521	TMEM115	transmembrane protein 115	protein coding	1955	34	0.984498
ENST00000455842.2	CHR_HSCHR6_MHC_APD_CTG1:32861254-32878050	TAP2	transporter 2, ATP binding cassette subfamily B member	protein coding	2373	100	0.984442
ENST00000333090.5	11:76782251-76798153	TSKU	tsukushi, small leucine rich proteoglycan	protein coding	248	35	0.984435
ENST00000243253.8	3:128051641-128071683	SEC61A1	SEC61 translocon subunit alpha 1	protein coding	2419	112	0.98443
ENST00000227471.7	11:67991100-68004982	UNC93B1	unc-93 homolog B1, TLR signaling regulator	protein coding	1868	103	0.98435
ENST00000372638.4	1:40861054-40862363	CITED4	Cbp/p300 interacting transactivator with Glu/Asp rich carboxy-terminal domain 4	protein coding	932	95	0.984333
ENST00000421351.4	6:138088505-138107419	PERP	p53 apoptosis effector related to PMP22	protein coding	704	112	0.984329
ENST00000359651.7	1:202007945-202017183	ELF3	E74 like ETS transcription factor 3	protein coding	4873	160	0.984325
ENST00000373812.8	1:28736621-28769775	YTHDF2	YTH N6-methyladenosine RNA binding protein 2	protein coding	1297	45	0.984324
ENST00000372836.5	6:42929480-42939294	CNPY3	canopy FGF signaling regulator 3	protein coding	1235	46	0.984299
ENST00000401959.6	22:41673933-41690504	SNU13	small nuclear ribonucleoprotein 13	protein coding	1108	42	0.984279
ENST00000340611.9	7:2537810-2555694	BRAT1	BRCA1 associated ATM activator 1	protein coding	1994	36	0.984268
ENST00000219022.3	13:53028813-53052057	OLFM4	olfactomedin 4	protein coding	936	63	0.98425
ENST00000324262.9	18:74495816-74523454	CNDP2	carnosine dipeptidase 2	protein coding	2000	40	0.984215
ENST00000371269.9	1:54849627-54887195	DHCR24	24-dehydrocholesterol reductase	protein coding	1872	45	0.98416
ENST00000672860.3	6:43770184-43786487	VEGFA	vascular endothelial growth factor A	protein coding	2176	43	0.984129
ENST00000216080.5	22:50502949-50507702	LMF2	lipase maturation factor 2	protein coding	2419	39	0.984085
ENST00000368457.3	1:154957026-154963853	PYGO2	pygopus family PHD finger 2	protein coding	2247	35	0.984052
ENST00000359470.6	1:207018522-207032756	C1orf116	chromosome 1 open reading frame 116	protein coding	1806	52	0.984048
ENST00000320743.8	12:58872149-58920504	LRIG3	leucine rich repeats and immunoglobulin like domains 3	protein coding	3630	57	0.984027
ENST00000433892.6	11:35138882-35232402	CD44	CD44 molecule (Indian blood group)	protein coding	1662	46	0.983967
ENST00000478753.5	16:30443631-30445874	SEPHS2	selenophosphate synthetase 2	protein coding	506	50	0.983916
ENST00000296257.10	3:185582496-185633551	SENP2	SUMO specific peptidase 2	protein coding	2112	30	0.983848
ENST00000372014.5	6:44113451-44127452	MRPL14	mitochondrial ribosomal protein L14	protein coding	592	179	0.983833
ENST00000336615.9	11:818914-825573	PNPLA2	patatin like phospholipase domain containing 2	protein coding	1773	44	0.983816
ENST00000302517.8	5:139647299-139683882	CXXC5	CXXC finger protein 5	protein coding	1513	67	0.983811
ENST00000360876.9	7:2354086-2380745	EIF3B	eukaryotic translation initiation factor 3 subunit B	protein coding	2714	118	0.983767
ENST00000478753.5	16:30443631-30445874	SEPHS2	selenophosphate synthetase 2	protein coding	560	47	0.983765
ENST00000227507.3	11:69641156-69654474	CCND1	cyclin D1	protein coding	1246	43	0.983741
ENST00000565644.5	16:87830023-87869507	SLC7A5	solute carrier family 7 member 5	protein coding	2654	131	0.983712
ENST00000287156.9	11:57551656-57568284	UBE2L6	ubiquitin conjugating enzyme E2 L6	protein coding	584	328	0.98371
ENST00000330938.8	21:44849585-44873903	PTTG1IP	PTTG1 interacting protein	protein coding	1078	35	0.983695
ENST00000260356.6	15:39581079-39599466	THBS1	thrombospondin 1	protein coding	3826	59	0.983682
ENST00000319694.3	7:29563835-29567293	PRR15	proline rich 15	protein coding	1446	143	0.983629
ENST00000415826.3	11:63573195-63616883	PLAAT3	phospholipase A and acyltransferase 3	protein coding	602	155	0.983611
ENST00000340573.8	11:57551656-57568284	UBE2L6	ubiquitin conjugating enzyme E2 L6	protein coding	932	116	0.983597
ENST00000303004.5	20:50190830-50192668	CEBPB	CCAAT enhancer binding protein beta	protein coding	752	182	0.983526
ENST00000424880.2	3:128051641-128071683	SEC61A1	SEC61 translocon subunit alpha 1	protein coding	2101	49	0.983507
ENST00000679781.1	10:89327307-89377473	IFIT3	interferon induced protein with tetratricopeptide repeats 3	protein coding	1971	30	0.983499
ENST00000309862.10	17:39671122-39696797	PGAP3	post-GPI attachment to proteins phospholipase 3	retained intron	1607	79	0.98349
ENST00000301012.8	16:88651935-88663161	MVD	mevalonate diphosphate decarboxylase	protein coding	1296	31	0.983481
ENST00000261622.5	16:87830023-87869507	SLC7A5	solute carrier family 7 member 5	protein coding	3311	181	0.983453
ENST00000267205.7	12:121777754-121803403	RHOF	ras homolog family member F, filopodia associated	protein coding	934	41	0.983419
ENST00000217233.9	20:362835-397559	TRIB3	tribbles pseudokinase 3	protein coding	1427	67	0.983417
ENST00000660930.1	1:1216909-1232067	SDF4	stromal cell derived factor 4	protein coding	1936	45	0.983399
ENST00000262395.10	17:28744011-28750956	TRAF4	TNF receptor associated factor 4	protein coding	1433	57	0.983394
ENST00000312419.8	11:67350772-67356972	POLD4	DNA polymerase delta 4, accessory subunit	protein coding	795	32	0.98338
ENST00000684293.1	2:172427354-172506459	ITGA6	integrin subunit alpha 6	protein coding	3705	45	0.983365
ENST00000372171.5	6:43629540-43640941	MAD2L1BP	MAD2L1 binding protein	protein coding	1037	63	0.983361
ENST00000381083.9	7:45912245-45921874	IGFBP3	insulin like growth factor binding protein 3	protein coding	1291	80	0.983355
ENST00000651234.1	1:1020120-1056118	AGRN	agrin	protein coding	6441	43	0.983287
ENST00000680065.1	19:571277-583494	BSG	basigin (Ok blood group)	protein coding	1407	42	0.983256
ENST00000219313.9	16:74296814-74306288	PSMD7	proteasome 26S subunit, non-ATPase 7	protein coding	701	73	0.983252
ENST00000677236.1	6:73489308-73525587	EEF1A1	eukaryotic translation elongation factor 1 alpha 1	protein coding	1633	73	0.983213
ENST00000272233.6	2:20447074-20449440	RHOB	ras homolog family member B	protein coding	661	136	0.983208
ENST00000358171.8	11:75562056-75572783	SERPINH1	serpin family H member 1	protein coding	1408	33	0.983198
ENST00000367284.10	1:202007945-202017183	ELF3	E74 like ETS transcription factor 3	protein coding	1572	90	0.983168
ENST00000620985.4	7:93099513-93118023	SAMD9	sterile alpha motif domain containing 9	protein coding	4438	57	0.98298
ENST00000370995.6	1:67407810-67430415	SERBP1	SERPINE1 mRNA binding protein 1	protein coding	1444	87	0.982941
ENST00000268383.7	16:22345936-22437165	CDR2	cerebellar degeneration related protein 2	protein coding	1425	32	0.982868
ENST00000470180.2	1:154206696-154220637	C1orf43	chromosome 1 open reading frame 43	nonsense mediated decay	1127	58	0.982824
ENST00000396105.6	20:49237946-49278426	ZNFX1	zinc finger NFX1-type containing 1	protein coding	5697	37	0.982784
ENST00000255174.3	20:44195939-44210771	OSER1	oxidative stress responsive serine rich 1	protein coding	668	53	0.982779
ENST00000458062.3	CHR_HSCHR6_MHC_QBL_CTG1:31817974-31820498	HSPA1B	heat shock protein family A (Hsp70) member 1B	protein coding	2013	77	0.982777
ENST00000370747.9	1:78649796-78664078	IFI44	interferon induced protein 44	protein coding	364	143	0.982764
ENST00000367283.7	1:202007945-202017183	ELF3	E74 like ETS transcription factor 3	protein coding	1686	99	0.98272
ENST00000372491.4	9:129175552-129178261	IER5L	immediate early response 5 like	protein coding	1033	84	0.982711
ENST00000613132.5	7:45912245-45921874	IGFBP3	insulin like growth factor binding protein 3	protein coding	1273	55	0.982693
ENST00000456397.7	8:38988808-38996824	TM2D2	TM2 domain containing 2	protein coding	865	77	0.982684
ENST00000241261.7	3:172505508-172523475	TNFSF10	TNF superfamily member 10	protein coding	852	168	0.982682
ENST00000488500.2	6:73489308-73525587	EEF1A1	eukaryotic translation elongation factor 1 alpha 1	retained intron	1635	306	0.982615
ENST00000162749.7	12:6328757-6342114	TNFRSF1A	TNF receptor superfamily member 1A	protein coding	1659	42	0.982595
ENST00000679755.1	10:89283694-89309271	IFIT2	interferon induced protein with tetratricopeptide repeats 2	protein coding	1628	74	0.982585
ENST00000452357.7	12:112905856-112933219	OAS1	2'-5'-oligoadenylate synthetase 1	protein coding	3222	130	0.982526
ENST00000693319.1	14:49893079-49897054	ARF6	ADP ribosylation factor 6	protein coding	924	38	0.98252
ENST00000323571.9	17:40219304-40284136	WIPF2	WAS/WASL interacting protein family member 2	protein coding	2015	35	0.982439
ENST00000681030.1	17:81843159-81860856	P4HB	prolyl 4-hydroxylase subunit beta	nonsense mediated decay	2479	44	0.982345
ENST00000371752.5	20:49237946-49278426	ZNFX1	zinc finger NFX1-type containing 1	protein coding	4263	31	0.982318
ENST00000616661.5	1:12567910-12618210	DHRS3	dehydrogenase/reductase 3	protein coding	1942	139	0.982309
ENST00000269195.6	18:35581117-35711834	GALNT1	polypeptide N-acetylgalactosaminyltransferase 1	protein coding	2120	40	0.982304
ENST00000305533.10	3:52228612-52246788	TWF2	twinfilin actin binding protein 2	protein coding	1222	34	0.982275
ENST00000303004.5	20:50190830-50192668	CEBPB	CCAAT enhancer binding protein beta	protein coding	1611	351	0.982154
ENST00000472467.1	1:156009048-156020951	SSR2	signal sequence receptor subunit 2	retained intron	1678	30	0.982136
ENST00000333090.5	11:76782251-76798153	TSKU	tsukushi, small leucine rich proteoglycan	protein coding	1150	41	0.982127
ENST00000680898.1	12:112978395-113011723	OAS2	2'-5'-oligoadenylate synthetase 2	retained intron	2550	34	0.982126
ENST00000619133.4	6:106969831-106975627	CD24	CD24 molecule	protein coding	687	258	0.982044
ENST00000354185.9	10:68956135-68985068	DDX21	DExD-box helicase 21	protein coding	2462	34	0.981988
ENST00000392583.7	12:112978395-113011723	OAS2	2'-5'-oligoadenylate synthetase 2	protein coding	2107	73	0.981917
ENST00000681266.1	21:41420020-41470071	MX1	MX dynamin like GTPase 1	protein coding	2477	62	0.98191
ENST00000373451.9	6:37433219-37482827	CMTR1	cap methyltransferase 1	protein coding	3184	37	0.981893
ENST00000319349.10	17:43527844-43579620	ETV4	ETS variant transcription factor 4	protein coding	2086	31	0.98189
ENST00000622633.5	16:11547722-11636381	LITAF	lipopolysaccharide induced TNF factor	protein coding	727	40	0.981843
ENST00000216252.4	22:41459717-41468692	PHF5A	PHD finger protein 5A	protein coding	720	41	0.981754
ENST00000252602.2	19:17292609-17306843	MRPL34	mitochondrial ribosomal protein L34	protein coding	404	31	0.981749
ENST00000367188.5	1:204396492-204411887	PPP1R15B	protein phosphatase 1 regulatory subunit 15B	protein coding	4828	37	0.981668
ENST00000263864.10	2:85561562-85582031	VAMP8	vesicle associated membrane protein 8	protein coding	565	33	0.981645
ENST00000474879.7	22:50502949-50507702	LMF2	lipase maturation factor 2	protein coding	2218	37	0.981618
ENST00000258781.11	7:44999475-45076469	CCM2	CCM2 scaffold protein	protein coding	1645	37	0.981554
ENST00000375784.8	6:31730581-31739763	CLIC1	chloride intracellular channel 1	protein coding	1034	113	0.981523
ENST00000275767.3	7:135148072-135166215	TMEM140	transmembrane protein 140	protein coding	1486	35	0.9815
ENST00000268802.10	16:69741871-69754926	NOB1	NIN1 (RPN12) binding protein 1 homolog	protein coding	1422	71	0.981494
ENST00000314940.7	5:137745651-137754363	HNRNPA0	heterogeneous nuclear ribonucleoprotein A0	protein coding	1417	203	0.98148
ENST00000264255.8	2:99318982-99340702	TXNDC9	thioredoxin domain containing 9	protein coding	538	56	0.981391
ENST00000553152.2	12:112905856-112933219	OAS1	2'-5'-oligoadenylate synthetase 1	protein coding	1201	45	0.981378
ENST00000339276.6	1:26863149-26864456	SFN	stratifin	protein coding	942	102	0.981345
ENST00000408965.4	8:47736913-47738164	CEBPD	CCAAT enhancer binding protein delta	protein coding	876	60	0.981171
ENST00000287844.7	7:151211484-151227205	ABCF2	ATP binding cassette subfamily F member 2	protein coding	2186	35	0.981169
ENST00000263574.9	11:130068147-130144811	APLP2	amyloid beta precursor like protein 2	protein coding	2495	35	0.981129
ENST00000599672.6	12:6970913-6997428	EMG1	EMG1 N1-specific pseudouridine methyltransferase	protein coding	844	66	0.981123
ENST00000353214.6	9:124862130-124877733	ARPC5L	actin related protein 2/3 complex subunit 5 like	protein coding	1706	33	0.981114
ENST00000353258.8	16:19501693-19522123	GDE1	glycerophosphodiester phosphodiesterase 1	protein coding	1032	53	0.981086
ENST00000577454.5	17:40121971-40136917	MSL1	MSL complex subunit 1	protein coding	543	42	0.981086
ENST00000288607.3	7:1567332-1571005	PSMG3	proteasome assembly chaperone 3	protein coding	1196	46	0.981039
ENST00000310786.10	6:109366514-109382467	CD164	CD164 molecule	protein coding	707	98	0.98098
ENST00000401722.7	12:98593591-98606379	SLC25A3	solute carrier family 25 member 3	protein coding	1257	30	0.980974
ENST00000372171.5	6:43629540-43640941	MAD2L1BP	MAD2L1 binding protein	protein coding	1043	60	0.980966
ENST00000376962.10	9:72351413-72365235	ZFAND5	zinc finger AN1-type containing 5	protein coding	1714	32	0.98095
ENST00000267984.4	15:81000923-81005788	TLNRD1	talin rod domain containing 1	protein coding	2311	58	0.980934
ENST00000252485.8	19:44846175-44889223	NECTIN2	nectin cell adhesion molecule 2	protein coding	1929	55	0.980917
ENST00000421852.6	3:185476496-185499057	TMEM41A	transmembrane protein 41A	protein coding	733	32	0.980912
ENST00000260356.6	15:39581079-39599466	THBS1	thrombospondin 1	protein coding	4336	75	0.980884
ENST00000378119.9	6:24704861-24719998	C6orf62	chromosome 6 open reading frame 62	protein coding	1347	264	0.980878
ENST00000359651.7	1:202007945-202017183	ELF3	E74 like ETS transcription factor 3	protein coding	4636	163	0.980844
ENST00000320895.10	5:1317752-1345099	CLPTM1L	CLPTM1 like	protein coding	1991	70	0.980843
ENST00000343043.7	1:155687960-155739010	DAP3	death associated protein 3	protein coding	1490	38	0.980815
ENST00000307677.5	20:31664452-31723989	BCL2L1	BCL2 like 1	protein coding	502	30	0.980771
ENST00000230340.9	6:41921499-41933046	BYSL	bystin like	protein coding	1536	49	0.980768
ENST00000498926.7	12:132710819-132722734	PGAM5	PGAM family member 5, mitochondrial serine/threonine protein phosphatase	protein coding	1164	34	0.980759
ENST00000312499.6	16:11249619-11381662	RMI2	RecQ mediated genome instability 2	protein coding	1032	35	0.980744
ENST00000242719.4	1:51236273-51273447	RNF11	ring finger protein 11	protein coding	855	34	0.980715
ENST00000553152.2	12:112905856-112933219	OAS1	2'-5'-oligoadenylate synthetase 1	protein coding	1333	38	0.980697
ENST00000333511.9	19:571277-583494	BSG	basigin (Ok blood group)	protein coding	1692	77	0.980561
ENST00000311922.4	8:125430358-125438403	TRIB1	tribbles pseudokinase 1	protein coding	2423	30	0.980531
ENST00000373312.4	9:127505339-127578989	NIBAN2	niban apoptosis regulator 2	protein coding	3653	38	0.980504
ENST00000337002.9	3:169966635-169998373	SEC62	SEC62 homolog, preprotein translocation factor	protein coding	1233	69	0.980459
ENST00000254066.10	17:40309180-40357643	RARA	retinoic acid receptor alpha	protein coding	2045	60	0.980411
ENST00000371269.9	1:54849627-54887195	DHCR24	24-dehydrocholesterol reductase	protein coding	3094	66	0.980399
ENST00000330843.9	8:37858618-37899497	RAB11FIP1	RAB11 family interacting protein 1	protein coding	6865	49	0.980281
ENST00000379141.8	12:58872149-58920504	LRIG3	leucine rich repeats and immunoglobulin like domains 3	protein coding	2151	41	0.980277
ENST00000530167.2	11:119093874-119095465	H2AX	H2A.X variant histone	protein coding	1473	69	0.9802
ENST00000296129.6	3:45082277-45146422	CDCP1	CUB domain containing protein 1	protein coding	4655	47	0.98018
ENST00000291295.14	19:46601074-46610782	CALM3	calmodulin 3	protein coding	1097	90	0.980145
ENST00000606017.2	6:106969831-106975627	CD24	CD24 molecule	protein coding	330	238	0.980144
ENST00000261769.10	16:68737292-68835537	CDH1	cadherin 1	protein coding	2887	69	0.980106
ENST00000367283.7	1:202007945-202017183	ELF3	E74 like ETS transcription factor 3	protein coding	1520	90	0.980081
ENST00000261622.5	16:87830023-87869507	SLC7A5	solute carrier family 7 member 5	protein coding	3227	202	0.980064
ENST00000302472.4	5:40679915-40693735	PTGER4	prostaglandin E receptor 4	protein coding	2460	33	0.980044
ENST00000526991.3	18:11851413-11854444	CHMP1B	charged multivesicular body protein 1B	protein coding	446	31	0.979956
ENST00000371253.7	6:46997708-47042350	ADGRF1	adhesion G protein-coupled receptor F1	protein coding	2458	63	0.979919
ENST00000586720.5	17:78971238-78979947	LGALS3BP	galectin 3 binding protein	nonsense mediated decay	1441	37	0.979905
ENST00000379141.8	12:58872149-58920504	LRIG3	leucine rich repeats and immunoglobulin like domains 3	protein coding	3117	65	0.979767
ENST00000188376.9	12:98593591-98606379	SLC25A3	solute carrier family 25 member 3	protein coding	1461	222	0.979736
ENST00000252444.9	19:11089462-11133820	LDLR	low density lipoprotein receptor	protein coding	5191	30	0.979735
ENST00000371269.9	1:54849627-54887195	DHCR24	24-dehydrocholesterol reductase	protein coding	2850	45	0.979664
ENST00000267202.7	12:122865330-122896127	VPS37B	VPS37B subunit of ESCRT-I	protein coding	566	47	0.979645
ENST00000401959.6	22:41673933-41690504	SNU13	small nuclear ribonucleoprotein 13	protein coding	1299	42	0.979645
ENST00000452357.7	12:112905856-112933219	OAS1	2'-5'-oligoadenylate synthetase 1	protein coding	2282	60	0.979631
ENST00000680158.1	15:64155740-64163134	PPIB	peptidylprolyl isomerase B	nonsense mediated decay	980	286	0.979576
ENST00000545241.2	CHR_HSCHR6_MHC_COX_CTG1:31815107-31817630	HSPA1B	heat shock protein family A (Hsp70) member 1B	protein coding	735	31	0.979496
ENST00000541774.5	17:39687914-39730426	ERBB2	erb-b2 receptor tyrosine kinase 2	protein coding	4110	644	0.979487
ENST00000441076.7	X:103675496-103688158	MORF4L2	mortality factor 4 like 2	protein coding	749	82	0.979484
ENST00000377970.6	8:127735434-127742951	MYC	MYC proto-oncogene, bHLH transcription factor	protein coding	1538	33	0.979469
ENST00000373812.8	1:28736621-28769775	YTHDF2	YTH N6-methyladenosine RNA binding protein 2	protein coding	1647	43	0.979462
ENST00000679655.1	12:121017763-121039242	OASL	2'-5'-oligoadenylate synthetase like	protein coding	1500	110	0.979449
ENST00000358154.8	16:21597218-21657471	METTL9	methyltransferase like 9	protein coding	1203	57	0.979359
ENST00000515798.5	5:34915677-34925996	BRIX1	biogenesis of ribosomes BRX1	retained intron	1992	31	0.979356
ENST00000591778.5	17:78971238-78979947	LGALS3BP	galectin 3 binding protein	protein coding	842	33	0.979308
ENST00000696046.1	22:21549447-21624034	UBE2L3	ubiquitin conjugating enzyme E2 L3	nonsense mediated decay	695	53	0.979287
ENST00000361219.11	1:67407810-67430415	SERBP1	SERPINE1 mRNA binding protein 1	protein coding	1415	35	0.979265
ENST00000220325.9	15:41895933-41972557	EHD4	EH domain containing 4	protein coding	1753	31	0.979235
ENST00000680257.1	9:125234853-125241382	HSPA5	heat shock protein family A (Hsp70) member 5	retained intron	2575	51	0.979228
ENST00000431232.7	16:370788-387113	PGAP6	post-glycosylphosphatidylinositol attachment to proteins 6	protein coding	2557	40	0.979214
ENST00000267202.7	12:122865330-122896127	VPS37B	VPS37B subunit of ESCRT-I	protein coding	2397	71	0.979183
ENST00000396290.2	2:8678845-8684461	ID2	inhibitor of DNA binding 2	protein coding	636	37	0.979142
ENST00000258341.5	1:183023420-183145592	LAMC1	laminin subunit gamma 1	protein coding	5018	49	0.979134
ENST00000530167.2	11:119093874-119095465	H2AX	H2A.X variant histone	protein coding	1331	41	0.979132
ENST00000366672.5	1:230057990-230282122	GALNT2	polypeptide N-acetylgalactosaminyltransferase 2	protein coding	2162	37	0.979079
ENST00000285279.10	7:55436056-55572988	VOPP1	VOPP1 WW domain binding protein	protein coding	1469	30	0.979031
ENST00000370626.4	10:97677424-97687241	AVPI1	arginine vasopressin induced 1	protein coding	1112	32	0.978989
ENST00000680954.1	10:89283694-89309271	IFIT2	interferon induced protein with tetratricopeptide repeats 2	protein coding	1909	31	0.978977
ENST00000680138.1	12:112978395-113011723	OAS2	2'-5'-oligoadenylate synthetase 2	nonsense mediated decay	2306	41	0.978964
ENST00000359534.4	6:39188971-39229475	KCNK5	potassium two pore domain channel subfamily K member 5	protein coding	2123	38	0.978963
ENST00000282999.7	5:112861188-112898371	SRP19	signal recognition particle 19	protein coding	802	38	0.97894
ENST00000617811.5	17:37686431-37745059	HNF1B	HNF1 homeobox B	protein coding	2238	52	0.978927
ENST00000295702.9	1:156009048-156020951	SSR2	signal sequence receptor subunit 2	protein coding	952	172	0.978917
ENST00000309922.7	3:101561868-101566446	TRMT10C	tRNA methyltransferase 10C, mitochondrial RNase P subunit	protein coding	948	30	0.978806
ENST00000373116.6	1:36455718-36464384	MRPS15	mitochondrial ribosomal protein S15	protein coding	837	84	0.97878
ENST00000226230.8	17:28319200-28328685	TMEM97	transmembrane protein 97	protein coding	433	41	0.978704
ENST00000683087.1	4:87975667-87983532	SPP1	secreted phosphoprotein 1	processed transcript	682	37	0.978652
ENST00000358752.4	11:94543921-94549895	FUT4	fucosyltransferase 4	protein coding	2282	31	0.978646
ENST00000606261.1	7:26152198-26187137	NFE2L3	nuclear factor, erythroid 2 like 3	retained intron	1441	31	0.978561
ENST00000007390.3	16:1349240-1351878	TSR3	TSR3 ribosome maturation factor	protein coding	1064	48	0.978534
ENST00000216277.13	14:96501433-96567116	PAPOLA	poly(A) polymerase alpha	protein coding	2545	30	0.978528
ENST00000379751.5	20:3783851-3786740	CENPB	centromere protein B	protein coding	1783	33	0.978509
ENST00000339275.10	12:121017763-121039242	OASL	2'-5'-oligoadenylate synthetase like	protein coding	1397	65	0.978468
ENST00000254351.9	2:20200797-20225433	SDC1	syndecan 1	protein coding	2154	48	0.978426
ENST00000357429.10	7:996986-1138260	C7orf50	chromosome 7 open reading frame 50	protein coding	932	53	0.9784
ENST00000225777.8	17:78168581-78173527	SYNGR2	synaptogyrin 2	protein coding	764	38	0.978381
ENST00000361842.8	17:6755447-6775647	XAF1	XIAP associated factor 1	protein coding	3266	50	0.978333
ENST00000545947.5	3:49468703-49535618	DAG1	dystroglycan 1	protein coding	5679	33	0.978327
ENST00000331523.7	6:73489308-73525587	EEF1A1	eukaryotic translation elongation factor 1 alpha 1	protein coding	1854	190	0.978326
ENST00000251413.8	17:42609641-42615238	TUBG1	tubulin gamma 1	protein coding	1528	34	0.978292
ENST00000249014.5	22:37560480-37569405	CDC42EP1	CDC42 effector protein 1	protein coding	518	41	0.978275
ENST00000477522.6	3:122527924-122564577	PARP9	poly(ADP-ribose) polymerase family member 9	protein coding	2802	70	0.978268
ENST00000298316.7	14:49893079-49897054	ARF6	ADP ribosylation factor 6	protein coding	823	41	0.978165
ENST00000339275.10	12:121017763-121039242	OASL	2'-5'-oligoadenylate synthetase like	protein coding	1436	70	0.978089
ENST00000359534.4	6:39188971-39229475	KCNK5	potassium two pore domain channel subfamily K member 5	protein coding	3080	52	0.978053
ENST00000437315.6	CHR_HSCHR6_MHC_DBB_CTG1:33277619-33292309	TAPBP	TAP binding protein	protein coding	3525	39	0.97805
ENST00000573283.7	17:81509413-81523847	ACTG1	actin gamma 1	protein coding	1205	205	0.978049
ENST00000545856.8	2:152651593-152718012	PRPF40A	pre-mRNA processing factor 40 homolog A	protein coding	2995	35	0.978028
ENST00000485303.6	3:111070071-111275563	NECTIN3	nectin cell adhesion molecule 3	protein coding	1605	46	0.978026
ENST00000546318.2	10:89392546-89406487	IFIT1	interferon induced protein with tetratricopeptide repeats 1	protein coding	1797	371	0.978014
ENST00000245479.3	17:72121020-72126416	SOX9	SRY-box transcription factor 9	protein coding	2052	90	0.977992
ENST00000216181.11	22:36281280-36388010	MYH9	myosin heavy chain 9	protein coding	6158	30	0.977965
ENST00000371225.4	1:58575433-58577252	TACSTD2	tumor associated calcium signal transducer 2	protein coding	782	213	0.977914
ENST00000438495.6	6:125781161-125932034	NCOA7	nuclear receptor coactivator 7	protein coding	801	55	0.97791
ENST00000678703.1	6:73489308-73525587	EEF1A1	eukaryotic translation elongation factor 1 alpha 1	protein coding	1544	44	0.977867
ENST00000244040.4	20:58309715-58367507	RAB22A	RAB22A, member RAS oncogene family	protein coding	1068	35	0.977745
ENST00000261942.7	5:176447628-176510074	FAF2	Fas associated factor family member 2	protein coding	4307	66	0.977715
ENST00000485303.6	3:111070071-111275563	NECTIN3	nectin cell adhesion molecule 3	protein coding	1656	48	0.977672
ENST00000456936.4	5:115613210-115632992	TMED7	transmembrane p24 trafficking protein 7	protein coding	3380	139	0.977669
ENST00000254799.11	4:70815783-70839897	GRSF1	G-rich RNA sequence binding factor 1	protein coding	1667	41	0.977647
ENST00000303575.9	14:75131469-75176612	TMED10	transmembrane p24 trafficking protein 10	protein coding	630	64	0.977629
ENST00000258781.11	7:44999475-45076469	CCM2	CCM2 scaffold protein	protein coding	1215	31	0.977577
ENST00000303596.3	16:67842320-67844195	THAP11	THAP domain containing 11	protein coding	1653	46	0.977515
ENST00000277165.11	9:93451685-93566112	FAM120A	family with sequence similarity 120A	protein coding	3482	33	0.977498
ENST00000397492.1	22:31944522-31957603	YWHAH	tyrosine 3-monooxygenase/tryptophan 5-monooxygenase activation protein eta	protein coding	953	47	0.977486
ENST00000379883.3	9:32455302-32526208	DDX58	DExD/H-box helicase 58	protein coding	2671	39	0.977485
ENST00000367569.4	6:144094884-144095573	SF3B5	splicing factor 3b subunit 5	protein coding	339	90	0.977451
ENST00000679583.1	10:89327307-89377473	IFIT3	interferon induced protein with tetratricopeptide repeats 3	protein coding	1776	39	0.97742
ENST00000315323.5	17:44557484-44561262	FZD2	frizzled class receptor 2	protein coding	1965	39	0.977409
ENST00000312579.4	11:65890673-65891635	CCDC85B	coiled-coil domain containing 85B	protein coding	896	37	0.977396
ENST00000680809.1	10:89283694-89309271	IFIT2	interferon induced protein with tetratricopeptide repeats 2	protein coding	1614	39	0.977393
ENST00000269397.9	17:79833156-79839440	CBX4	chromobox 4	protein coding	2123	31	0.97739
ENST00000271526.9	1:156750610-156800815	PRCC	proline rich mitotic checkpoint control factor	protein coding	1919	58	0.977352
ENST00000296277.9	3:187120948-187180908	RPL39L	ribosomal protein L39 like	protein coding	624	32	0.977332
ENST00000358432.8	1:16124337-16156069	EPHA2	EPH receptor A2	protein coding	3156	51	0.977324
ENST00000541774.5	17:39687914-39730426	ERBB2	erb-b2 receptor tyrosine kinase 2	protein coding	3673	501	0.977303
ENST00000250448.5	14:37589552-37596059	FOXA1	forkhead box A1	protein coding	1705	32	0.977303
ENST00000367342.8	1:200891048-200915742	INAVA	innate immunity activator	protein coding	3748	40	0.977211
ENST00000397492.1	22:31944522-31957603	YWHAH	tyrosine 3-monooxygenase/tryptophan 5-monooxygenase activation protein eta	protein coding	659	46	0.977169
ENST00000456397.7	8:38988808-38996824	TM2D2	TM2 domain containing 2	protein coding	625	68	0.977128
ENST00000371811.4	10:89327307-89377473	IFIT3	interferon induced protein with tetratricopeptide repeats 3	protein coding	1462	37	0.977124
ENST00000340611.9	7:2537810-2555694	BRAT1	BRCA1 associated ATM activator 1	protein coding	2237	34	0.977023
ENST00000587251.5	17:78971238-78979947	LGALS3BP	galectin 3 binding protein	nonsense mediated decay	1842	59	0.976985
ENST00000370461.5	20:62804835-62814000	OGFR	opioid growth factor receptor	protein coding	3603	35	0.976971
ENST00000679355.1	9:125234853-125241382	HSPA5	heat shock protein family A (Hsp70) member 5	retained intron	2393	88	0.97685
ENST00000408965.4	8:47736913-47738164	CEBPD	CCAAT enhancer binding protein delta	protein coding	976	57	0.976833
ENST00000266671.10	12:76025447-76031776	PHLDA1	pleckstrin homology like domain family A member 1	protein coding	757	52	0.976797
ENST00000693315.1	19:50797687-50804929	C19orf48	chromosome 19 open reading frame 48	processed transcript	988	32	0.976776
ENST00000367976.4	6:131948176-131951372	CCN2	cellular communication network factor 2	protein coding	1267	275	0.976731
ENST00000229340.10	12:120095099-120117502	RAB35	RAB35, member RAS oncogene family	protein coding	2127	32	0.9767
ENST00000318445.11	15:91853708-92172435	SLCO3A1	solute carrier organic anion transporter family member 3A1	protein coding	2682	32	0.976692
ENST00000220003.14	15:74782080-74803197	CSK	C-terminal Src kinase	protein coding	2095	35	0.976674
ENST00000546318.2	10:89392546-89406487	IFIT1	interferon induced protein with tetratricopeptide repeats 1	protein coding	827	202	0.976647
ENST00000344843.12	1:1401909-1407293	MRPL20	mitochondrial ribosomal protein L20	protein coding	529	55	0.976616
ENST00000252485.8	19:44846175-44889223	NECTIN2	nectin cell adhesion molecule 2	protein coding	537	31	0.976587
ENST00000562958.6	19:1026586-1039068	CNN2	calponin 2	protein coding	275	31	0.976581
ENST00000255641.13	19:1941172-1981338	CSNK1G2	casein kinase 1 gamma 2	protein coding	2692	39	0.976539
ENST00000359591.9	14:22871740-22881713	LRP10	LDL receptor related protein 10	protein coding	1859	60	0.976534
ENST00000303596.3	16:67842320-67844195	THAP11	THAP domain containing 11	protein coding	1508	48	0.97652
ENST00000426263.10	1:42925353-42958893	SLC2A1	solute carrier family 2 member 1	protein coding	1772	55	0.976486
ENST00000263277.8	19:47713422-47743134	EHD2	EH domain containing 2	protein coding	3119	38	0.976472
ENST00000267984.4	15:81000923-81005788	TLNRD1	talin rod domain containing 1	protein coding	1678	31	0.976402
ENST00000379370.7	1:1020120-1056118	AGRN	agrin	protein coding	6290	31	0.976397
ENST00000217233.9	20:362835-397559	TRIB3	tribbles pseudokinase 3	protein coding	1564	87	0.97631
ENST00000356303.7	6:73489308-73525587	EEF1A1	eukaryotic translation elongation factor 1 alpha 1	protein coding	1689	209	0.97629
ENST00000427522.6	20:63558086-63574239	HELZ2	helicase with zinc finger 2	protein coding	7060	98	0.976234
ENST00000372171.5	6:43629540-43640941	MAD2L1BP	MAD2L1 binding protein	protein coding	760	58	0.976195
ENST00000303596.3	16:67842320-67844195	THAP11	THAP domain containing 11	protein coding	1303	41	0.976174
ENST00000367602.8	1:180154869-180204030	QSOX1	quiescin sulfhydryl oxidase 1	protein coding	1839	61	0.976155
ENST00000679755.1	10:89283694-89309271	IFIT2	interferon induced protein with tetratricopeptide repeats 2	protein coding	1458	71	0.976142
ENST00000681424.1	9:125234853-125241382	HSPA5	heat shock protein family A (Hsp70) member 5	retained intron	2674	71	0.976116
ENST00000292211.5	1:154548577-154559028	UBE2Q1	ubiquitin conjugating enzyme E2 Q1	protein coding	1561	68	0.9761
ENST00000375650.5	6:31827738-31830254	HSPA1B	heat shock protein family A (Hsp70) member 1B	protein coding	2186	33	0.976068
ENST00000279247.11	11:65180566-65212006	CAPN1	calpain 1	protein coding	2452	39	0.976021
ENST00000369642.7	1:112701127-112707434	RHOC	ras homolog family member C	protein coding	1072	53	0.976012
ENST00000357949.5	19:40421589-40425992	SERTAD1	SERTA domain containing 1	protein coding	1065	53	0.975888
ENST00000323249.8	5:177446445-177456286	PRR7	proline rich 7, synaptic	protein coding	1282	61	0.975828
ENST00000620985.4	7:93099513-93118023	SAMD9	sterile alpha motif domain containing 9	protein coding	6163	152	0.975755
ENST00000302754.6	19:12791486-12793315	JUNB	JunB proto-oncogene, AP-1 transcription factor subunit	protein coding	258	112	0.975718
ENST00000295770.4	3:31532638-31637616	STT3B	STT3 oligosaccharyltransferase complex catalytic subunit B	protein coding	2839	47	0.975716
ENST00000290949.8	16:67438014-67481181	ATP6V0D1	ATPase H+ transporting V0 subunit d1	protein coding	1297	52	0.975715
ENST00000369660.9	X:154483717-154486615	UBL4A	ubiquitin like 4A	protein coding	1186	37	0.975708
ENST00000681424.1	9:125234853-125241382	HSPA5	heat shock protein family A (Hsp70) member 5	retained intron	2648	74	0.97568
ENST00000577454.5	17:40121971-40136917	MSL1	MSL complex subunit 1	protein coding	111	34	0.975671
ENST00000565644.5	16:87830023-87869507	SLC7A5	solute carrier family 7 member 5	protein coding	2738	120	0.975653
ENST00000356663.8	19:1009648-1021179	TMEM259	transmembrane protein 259	protein coding	2086	31	0.975635
ENST00000424880.2	3:128051641-128071683	SEC61A1	SEC61 translocon subunit alpha 1	protein coding	1788	40	0.975589
ENST00000391769.2	19:53864763-53876435	MYADM	myeloid associated differentiation marker	protein coding	2499	59	0.975537
ENST00000318240.8	18:49477243-49487252	C18orf32	chromosome 18 open reading frame 32	protein coding	485	37	0.975534
ENST00000391771.1	19:53864763-53876435	MYADM	myeloid associated differentiation marker	protein coding	2431	38	0.975532
ENST00000343242.9	7:1530702-1543043	MAFK	MAF bZIP transcription factor K	protein coding	2745	41	0.975415
ENST00000397967.5	14:20801228-20802855	RNASE1	ribonuclease A family member 1, pancreatic	protein coding	198	31	0.975333
ENST00000268058.8	15:73994673-74047827	PML	PML nuclear body scaffold	protein coding	2175	60	0.975328
ENST00000445736.1	CHR_HSCHR6_MHC_DBB_CTG1:31809921-31812441	HSPA1B	heat shock protein family A (Hsp70) member 1B	protein coding	2197	65	0.975295
ENST00000356082.9	1:209614870-209652425	LAMB3	laminin subunit beta 3	protein coding	3797	64	0.975275
ENST00000378454.8	6:24171755-24358059	DCDC2	doublecortin domain containing 2	protein coding	1721	41	0.975249
ENST00000296043.7	4:76435229-76783253	SHROOM3	shroom family member 3	protein coding	7076	36	0.975233
ENST00000467132.5	14:94612384-94624055	SERPINA3	serpin family A member 3	protein coding	1600	97	0.975149
ENST00000353487.7	12:120762510-120904358	SPPL3	signal peptide peptidase like 3	protein coding	1769	47	0.975076
ENST00000550413.2	12:47075707-47079959	AMIGO2	adhesion molecule with Ig like domain 2	protein coding	1655	36	0.974995
ENST00000316731.13	7:6794134-6826770	CCZ1B	CCZ1 homolog B, vacuolar protein trafficking and biogenesis associated	protein coding	1609	48	0.974953
ENST00000264414.9	2:224470150-224585397	CUL3	cullin 3	protein coding	2595	33	0.974948
ENST00000215582.8	19:751112-764318	MISP	mitotic spindle positioning	protein coding	2313	71	0.974946
ENST00000343666.6	9:137204082-137205648	TMEM203	transmembrane protein 203	protein coding	1319	33	0.97494
ENST00000371222.4	1:58776845-58784048	JUN	Jun proto-oncogene, AP-1 transcription factor subunit	protein coding	2350	76	0.974921
ENST00000340900.3	14:20801228-20802855	RNASE1	ribonuclease A family member 1, pancreatic	protein coding	616	41	0.974904
ENST00000512914.1	4:6640091-6642729	MRFAP1	Morf4 family associated protein 1	retained intron	1522	30	0.97487
ENST00000342192.9	22:21549447-21624034	UBE2L3	ubiquitin conjugating enzyme E2 L3	protein coding	1641	33	0.974846
ENST00000270257.9	19:45079195-45091518	GEMIN7	gem nuclear organelle associated protein 7	protein coding	872	41	0.97483
ENST00000602911.5	19:38374550-38383824	PSMD8	proteasome 26S subunit, non-ATPase 8	protein coding	975	56	0.974811
ENST00000272233.6	2:20447074-20449440	RHOB	ras homolog family member B	protein coding	1586	171	0.974776
ENST00000380232.4	9:21077104-21077942	IFNB1	interferon beta 1	protein coding	663	60	0.974757
ENST00000359470.6	1:207018522-207032756	C1orf116	chromosome 1 open reading frame 116	protein coding	587	35	0.974743
ENST00000257570.9	12:121017763-121039242	OASL	2'-5'-oligoadenylate synthetase like	protein coding	1764	570	0.974716
ENST00000340900.3	14:20801228-20802855	RNASE1	ribonuclease A family member 1, pancreatic	protein coding	280	37	0.974704
ENST00000380232.4	9:21077104-21077942	IFNB1	interferon beta 1	protein coding	743	64	0.974698
ENST00000397062.8	2:177227595-177392697	NFE2L2	nuclear factor, erythroid 2 like 2	protein coding	1084	49	0.974675
ENST00000296861.2	6:47231532-47309905	TNFRSF21	TNF receptor superfamily member 21	protein coding	1214	39	0.974642
ENST00000376962.10	9:72351413-72365235	ZFAND5	zinc finger AN1-type containing 5	protein coding	1320	40	0.974631
ENST00000355295.5	9:97412096-97496125	TDRD7	tudor domain containing 7	protein coding	3449	31	0.974627
ENST00000328848.6	15:34341719-34343136	NOP10	NOP10 ribonucleoprotein	protein coding	328	32	0.974597
ENST00000354947.10	12:57591174-57603418	PIP4K2C	phosphatidylinositol-5-phosphate 4-kinase type 2 gamma	protein coding	2796	39	0.974584
ENST00000460851.6	3:150546678-150586016	EIF2A	eukaryotic translation initiation factor 2A	protein coding	994	41	0.974535
ENST00000282388.4	2:43222402-43226606	ZFP36L2	ZFP36 ring finger protein like 2	protein coding	2139	86	0.974477
ENST00000317508.11	16:31131433-31135727	PRSS8	serine protease 8	protein coding	1370	127	0.974469
ENST00000617316.2	12:121626550-121642677	ORAI1	ORAI calcium release-activated calcium modulator 1	protein coding	1177	31	0.974386
ENST00000336138.4	8:142727223-142736927	THEM6	thioesterase superfamily member 6	protein coding	297	31	0.9743
ENST00000332499.4	17:45148475-45152099	HEXIM1	HEXIM P-TEFb complex subunit 1	protein coding	1884	36	0.974268
ENST00000359591.9	14:22871740-22881713	LRP10	LDL receptor related protein 10	protein coding	1157	44	0.974247
ENST00000273480.4	3:141738249-141747560	RNF7	ring finger protein 7	protein coding	521	111	0.974212
ENST00000679755.1	10:89283694-89309271	IFIT2	interferon induced protein with tetratricopeptide repeats 2	protein coding	1054	60	0.97419
ENST00000396076.5	12:21635342-21757857	LDHB	lactate dehydrogenase B	protein coding	592	108	0.974102
ENST00000261942.7	5:176447628-176510074	FAF2	Fas associated factor family member 2	protein coding	3736	62	0.974075
ENST00000373812.8	1:28736621-28769775	YTHDF2	YTH N6-methyladenosine RNA binding protein 2	protein coding	451	32	0.974075
ENST00000413687.3	1:200891048-200915742	INAVA	innate immunity activator	protein coding	3575	70	0.974071
ENST00000396105.6	20:49237946-49278426	ZNFX1	zinc finger NFX1-type containing 1	protein coding	5910	38	0.974051
ENST00000553522.1	14:64939152-64942746	GPX2	glutathione peroxidase 2	nonsense mediated decay	805	116	0.974012
ENST00000292090.8	17:28724348-28727935	TLCD1	TLC domain containing 1	protein coding	937	30	0.973997
ENST00000343028.9	12:26971579-27014434	TM7SF3	transmembrane 7 superfamily member 3	protein coding	1814	41	0.973993
ENST00000619304.4	20:38926312-38953106	FAM83D	family with sequence similarity 83 member D	protein coding	1696	36	0.973978
ENST00000355451.8	7:44379119-44490658	NUDCD3	NudC domain containing 3	protein coding	2185	36	0.973969
ENST00000693319.1	14:49893079-49897054	ARF6	ADP ribosylation factor 6	protein coding	1141	42	0.973931
ENST00000684293.1	2:172427354-172506459	ITGA6	integrin subunit alpha 6	protein coding	3804	49	0.973883
ENST00000679755.1	10:89283694-89309271	IFIT2	interferon induced protein with tetratricopeptide repeats 2	protein coding	1653	65	0.973875
ENST00000344051.8	15:40844018-40858207	SPINT1	serine peptidase inhibitor, Kunitz type 1	protein coding	2057	35	0.973829
ENST00000467148.2	20:63558086-63574239	HELZ2	helicase with zinc finger 2	protein coding	6534	38	0.97381
ENST00000230895.11	5:10679230-10761234	DAP	death associated protein	protein coding	1305	102	0.97379
ENST00000371752.5	20:49237946-49278426	ZNFX1	zinc finger NFX1-type containing 1	protein coding	5279	43	0.973755
ENST00000290291.10	20:62804835-62814000	OGFR	opioid growth factor receptor	protein coding	1329	56	0.973738
ENST00000369583.4	10:110497907-110511533	DUSP5	dual specificity phosphatase 5	protein coding	1791	34	0.973725
ENST00000372836.5	6:42929480-42939294	CNPY3	canopy FGF signaling regulator 3	protein coding	1340	42	0.973634
ENST00000371811.4	10:89327307-89377473	IFIT3	interferon induced protein with tetratricopeptide repeats 3	protein coding	1086	30	0.973631
ENST00000413364.6	16:11547722-11636381	LITAF	lipopolysaccharide induced TNF factor	protein coding	856	52	0.973613
ENST00000315323.5	17:44557484-44561262	FZD2	frizzled class receptor 2	protein coding	718	30	0.973542
ENST00000530705.6	13:45333471-45341284	TPT1	tumor protein, translationally-controlled 1	protein coding	973	86	0.973468
ENST00000389378.6	5:151029945-151093577	TNIP1	TNFAIP3 interacting protein 1	protein coding	2321	48	0.97344
ENST00000558518.6	19:11089462-11133820	LDLR	low density lipoprotein receptor	protein coding	4605	64	0.973429
ENST00000477522.6	3:122527924-122564577	PARP9	poly(ADP-ribose) polymerase family member 9	protein coding	2445	50	0.973369
ENST00000459831.2	1:89051882-89065360	GBP1	guanylate binding protein 1	retained intron	2779	42	0.973366
ENST00000254322.3	19:14514769-14560391	DNAJB1	DnaJ heat shock protein family (Hsp40) member B1	protein coding	1129	35	0.973307
ENST00000435050.1	7:73799542-73832690	CLDN4	claudin 4	protein coding	3426	47	0.973294
ENST00000200453.6	19:48872421-48876058	PPP1R15A	protein phosphatase 1 regulatory subunit 15A	protein coding	688	43	0.973289
ENST00000318238.9	7:93130056-93148385	SAMD9L	sterile alpha motif domain containing 9 like	protein coding	5617	51	0.973254
ENST00000681590.1	12:121017763-121039242	OASL	2'-5'-oligoadenylate synthetase like	nonsense mediated decay	1255	83	0.97325
ENST00000300571.7	16:19856691-19886167	GPRC5B	G protein-coupled receptor class C group 5 member B	protein coding	719	58	0.973197
ENST00000269195.6	18:35581117-35711834	GALNT1	polypeptide N-acetylgalactosaminyltransferase 1	protein coding	2226	38	0.973144
ENST00000245414.9	5:132440440-132508719	IRF1	interferon regulatory factor 1	protein coding	1290	57	0.97308
ENST00000591254.1	19:12730640-12734684	TRIR	telomerase RNA component interacting RNase	nonsense mediated decay	816	53	0.973078
ENST00000300571.7	16:19856691-19886167	GPRC5B	G protein-coupled receptor class C group 5 member B	protein coding	1503	79	0.973073
ENST00000300408.8	17:49404049-49414905	PHB	prohibitin	protein coding	1232	35	0.972998
ENST00000377970.6	8:127735434-127742951	MYC	MYC proto-oncogene, bHLH transcription factor	protein coding	1988	38	0.972986
ENST00000367284.10	1:202007945-202017183	ELF3	E74 like ETS transcription factor 3	protein coding	1406	80	0.972951
ENST00000620552.4	1:1020120-1056118	AGRN	agrin	protein coding	6356	51	0.97276
ENST00000400052.7	CHR_HSCHR6_MHC_QBL_CTG1:31720799-31729989	CLIC1	chloride intracellular channel 1	protein coding	1071	68	0.972748
ENST00000320676.11	X:136848004-136880764	RBMX	RNA binding motif protein X-linked	protein coding	1410	86	0.972742
ENST00000681544.1	9:125234853-125241382	HSPA5	heat shock protein family A (Hsp70) member 5	retained intron	2343	68	0.972651
ENST00000261622.5	16:87830023-87869507	SLC7A5	solute carrier family 7 member 5	protein coding	3427	210	0.972649
ENST00000271526.9	1:156750610-156800815	PRCC	proline rich mitotic checkpoint control factor	protein coding	808	41	0.972595
ENST00000301761.7	11:61430042-61446733	SDHAF2	succinate dehydrogenase complex assembly factor 2	protein coding	701	52	0.972482
ENST00000300408.8	17:49404049-49414905	PHB	prohibitin	protein coding	1742	36	0.972427
ENST00000288828.9	7:5190196-5233840	WIPI2	WD repeat domain, phosphoinositide interacting 2	protein coding	1606	34	0.972397
ENST00000408965.4	8:47736913-47738164	CEBPD	CCAAT enhancer binding protein delta	protein coding	1183	67	0.972341
ENST00000328434.8	17:42795147-42798704	COA3	cytochrome c oxidase assembly factor 3	protein coding	493	48	0.972315
ENST00000391548.1	CHR_HSCHR6_MHC_COX_CTG1:31815107-31817630	HSPA1B	heat shock protein family A (Hsp70) member 1B	protein coding	911	124	0.972289
ENST00000571133.6	16:11833850-11851580	RSL1D1	ribosomal L1 domain containing 1	protein coding	1609	132	0.972258
ENST00000244745.4	6:21593751-21598619	SOX4	SRY-box transcription factor 4	protein coding	3358	41	0.972228
ENST00000343820.10	18:3411608-3459978	TGIF1	TGFB induced factor homeobox 1	protein coding	971	40	0.972177
ENST00000406381.6	17:39687914-39730426	ERBB2	erb-b2 receptor tyrosine kinase 2	protein coding	3896	459	0.972167
ENST00000309268.11	6:73489308-73525587	EEF1A1	eukaryotic translation elongation factor 1 alpha 1	protein coding	1553	488	0.972151
ENST00000220659.11	8:37843268-37849861	BRF2	BRF2 RNA polymerase III transcription initiation factor subunit	protein coding	1834	30	0.972088
ENST00000491404.2	6:73489308-73525587	EEF1A1	eukaryotic translation elongation factor 1 alpha 1	retained intron	1919	148	0.972087
ENST00000323571.9	17:40219304-40284136	WIPF2	WAS/WASL interacting protein family member 2	protein coding	1618	32	0.972004
ENST00000693315.1	19:50797687-50804929	C19orf48	chromosome 19 open reading frame 48	processed transcript	1264	34	0.97199
ENST00000585357.1	19:38244035-38292615	SPINT2	serine peptidase inhibitor, Kunitz type 2	retained intron	3365	33	0.971969
ENST00000420115.6	3:133573686-133590261	CDV3	CDV3 homolog	protein coding	1620	32	0.97196
ENST00000456863.6	CHR_HSCHR6_MHC_MANN_CTG1:31770035-31779217	CLIC1	chloride intracellular channel 1	protein coding	1071	51	0.971951
ENST00000509659.5	4:87975667-87983532	SPP1	secreted phosphoprotein 1	processed transcript	957	131	0.971881
ENST00000372133.8	6:43671202-43687791	MRPS18A	mitochondrial ribosomal protein S18A	protein coding	735	86	0.971872
ENST00000613132.5	7:45912245-45921874	IGFBP3	insulin like growth factor binding protein 3	protein coding	1585	61	0.971821
ENST00000302754.6	19:12791486-12793315	JUNB	JunB proto-oncogene, AP-1 transcription factor subunit	protein coding	1429	161	0.971818
ENST00000373365.5	6:38675925-38703145	GLO1	glyoxalase I	protein coding	728	78	0.971769
ENST00000258383.4	2:223957463-223967714	MRPL44	mitochondrial ribosomal protein L44	protein coding	398	34	0.971714
ENST00000340958.4	7:73799542-73832690	CLDN4	claudin 4	protein coding	1013	173	0.971702
ENST00000388712.7	9:86026146-86100173	GOLM1	golgi membrane protein 1	protein coding	1440	37	0.971664
ENST00000682323.1	3:122527924-122564577	PARP9	poly(ADP-ribose) polymerase family member 9	protein coding	1784	32	0.971588
ENST00000366977.8	1:212726153-212791782	NSL1	NSL1 component of MIS12 kinetochore complex	protein coding	715	34	0.971574
ENST00000332499.4	17:45148475-45152099	HEXIM1	HEXIM P-TEFb complex subunit 1	protein coding	1513	32	0.971542
ENST00000256015.5	12:92140278-92145846	BTG1	BTG anti-proliferation factor 1	protein coding	813	168	0.971528
ENST00000393078.5	14:94612384-94624055	SERPINA3	serpin family A member 3	protein coding	571	316	0.971456
ENST00000264645.12	17:40140318-40172171	CASC3	CASC3 exon junction complex subunit	protein coding	2295	111	0.971439
ENST00000014914.6	12:12891559-12917937	GPRC5A	G protein-coupled receptor class C group 5 member A	protein coding	6454	92	0.971426
ENST00000373178.5	1:36088892-36093932	ADPRS	ADP-ribosylserine hydrolase	protein coding	1354	44	0.971393
ENST00000307365.4	10:72273919-72276036	DDIT4	DNA damage inducible transcript 4	protein coding	982	65	0.971392
ENST00000304916.4	8:126552443-126558478	LRATD2	LRAT domain containing 2	protein coding	4931	119	0.971384
ENST00000262776.8	17:78971238-78979947	LGALS3BP	galectin 3 binding protein	protein coding	1877	706	0.971378
ENST00000357949.5	19:40421589-40425992	SERTAD1	SERTA domain containing 1	protein coding	773	51	0.971265
ENST00000219022.3	13:53028813-53052057	OLFM4	olfactomedin 4	protein coding	918	62	0.971259
ENST00000680809.1	10:89283694-89309271	IFIT2	interferon induced protein with tetratricopeptide repeats 2	protein coding	1593	30	0.971175
ENST00000681590.1	12:121017763-121039242	OASL	2'-5'-oligoadenylate synthetase like	nonsense mediated decay	1216	77	0.971152
ENST00000606261.1	7:26152198-26187137	NFE2L3	nuclear factor, erythroid 2 like 3	retained intron	1420	37	0.971127
ENST00000519106.2	8:8701937-8704096	CLDN23	claudin 23	protein coding	1640	39	0.971034
ENST00000489724.2	3:9890574-9894349	JAGN1	jagunal homolog 1	protein coding	429	42	0.971032
ENST00000393892.8	17:41966763-41977740	CNP	2',3'-cyclic nucleotide 3' phosphodiesterase	protein coding	212	66	0.971009
ENST00000368589.5	1:153974269-153977674	JTB	jumping translocation breakpoint	protein coding	1113	91	0.970978
ENST00000316292.13	6:73489308-73525587	EEF1A1	eukaryotic translation elongation factor 1 alpha 1	protein coding	2482	262	0.970954
ENST00000309100.8	11:65597756-65615382	MAP3K11	mitogen-activated protein kinase kinase kinase 11	protein coding	2945	33	0.97095
ENST00000330720.7	19:48382575-48391551	KDELR1	KDEL endoplasmic reticulum protein retention receptor 1	protein coding	755	118	0.970894
ENST00000635567.2	CHR_HG26_PATCH:38619082-38636955	EIF3K	eukaryotic translation initiation factor 3 subunit K	protein coding	581	77	0.970891
ENST00000677693.1	5:138553756-138575675	HSPA9	heat shock protein family A (Hsp70) member 9	nonsense mediated decay	901	34	0.970891
ENST00000306077.5	3:14125015-14143680	TMEM43	transmembrane protein 43	protein coding	2140	37	0.970858
ENST00000367284.10	1:202007945-202017183	ELF3	E74 like ETS transcription factor 3	protein coding	1809	85	0.970826
ENST00000271732.8	1:150646230-150697154	GOLPH3L	golgi phosphoprotein 3 like	protein coding	1075	32	0.970732
ENST00000261735.4	12:112013348-112023449	ERP29	endoplasmic reticulum protein 29	protein coding	414	71	0.970732
ENST00000256722.10	2:6840570-6866635	CMPK2	cytidine/uridine monophosphate kinase 2	protein coding	1730	154	0.97072
ENST00000263384.12	19:16185380-16192046	FAM32A	family with sequence similarity 32 member A	protein coding	529	41	0.970672
ENST00000617811.5	17:37686431-37745059	HNF1B	HNF1 homeobox B	protein coding	2566	50	0.97061
ENST00000247020.9	17:28648346-28662189	SDF2	stromal cell derived factor 2	protein coding	888	44	0.970576
ENST00000319074.6	14:23095505-23100456	C14orf119	chromosome 14 open reading frame 119	protein coding	535	45	0.970551
ENST00000300408.8	17:49404049-49414905	PHB	prohibitin	protein coding	1555	32	0.970422
ENST00000391548.1	CHR_HSCHR6_MHC_COX_CTG1:31815107-31817630	HSPA1B	heat shock protein family A (Hsp70) member 1B	protein coding	2189	274	0.970407
ENST00000456692.6	5:87267883-87391931	RASA1	RAS p21 protein activator 1	protein coding	3012	41	0.970404
ENST00000392446.10	17:78991716-79009867	CANT1	calcium activated nucleotidase 1	protein coding	2393	39	0.97036
ENST00000359534.4	6:39188971-39229475	KCNK5	potassium two pore domain channel subfamily K member 5	protein coding	2833	44	0.970325
ENST00000369660.9	X:154483717-154486615	UBL4A	ubiquitin like 4A	protein coding	1746	49	0.970289
ENST00000366609.4	1:234604269-234610178	IRF2BP2	interferon regulatory factor 2 binding protein 2	protein coding	776	30	0.970263
ENST00000367283.7	1:202007945-202017183	ELF3	E74 like ETS transcription factor 3	protein coding	1392	74	0.970182
ENST00000240185.8	1:11012344-11030528	TARDBP	TAR DNA binding protein	protein coding	1657	40	0.970181
ENST00000301838.5	11:70203296-70207390	FADD	Fas associated via death domain	protein coding	840	48	0.970025
ENST00000162749.7	12:6328757-6342114	TNFRSF1A	TNF receptor superfamily member 1A	protein coding	1569	44	0.970022
ENST00000287263.8	8:37858618-37899497	RAB11FIP1	RAB11 family interacting protein 1	protein coding	4933	50	0.970022
ENST00000293599.7	12:49961872-49965682	AQP5	aquaporin 5	protein coding	1112	61	0.969967
ENST00000304658.10	16:28097976-28211965	XPO6	exportin 6	protein coding	4439	42	0.969948
ENST00000340124.9	16:46884362-46931289	GPT2	glutamic--pyruvic transaminase 2	protein coding	3545	35	0.969942
ENST00000687794.1	15:43746394-43773279	PDIA3	protein disulfide isomerase family A member 3	nonsense mediated decay	1690	34	0.969928
ENST00000056233.4	7:26152198-26187137	NFE2L3	nuclear factor, erythroid 2 like 3	protein coding	2538	159	0.969926
ENST00000056233.4	7:26152198-26187137	NFE2L3	nuclear factor, erythroid 2 like 3	protein coding	2103	110	0.969853
ENST00000356000.7	11:63681446-63759891	RTN3	reticulon 3	protein coding	1141	40	0.969775
ENST00000264637.8	17:40058290-40093867	THRA	thyroid hormone receptor alpha	protein coding	2025	30	0.96974
ENST00000244496.6	6:43021623-43034156	RRP36	ribosomal RNA processing 36	protein coding	1141	59	0.969589
ENST00000615541.3	16:30740642-30745196	TMEM265	transmembrane protein 265	protein coding	509	43	0.969544
ENST00000381083.9	7:45912245-45921874	IGFBP3	insulin like growth factor binding protein 3	protein coding	1603	79	0.969484
ENST00000505306.5	17:50055968-50090481	ITGA3	integrin subunit alpha 3	retained intron	4459	120	0.969423
ENST00000334047.12	1:94529173-94541759	F3	coagulation factor III, tissue factor	protein coding	546	75	0.969417
ENST00000221930.6	19:41301587-41353922	TGFB1	transforming growth factor beta 1	protein coding	965	59	0.9694
ENST00000422167.6	CHR_HSCHR6_MHC_DBB_CTG1:31712749-31721936	CLIC1	chloride intracellular channel 1	protein coding	1006	67	0.969379
ENST00000368149.3	6:129576132-129710177	ARHGAP18	Rho GTPase activating protein 18	protein coding	2118	46	0.96932
ENST00000222219.8	19:12875209-12881466	DNASE2	deoxyribonuclease 2, lysosomal	protein coding	1288	33	0.969288
ENST00000334047.12	1:94529173-94541759	F3	coagulation factor III, tissue factor	protein coding	1063	111	0.969242
ENST00000317508.11	16:31131433-31135727	PRSS8	serine protease 8	protein coding	1435	115	0.969149
ENST00000318445.11	15:91853708-92172435	SLCO3A1	solute carrier organic anion transporter family member 3A1	protein coding	2243	32	0.969045
ENST00000676710.1	6:73489308-73525587	EEF1A1	eukaryotic translation elongation factor 1 alpha 1	protein coding	1596	176	0.969016
ENST00000371253.7	6:46997708-47042350	ADGRF1	adhesion G protein-coupled receptor F1	protein coding	2516	64	0.968945
ENST00000341469.7	9:98069275-98119222	TRIM14	tripartite motif containing 14	protein coding	3691	38	0.968936
ENST00000678508.1	6:73489308-73525587	EEF1A1	eukaryotic translation elongation factor 1 alpha 1	protein coding	1584	164	0.968934
ENST00000279488.8	12:89347235-89352501	DUSP6	dual specificity phosphatase 6	protein coding	2320	46	0.968916
ENST00000680083.1	17:81843159-81860856	P4HB	prolyl 4-hydroxylase subunit beta	nonsense mediated decay	1517	30	0.968897
ENST00000441618.1	CHR_HSCHR6_MHC_COX_CTG1:31802834-31805316	HSPA1A	heat shock protein family A (Hsp70) member 1A	protein coding	988	52	0.968891
ENST00000445327.6	17:39737927-39747291	GRB7	growth factor receptor bound protein 7	protein coding	1874	262	0.968884
ENST00000257831.8	11:34621093-34663288	EHF	ETS homologous factor	protein coding	4437	109	0.968865
ENST00000367808.8	1:169367970-169396540	BLZF1	basic leucine zipper nuclear factor 1	protein coding	507	30	0.968847
ENST00000394456.10	19:6379572-6393981	GTF2F1	general transcription factor IIF subunit 1	protein coding	1757	30	0.968729
ENST00000287844.7	7:151211484-151227205	ABCF2	ATP binding cassette subfamily F member 2	protein coding	2035	37	0.968707
ENST00000275767.3	7:135148072-135166215	TMEM140	transmembrane protein 140	protein coding	1349	31	0.968706
ENST00000457734.7	3:142596393-142713664	PLS1	plastin 1	protein coding	2025	42	0.968687
ENST00000331334.5	14:95533503-95544724	GLRX5	glutaredoxin 5	protein coding	699	55	0.968643
ENST00000678515.1	6:73489308-73525587	EEF1A1	eukaryotic translation elongation factor 1 alpha 1	protein coding	1607	391	0.968635
ENST00000367284.10	1:202007945-202017183	ELF3	E74 like ETS transcription factor 3	protein coding	1278	66	0.968536
ENST00000371804.4	10:89392546-89406487	IFIT1	interferon induced protein with tetratricopeptide repeats 1	protein coding	1485	345	0.968523
ENST00000303151.5	7:100706121-100707486	POP7	POP7 homolog, ribonuclease P/MRP subunit	protein coding	626	44	0.968512
ENST00000427522.6	20:63558086-63574239	HELZ2	helicase with zinc finger 2	protein coding	4707	38	0.968465
ENST00000252818.5	19:18279694-18281622	JUND	JunD proto-oncogene, AP-1 transcription factor subunit	protein coding	1258	90	0.96839
ENST00000382952.8	4:1211445-1249953	CTBP1	C-terminal binding protein 1	protein coding	1799	39	0.968354
ENST00000351111.7	17:47823272-47831541	MRPL10	mitochondrial ribosomal protein L10	protein coding	884	30	0.968294
ENST00000380232.4	9:21077104-21077942	IFNB1	interferon beta 1	protein coding	380	53	0.968285
ENST00000252674.9	19:6210381-6279975	MLLT1	MLLT1 super elongation complex subunit	protein coding	4168	33	0.968253
ENST00000546318.2	10:89392546-89406487	IFIT1	interferon induced protein with tetratricopeptide repeats 1	protein coding	914	197	0.968251
ENST00000370461.5	20:62804835-62814000	OGFR	opioid growth factor receptor	protein coding	3521	39	0.968114
ENST00000162749.7	12:6328757-6342114	TNFRSF1A	TNF receptor superfamily member 1A	protein coding	2138	41	0.968084
ENST00000672405.1	CHR_HG2111_PATCH:18397186-18411051	LDHA	lactate dehydrogenase A	protein coding	1214	127	0.968066
ENST00000196061.5	1:11934205-11975538	PLOD1	procollagen-lysine,2-oxoglutarate 5-dioxygenase 1	protein coding	2506	50	0.96806
ENST00000371752.5	20:49237946-49278426	ZNFX1	zinc finger NFX1-type containing 1	protein coding	6685	84	0.968005
ENST00000196061.5	1:11934205-11975538	PLOD1	procollagen-lysine,2-oxoglutarate 5-dioxygenase 1	protein coding	2740	49	0.967889
ENST00000565644.5	16:87830023-87869507	SLC7A5	solute carrier family 7 member 5	protein coding	2854	141	0.967718
ENST00000374865.5	9:101387633-101398618	MRPL50	mitochondrial ribosomal protein L50	protein coding	683	39	0.967703
ENST00000381083.9	7:45912245-45921874	IGFBP3	insulin like growth factor binding protein 3	protein coding	1142	63	0.967661
ENST00000395443.7	3:49029707-49094363	QRICH1	glutamine rich 1	protein coding	2865	36	0.967657
ENST00000296861.2	6:47231532-47309905	TNFRSF21	TNF receptor superfamily member 21	protein coding	966	69	0.967621
ENST00000450744.1	CHR_HSCHR6_MHC_APD_CTG1:31894767-31897281	HSPA1B	heat shock protein family A (Hsp70) member 1B	protein coding	2197	60	0.967615
ENST00000553947.1	14:94592058-94624646	-	novel protein	nonsense mediated decay	1469	368	0.967606
ENST00000277746.11	10:63133247-63155031	NRBF2	nuclear receptor binding factor 2	protein coding	907	30	0.967599
ENST00000314852.2	15:75639085-75648706	IMP3	IMP U3 small nucleolar ribonucleoprotein 3	protein coding	1696	37	0.967584
ENST00000296181.9	3:124761948-124901418	ITGB5	integrin subunit beta 5	protein coding	3005	87	0.967559
ENST00000330899.5	9:33025273-33039907	DNAJA1	DnaJ heat shock protein family (Hsp40) member A1	protein coding	1375	264	0.96749
ENST00000361114.10	10:72367340-72626131	MICU1	mitochondrial calcium uptake 1	protein coding	1480	35	0.967431
ENST00000359470.6	1:207018522-207032756	C1orf116	chromosome 1 open reading frame 116	protein coding	1528	55	0.967411
ENST00000293760.10	6:33771202-33789130	LEMD2	LEM domain nuclear envelope protein 2	protein coding	1491	30	0.967402
ENST00000391911.5	1:209614870-209652425	LAMB3	laminin subunit beta 3	protein coding	4093	47	0.967381
ENST00000394391.9	16:57428187-57447420	CIAPIN1	cytokine induced apoptosis inhibitor 1	protein coding	1243	39	0.967326
ENST00000649764.2	17:80134369-80147151	EIF4A3	eukaryotic translation initiation factor 4A3	protein coding	158	50	0.967326
ENST00000377970.6	8:127735434-127742951	MYC	MYC proto-oncogene, bHLH transcription factor	protein coding	2028	37	0.967315
ENST00000221930.6	19:41301587-41353922	TGFB1	transforming growth factor beta 1	protein coding	371	53	0.967281
ENST00000487519.6	10:58385345-58399220	TFAM	transcription factor A, mitochondrial	protein coding	1019	44	0.96722
ENST00000243253.8	3:128051641-128071683	SEC61A1	SEC61 translocon subunit alpha 1	protein coding	2112	124	0.96717
ENST00000545606.6	12:67269358-67319953	CAND1	cullin associated and neddylation dissociated 1	protein coding	2580	48	0.967024
ENST00000245479.3	17:72121020-72126416	SOX9	SRY-box transcription factor 9	protein coding	2273	111	0.967024
ENST00000367103.4	1:206684905-206734281	MAPKAPK2	MAPK activated protein kinase 2	protein coding	1557	45	0.967009
ENST00000263246.8	22:42835412-43015149	PACSIN2	protein kinase C and casein kinase substrate in neurons 2	protein coding	1828	49	0.966999
ENST00000300571.7	16:19856691-19886167	GPRC5B	G protein-coupled receptor class C group 5 member B	protein coding	3691	57	0.966984
ENST00000445736.1	CHR_HSCHR6_MHC_DBB_CTG1:31809921-31812441	HSPA1B	heat shock protein family A (Hsp70) member 1B	protein coding	2189	59	0.966973
ENST00000523505.3	7:106654360-106661158	CCDC71L	coiled-coil domain containing 71 like	protein coding	1574	43	0.966942
ENST00000309137.13	16:57152466-57186116	PSME3IP1	proteasome activator subunit 3 interacting protein 1	protein coding	1045	40	0.966934
ENST00000303961.9	19:40798996-40808434	EGLN2	egl-9 family hypoxia inducible factor 2	protein coding	2000	43	0.9669
ENST00000464506.2	X:13689128-13710504	RAB9A	RAB9A, member RAS oncogene family	protein coding	435	38	0.966893
ENST00000271843.9	1:153974269-153977674	JTB	jumping translocation breakpoint	protein coding	927	96	0.966808
ENST00000642409.2	CHR_HG2419_PATCH:144262045-144291438	BOP1	BOP1 ribosomal biogenesis factor	protein coding	2289	39	0.966802
ENST00000481752.6	3:136862208-136951606	NCK1	NCK adaptor protein 1	protein coding	555	34	0.966794
ENST00000650182.1	4:3503612-3532446	LRPAP1	LDL receptor related protein associated protein 1	protein coding	1227	39	0.966737
ENST00000523505.3	7:106654360-106661158	CCDC71L	coiled-coil domain containing 71 like	protein coding	1273	42	0.966602
ENST00000216038.6	22:32387582-32412248	RTCB	RNA 2',3'-cyclic phosphate and 5'-OH ligase	protein coding	1665	78	0.966523
ENST00000357997.10	12:132725503-132761832	ANKLE2	ankyrin repeat and LEM domain containing 2	protein coding	2231	31	0.966496
ENST00000367602.8	1:180154869-180204030	QSOX1	quiescin sulfhydryl oxidase 1	protein coding	1775	70	0.96647
ENST00000615060.5	6:73489308-73525587	EEF1A1	eukaryotic translation elongation factor 1 alpha 1	protein coding	1750	222	0.966426
ENST00000568717.1	16:74296814-74306288	PSMD7	proteasome 26S subunit, non-ATPase 7	nonsense mediated decay	865	36	0.966384
ENST00000392246.7	2:202206182-202238599	SUMO1	small ubiquitin like modifier 1	protein coding	822	177	0.966337
ENST00000360128.11	8:33485182-33501262	MAK16	MAK16 homolog	protein coding	969	30	0.966247
ENST00000652369.1	1:1020120-1056118	AGRN	agrin	protein coding	6372	31	0.966119
ENST00000374865.5	9:101387633-101398618	MRPL50	mitochondrial ribosomal protein L50	protein coding	604	48	0.966118
ENST00000358752.4	11:94543921-94549895	FUT4	fucosyltransferase 4	protein coding	2300	34	0.966111
ENST00000314340.10	1:11736084-11754802	AGTRAP	angiotensin II receptor associated protein	protein coding	884	42	0.966107
ENST00000602540.5	12:76025447-76031776	PHLDA1	pleckstrin homology like domain family A member 1	protein coding	585	55	0.966083
ENST00000340990.10	1:202940826-202958572	ADIPOR1	adiponectin receptor 1	protein coding	1673	90	0.966075
ENST00000489724.2	3:9890574-9894349	JAGN1	jagunal homolog 1	protein coding	767	46	0.965955
ENST00000297440.11	7:726699-786475	DNAAF5	dynein axonemal assembly factor 5	protein coding	3116	31	0.96595
ENST00000216122.9	22:35400134-35425431	MCM5	minichromosome maintenance complex component 5	protein coding	2309	35	0.96595
ENST00000652332.1	7:149003062-149028662	PDIA4	protein disulfide isomerase family A member 4	protein coding	2212	263	0.965865
ENST00000425053.5	3:186783205-186789897	EIF4A2	eukaryotic translation initiation factor 4A2	nonsense mediated decay	1568	97	0.965781
ENST00000553947.1	14:94592058-94624646	-	novel protein	nonsense mediated decay	1478	356	0.965758
ENST00000424459.7	5:57173948-57264679	GPBP1	GC-rich promoter binding protein 1	protein coding	2968	32	0.965625
ENST00000477522.6	3:122527924-122564577	PARP9	poly(ADP-ribose) polymerase family member 9	protein coding	2581	43	0.965625
ENST00000591778.5	17:78971238-78979947	LGALS3BP	galectin 3 binding protein	protein coding	1619	144	0.965602
ENST00000530705.6	13:45333471-45341284	TPT1	tumor protein, translationally-controlled 1	protein coding	1135	63	0.965516
ENST00000396105.6	20:49237946-49278426	ZNFX1	zinc finger NFX1-type containing 1	protein coding	5814	37	0.965435
ENST00000394250.8	17:39637090-39664201	STARD3	StAR related lipid transfer domain containing 3	protein coding	1572	35	0.965425
ENST00000372133.8	6:43671202-43687791	MRPS18A	mitochondrial ribosomal protein S18A	protein coding	750	112	0.965352
ENST00000543796.6	12:130872037-130877678	RAN	RAN, member RAS oncogene family	protein coding	971	466	0.96533
ENST00000357949.5	19:40421589-40425992	SERTAD1	SERTA domain containing 1	protein coding	871	53	0.96526
ENST00000373970.4	10:52314281-52318042	DKK1	dickkopf WNT signaling pathway inhibitor 1	protein coding	978	92	0.965249
ENST00000269571.10	17:39687914-39730426	ERBB2	erb-b2 receptor tyrosine kinase 2	protein coding	3893	659	0.965135
ENST00000260356.6	15:39581079-39599466	THBS1	thrombospondin 1	protein coding	4246	76	0.96497
ENST00000339020.8	5:61157704-61162468	SMIM15	small integral membrane protein 15	protein coding	409	50	0.964969
ENST00000304056.9	7:32868172-32894131	KBTBD2	kelch repeat and BTB domain containing 2	protein coding	2284	34	0.964932
ENST00000448750.7	12:130872037-130877678	RAN	RAN, member RAS oncogene family	protein coding	954	103	0.964917
ENST00000369026.3	1:150560895-150579738	MCL1	MCL1 apoptosis regulator, BCL2 family member	protein coding	664	40	0.964846
ENST00000620985.4	7:93099513-93118023	SAMD9	sterile alpha motif domain containing 9	protein coding	5652	151	0.964843
ENST00000278980.11	20:32702699-32743467	COMMD7	COMM domain containing 7	protein coding	916	37	0.96479
ENST00000272233.6	2:20447074-20449440	RHOB	ras homolog family member B	protein coding	1033	94	0.964764
ENST00000367816.5	1:169105697-169310992	ATP1B1	ATPase Na+/K+ transporting subunit beta 1	protein coding	1335	61	0.964756
ENST00000681774.1	9:125234853-125241382	HSPA5	heat shock protein family A (Hsp70) member 5	retained intron	3234	35	0.964742
ENST00000552981.6	12:98593591-98606379	SLC25A3	solute carrier family 25 member 3	protein coding	1166	118	0.964615
ENST00000219473.12	16:84699986-84779922	USP10	ubiquitin specific peptidase 10	protein coding	713	38	0.964605
ENST00000266025.4	3:50354750-50359521	TMEM115	transmembrane protein 115	protein coding	1802	40	0.964576
ENST00000373382.5	10:69123512-69174412	VPS26A	VPS26, retromer complex component A	protein coding	1638	30	0.964505
ENST00000265245.10	3:194640791-194672463	LSG1	large 60S subunit nuclear export GTPase 1	protein coding	2554	48	0.964412
ENST00000452371.6	CHR_HSCHR6_MHC_DBB_CTG1:32799958-32816755	TAP2	transporter 2, ATP binding cassette subfamily B member	protein coding	2240	108	0.964346
ENST00000239223.4	5:172768096-172771195	DUSP1	dual specificity phosphatase 1	protein coding	1069	40	0.964324
ENST00000370272.9	1:93345907-93369493	DR1	down-regulator of transcription 1	protein coding	812	30	0.964308
ENST00000673204.1	CHR_HG2111_PATCH:18397186-18411051	LDHA	lactate dehydrogenase A	protein coding	1473	59	0.964223
ENST00000312579.4	11:65890673-65891635	CCDC85B	coiled-coil domain containing 85B	protein coding	837	38	0.964213
ENST00000548514.2	12:112938051-112976460	OAS3	2'-5'-oligoadenylate synthetase 3	protein coding	778	46	0.964202
ENST00000614294.2	CHR_HSCHR17_7_CTG4:37494470-37518136	DUSP14	dual specificity phosphatase 14	protein coding	342	47	0.964129
ENST00000054950.4	11:32091074-32105722	RCN1	reticulocalbin 1	protein coding	2096	119	0.964104
ENST00000309311.7	19:3976056-3985463	EEF2	eukaryotic translation elongation factor 2	protein coding	2886	410	0.964084
ENST00000565644.5	16:87830023-87869507	SLC7A5	solute carrier family 7 member 5	protein coding	2806	120	0.964037
ENST00000275767.3	7:135148072-135166215	TMEM140	transmembrane protein 140	protein coding	1461	38	0.964031
ENST00000414436.2	CHR_HSCHR6_MHC_APD_CTG1:29555714-29560028	UBD	ubiquitin D	protein coding	638	39	0.96402
ENST00000000412.8	12:8940361-8949761	M6PR	mannose-6-phosphate receptor, cation dependent	protein coding	2190	55	0.964016
ENST00000679472.1	19:571277-583494	BSG	basigin (Ok blood group)	protein coding	1407	74	0.964012
ENST00000360565.8	19:49642209-49658642	SCAF1	SR-related CTD associated factor 1	protein coding	3012	35	0.963988
ENST00000292408.9	5:177086905-177098144	FGFR4	fibroblast growth factor receptor 4	protein coding	2832	99	0.963958
ENST00000258796.12	7:2631986-2664802	TTYH3	tweety family member 3	protein coding	3804	31	0.96395
ENST00000323699.9	1:224175756-224193441	DEGS1	delta 4-desaturase, sphingolipid 1	protein coding	285	84	0.963949
ENST00000302754.6	19:12791486-12793315	JUNB	JunB proto-oncogene, AP-1 transcription factor subunit	protein coding	1318	116	0.963948
ENST00000619850.2	20:38926312-38953106	FAM83D	family with sequence similarity 83 member D	protein coding	1829	37	0.963847
ENST00000425464.6	CHR_HSCHR6_MHC_SSTO_CTG1:31721342-31730525	CLIC1	chloride intracellular channel 1	protein coding	1071	57	0.963775
ENST00000330133.5	19:3762682-3768575	MRPL54	mitochondrial ribosomal protein L54	protein coding	500	37	0.963687
ENST00000372638.4	1:40861054-40862363	CITED4	Cbp/p300 interacting transactivator with Glu/Asp rich carboxy-terminal domain 4	protein coding	327	77	0.96366
ENST00000219022.3	13:53028813-53052057	OLFM4	olfactomedin 4	protein coding	882	60	0.963652
ENST00000261758.6	15:80946289-80989828	MESD	mesoderm development LRP chaperone	protein coding	993	61	0.963632
ENST00000575214.1	16:3022625-3024286	HCFC1R1	host cell factor C1 regulator 1	retained intron	274	30	0.963624
ENST00000254351.9	2:20200797-20225433	SDC1	syndecan 1	protein coding	1957	40	0.963589
ENST00000309862.10	17:39671122-39696797	PGAP3	post-GPI attachment to proteins phospholipase 3	retained intron	1637	66	0.963577
ENST00000620103.4	1:155185824-155192916	MUC1	mucin 1, cell surface associated	protein coding	1657	69	0.963552
ENST00000320031.13	17:50055968-50090481	ITGA3	integrin subunit alpha 3	protein coding	4445	104	0.963542
ENST00000323666.10	12:95473520-95515839	METAP2	methionyl aminopeptidase 2	protein coding	1658	49	0.963542
ENST00000262302.14	16:1782932-1789186	NUBP2	nucleotide binding protein 2	protein coding	1279	70	0.963514
ENST00000333090.5	11:76782251-76798153	TSKU	tsukushi, small leucine rich proteoglycan	protein coding	1274	39	0.963509
ENST00000588454.6	19:12938578-12944489	CALR	calreticulin	protein coding	1108	222	0.963459
ENST00000261735.4	12:112013348-112023449	ERP29	endoplasmic reticulum protein 29	protein coding	969	68	0.963451
ENST00000305354.5	3:149474697-149503394	TM4SF4	transmembrane 4 L six family member 4	protein coding	95	66	0.963435
ENST00000241261.7	3:172505508-172523475	TNFSF10	TNF superfamily member 10	protein coding	1166	187	0.963423
ENST00000320743.8	12:58872149-58920504	LRIG3	leucine rich repeats and immunoglobulin like domains 3	protein coding	3594	56	0.963366
ENST00000397070.6	8:38988808-38996824	TM2D2	TM2 domain containing 2	protein coding	1254	41	0.963345
ENST00000222219.8	19:12875209-12881466	DNASE2	deoxyribonuclease 2, lysosomal	protein coding	1420	31	0.96334
ENST00000396105.6	20:49237946-49278426	ZNFX1	zinc finger NFX1-type containing 1	protein coding	6685	66	0.963285
ENST00000262768.11	17:78852977-78925387	TIMP2	TIMP metallopeptidase inhibitor 2	protein coding	1986	46	0.963211
ENST00000303004.5	20:50190830-50192668	CEBPB	CCAAT enhancer binding protein beta	protein coding	1283	315	0.963199
ENST00000455918.2	6:73489308-73525587	EEF1A1	eukaryotic translation elongation factor 1 alpha 1	protein coding	1889	49	0.963126
ENST00000320330.8	16:29816152-29822489	PAGR1	PAXIP1 associated glutamate rich protein 1	protein coding	1451	42	0.963041
ENST00000368026.11	1:160995211-161021343	F11R	F11 receptor	protein coding	1626	31	0.962961
ENST00000380752.10	13:29509414-29595688	SLC7A1	solute carrier family 7 member 1	protein coding	6726	31	0.96292
ENST00000254351.9	2:20200797-20225433	SDC1	syndecan 1	protein coding	2132	51	0.962896
ENST00000243253.8	3:128051641-128071683	SEC61A1	SEC61 translocon subunit alpha 1	protein coding	1744	141	0.96286
ENST00000254066.10	17:40309180-40357643	RARA	retinoic acid receptor alpha	protein coding	1744	43	0.962838
ENST00000355703.4	11:65615776-65637439	PCNX3	pecanex 3	protein coding	6719	34	0.962669
ENST00000343820.10	18:3411608-3459978	TGIF1	TGFB induced factor homeobox 1	protein coding	853	34	0.962667
ENST00000360541.10	5:138506095-138543236	ETF1	eukaryotic translation termination factor 1	protein coding	1710	35	0.962643
ENST00000610520.5	6:73489308-73525587	EEF1A1	eukaryotic translation elongation factor 1 alpha 1	protein coding	1544	233	0.962596
ENST00000261798.10	5:149492982-149551471	CSNK1A1	casein kinase 1 alpha 1	protein coding	1704	56	0.96258
ENST00000359470.6	1:207018522-207032756	C1orf116	chromosome 1 open reading frame 116	protein coding	1692	56	0.962551
ENST00000533898.5	11:32091074-32105722	RCN1	reticulocalbin 1	retained intron	2329	54	0.96251
ENST00000319694.3	7:29563835-29567293	PRR15	proline rich 15	protein coding	840	98	0.962479
ENST00000300087.7	16:23641466-23677472	DCTN5	dynactin subunit 5	protein coding	3042	31	0.962225
ENST00000296861.2	6:47231532-47309905	TNFRSF21	TNF receptor superfamily member 21	protein coding	1520	101	0.962205
ENST00000392446.10	17:78991716-79009867	CANT1	calcium activated nucleotidase 1	protein coding	2352	33	0.9622
ENST00000318348.9	12:109850945-109880541	GLTP	glycolipid transfer protein	protein coding	2126	36	0.962176
ENST00000263574.9	11:130068147-130144811	APLP2	amyloid beta precursor like protein 2	protein coding	2518	33	0.962168
ENST00000593829.6	19:18306236-18323112	LSM4	LSM4 homolog, U6 small nuclear RNA and mRNA degradation associated	protein coding	867	42	0.962159
ENST00000419348.6	11:20363685-20383782	HTATIP2	HIV-1 Tat interactive protein 2	protein coding	749	34	0.962125
ENST00000464132.2	1:150560895-150579738	MCL1	MCL1 apoptosis regulator, BCL2 family member	retained intron	531	31	0.962105
ENST00000301244.12	19:38244035-38292615	SPINT2	serine peptidase inhibitor, Kunitz type 2	protein coding	1099	679	0.96205
ENST00000368685.6	1:153658703-153661852	SNAPIN	SNAP associated protein	protein coding	468	41	0.962035
ENST00000216714.8	14:20455191-20457772	APEX1	apurinic/apyrimidinic endodeoxyribonuclease 1	protein coding	1039	54	0.961996
ENST00000305386.4	14:49620799-49623481	MGAT2	alpha-1,6-mannosyl-glycoprotein 2-beta-N-acetylglucosaminyltransferase	protein coding	1477	44	0.961955
ENST00000335793.4	17:73283624-73312005	CDC42EP4	CDC42 effector protein 4	protein coding	1961	46	0.961953
ENST00000223273.7	7:39566385-39610320	YAE1	YAE1 maturation factor of ABCE1	protein coding	492	36	0.961878
ENST00000342679.9	17:21284672-21315232	MAP2K3	mitogen-activated protein kinase kinase 3	protein coding	2101	49	0.961815
ENST00000391555.1	CHR_HSCHR6_MHC_QBL_CTG1:31817974-31820498	HSPA1B	heat shock protein family A (Hsp70) member 1B	protein coding	2189	135	0.961762
ENST00000288937.7	11:6680385-6683340	MRPL17	mitochondrial ribosomal protein L17	protein coding	675	82	0.961758
ENST00000620552.4	1:1020120-1056118	AGRN	agrin	protein coding	6586	58	0.961726
ENST00000007390.3	16:1349240-1351878	TSR3	TSR3 ribosome maturation factor	protein coding	1009	44	0.96167
ENST00000231512.5	5:133955510-133968674	C5orf15	chromosome 5 open reading frame 15	protein coding	463	100	0.961655
ENST00000320743.8	12:58872149-58920504	LRIG3	leucine rich repeats and immunoglobulin like domains 3	protein coding	3622	40	0.961573
ENST00000370487.5	20:62796473-62801729	MRGBP	MRG domain binding protein	protein coding	851	46	0.961436
ENST00000354293.10	19:49767001-49807114	AP2A1	adaptor related protein complex 2 subunit alpha 1	protein coding	3052	32	0.961342
ENST00000247020.9	17:28648346-28662189	SDF2	stromal cell derived factor 2	protein coding	997	42	0.961256
ENST00000680898.1	12:112978395-113011723	OAS2	2'-5'-oligoadenylate synthetase 2	retained intron	2645	41	0.961133
ENST00000223273.7	7:39566385-39610320	YAE1	YAE1 maturation factor of ABCE1	protein coding	437	32	0.961129
ENST00000245479.3	17:72121020-72126416	SOX9	SRY-box transcription factor 9	protein coding	1988	84	0.961125
ENST00000378204.7	8:117794490-118111826	EXT1	exostosin glycosyltransferase 1	protein coding	3198	32	0.961039
ENST00000467148.2	20:63558086-63574239	HELZ2	helicase with zinc finger 2	protein coding	7041	47	0.960997
ENST00000317089.10	16:46955362-46973674	DNAJA2	DnaJ heat shock protein family (Hsp40) member A2	protein coding	1444	71	0.960911
ENST00000678702.1	6:73489308-73525587	EEF1A1	eukaryotic translation elongation factor 1 alpha 1	protein coding	1631	51	0.960886
ENST00000253237.10	19:48445841-48457022	GRWD1	glutamate rich WD repeat containing 1	protein coding	1458	41	0.96087
ENST00000588173.1	19:13150411-13154911	IER2	immediate early response 2	protein coding	2677	31	0.960861
ENST00000403490.3	15:75639085-75648706	IMP3	IMP U3 small nucleolar ribonucleoprotein 3	protein coding	826	46	0.96084
ENST00000207549.9	17:75827225-75844552	UNC13D	unc-13 homolog D	protein coding	3969	33	0.960781
ENST00000450744.1	CHR_HSCHR6_MHC_APD_CTG1:31894767-31897281	HSPA1B	heat shock protein family A (Hsp70) member 1B	protein coding	2189	60	0.96078
ENST00000435856.2	CHR_HSCHR6_MHC_SSTO_CTG1:30735460-30736815	IER3	immediate early response 3	protein coding	599	31	0.960778
ENST00000305885.3	11:61792911-61797238	FEN1	flap structure-specific endonuclease 1	protein coding	1676	71	0.960703
ENST00000253047.7	19:47045909-47048624	TMEM160	transmembrane protein 160	protein coding	623	62	0.960671
ENST00000391769.2	19:53864763-53876435	MYADM	myeloid associated differentiation marker	protein coding	2670	59	0.960643
ENST00000620985.4	7:93099513-93118023	SAMD9	sterile alpha motif domain containing 9	protein coding	4633	77	0.96062
ENST00000380739.6	6:2832332-2841959	SERPINB1	serpin family B member 1	protein coding	1210	68	0.960584
ENST00000297290.4	7:98252379-98310441	BRI3	brain protein I3	protein coding	579	126	0.960572
ENST00000311086.9	5:173607145-173616659	BOD1	biorientation of chromosomes in cell division 1	protein coding	1097	65	0.960538
ENST00000306621.8	4:76033682-76041415	CXCL11	C-X-C motif chemokine ligand 11	protein coding	473	157	0.960493
ENST00000305386.4	14:49620799-49623481	MGAT2	alpha-1,6-mannosyl-glycoprotein 2-beta-N-acetylglucosaminyltransferase	protein coding	1530	48	0.960493
ENST00000676425.1	3:128693669-128825942	RAB7A	RAB7A, member RAS oncogene family	protein coding	1336	46	0.960455
ENST00000234091.8	2:8678845-8684461	ID2	inhibitor of DNA binding 2	protein coding	1386	37	0.960426
ENST00000340958.4	7:73799542-73832690	CLDN4	claudin 4	protein coding	68	157	0.960368
ENST00000354947.10	12:57591174-57603418	PIP4K2C	phosphatidylinositol-5-phosphate 4-kinase type 2 gamma	protein coding	2183	30	0.960304
ENST00000381086.9	7:45912245-45921874	IGFBP3	insulin like growth factor binding protein 3	protein coding	1294	32	0.960232
ENST00000320031.13	17:50055968-50090481	ITGA3	integrin subunit alpha 3	protein coding	4271	85	0.960147
ENST00000296861.2	6:47231532-47309905	TNFRSF21	TNF receptor superfamily member 21	protein coding	677	67	0.960096
ENST00000261489.6	13:44432143-44577147	TSC22D1	TSC22 domain family member 1	protein coding	640	31	0.960084
ENST00000379370.7	1:1020120-1056118	AGRN	agrin	protein coding	6520	31	0.960061
ENST00000464506.2	X:13689128-13710504	RAB9A	RAB9A, member RAS oncogene family	protein coding	518	50	0.960042
ENST00000421852.6	3:185476496-185499057	TMEM41A	transmembrane protein 41A	protein coding	979	31	0.960006
ENST00000679755.1	10:89283694-89309271	IFIT2	interferon induced protein with tetratricopeptide repeats 2	protein coding	907	59	0.959982
ENST00000378119.9	6:24704861-24719998	C6orf62	chromosome 6 open reading frame 62	protein coding	1450	286	0.959978
ENST00000316292.13	6:73489308-73525587	EEF1A1	eukaryotic translation elongation factor 1 alpha 1	protein coding	2441	265	0.95992
ENST00000374274.8	X:71056332-71073426	SNX12	sorting nexin 12	protein coding	1605	31	0.959872
ENST00000389614.6	14:64939152-64942746	GPX2	glutathione peroxidase 2	protein coding	599	47	0.959866
ENST00000371811.4	10:89327307-89377473	IFIT3	interferon induced protein with tetratricopeptide repeats 3	protein coding	1114	33	0.959715
ENST00000316448.10	19:12938578-12944489	CALR	calreticulin	protein coding	1348	193	0.9597
ENST00000373812.8	1:28736621-28769775	YTHDF2	YTH N6-methyladenosine RNA binding protein 2	protein coding	2001	61	0.959693
ENST00000377045.9	X:47561205-47571908	ARAF	A-Raf proto-oncogene, serine/threonine kinase	protein coding	2112	37	0.959668
ENST00000225174.8	10:79347469-79355334	PPIF	peptidylprolyl isomerase F	protein coding	1076	71	0.959629
ENST00000361871.8	16:1938229-1943199	MSRB1	methionine sulfoxide reductase B1	protein coding	572	32	0.959591
ENST00000526991.3	18:11851413-11854444	CHMP1B	charged multivesicular body protein 1B	protein coding	660	40	0.959581
ENST00000681590.1	12:121017763-121039242	OASL	2'-5'-oligoadenylate synthetase like	nonsense mediated decay	1354	81	0.959556
ENST00000359534.4	6:39188971-39229475	KCNK5	potassium two pore domain channel subfamily K member 5	protein coding	2140	30	0.959499
ENST00000671713.1	CHR_HG2198_PATCH:74411133-74435802	SEMA7A	semaphorin 7A (John Milton Hagen blood group)	protein coding	2290	38	0.959482
ENST00000464506.2	X:13689128-13710504	RAB9A	RAB9A, member RAS oncogene family	protein coding	566	52	0.959376
ENST00000249883.10	3:134355347-134375479	AMOTL2	angiomotin like 2	protein coding	3181	46	0.959341
ENST00000356244.8	22:41244779-41286187	RANGAP1	Ran GTPase activating protein 1	protein coding	2571	68	0.959323
ENST00000545606.6	12:67269358-67319953	CAND1	cullin associated and neddylation dissociated 1	protein coding	2142	35	0.95931
ENST00000578373.5	17:39687914-39730426	ERBB2	erb-b2 receptor tyrosine kinase 2	nonsense mediated decay	3940	489	0.959297
ENST00000242577.11	12:120469850-120498493	DYNLL1	dynein light chain LC8-type 1	protein coding	389	259	0.959264
ENST00000355703.4	11:65615776-65637439	PCNX3	pecanex 3	protein coding	6783	32	0.959245
ENST00000334220.9	14:74881891-74903743	DLST	dihydrolipoamide S-succinyltransferase	protein coding	1438	31	0.959124
ENST00000323534.5	3:153162226-153170627	RAP2B	RAP2B, member of RAS oncogene family	protein coding	1631	121	0.959109
ENST00000396105.6	20:49237946-49278426	ZNFX1	zinc finger NFX1-type containing 1	protein coding	5279	34	0.959101
ENST00000263574.9	11:130068147-130144811	APLP2	amyloid beta precursor like protein 2	protein coding	2487	32	0.959
ENST00000467132.5	14:94612384-94624055	SERPINA3	serpin family A member 3	protein coding	1654	140	0.958958
ENST00000397463.3	2:132643286-132671579	LYPD1	LY6/PLAUR domain containing 1	protein coding	1227	37	0.958929
ENST00000394211.7	17:39737927-39747291	GRB7	growth factor receptor bound protein 7	protein coding	1776	375	0.958854
ENST00000356663.8	19:1009648-1021179	TMEM259	transmembrane protein 259	protein coding	1890	38	0.958814
ENST00000424880.2	3:128051641-128071683	SEC61A1	SEC61 translocon subunit alpha 1	protein coding	1313	33	0.958803
ENST00000347215.8	20:57648392-57711536	PMEPA1	prostate transmembrane protein, androgen induced 1	protein coding	4414	43	0.958778
ENST00000458198.3	5:134402065-134411881	CDKN2AIPNL	CDKN2A interacting protein N-terminal like	protein coding	514	36	0.95872
ENST00000359534.4	6:39188971-39229475	KCNK5	potassium two pore domain channel subfamily K member 5	protein coding	2153	43	0.958706
ENST00000357949.5	19:40421589-40425992	SERTAD1	SERTA domain containing 1	protein coding	593	41	0.958643
ENST00000300935.8	19:16111889-16134234	RAB8A	RAB8A, member RAS oncogene family	protein coding	677	35	0.958611
ENST00000356805.9	2:54456317-54671446	SPTBN1	spectrin beta, non-erythrocytic 1	protein coding	7335	39	0.958602
ENST00000360244.8	1:150265399-150269580	APH1A	aph-1 homolog A, gamma-secretase subunit	protein coding	1625	105	0.958583
ENST00000351018.5	11:3826978-3840959	RHOG	ras homolog family member G	protein coding	797	36	0.958558
ENST00000506437.1	17:50055968-50090481	ITGA3	integrin subunit alpha 3	retained intron	2611	46	0.958508
ENST00000300658.9	17:39671122-39696797	PGAP3	post-GPI attachment to proteins phospholipase 3	protein coding	1116	98	0.958493
ENST00000600480.2	19:6413102-6424811	KHSRP	KH-type splicing regulatory protein	protein coding	2725	37	0.958445
ENST00000396209.5	12:16347142-16609259	MGST1	microsomal glutathione S-transferase 1	protein coding	722	35	0.958437
ENST00000419142.6	CHR_HSCHR6_MHC_MCF_CTG1:32855328-32872254	TAP2	transporter 2, ATP binding cassette subfamily B member	protein coding	2373	30	0.958428
ENST00000568717.1	16:74296814-74306288	PSMD7	proteasome 26S subunit, non-ATPase 7	nonsense mediated decay	1173	36	0.958309
ENST00000381346.9	14:67676800-67695793	RDH11	retinol dehydrogenase 11	protein coding	1457	37	0.958302
ENST00000296861.2	6:47231532-47309905	TNFRSF21	TNF receptor superfamily member 21	protein coding	881	73	0.9583
ENST00000261507.11	4:165327667-165343164	MSMO1	methylsterol monooxygenase 1	protein coding	951	56	0.958217
ENST00000372876.2	6:42744498-42746103	TBCC	tubulin folding cofactor C	protein coding	660	35	0.958195
ENST00000367284.10	1:202007945-202017183	ELF3	E74 like ETS transcription factor 3	protein coding	2261	32	0.958148
ENST00000282388.4	2:43222402-43226606	ZFP36L2	ZFP36 ring finger protein like 2	protein coding	986	38	0.958135
ENST00000422167.6	CHR_HSCHR6_MHC_DBB_CTG1:31712749-31721936	CLIC1	chloride intracellular channel 1	protein coding	1071	52	0.958064
ENST00000639271.1	11:63573195-63616883	PLAAT3	phospholipase A and acyltransferase 3	protein coding	496	32	0.958026
ENST00000296370.4	4:6693878-6697170	S100P	S100 calcium binding protein P	protein coding	334	223	0.957965
ENST00000368376.8	1:155208695-155213824	MTX1	metaxin 1	protein coding	1532	33	0.957953
ENST00000545241.2	CHR_HSCHR6_MHC_COX_CTG1:31815107-31817630	HSPA1B	heat shock protein family A (Hsp70) member 1B	protein coding	2013	156	0.957851
ENST00000304191.4	15:82986210-82991057	RAMAC	RNA guanine-7 methyltransferase activating subunit	protein coding	533	44	0.957839
ENST00000353487.7	12:120762510-120904358	SPPL3	signal peptide peptidase like 3	protein coding	1758	41	0.95782
ENST00000312579.4	11:65890673-65891635	CCDC85B	coiled-coil domain containing 85B	protein coding	365	32	0.957763
ENST00000249014.5	22:37560480-37569405	CDC42EP1	CDC42 effector protein 1	protein coding	1057	47	0.957721
ENST00000360981.8	20:45406057-45410610	DBNDD2	dysbindin domain containing 2	protein coding	697	32	0.95767
ENST00000161559.11	19:42507304-42561234	CEACAM1	CEA cell adhesion molecule 1	protein coding	1132	42	0.957644
ENST00000302754.6	19:12791486-12793315	JUNB	JunB proto-oncogene, AP-1 transcription factor subunit	protein coding	1554	188	0.957627
ENST00000421852.6	3:185476496-185499057	TMEM41A	transmembrane protein 41A	protein coding	1737	42	0.957566
ENST00000339275.10	12:121017763-121039242	OASL	2'-5'-oligoadenylate synthetase like	protein coding	1535	77	0.957557
ENST00000372458.8	1:43363398-43368074	ELOVL1	ELOVL fatty acid elongase 1	protein coding	1063	58	0.95742
ENST00000455842.2	CHR_HSCHR6_MHC_APD_CTG1:32861254-32878050	TAP2	transporter 2, ATP binding cassette subfamily B member	protein coding	2240	104	0.957381
ENST00000409760.1	2:85561562-85582031	VAMP8	vesicle associated membrane protein 8	protein coding	691	38	0.95735
ENST00000372014.5	6:44113451-44127452	MRPL14	mitochondrial ribosomal protein L14	protein coding	555	193	0.957344
ENST00000359651.7	1:202007945-202017183	ELF3	E74 like ETS transcription factor 3	protein coding	4537	149	0.957322
ENST00000245185.6	16:56608584-56609497	MT2A	metallothionein 2A	protein coding	266	155	0.957265
ENST00000585919.5	19:10086122-10093252	SHFL	shiftless antiviral inhibitor of ribosomal frameshifting	retained intron	1318	35	0.957239
ENST00000357065.8	10:43385617-43409186	HNRNPF	heterogeneous nuclear ribonucleoprotein F	protein coding	1423	39	0.957231
ENST00000216037.10	22:28794555-28800597	XBP1	X-box binding protein 1	protein coding	1112	91	0.957202
ENST00000367569.4	6:144094884-144095573	SF3B5	splicing factor 3b subunit 5	protein coding	543	97	0.957135
ENST00000620552.4	1:1020120-1056118	AGRN	agrin	protein coding	6734	41	0.957134
ENST00000521591.6	5:151029945-151093577	TNIP1	TNFAIP3 interacting protein 1	protein coding	2844	33	0.957119
ENST00000219473.12	16:84699986-84779922	USP10	ubiquitin specific peptidase 10	protein coding	803	43	0.957119
ENST00000479303.1	7:143244093-143270854	GSTK1	glutathione S-transferase kappa 1	protein coding	989	34	0.957092
ENST00000263102.7	10:59788747-59906556	CCDC6	coiled-coil domain containing 6	protein coding	5395	53	0.957062
ENST00000481752.6	3:136862208-136951606	NCK1	NCK adaptor protein 1	protein coding	1353	40	0.957039
ENST00000546766.5	12:98593591-98606379	SLC25A3	solute carrier family 25 member 3	retained intron	2788	38	0.957038
ENST00000264832.8	19:10271093-10286615	ICAM1	intercellular adhesion molecule 1	protein coding	1601	45	0.95703
ENST00000366835.8	1:225845536-225882380	TMEM63A	transmembrane protein 63A	protein coding	2959	41	0.957024
ENST00000587251.5	17:78971238-78979947	LGALS3BP	galectin 3 binding protein	nonsense mediated decay	873	41	0.956994
ENST00000300935.8	19:16111889-16134234	RAB8A	RAB8A, member RAS oncogene family	protein coding	1723	50	0.95697
ENST00000056233.4	7:26152198-26187137	NFE2L3	nuclear factor, erythroid 2 like 3	protein coding	2082	136	0.956935
ENST00000368026.11	1:160995211-161021343	F11R	F11 receptor	protein coding	1034	37	0.956815
ENST00000239165.9	17:48607232-48633572	HOXB7	homeobox B7	protein coding	1145	33	0.956811
ENST00000621943.4	1:43363398-43368074	ELOVL1	ELOVL fatty acid elongase 1	protein coding	1219	31	0.956805
ENST00000585603.6	19:29606283-29617237	POP4	POP4 homolog, ribonuclease P/MRP subunit	protein coding	948	41	0.956773
ENST00000335793.4	17:73283624-73312005	CDC42EP4	CDC42 effector protein 4	protein coding	1433	30	0.956753
ENST00000393080.8	14:94612384-94624055	SERPINA3	serpin family A member 3	protein coding	1524	288	0.956707
ENST00000279488.8	12:89347235-89352501	DUSP6	dual specificity phosphatase 6	protein coding	1873	39	0.956645
ENST00000588173.1	19:13150411-13154911	IER2	immediate early response 2	protein coding	2044	32	0.956623
ENST00000439190.2	CHR_HSCHR6_MHC_COX_CTG1:30733058-30734413	IER3	immediate early response 3	protein coding	908	63	0.956553
ENST00000638108.1	10:89283694-89309271	IFIT2	interferon induced protein with tetratricopeptide repeats 2	protein coding	2114	39	0.956522
ENST00000392508.2	12:120469850-120498493	DYNLL1	dynein light chain LC8-type 1	protein coding	425	155	0.956505
ENST00000261622.5	16:87830023-87869507	SLC7A5	solute carrier family 7 member 5	protein coding	4092	276	0.956488
ENST00000371804.4	10:89392546-89406487	IFIT1	interferon induced protein with tetratricopeptide repeats 1	protein coding	602	193	0.956485
ENST00000392446.10	17:78991716-79009867	CANT1	calcium activated nucleotidase 1	protein coding	1694	33	0.956479
ENST00000264645.12	17:40140318-40172171	CASC3	CASC3 exon junction complex subunit	protein coding	1302	81	0.95639
ENST00000263549.8	7:140023749-140062951	PARP12	poly(ADP-ribose) polymerase family member 12	protein coding	2303	95	0.956347
ENST00000371804.4	10:89392546-89406487	IFIT1	interferon induced protein with tetratricopeptide repeats 1	protein coding	515	192	0.956308
ENST00000319694.3	7:29563835-29567293	PRR15	proline rich 15	protein coding	445	75	0.95619
ENST00000369026.3	1:150560895-150579738	MCL1	MCL1 apoptosis regulator, BCL2 family member	protein coding	876	45	0.956161
ENST00000391548.1	CHR_HSCHR6_MHC_COX_CTG1:31815107-31817630	HSPA1B	heat shock protein family A (Hsp70) member 1B	protein coding	2197	296	0.95613
ENST00000320767.4	3:160677160-160678448	ARL14	ADP ribosylation factor like GTPase 14	protein coding	106	36	0.956096
ENST00000647912.1	1:54849627-54887195	DHCR24	24-dehydrocholesterol reductase	nonsense mediated decay	3181	37	0.95608
ENST00000671713.1	CHR_HG2198_PATCH:74411133-74435802	SEMA7A	semaphorin 7A (John Milton Hagen blood group)	protein coding	2153	35	0.95604
ENST00000233154.9	2:105744912-105894274	NCK2	NCK adaptor protein 2	protein coding	1443	41	0.955965
ENST00000372171.5	6:43629540-43640941	MAD2L1BP	MAD2L1 binding protein	protein coding	1237	59	0.955934
ENST00000416884.2	CHR_HSCHR6_MHC_DBB_CTG1:30733457-30734812	IER3	immediate early response 3	protein coding	908	55	0.955885
ENST00000279281.8	11:65089324-65111862	VPS51	VPS51 subunit of GARP complex	protein coding	2229	38	0.955853
ENST00000244745.4	6:21593751-21598619	SOX4	SRY-box transcription factor 4	protein coding	3504	48	0.955848
ENST00000243253.8	3:128051641-128071683	SEC61A1	SEC61 translocon subunit alpha 1	protein coding	2425	139	0.955835
ENST00000418285.6	CHR_HSCHR6_MHC_MCF_CTG1:31806863-31816046	CLIC1	chloride intracellular channel 1	protein coding	1071	56	0.95575
ENST00000540200.6	17:28346633-28357527	POLDIP2	DNA polymerase delta interacting protein 2	protein coding	1258	41	0.955645
ENST00000322723.9	2:231453531-231483641	NCL	nucleolin	protein coding	2354	39	0.955645
ENST00000002596.6	4:11393150-11429564	HS3ST1	heparan sulfate-glucosamine 3-sulfotransferase 1	protein coding	864	114	0.955533
ENST00000569669.6	8:144262045-144291438	BOP1	BOP1 ribosomal biogenesis factor	protein coding	2289	51	0.955531
ENST00000341567.8	7:66921225-66958551	TMEM248	transmembrane protein 248	protein coding	1442	44	0.955529
ENST00000456397.7	8:38988808-38996824	TM2D2	TM2 domain containing 2	protein coding	583	69	0.955491
ENST00000351193.7	3:161104696-161253532	NMD3	NMD3 ribosome export adaptor	protein coding	1645	33	0.955439
ENST00000360458.5	X:103675496-103688158	MORF4L2	mortality factor 4 like 2	protein coding	705	37	0.955422
ENST00000311922.4	8:125430358-125438403	TRIB1	tribbles pseudokinase 1	protein coding	3462	44	0.955378
ENST00000530028.3	15:48878134-48880173	EID1	EP300 interacting inhibitor of differentiation 1	protein coding	648	69	0.955351
ENST00000649979.2	2:162267074-162318684	IFIH1	interferon induced with helicase C domain 1	protein coding	1292	62	0.955332
ENST00000355451.8	7:44379119-44490658	NUDCD3	NudC domain containing 3	protein coding	2170	30	0.955289
ENST00000567835.5	16:57610652-57665580	ADGRG1	adhesion G protein-coupled receptor G1	protein coding	3267	35	0.955245
ENST00000278742.6	11:130159782-130210362	ST14	ST14 transmembrane serine protease matriptase	protein coding	2738	122	0.955228
ENST00000355527.8	11:71428193-71452868	DHCR7	7-dehydrocholesterol reductase	protein coding	2200	32	0.955187
ENST00000643444.2	CHR_HSCHR3_9_CTG2_1:128064778-128160821	RUVBL1	RuvB like AAA ATPase 1	protein coding	1487	58	0.955131
ENST00000395124.6	11:57406954-57427580	SLC43A3	solute carrier family 43 member 3	protein coding	1861	38	0.955024
ENST00000216554.8	14:103333544-103345025	EIF5	eukaryotic translation initiation factor 5	protein coding	3796	49	0.954953
ENST00000393892.8	17:41966763-41977740	CNP	2',3'-cyclic nucleotide 3' phosphodiesterase	protein coding	560	78	0.954929
ENST00000392369.6	12:130872037-130877678	RAN	RAN, member RAS oncogene family	protein coding	1424	323	0.95473
ENST00000286091.9	7:149003062-149028662	PDIA4	protein disulfide isomerase family A member 4	protein coding	2372	110	0.954621
ENST00000339464.9	22:45920366-45977162	WNT7B	Wnt family member 7B	protein coding	2855	36	0.95462
ENST00000244040.4	20:58309715-58367507	RAB22A	RAB22A, member RAS oncogene family	protein coding	1003	31	0.954602
ENST00000424880.2	3:128051641-128071683	SEC61A1	SEC61 translocon subunit alpha 1	protein coding	1678	36	0.9546
ENST00000056233.4	7:26152198-26187137	NFE2L3	nuclear factor, erythroid 2 like 3	protein coding	1304	82	0.954596
ENST00000535401.5	11:114257787-114313536	NNMT	nicotinamide N-methyltransferase	protein coding	1017	43	0.954595
ENST00000248975.6	22:31944522-31957603	YWHAH	tyrosine 3-monooxygenase/tryptophan 5-monooxygenase activation protein eta	protein coding	531	45	0.954507
ENST00000397511.6	6:7268306-7347446	SSR1	signal sequence receptor subunit 1	protein coding	1228	31	0.954496
ENST00000616577.4	13:45333471-45341284	TPT1	tumor protein, translationally-controlled 1	protein coding	1401	62	0.954396
ENST00000342192.9	22:21549447-21624034	UBE2L3	ubiquitin conjugating enzyme E2 L3	protein coding	426	65	0.954322
ENST00000622633.5	16:11547722-11636381	LITAF	lipopolysaccharide induced TNF factor	protein coding	1841	61	0.954265
ENST00000237623.11	4:87975667-87983532	SPP1	secreted phosphoprotein 1	protein coding	774	43	0.954211
ENST00000562017.1	16:56608584-56609497	MT2A	metallothionein 2A	retained intron	768	174	0.95412
ENST00000240922.8	3:113716458-113746300	NAA50	N-alpha-acetyltransferase 50, NatE catalytic subunit	protein coding	826	36	0.954011
ENST00000258884.5	15:80679684-80755621	ABHD17C	abhydrolase domain containing 17C, depalmitoylase	protein coding	1071	40	0.953933
ENST00000563281.2	3:51391285-51397908	RBM15B	RNA binding motif protein 15B	protein coding	1451	36	0.953922
ENST00000530028.3	15:48878134-48880173	EID1	EP300 interacting inhibitor of differentiation 1	protein coding	1029	70	0.953684
ENST00000457634.6	CHR_HSCHR6_MHC_SSTO_CTG1:32912700-32929495	TAP2	transporter 2, ATP binding cassette subfamily B member	protein coding	243	45	0.953681
ENST00000330938.8	21:44849585-44873903	PTTG1IP	PTTG1 interacting protein	protein coding	2287	57	0.953632
ENST00000254066.10	17:40309180-40357643	RARA	retinoic acid receptor alpha	protein coding	435	36	0.953519
ENST00000234091.8	2:8678845-8684461	ID2	inhibitor of DNA binding 2	protein coding	1488	43	0.953483
ENST00000318238.9	7:93130056-93148385	SAMD9L	sterile alpha motif domain containing 9 like	protein coding	4545	34	0.953475
ENST00000249014.5	22:37560480-37569405	CDC42EP1	CDC42 effector protein 1	protein coding	361	58	0.953352
ENST00000617316.2	12:121626550-121642677	ORAI1	ORAI calcium release-activated calcium modulator 1	protein coding	1263	34	0.953319
ENST00000244815.9	2:237627587-237813682	LRRFIP1	LRR binding FLII interacting protein 1	protein coding	2742	33	0.95329
ENST00000262947.8	19:4641374-4670362	MYDGF	myeloid derived growth factor	protein coding	630	126	0.953272
ENST00000249075.4	22:30240453-30246759	LIF	LIF interleukin 6 family cytokine	protein coding	3061	47	0.953244
ENST00000370339.8	20:63195429-63216139	YTHDF1	YTH N6-methyladenosine RNA binding protein 1	protein coding	1609	35	0.953223
ENST00000300658.9	17:39671122-39696797	PGAP3	post-GPI attachment to proteins phospholipase 3	protein coding	1265	119	0.953222
ENST00000371253.7	6:46997708-47042350	ADGRF1	adhesion G protein-coupled receptor F1	protein coding	1404	50	0.953218
ENST00000311413.5	11:119334527-119337309	RNF26	ring finger protein 26	protein coding	2525	32	0.953134
ENST00000259339.7	9:129803157-129811281	TOR1B	torsin family 1 member B	protein coding	1432	40	0.953132
ENST00000350669.5	12:21635342-21757857	LDHB	lactate dehydrogenase B	protein coding	357	52	0.953116
ENST00000260102.9	8:54135241-54148514	MRPL15	mitochondrial ribosomal protein L15	protein coding	1103	33	0.953084
ENST00000265395.7	7:27525442-27662883	HIBADH	3-hydroxyisobutyrate dehydrogenase	protein coding	1652	62	0.953065
ENST00000647897.1	3:9890574-9894349	JAGN1	jagunal homolog 1	protein coding	709	30	0.953006
ENST00000424014.7	12:123620406-123633766	EIF2B1	eukaryotic translation initiation factor 2B subunit alpha	protein coding	1170	34	0.952994
ENST00000370775.3	X:135050932-135052196	RTL8A	retrotransposon Gag like 8A	protein coding	362	31	0.952964
ENST00000313640.11	13:42886388-42992271	EPSTI1	epithelial stromal interaction 1	protein coding	1551	38	0.952927
ENST00000265896.10	8:124998497-125022283	SQLE	squalene epoxidase	protein coding	906	30	0.95292
ENST00000323534.5	3:153162226-153170627	RAP2B	RAP2B, member of RAS oncogene family	protein coding	1711	121	0.952881
ENST00000461135.2	1:207018522-207032756	C1orf116	chromosome 1 open reading frame 116	protein coding	1880	30	0.952877
ENST00000618876.2	CHR_HSCHR17_7_CTG4:38506329-38530590	MLLT6	MLLT6, PHD finger containing	protein coding	6822	30	0.952836
ENST00000261263.5	12:71754863-71800286	RAB21	RAB21, member RAS oncogene family	protein coding	2555	41	0.952782
ENST00000257831.8	11:34621093-34663288	EHF	ETS homologous factor	protein coding	1125	39	0.952762
ENST00000619304.4	20:38926312-38953106	FAM83D	family with sequence similarity 83 member D	protein coding	1461	30	0.952739
ENST00000495333.6	6:73489308-73525587	EEF1A1	eukaryotic translation elongation factor 1 alpha 1	retained intron	1620	210	0.952658
ENST00000377843.8	5:149492982-149551471	CSNK1A1	casein kinase 1 alpha 1	protein coding	1620	38	0.952576
ENST00000279488.8	12:89347235-89352501	DUSP6	dual specificity phosphatase 6	protein coding	1506	33	0.952547
ENST00000481195.6	5:134194332-134226073	PPP2CA	protein phosphatase 2 catalytic subunit alpha	protein coding	1427	253	0.952491
ENST00000374358.5	1:25338317-25362361	TMEM50A	transmembrane protein 50A	protein coding	2035	35	0.952487
ENST00000258739.9	7:6445953-6484190	KDELR2	KDEL endoplasmic reticulum protein retention receptor 2	protein coding	2675	224	0.952484
ENST00000290649.10	16:56361452-56425545	AMFR	autocrine motility factor receptor	protein coding	2405	39	0.952467
ENST00000358432.8	1:16124337-16156069	EPHA2	EPH receptor A2	protein coding	3493	53	0.952463
ENST00000620783.2	CHR_HSCHR17_7_CTG4:38531022-38535831	CISD3	CDGSH iron sulfur domain 3	protein coding	605	63	0.9524
ENST00000230895.11	5:10679230-10761234	DAP	death associated protein	protein coding	1268	95	0.952385
ENST00000337195.9	10:124984317-125161170	CTBP2	C-terminal binding protein 2	protein coding	2302	39	0.952364
ENST00000673007.1	CHR_HG2111_PATCH:18397186-18411051	LDHA	lactate dehydrogenase A	protein coding	1485	87	0.95236
ENST00000301964.7	3:9779967-9793011	TADA3	transcriptional adaptor 3	protein coding	978	48	0.952328
ENST00000340958.4	7:73799542-73832690	CLDN4	claudin 4	protein coding	1448	292	0.952317
ENST00000431918.1	7:73799542-73832690	CLDN4	claudin 4	protein coding	3942	31	0.952257
ENST00000253237.10	19:48445841-48457022	GRWD1	glutamate rich WD repeat containing 1	protein coding	1403	42	0.952197
ENST00000222329.9	19:42247569-42255128	ERF	ETS2 repressor factor	protein coding	1601	33	0.952159
ENST00000226230.8	17:28319200-28328685	TMEM97	transmembrane protein 97	protein coding	446	41	0.952154
ENST00000252485.8	19:44846175-44889223	NECTIN2	nectin cell adhesion molecule 2	protein coding	1876	52	0.952144
ENST00000312579.4	11:65890673-65891635	CCDC85B	coiled-coil domain containing 85B	protein coding	785	41	0.952095
ENST00000264144.5	1:183186238-183245127	LAMC2	laminin subunit gamma 2	protein coding	3931	178	0.952079
ENST00000412830.8	12:107685799-107713162	PWP1	PWP1 homolog, endonuclein	protein coding	1700	41	0.952055
ENST00000617811.5	17:37686431-37745059	HNF1B	HNF1 homeobox B	protein coding	1701	34	0.95204
ENST00000331134.11	17:81556887-81648465	NPLOC4	NPL4 homolog, ubiquitin recognition factor	protein coding	2451	34	0.952027
ENST00000249075.4	22:30240453-30246759	LIF	LIF interleukin 6 family cytokine	protein coding	3128	32	0.95197
ENST00000369583.4	10:110497907-110511533	DUSP5	dual specificity phosphatase 5	protein coding	2017	34	0.951954
ENST00000269321.12	17:81867721-81871378	ARHGDIA	Rho GDP dissociation inhibitor alpha	protein coding	678	134	0.951828
ENST00000291442.4	19:17231883-17245919	NR2F6	nuclear receptor subfamily 2 group F member 6	protein coding	2009	64	0.951789
ENST00000254351.9	2:20200797-20225433	SDC1	syndecan 1	protein coding	2525	37	0.951786
ENST00000267205.7	12:121777754-121803403	RHOF	ras homolog family member F, filopodia associated	protein coding	812	46	0.951775
ENST00000261868.10	15:44537125-44563029	EIF3J	eukaryotic translation initiation factor 3 subunit J	protein coding	1471	39	0.951761
ENST00000300935.8	19:16111889-16134234	RAB8A	RAB8A, member RAS oncogene family	protein coding	802	34	0.951755
ENST00000431918.1	7:73799542-73832690	CLDN4	claudin 4	protein coding	3568	33	0.951751
ENST00000282388.4	2:43222402-43226606	ZFP36L2	ZFP36 ring finger protein like 2	protein coding	2033	87	0.95175
ENST00000374572.7	CHR_HSCHR6_MHC_COX_CTG1:33221298-33235989	TAPBP	TAP binding protein	protein coding	3607	66	0.951531
ENST00000471652.1	7:139043515-139132122	ZC3HAV1	zinc finger CCCH-type containing, antiviral 1	protein coding	2660	46	0.951451
ENST00000369026.3	1:150560895-150579738	MCL1	MCL1 apoptosis regulator, BCL2 family member	protein coding	1395	50	0.951394
ENST00000263256.7	22:41598028-41621043	DESI1	desumoylating isopeptidase 1	protein coding	716	46	0.951374
ENST00000313368.8	5:141259884-141320784	TAF7	TATA-box binding protein associated factor 7	protein coding	1821	62	0.951361
ENST00000359651.7	1:202007945-202017183	ELF3	E74 like ETS transcription factor 3	protein coding	4342	125	0.951307
ENST00000503633.5	17:50367857-50373207	MRPL27	mitochondrial ribosomal protein L27	protein coding	660	33	0.951286
ENST00000301838.5	11:70203296-70207390	FADD	Fas associated via death domain	protein coding	1304	37	0.951268
ENST00000304056.9	7:32868172-32894131	KBTBD2	kelch repeat and BTB domain containing 2	protein coding	1742	31	0.951255
ENST00000445327.6	17:39737927-39747291	GRB7	growth factor receptor bound protein 7	protein coding	1815	217	0.95125
ENST00000620239.5	12:121017763-121039242	OASL	2'-5'-oligoadenylate synthetase like	protein coding	1441	47	0.951232
ENST00000360938.8	21:38805183-38824955	ETS2	ETS proto-oncogene 2, transcription factor	protein coding	1942	35	0.951199
ENST00000252485.8	19:44846175-44889223	NECTIN2	nectin cell adhesion molecule 2	protein coding	2038	58	0.951145
ENST00000361611.11	14:23016543-23035230	PSMB5	proteasome 20S subunit beta 5	protein coding	849	77	0.951123
ENST00000372717.5	20:45406057-45410610	DBNDD2	dysbindin domain containing 2	protein coding	826	74	0.951089
ENST00000519374.6	5:172983771-173035445	ATP6V0E1	ATPase H+ transporting V0 subunit e1	protein coding	561	176	0.951028
ENST00000279247.11	11:65180566-65212006	CAPN1	calpain 1	protein coding	2832	39	0.951017
ENST00000651234.1	1:1020120-1056118	AGRN	agrin	protein coding	6819	32	0.950991
ENST00000403532.7	22:28794555-28800597	XBP1	X-box binding protein 1	protein coding	1088	109	0.950961
ENST00000352066.8	19:49906825-49929763	NUP62	nucleoporin 62	protein coding	2618	31	0.95094
ENST00000259339.7	9:129803157-129811281	TOR1B	torsin family 1 member B	protein coding	1576	38	0.950925
ENST00000269195.6	18:35581117-35711834	GALNT1	polypeptide N-acetylgalactosaminyltransferase 1	protein coding	1842	36	0.950905
ENST00000379958.3	7:93099513-93118023	SAMD9	sterile alpha motif domain containing 9	protein coding	4690	74	0.950896
ENST00000278903.11	11:125569280-125584684	EI24	EI24 autophagy associated transmembrane protein	protein coding	1469	44	0.950886
ENST00000296129.6	3:45082277-45146422	CDCP1	CUB domain containing protein 1	protein coding	5501	59	0.950858
ENST00000367569.4	6:144094884-144095573	SF3B5	splicing factor 3b subunit 5	protein coding	512	84	0.950822
ENST00000394166.8	15:96325938-96340263	NR2F2	nuclear receptor subfamily 2 group F member 2	protein coding	2275	33	0.950796
ENST00000422447.8	11:18394560-18408425	LDHA	lactate dehydrogenase A	protein coding	1214	131	0.950785
ENST00000359470.6	1:207018522-207032756	C1orf116	chromosome 1 open reading frame 116	protein coding	1729	55	0.950778
ENST00000680485.1	12:121017763-121039242	OASL	2'-5'-oligoadenylate synthetase like	nonsense mediated decay	938	42	0.950764
ENST00000543226.2	19:57363551-57365405	TRAPPC2B	trafficking protein particle complex subunit 2B	protein coding	366	40	0.950633
ENST00000371826.4	10:89283694-89309271	IFIT2	interferon induced protein with tetratricopeptide repeats 2	protein coding	1609	31	0.950615
ENST00000455842.2	CHR_HSCHR6_MHC_APD_CTG1:32861254-32878050	TAP2	transporter 2, ATP binding cassette subfamily B member	protein coding	243	40	0.950598
ENST00000269195.6	18:35581117-35711834	GALNT1	polypeptide N-acetylgalactosaminyltransferase 1	protein coding	1944	38	0.950522
ENST00000367287.5	1:201955503-201970664	TIMM17A	translocase of inner mitochondrial membrane 17A	protein coding	665	87	0.950502
ENST00000672860.3	6:43770184-43786487	VEGFA	vascular endothelial growth factor A	protein coding	2468	49	0.950496
ENST00000621332.5	17:38705273-38729795	MLLT6	MLLT6, PHD finger containing	protein coding	7091	37	0.950493
ENST00000395145.3	7:73768997-73770270	CLDN3	claudin 3	protein coding	655	192	0.950456
ENST00000251642.8	17:42101404-42112714	DHX58	DExH-box helicase 58	protein coding	2237	58	0.95044
ENST00000371269.9	1:54849627-54887195	DHCR24	24-dehydrocholesterol reductase	protein coding	2456	50	0.950438
ENST00000397070.6	8:38988808-38996824	TM2D2	TM2 domain containing 2	protein coding	972	32	0.950407
ENST00000263228.4	9:33817160-33920399	UBE2R2	ubiquitin conjugating enzyme E2 R2	protein coding	1895	45	0.950385
ENST00000343411.8	16:84053761-84116942	MBTPS1	membrane bound transcription factor peptidase, site 1	protein coding	4103	34	0.950373
ENST00000242784.5	19:12730640-12734684	TRIR	telomerase RNA component interacting RNase	protein coding	589	44	0.95035
ENST00000249883.10	3:134355347-134375479	AMOTL2	angiomotin like 2	protein coding	3983	34	0.950321
ENST00000252485.8	19:44846175-44889223	NECTIN2	nectin cell adhesion molecule 2	protein coding	1958	39	0.950288
ENST00000353214.6	9:124862130-124877733	ARPC5L	actin related protein 2/3 complex subunit 5 like	protein coding	1728	38	0.950276
ENST00000367976.4	6:131948176-131951372	CCN2	cellular communication network factor 2	protein coding	1294	286	0.950261
ENST00000345057.9	16:67154185-67159909	TRADD	TNFRSF1A associated via death domain	protein coding	1346	57	0.950259
ENST00000254351.9	2:20200797-20225433	SDC1	syndecan 1	protein coding	1392	31	0.950246
ENST00000373451.9	6:37433219-37482827	CMTR1	cap methyltransferase 1	protein coding	2964	36	0.950194
ENST00000254066.10	17:40309180-40357643	RARA	retinoic acid receptor alpha	protein coding	2226	56	0.950164
ENST00000244040.4	20:58309715-58367507	RAB22A	RAB22A, member RAS oncogene family	protein coding	1031	33	0.950148
ENST00000252485.8	19:44846175-44889223	NECTIN2	nectin cell adhesion molecule 2	protein coding	1797	50	0.950032
ENST00000337002.9	3:169966635-169998373	SEC62	SEC62 homolog, preprotein translocation factor	protein coding	1047	50	0.950023
ENST00000309311.7	19:3976056-3985463	EEF2	eukaryotic translation elongation factor 2	protein coding	2746	393	0.95
ENST00000354336.8	22:20917407-20953747	CRKL	CRK like proto-oncogene, adaptor protein	protein coding	4870	32	0.949829
ENST00000611932.4	16:8852942-8869012	CARHSP1	calcium regulated heat stable protein 1	protein coding	652	44	0.949764
ENST00000299381.5	10:72216000-72235860	ANAPC16	anaphase promoting complex subunit 16	protein coding	540	34	0.949757
ENST00000441076.7	X:103675496-103688158	MORF4L2	mortality factor 4 like 2	protein coding	743	74	0.949723
ENST00000372876.2	6:42744498-42746103	TBCC	tubulin folding cofactor C	protein coding	878	45	0.94963
ENST00000526991.3	18:11851413-11854444	CHMP1B	charged multivesicular body protein 1B	protein coding	672	34	0.949601
ENST00000435856.2	CHR_HSCHR6_MHC_SSTO_CTG1:30735460-30736815	IER3	immediate early response 3	protein coding	908	68	0.949593
ENST00000431232.7	16:370788-387113	PGAP6	post-glycosylphosphatidylinositol attachment to proteins 6	protein coding	2045	30	0.949532
ENST00000329841.10	15:100877714-100916626	ALDH1A3	aldehyde dehydrogenase 1 family member A3	protein coding	1791	64	0.949417
ENST00000229340.10	12:120095099-120117502	RAB35	RAB35, member RAS oncogene family	protein coding	1699	35	0.949347
ENST00000622633.5	16:11547722-11636381	LITAF	lipopolysaccharide induced TNF factor	protein coding	527	39	0.949324
ENST00000333503.8	16:2211593-2214840	PGP	phosphoglycolate phosphatase	protein coding	980	103	0.949285
ENST00000558518.6	19:11089462-11133820	LDLR	low density lipoprotein receptor	protein coding	3392	35	0.949271
ENST00000320623.10	16:69706996-69726668	NQO1	NAD(P)H quinone dehydrogenase 1	protein coding	1353	41	0.949118
ENST00000372876.2	6:42744498-42746103	TBCC	tubulin folding cofactor C	protein coding	681	35	0.949113
ENST00000397420.9	11:832887-839831	CD151	CD151 molecule (Raph blood group)	protein coding	632	71	0.949108
ENST00000379958.3	7:93099513-93118023	SAMD9	sterile alpha motif domain containing 9	protein coding	5709	121	0.949089
ENST00000262947.8	19:4641374-4670362	MYDGF	myeloid derived growth factor	protein coding	777	124	0.949069
ENST00000451137.7	1:85580761-85584589	CCN1	cellular communication network factor 1	protein coding	1366	43	0.949033
ENST00000313732.9	16:84974175-85011535	ZDHHC7	zinc finger DHHC-type palmitoyltransferase 7	protein coding	2898	41	0.949021
ENST00000377575.3	6:26538366-26546933	HMGN4	high mobility group nucleosomal binding domain 4	protein coding	614	41	0.949018
ENST00000314852.2	15:75639085-75648706	IMP3	IMP U3 small nucleolar ribonucleoprotein 3	protein coding	1714	41	0.949018
ENST00000371222.4	1:58776845-58784048	JUN	Jun proto-oncogene, AP-1 transcription factor subunit	protein coding	2275	73	0.94896
ENST00000681277.1	10:89327307-89377473	IFIT3	interferon induced protein with tetratricopeptide repeats 3	protein coding	1679	33	0.948949
ENST00000219313.9	16:74296814-74306288	PSMD7	proteasome 26S subunit, non-ATPase 7	protein coding	1009	94	0.948827
ENST00000244496.6	6:43021623-43034156	RRP36	ribosomal RNA processing 36	protein coding	959	80	0.948803
ENST00000303004.5	20:50190830-50192668	CEBPB	CCAAT enhancer binding protein beta	protein coding	1190	301	0.948763
ENST00000217426.7	20:34280268-34311802	AHCY	adenosylhomocysteinase	protein coding	1741	43	0.948713
ENST00000672860.3	6:43770184-43786487	VEGFA	vascular endothelial growth factor A	protein coding	2238	47	0.948651
ENST00000243253.8	3:128051641-128071683	SEC61A1	SEC61 translocon subunit alpha 1	protein coding	1637	126	0.948625
ENST00000378026.5	12:106237881-106304279	CKAP4	cytoskeleton associated protein 4	protein coding	1752	109	0.948495
ENST00000499247.3	17:50862223-50867978	TOB1	transducer of ERBB2, 1	protein coding	676	74	0.948453
ENST00000333762.6	3:129314771-129316286	H1-10	H1.10 linker histone	protein coding	137	67	0.948381
ENST00000550413.2	12:47075707-47079959	AMIGO2	adhesion molecule with Ig like domain 2	protein coding	1791	40	0.948352
ENST00000679755.1	10:89283694-89309271	IFIT2	interferon induced protein with tetratricopeptide repeats 2	protein coding	1790	83	0.948292
ENST00000582963.1	17:39728496-39730532	MIEN1	migration and invasion enhancer 1	retained intron	983	540	0.948289
ENST00000264346.12	4:88378739-88443097	HERC6	HECT and RLD domain containing E3 ubiquitin protein ligase family member 6	protein coding	3508	36	0.948239
ENST00000342192.9	22:21549447-21624034	UBE2L3	ubiquitin conjugating enzyme E2 L3	protein coding	492	76	0.948117
ENST00000340958.4	7:73799542-73832690	CLDN4	claudin 4	protein coding	952	247	0.948112
ENST00000360632.8	3:149517235-149736714	WWTR1	WW domain containing transcription regulator 1	protein coding	3457	57	0.948091
ENST00000219313.9	16:74296814-74306288	PSMD7	proteasome 26S subunit, non-ATPase 7	protein coding	1246	93	0.94803
ENST00000361842.8	17:6755447-6775647	XAF1	XIAP associated factor 1	protein coding	2801	43	0.947983
ENST00000282388.4	2:43222402-43226606	ZFP36L2	ZFP36 ring finger protein like 2	protein coding	1897	64	0.947914
ENST00000638108.1	10:89283694-89309271	IFIT2	interferon induced protein with tetratricopeptide repeats 2	protein coding	2446	44	0.9479
ENST00000225665.12	17:4937130-4940053	SLC25A11	solute carrier family 25 member 11	protein coding	1210	35	0.947861
ENST00000372171.5	6:43629540-43640941	MAD2L1BP	MAD2L1 binding protein	protein coding	469	47	0.94786
ENST00000396290.2	2:8678845-8684461	ID2	inhibitor of DNA binding 2	protein coding	738	44	0.947802
ENST00000405486.5	22:41244779-41286187	RANGAP1	Ran GTPase activating protein 1	protein coding	3147	33	0.947776
ENST00000266643.6	12:57755103-57760411	MARCHF9	membrane associated ring-CH-type finger 9	protein coding	1884	31	0.94777
ENST00000263270.11	19:46838136-46850846	AP2S1	adaptor related protein complex 2 subunit sigma 1	protein coding	380	143	0.947735
ENST00000320767.4	3:160677160-160678448	ARL14	ADP ribosylation factor like GTPase 14	protein coding	958	52	0.947686
ENST00000309156.9	17:39737927-39747291	GRB7	growth factor receptor bound protein 7	protein coding	1857	446	0.947651
ENST00000357732.8	2:54972187-55112621	RTN4	reticulon 4	protein coding	2210	100	0.94756
ENST00000317508.11	16:31131433-31135727	PRSS8	serine protease 8	protein coding	1744	125	0.947537
ENST00000424880.2	3:128051641-128071683	SEC61A1	SEC61 translocon subunit alpha 1	protein coding	2105	53	0.947493
ENST00000369583.4	10:110497907-110511533	DUSP5	dual specificity phosphatase 5	protein coding	2295	34	0.947483
ENST00000693315.1	19:50797687-50804929	C19orf48	chromosome 19 open reading frame 48	processed transcript	659	34	0.947435
ENST00000553152.2	12:112905856-112933219	OAS1	2'-5'-oligoadenylate synthetase 1	protein coding	2194	71	0.947377
ENST00000567617.1	15:75195643-75212169	C15orf39	chromosome 15 open reading frame 39	protein coding	3540	33	0.947313
ENST00000391770.9	19:53864763-53876435	MYADM	myeloid associated differentiation marker	protein coding	2367	88	0.947238
ENST00000439696.3	14:68787660-68796253	ZFP36L1	ZFP36 ring finger protein like 1	protein coding	2618	88	0.947153
ENST00000296129.6	3:45082277-45146422	CDCP1	CUB domain containing protein 1	protein coding	5228	58	0.947135
ENST00000540200.6	17:28346633-28357527	POLDIP2	DNA polymerase delta interacting protein 2	protein coding	1709	33	0.946954
ENST00000272462.3	2:110083870-110116022	MALL	mal, T cell differentiation protein like	protein coding	1714	44	0.94692
ENST00000416884.2	CHR_HSCHR6_MHC_DBB_CTG1:30733457-30734812	IER3	immediate early response 3	protein coding	617	60	0.946917
ENST00000361842.8	17:6755447-6775647	XAF1	XIAP associated factor 1	protein coding	3248	48	0.946905
ENST00000397752.8	7:116672196-116798377	MET	MET proto-oncogene, receptor tyrosine kinase	protein coding	6194	44	0.946878
ENST00000409988.7	2:200305881-200482264	SPATS2L	spermatogenesis associated serine rich 2 like	protein coding	2599	40	0.946836
ENST00000317089.10	16:46955362-46973674	DNAJA2	DnaJ heat shock protein family (Hsp40) member A2	protein coding	1436	82	0.946833
ENST00000274849.3	6:26596953-26600739	ABT1	activator of basal transcription 1	protein coding	658	33	0.946785
ENST00000241261.7	3:172505508-172523475	TNFSF10	TNF superfamily member 10	protein coding	1082	167	0.94678
ENST00000311922.4	8:125430358-125438403	TRIB1	tribbles pseudokinase 1	protein coding	2406	31	0.946763
ENST00000675515.1	7:5526409-5563902	ACTB	actin beta	protein coding	1538	354	0.946724
ENST00000568909.5	16:57610652-57665580	ADGRG1	adhesion G protein-coupled receptor G1	protein coding	3234	38	0.946534
ENST00000258884.5	15:80679684-80755621	ABHD17C	abhydrolase domain containing 17C, depalmitoylase	protein coding	1372	44	0.946495
ENST00000620216.4	19:38374550-38383824	PSMD8	proteasome 26S subunit, non-ATPase 8	protein coding	1184	38	0.946469
ENST00000532636.5	11:123057489-123063230	HSPA8	heat shock protein family A (Hsp70) member 8	protein coding	1032	58	0.946446
ENST00000272227.8	2:10783391-10837977	PDIA6	protein disulfide isomerase family A member 6	protein coding	1570	168	0.94635
ENST00000366835.8	1:225845536-225882380	TMEM63A	transmembrane protein 63A	protein coding	2787	45	0.946057
ENST00000417059.5	CHR_HSCHR6_MHC_DBB_CTG1:33277619-33292309	TAPBP	TAP binding protein	protein coding	3607	34	0.946008
ENST00000680750.1	12:121017763-121039242	OASL	2'-5'-oligoadenylate synthetase like	retained intron	2136	51	0.945916
ENST00000427522.6	20:63558086-63574239	HELZ2	helicase with zinc finger 2	protein coding	6697	103	0.945908
ENST00000367385.9	1:198156994-198322420	NEK7	NIMA related kinase 7	protein coding	2714	111	0.945882
ENST00000391770.9	19:53864763-53876435	MYADM	myeloid associated differentiation marker	protein coding	2538	100	0.945871
ENST00000646252.2	CHR_HG2419_PATCH:144291591-144314720	HSF1	heat shock transcription factor 1	protein coding	1728	33	0.945847
ENST00000427522.6	20:63558086-63574239	HELZ2	helicase with zinc finger 2	protein coding	4866	43	0.945772
ENST00000311922.4	8:125430358-125438403	TRIB1	tribbles pseudokinase 1	protein coding	2834	44	0.945738
ENST00000395145.3	7:73768997-73770270	CLDN3	claudin 3	protein coding	1096	185	0.945734
ENST00000372171.5	6:43629540-43640941	MAD2L1BP	MAD2L1 binding protein	protein coding	455	48	0.945646
ENST00000301838.5	11:70203296-70207390	FADD	Fas associated via death domain	protein coding	928	49	0.945583
ENST00000448552.7	16:69118010-69132588	CHTF8	chromosome transmission fidelity factor 8	protein coding	2767	32	0.945541
ENST00000262461.7	5:128083766-128189677	SLC12A2	solute carrier family 12 member 2	protein coding	3845	32	0.945513
ENST00000361871.8	16:1938229-1943199	MSRB1	methionine sulfoxide reductase B1	protein coding	779	31	0.94546
ENST00000676189.1	7:5526409-5563902	ACTB	actin beta	nonsense mediated decay	1219	110	0.945393
ENST00000340124.9	16:46884362-46931289	GPT2	glutamic--pyruvic transaminase 2	protein coding	1780	31	0.945356
ENST00000374572.7	CHR_HSCHR6_MHC_COX_CTG1:33221298-33235989	TAPBP	TAP binding protein	protein coding	2330	49	0.945335
ENST00000375533.6	10:28677510-28682932	BAMBI	BMP and activin membrane bound inhibitor	protein coding	1327	69	0.945283
ENST00000360876.9	7:2354086-2380745	EIF3B	eukaryotic translation initiation factor 3 subunit B	protein coding	2950	136	0.945281
ENST00000275015.9	6:44258166-44265788	NFKBIE	NFKB inhibitor epsilon	protein coding	1975	31	0.945257
ENST00000269389.8	17:82321024-82334074	SECTM1	secreted and transmembrane 1	protein coding	1565	75	0.9452
ENST00000684710.1	4:87975667-87983532	SPP1	secreted phosphoprotein 1	retained intron	1959	45	0.94516
ENST00000271732.8	1:150646230-150697154	GOLPH3L	golgi phosphoprotein 3 like	protein coding	942	38	0.945052
ENST00000452371.6	CHR_HSCHR6_MHC_DBB_CTG1:32799958-32816755	TAP2	transporter 2, ATP binding cassette subfamily B member	protein coding	2373	112	0.94505
ENST00000378450.6	6:24171755-24358059	DCDC2	doublecortin domain containing 2	protein coding	949	31	0.945009
ENST00000429935.2	CHR_HSCHR6_MHC_MANN_CTG1:29555178-29559492	UBD	ubiquitin D	protein coding	638	41	0.944991
ENST00000273258.4	3:69084937-69106092	ARL6IP5	ADP ribosylation factor like GTPase 6 interacting protein 5	protein coding	645	70	0.944976
ENST00000393080.8	14:94612384-94624055	SERPINA3	serpin family A member 3	protein coding	574	215	0.94495
ENST00000341394.9	11:34051731-34102610	CAPRIN1	cell cycle associated protein 1	protein coding	2389	65	0.944924
ENST00000288828.9	7:5190196-5233840	WIPI2	WD repeat domain, phosphoinositide interacting 2	protein coding	1662	36	0.944907
ENST00000293760.10	6:33771202-33789130	LEMD2	LEM domain nuclear envelope protein 2	protein coding	2395	39	0.944829
ENST00000196061.5	1:11934205-11975538	PLOD1	procollagen-lysine,2-oxoglutarate 5-dioxygenase 1	protein coding	2674	47	0.944718
ENST00000305784.7	2:241675747-241686944	DTYMK	deoxythymidylate kinase	protein coding	872	42	0.944634
ENST00000216277.13	14:96501433-96567116	PAPOLA	poly(A) polymerase alpha	protein coding	2431	30	0.944519
ENST00000243253.8	3:128051641-128071683	SEC61A1	SEC61 translocon subunit alpha 1	protein coding	2429	149	0.944515
ENST00000375784.8	6:31730581-31739763	CLIC1	chloride intracellular channel 1	protein coding	969	172	0.94449
ENST00000681590.1	12:121017763-121039242	OASL	2'-5'-oligoadenylate synthetase like	nonsense mediated decay	1249	70	0.944458
ENST00000317508.11	16:31131433-31135727	PRSS8	serine protease 8	protein coding	1754	85	0.944362
ENST00000325327.4	19:2427638-2456959	LMNB2	lamin B2	protein coding	4388	67	0.944324
ENST00000259030.3	3:187368385-187372076	RTP4	receptor transporter protein 4	protein coding	546	82	0.944172
ENST00000467132.5	14:94612384-94624055	SERPINA3	serpin family A member 3	protein coding	1663	131	0.944129
ENST00000530167.2	11:119093874-119095465	H2AX	H2A.X variant histone	protein coding	1075	66	0.944047
ENST00000274311.3	5:52787916-52804044	PELO	pelota mRNA surveillance and ribosome rescue factor	protein coding	2189	49	0.944016
ENST00000259339.7	9:129803157-129811281	TOR1B	torsin family 1 member B	protein coding	2076	46	0.944009
ENST00000355999.5	2:167954020-168247595	STK39	serine/threonine kinase 39	protein coding	2332	62	0.944005
ENST00000456863.6	CHR_HSCHR6_MHC_MANN_CTG1:31770035-31779217	CLIC1	chloride intracellular channel 1	protein coding	1006	84	0.943961
ENST00000587090.5	19:38244035-38292615	SPINT2	serine peptidase inhibitor, Kunitz type 2	protein coding	821	81	0.94392
ENST00000400245.3	20:407498-432139	RBCK1	RANBP2-type and C3HC4-type zinc finger containing 1	processed transcript	818	32	0.943804
ENST00000282728.10	10:92689955-92695647	HHEX	hematopoietically expressed homeobox	protein coding	808	72	0.943803
ENST00000369026.3	1:150560895-150579738	MCL1	MCL1 apoptosis regulator, BCL2 family member	protein coding	1157	47	0.943767
ENST00000366607.5	1:235109341-235128837	TOMM20	translocase of outer mitochondrial membrane 20	protein coding	2026	39	0.943762
ENST00000254066.10	17:40309180-40357643	RARA	retinoic acid receptor alpha	protein coding	454	38	0.943746
ENST00000309862.10	17:39671122-39696797	PGAP3	post-GPI attachment to proteins phospholipase 3	retained intron	1458	64	0.943644
ENST00000309156.9	17:39737927-39747291	GRB7	growth factor receptor bound protein 7	protein coding	1916	543	0.943591
ENST00000678702.1	6:73489308-73525587	EEF1A1	eukaryotic translation elongation factor 1 alpha 1	protein coding	1590	53	0.943574
ENST00000530028.3	15:48878134-48880173	EID1	EP300 interacting inhibitor of differentiation 1	protein coding	966	76	0.943534
ENST00000219473.12	16:84699986-84779922	USP10	ubiquitin specific peptidase 10	protein coding	741	40	0.943495
ENST00000301019.9	16:88803789-88809258	CDT1	chromatin licensing and DNA replication factor 1	protein coding	1703	56	0.943453
ENST00000217233.9	20:362835-397559	TRIB3	tribbles pseudokinase 3	protein coding	1198	67	0.943439
ENST00000461135.2	1:207018522-207032756	C1orf116	chromosome 1 open reading frame 116	protein coding	1924	31	0.943362
ENST00000355754.7	1:89181144-89198942	GBP4	guanylate binding protein 4	protein coding	5132	49	0.943353
ENST00000239223.4	5:172768096-172771195	DUSP1	dual specificity phosphatase 1	protein coding	1516	52	0.943326
ENST00000360612.5	22:49960768-49964072	PIM3	Pim-3 proto-oncogene, serine/threonine kinase	protein coding	1325	57	0.943284
ENST00000267984.4	15:81000923-81005788	TLNRD1	talin rod domain containing 1	protein coding	1969	41	0.943218
ENST00000371225.4	1:58575433-58577252	TACSTD2	tumor associated calcium signal transducer 2	protein coding	824	220	0.943216
ENST00000477522.6	3:122527924-122564577	PARP9	poly(ADP-ribose) polymerase family member 9	protein coding	1867	38	0.943207
ENST00000240304.5	17:50719565-50756219	LUC7L3	LUC7 like 3 pre-mRNA splicing factor	protein coding	1619	31	0.943203
ENST00000283148.12	2:106093308-106194301	UXS1	UDP-glucuronate decarboxylase 1	protein coding	1355	36	0.943159
ENST00000315579.10	12:6493356-6531955	NCAPD2	non-SMC condensin I complex subunit D2	protein coding	4742	32	0.943152
ENST00000240100.7	8:29333064-29350684	DUSP4	dual specificity phosphatase 4	protein coding	5190	33	0.943137
ENST00000457634.6	CHR_HSCHR6_MHC_SSTO_CTG1:32912700-32929495	TAP2	transporter 2, ATP binding cassette subfamily B member	protein coding	2072	95	0.943102
ENST00000253457.8	16:85771758-85799608	EMC8	ER membrane protein complex subunit 8	protein coding	1100	55	0.943091
ENST00000279488.8	12:89347235-89352501	DUSP6	dual specificity phosphatase 6	protein coding	1807	37	0.943089
ENST00000320743.8	12:58872149-58920504	LRIG3	leucine rich repeats and immunoglobulin like domains 3	protein coding	3502	53	0.94306
ENST00000347215.8	20:57648392-57711536	PMEPA1	prostate transmembrane protein, androgen induced 1	protein coding	873	60	0.943049
ENST00000371811.4	10:89327307-89377473	IFIT3	interferon induced protein with tetratricopeptide repeats 3	protein coding	1608	40	0.943037
ENST00000671713.1	CHR_HG2198_PATCH:74411133-74435802	SEMA7A	semaphorin 7A (John Milton Hagen blood group)	protein coding	2443	39	0.943006
ENST00000337147.11	6:158765741-158819368	EZR	ezrin	protein coding	1909	258	0.942998
ENST00000374568.8	CHR_HSCHR6_MHC_COX_CTG1:33221298-33235989	TAPBP	TAP binding protein	protein coding	3525	43	0.942997
ENST00000324262.9	18:74495816-74523454	CNDP2	carnosine dipeptidase 2	protein coding	2242	40	0.942961
ENST00000220003.14	15:74782080-74803197	CSK	C-terminal Src kinase	protein coding	2116	39	0.942896
ENST00000376962.10	9:72351413-72365235	ZFAND5	zinc finger AN1-type containing 5	protein coding	1888	35	0.942887
ENST00000215071.9	19:38374550-38383824	PSMD8	proteasome 26S subunit, non-ATPase 8	protein coding	1163	51	0.942863
ENST00000325307.12	X:150980509-150990771	HMGB3	high mobility group box 3	protein coding	655	34	0.94286
ENST00000521591.6	5:151029945-151093577	TNIP1	TNFAIP3 interacting protein 1	protein coding	2271	49	0.942686
ENST00000369980.8	X:154010506-154019902	IRAK1	interleukin 1 receptor associated kinase 1	protein coding	2626	45	0.942669
ENST00000543796.6	12:130872037-130877678	RAN	RAN, member RAS oncogene family	protein coding	1086	46	0.942647
ENST00000680138.1	12:112978395-113011723	OAS2	2'-5'-oligoadenylate synthetase 2	nonsense mediated decay	2401	46	0.942604
ENST00000539698.4	16:71525233-71538748	CHST4	carbohydrate sulfotransferase 4	protein coding	1402	32	0.942569
ENST00000454580.7	19:38244035-38292615	SPINT2	serine peptidase inhibitor, Kunitz type 2	protein coding	925	66	0.942541
ENST00000682323.1	3:122527924-122564577	PARP9	poly(ADP-ribose) polymerase family member 9	protein coding	2498	43	0.942497
ENST00000340900.3	14:20801228-20802855	RNASE1	ribonuclease A family member 1, pancreatic	protein coding	487	34	0.942455
ENST00000450236.2	CHR_HSCHR6_MHC_MANN_CTG1:30787857-30789212	IER3	immediate early response 3	protein coding	617	65	0.94244
ENST00000268261.9	16:8788823-8862534	PMM2	phosphomannomutase 2	protein coding	2186	30	0.942423
ENST00000494664.6	3:119498547-119525090	TIMMDC1	translocase of inner mitochondrial membrane domain containing 1	protein coding	1041	33	0.94237
ENST00000357503.3	9:137277726-137282641	TOR4A	torsin family 4 member A	protein coding	3576	45	0.94232
ENST00000361565.9	1:201829149-201884291	IPO9	importin 9	protein coding	3313	45	0.94223
ENST00000373970.4	10:52314281-52318042	DKK1	dickkopf WNT signaling pathway inhibitor 1	protein coding	844	94	0.942206
ENST00000265896.10	8:124998497-125022283	SQLE	squalene epoxidase	protein coding	955	32	0.942204
ENST00000680257.1	9:125234853-125241382	HSPA5	heat shock protein family A (Hsp70) member 5	retained intron	2549	52	0.942147
ENST00000274849.3	6:26596953-26600739	ABT1	activator of basal transcription 1	protein coding	687	38	0.94213
ENST00000388712.7	9:86026146-86100173	GOLM1	golgi membrane protein 1	protein coding	1903	38	0.942044
ENST00000299964.4	11:114257787-114313536	NNMT	nicotinamide N-methyltransferase	protein coding	911	43	0.942022
ENST00000302979.5	13:27620742-27744237	POLR1D	RNA polymerase I and III subunit D	protein coding	451	31	0.942001
ENST00000269216.10	18:22169589-22202528	GATA6	GATA binding protein 6	protein coding	2188	46	0.941998
ENST00000367602.8	1:180154869-180204030	QSOX1	quiescin sulfhydryl oxidase 1	protein coding	5361	56	0.941977
ENST00000323013.7	22:42508344-42519796	RRP7A	ribosomal RNA processing 7 homolog A	protein coding	1080	42	0.941911
ENST00000499810.6	5:138506095-138543236	ETF1	eukaryotic translation termination factor 1	protein coding	1902	44	0.941833
ENST00000250559.14	12:68610855-68671901	RAP1B	RAP1B, member of RAS oncogene family	protein coding	830	77	0.94181
ENST00000546318.2	10:89392546-89406487	IFIT1	interferon induced protein with tetratricopeptide repeats 1	protein coding	1095	207	0.941778
ENST00000303577.7	2:70087477-70089203	PCBP1	poly(rC) binding protein 1	protein coding	304	233	0.941737
ENST00000530028.3	15:48878134-48880173	EID1	EP300 interacting inhibitor of differentiation 1	protein coding	756	67	0.941495
ENST00000489418.6	4:1692731-1712344	SLBP	stem-loop binding protein	protein coding	1289	31	0.941482
ENST00000303305.11	12:56104537-56113910	PA2G4	proliferation-associated 2G4	protein coding	2228	54	0.941481
ENST00000262461.7	5:128083766-128189677	SLC12A2	solute carrier family 12 member 2	protein coding	4055	44	0.941458
ENST00000333762.6	3:129314771-129316286	H1-10	H1.10 linker histone	protein coding	926	205	0.941364
ENST00000242719.4	1:51236273-51273447	RNF11	ring finger protein 11	protein coding	867	32	0.941314
ENST00000405219.7	22:28794555-28800597	XBP1	X-box binding protein 1	protein coding	1061	31	0.941313
ENST00000377970.6	8:127735434-127742951	MYC	MYC proto-oncogene, bHLH transcription factor	protein coding	1808	36	0.941269
ENST00000473257.3	7:5526409-5563902	ACTB	actin beta	protein coding	419	116	0.941254
ENST00000618418.2	CHR_HSCHR11_1_CTG7:2928201-2929383	PHLDA2	pleckstrin homology like domain family A member 2	protein coding	684	80	0.941217
ENST00000429935.2	CHR_HSCHR6_MHC_MANN_CTG1:29555178-29559492	UBD	ubiquitin D	protein coding	585	43	0.941177
ENST00000254436.8	11:4384897-4393702	TRIM21	tripartite motif containing 21	protein coding	1561	51	0.941154
ENST00000375734.6	2:150468195-150539011	RND3	Rho family GTPase 3	protein coding	1515	33	0.941125
ENST00000579146.5	17:39671122-39696797	PGAP3	post-GPI attachment to proteins phospholipase 3	protein coding	2111	187	0.941097
ENST00000303577.7	2:70087477-70089203	PCBP1	poly(rC) binding protein 1	protein coding	294	219	0.941094
ENST00000312579.4	11:65890673-65891635	CCDC85B	coiled-coil domain containing 85B	protein coding	418	32	0.941056
ENST00000397070.6	8:38988808-38996824	TM2D2	TM2 domain containing 2	protein coding	1014	37	0.941036
ENST00000269122.8	17:59619689-59696956	CLTC	clathrin heavy chain	protein coding	5385	30	0.940898
ENST00000373812.8	1:28736621-28769775	YTHDF2	YTH N6-methyladenosine RNA binding protein 2	protein coding	1614	43	0.940892
ENST00000249042.8	22:37010859-37020183	TST	thiosulfate sulfurtransferase	protein coding	542	55	0.940839
ENST00000395850.9	11:33703010-33736479	CD59	CD59 molecule (CD59 blood group)	protein coding	447	35	0.940831
ENST00000200453.6	19:48872421-48876058	PPP1R15A	protein phosphatase 1 regulatory subunit 15A	protein coding	436	35	0.940807
ENST00000323013.7	22:42508344-42519796	RRP7A	ribosomal RNA processing 7 homolog A	protein coding	1123	54	0.94079
ENST00000429935.2	CHR_HSCHR6_MHC_MANN_CTG1:29555178-29559492	UBD	ubiquitin D	protein coding	621	38	0.940715
ENST00000558518.6	19:11089462-11133820	LDLR	low density lipoprotein receptor	protein coding	3668	34	0.940555
ENST00000555997.1	14:68787660-68796253	ZFP36L1	ZFP36 ring finger protein like 1	processed transcript	2693	66	0.940524
ENST00000305885.3	11:61792911-61797238	FEN1	flap structure-specific endonuclease 1	protein coding	1670	58	0.940523
ENST00000261758.6	15:80946289-80989828	MESD	mesoderm development LRP chaperone	protein coding	762	56	0.940489
ENST00000650182.1	4:3503612-3532446	LRPAP1	LDL receptor related protein associated protein 1	protein coding	1299	39	0.940482
ENST00000260356.6	15:39581079-39599466	THBS1	thrombospondin 1	protein coding	3876	55	0.940465
ENST00000369660.9	X:154483717-154486615	UBL4A	ubiquitin like 4A	protein coding	1061	37	0.940432
ENST00000006053.7	16:57372477-57385044	CX3CL1	C-X3-C motif chemokine ligand 1	protein coding	3134	45	0.940428
ENST00000430065.1	CHR_HSCHR6_MHC_APD_CTG1:31882493-31884975	HSPA1A	heat shock protein family A (Hsp70) member 1A	protein coding	988	287	0.940388
ENST00000301585.10	17:75012670-75021261	MRPL58	mitochondrial ribosomal protein L58	protein coding	634	38	0.940278
ENST00000000412.8	12:8940361-8949761	M6PR	mannose-6-phosphate receptor, cation dependent	protein coding	2271	74	0.940261
ENST00000330938.8	21:44849585-44873903	PTTG1IP	PTTG1 interacting protein	protein coding	1042	43	0.940225
ENST00000563281.2	3:51391285-51397908	RBM15B	RNA binding motif protein 15B	protein coding	1964	46	0.940224
ENST00000261489.6	13:44432143-44577147	TSC22D1	TSC22 domain family member 1	protein coding	1111	36	0.940223
ENST00000200453.6	19:48872421-48876058	PPP1R15A	protein phosphatase 1 regulatory subunit 15A	protein coding	1451	77	0.940165
ENST00000323571.9	17:40219304-40284136	WIPF2	WAS/WASL interacting protein family member 2	protein coding	4143	68	0.940108
ENST00000200453.6	19:48872421-48876058	PPP1R15A	protein phosphatase 1 regulatory subunit 15A	protein coding	1322	66	0.940078
ENST00000290291.10	20:62804835-62814000	OGFR	opioid growth factor receptor	protein coding	1533	69	0.940066
ENST00000426263.10	1:42925353-42958893	SLC2A1	solute carrier family 2 member 1	protein coding	1889	58	0.940056
ENST00000396987.7	8:41577187-41625001	GPAT4	glycerol-3-phosphate acyltransferase 4	protein coding	2393	37	0.940008
ENST00000403490.3	15:75639085-75648706	IMP3	IMP U3 small nucleolar ribonucleoprotein 3	protein coding	808	41	0.939946
ENST00000380359.3	10:5412557-5459056	NET1	neuroepithelial cell transforming 1	protein coding	1816	37	0.939909
ENST00000323699.9	1:224175756-224193441	DEGS1	delta 4-desaturase, sphingolipid 1	protein coding	778	102	0.939896
ENST00000380361.7	16:30704067-30745169	-	novel transcript	nonsense mediated decay	10642	33	0.939713
ENST00000393033.9	19:14477760-14496149	GIPC1	GIPC PDZ domain containing family member 1	protein coding	1269	51	0.939687
ENST00000643244.1	7:33014130-33062796	NT5C3A	5'-nucleotidase, cytosolic IIIA	protein coding	1015	354	0.939671
ENST00000339364.10	10:96593315-96720514	PIK3AP1	phosphoinositide-3-kinase adaptor protein 1	protein coding	2577	54	0.939545
ENST00000258884.5	15:80679684-80755621	ABHD17C	abhydrolase domain containing 17C, depalmitoylase	protein coding	1622	50	0.939486
ENST00000216080.5	22:50502949-50507702	LMF2	lipase maturation factor 2	protein coding	2285	38	0.939442
ENST00000619850.2	20:38926312-38953106	FAM83D	family with sequence similarity 83 member D	protein coding	1577	41	0.939435
ENST00000367283.7	1:202007945-202017183	ELF3	E74 like ETS transcription factor 3	protein coding	1587	84	0.939349
ENST00000301738.9	16:2682523-2709030	KCTD5	potassium channel tetramerization domain containing 5	protein coding	1384	31	0.939332
ENST00000259339.7	9:129803157-129811281	TOR1B	torsin family 1 member B	protein coding	2239	44	0.939302
ENST00000268058.8	15:73994673-74047827	PML	PML nuclear body scaffold	protein coding	4326	95	0.939299
ENST00000558518.6	19:11089462-11133820	LDLR	low density lipoprotein receptor	protein coding	5023	69	0.939296
ENST00000283148.12	2:106093308-106194301	UXS1	UDP-glucuronate decarboxylase 1	protein coding	1424	39	0.939268
ENST00000300026.4	15:64155740-64163134	PPIB	peptidylprolyl isomerase B	protein coding	823	157	0.939182
ENST00000672860.3	6:43770184-43786487	VEGFA	vascular endothelial growth factor A	protein coding	2407	45	0.939151
ENST00000267970.9	15:77041404-77083984	TSPAN3	tetraspanin 3	protein coding	1036	176	0.939118
ENST00000056233.4	7:26152198-26187137	NFE2L3	nuclear factor, erythroid 2 like 3	protein coding	2212	159	0.939117
ENST00000693315.1	19:50797687-50804929	C19orf48	chromosome 19 open reading frame 48	processed transcript	343	33	0.938918
ENST00000600480.2	19:6413102-6424811	KHSRP	KH-type splicing regulatory protein	protein coding	3893	39	0.938905
ENST00000454193.5	2:74471986-74483408	CCDC142	coiled-coil domain containing 142	nonsense mediated decay	2220	33	0.938855
ENST00000361565.9	1:201829149-201884291	IPO9	importin 9	protein coding	3590	30	0.938812
ENST00000265245.10	3:194640791-194672463	LSG1	large 60S subunit nuclear export GTPase 1	protein coding	2804	53	0.93865
ENST00000002596.6	4:11393150-11429564	HS3ST1	heparan sulfate-glucosamine 3-sulfotransferase 1	protein coding	1218	117	0.93863
ENST00000519065.6	6:113933028-114011308	HDAC2	histone deacetylase 2	protein coding	1815	69	0.938484
ENST00000649979.2	2:162267074-162318684	IFIH1	interferon induced with helicase C domain 1	protein coding	603	45	0.93842
ENST00000403490.3	15:75639085-75648706	IMP3	IMP U3 small nucleolar ribonucleoprotein 3	protein coding	541	33	0.938397
ENST00000673901.1	12:92140278-92145846	BTG1	BTG anti-proliferation factor 1	processed transcript	406	34	0.938395
ENST00000300403.11	20:31739271-31801805	TPX2	TPX2 microtubule nucleation factor	protein coding	2816	36	0.938377
ENST00000504110.2	4:119296419-119304445	C4orf3	chromosome 4 open reading frame 3	protein coding	190	31	0.938348
ENST00000233143.6	2:84905656-84906671	TMSB10	thymosin beta 10	protein coding	380	886	0.938327
ENST00000022615.9	8:42391624-42405937	VDAC3	voltage dependent anion channel 3	protein coding	1045	103	0.938305
ENST00000273480.4	3:141738249-141747560	RNF7	ring finger protein 7	protein coding	358	103	0.938204
ENST00000375078.4	1:20482391-20486210	CAMK2N1	calcium/calmodulin dependent protein kinase II inhibitor 1	protein coding	1080	50	0.938163
ENST00000369660.9	X:154483717-154486615	UBL4A	ubiquitin like 4A	protein coding	1548	46	0.938147
ENST00000254958.10	20:10637684-10673999	JAG1	jagged canonical Notch ligand 1	protein coding	4080	31	0.938119
ENST00000299259.10	15:49106068-49155661	COPS2	COP9 signalosome subunit 2	protein coding	1334	30	0.93809
ENST00000340124.9	16:46884362-46931289	GPT2	glutamic--pyruvic transaminase 2	protein coding	1764	33	0.938066
ENST00000288235.9	15:59132434-59372871	MYO1E	myosin IE	protein coding	3842	59	0.938032
ENST00000257831.8	11:34621093-34663288	EHF	ETS homologous factor	protein coding	1100	42	0.938002
ENST00000374358.5	1:25338317-25362361	TMEM50A	transmembrane protein 50A	protein coding	1755	31	0.937909
ENST00000680809.1	10:89283694-89309271	IFIT2	interferon induced protein with tetratricopeptide repeats 2	protein coding	1776	41	0.937779
ENST00000448552.7	16:69118010-69132588	CHTF8	chromosome transmission fidelity factor 8	protein coding	2677	32	0.937763
ENST00000199814.9	5:150690792-150701077	RBM22	RNA binding motif protein 22	protein coding	2137	35	0.93775
ENST00000366621.8	1:233614106-233672514	KCNK1	potassium two pore domain channel subfamily K member 1	protein coding	873	46	0.937731
ENST00000371826.4	10:89283694-89309271	IFIT2	interferon induced protein with tetratricopeptide repeats 2	protein coding	1765	37	0.937682
ENST00000303383.8	16:46578591-46621379	SHCBP1	SHC binding and spindle associated 1	protein coding	1871	30	0.937591
ENST00000425464.6	CHR_HSCHR6_MHC_SSTO_CTG1:31721342-31730525	CLIC1	chloride intracellular channel 1	protein coding	1006	78	0.937508
ENST00000680954.1	10:89283694-89309271	IFIT2	interferon induced protein with tetratricopeptide repeats 2	protein coding	1863	38	0.937415
ENST00000156109.7	X:49113407-49123735	GPKOW	G-patch domain and KOW motifs	protein coding	1453	34	0.937323
ENST00000379060.8	13:45333471-45341284	TPT1	tumor protein, translationally-controlled 1	protein coding	668	97	0.937256
ENST00000296861.2	6:47231532-47309905	TNFRSF21	TNF receptor superfamily member 21	protein coding	717	62	0.93722
ENST00000424897.2	CHR_HSCHR6_MHC_MCF_CTG1:32878685-32887454	TAP1	transporter 1, ATP binding cassette subfamily B member	protein coding	669	30	0.937193
ENST00000380232.4	9:21077104-21077942	IFNB1	interferon beta 1	protein coding	668	58	0.937095
ENST00000381140.10	13:27424619-27435823	GTF3A	general transcription factor IIIA	protein coding	1242	64	0.937087
ENST00000382581.5	4:6640091-6642729	MRFAP1	Morf4 family associated protein 1	protein coding	1339	76	0.937077
ENST00000287322.5	8:38176533-38213301	BAG4	BAG cochaperone 4	protein coding	4071	46	0.937057
ENST00000373703.5	1:31629866-31644896	PEF1	penta-EF-hand domain containing 1	protein coding	939	49	0.937044
ENST00000545075.3	X:55181392-55182442	MTRNR2L10	MT-RNR2 like 10	protein coding	452	162	0.937007
ENST00000425042.7	17:74950742-74973166	HID1	HID1 domain containing	protein coding	2670	32	0.936954
ENST00000421852.6	3:185476496-185499057	TMEM41A	transmembrane protein 41A	protein coding	1381	39	0.936909
ENST00000677661.1	11:88265069-88359684	CTSC	cathepsin C	nonsense mediated decay	2120	97	0.936906
ENST00000355451.8	7:44379119-44490658	NUDCD3	NudC domain containing 3	protein coding	1747	31	0.936889
ENST00000370272.9	1:93345907-93369493	DR1	down-regulator of transcription 1	protein coding	1373	43	0.936879
ENST00000343666.6	9:137204082-137205648	TMEM203	transmembrane protein 203	protein coding	1211	31	0.936854
ENST00000530705.6	13:45333471-45341284	TPT1	tumor protein, translationally-controlled 1	protein coding	725	456	0.936827
ENST00000367577.7	1:181088700-181092900	IER5	immediate early response 5	protein coding	1604	32	0.936781
ENST00000367075.4	6:158765741-158819368	EZR	ezrin	protein coding	2144	230	0.936732
ENST00000394670.9	17:32350132-32381885	ZNF207	zinc finger protein 207	protein coding	1753	60	0.936659
ENST00000619304.4	20:38926312-38953106	FAM83D	family with sequence similarity 83 member D	protein coding	1682	34	0.936615
ENST00000422447.8	11:18394560-18408425	LDHA	lactate dehydrogenase A	protein coding	487	106	0.936602
ENST00000528838.6	8:144291591-144314720	HSF1	heat shock transcription factor 1	protein coding	1984	52	0.936528
ENST00000314392.13	9:127935099-127937854	DPM2	dolichyl-phosphate mannosyltransferase subunit 2, regulatory	protein coding	639	31	0.936494
ENST00000577810.1	17:39728496-39730532	MIEN1	migration and invasion enhancer 1	protein coding	452	253	0.936488
ENST00000424880.2	3:128051641-128071683	SEC61A1	SEC61 translocon subunit alpha 1	protein coding	1420	39	0.936481
ENST00000299977.9	17:35243071-35273655	SLFN5	schlafen family member 5	protein coding	5738	33	0.936472
ENST00000367602.8	1:180154869-180204030	QSOX1	quiescin sulfhydryl oxidase 1	protein coding	1085	66	0.936463
ENST00000476993.2	1:1434861-1442882	VWA1	von Willebrand factor A domain containing 1	protein coding	1962	34	0.936462
ENST00000243253.8	3:128051641-128071683	SEC61A1	SEC61 translocon subunit alpha 1	protein coding	2508	130	0.93645
ENST00000248975.6	22:31944522-31957603	YWHAH	tyrosine 3-monooxygenase/tryptophan 5-monooxygenase activation protein eta	protein coding	1444	75	0.936393
ENST00000259241.7	2:128236716-128318868	HS6ST1	heparan sulfate 6-O-sulfotransferase 1	protein coding	4011	39	0.936383
ENST00000587311.5	17:78971238-78979947	LGALS3BP	galectin 3 binding protein	nonsense mediated decay	1581	50	0.936349
ENST00000274311.3	5:52787916-52804044	PELO	pelota mRNA surveillance and ribosome rescue factor	protein coding	2208	57	0.936296
ENST00000675342.1	3:128693669-128825942	RAB7A	RAB7A, member RAS oncogene family	protein coding	1354	75	0.936285
ENST00000257570.9	12:121017763-121039242	OASL	2'-5'-oligoadenylate synthetase like	protein coding	1863	598	0.936222
ENST00000679355.1	9:125234853-125241382	HSPA5	heat shock protein family A (Hsp70) member 5	retained intron	2367	88	0.936031
ENST00000316052.6	8:144078648-144080648	EXOSC4	exosome component 4	protein coding	791	63	0.935992
ENST00000682386.1	10:43385617-43409186	HNRNPF	heterogeneous nuclear ribonucleoprotein F	protein coding	1376	32	0.935967
ENST00000573095.1	16:3022625-3024286	HCFC1R1	host cell factor C1 regulator 1	retained intron	728	39	0.935928
ENST00000374980.3	20:34088309-34112243	EIF2S2	eukaryotic translation initiation factor 2 subunit beta	protein coding	1183	343	0.935918
ENST00000610140.7	7:33014130-33062796	NT5C3A	5'-nucleotidase, cytosolic IIIA	protein coding	994	99	0.935889
ENST00000285279.10	7:55436056-55572988	VOPP1	VOPP1 WW domain binding protein	protein coding	2307	39	0.935886
ENST00000678498.1	1:206008535-206023909	CTSE	cathepsin E	protein coding	1146	62	0.935847
ENST00000379731.5	9:33104082-33167356	B4GALT1	beta-1,4-galactosyltransferase 1	protein coding	3871	69	0.935653
ENST00000404814.8	14:94376747-94390693	SERPINA1	serpin family A member 1	protein coding	1181	49	0.935628
ENST00000588234.6	19:13774456-13778773	C19orf53	chromosome 19 open reading frame 53	protein coding	374	74	0.935555
ENST00000565644.5	16:87830023-87869507	SLC7A5	solute carrier family 7 member 5	protein coding	3519	197	0.935539
ENST00000340913.11	12:54280193-54287088	HNRNPA1	heterogeneous nuclear ribonucleoprotein A1	protein coding	1369	63	0.935408
ENST00000567835.5	16:57610652-57665580	ADGRG1	adhesion G protein-coupled receptor G1	protein coding	3273	35	0.935387
ENST00000311528.10	16:89560677-89564542	RPL13	ribosomal protein L13	protein coding	827	43	0.935356
ENST00000601780.5	19:50476400-50490871	EMC10	ER membrane protein complex subunit 10	nonsense mediated decay	1877	59	0.935267
ENST00000469404.1	3:136862208-136951606	NCK1	NCK adaptor protein 1	protein coding	1052	48	0.935213
ENST00000323666.10	12:95473520-95515839	METAP2	methionyl aminopeptidase 2	protein coding	1610	41	0.93521
ENST00000368690.7	1:153633982-153646306	CHTOP	chromatin target of PRMT1	protein coding	1154	31	0.93509
ENST00000279068.11	20:62122461-62135374	LSM14B	LSM family member 14B	protein coding	2163	32	0.935088
ENST00000382040.4	2:6865557-6898239	RSAD2	radical S-adenosyl methionine domain containing 2	protein coding	1445	45	0.93508
ENST00000526991.3	18:11851413-11854444	CHMP1B	charged multivesicular body protein 1B	protein coding	1162	40	0.935053
ENST00000287218.9	6:37819727-38154624	ZFAND3	zinc finger AN1-type containing 3	protein coding	965	33	0.935021
ENST00000356126.8	17:67337916-67366605	PSMD12	proteasome 26S subunit, non-ATPase 12	protein coding	1338	37	0.934946
ENST00000371443.6	9:137551879-137552555	MRPL41	mitochondrial ribosomal protein L41	protein coding	416	57	0.934929
ENST00000355621.8	7:129830732-129952960	UBE2H	ubiquitin conjugating enzyme E2 H	protein coding	985	46	0.934874
ENST00000451739.7	11:20363685-20383782	HTATIP2	HIV-1 Tat interactive protein 2	protein coding	1102	52	0.934833
ENST00000435856.2	CHR_HSCHR6_MHC_SSTO_CTG1:30735460-30736815	IER3	immediate early response 3	protein coding	513	57	0.934725
ENST00000565898.5	15:73994673-74047827	PML	PML nuclear body scaffold	protein coding	4169	61	0.934713
ENST00000381334.10	4:55395957-55453397	TMEM165	transmembrane protein 165	protein coding	1474	53	0.934642
ENST00000330843.9	8:37858618-37899497	RAB11FIP1	RAB11 family interacting protein 1	protein coding	6735	43	0.934641
ENST00000330843.9	8:37858618-37899497	RAB11FIP1	RAB11 family interacting protein 1	protein coding	7771	67	0.934625
ENST00000271732.8	1:150646230-150697154	GOLPH3L	golgi phosphoprotein 3 like	protein coding	974	31	0.934612
ENST00000360612.5	22:49960768-49964072	PIM3	Pim-3 proto-oncogene, serine/threonine kinase	protein coding	1227	54	0.934607
ENST00000372638.4	1:40861054-40862363	CITED4	Cbp/p300 interacting transactivator with Glu/Asp rich carboxy-terminal domain 4	protein coding	850	94	0.934605
ENST00000394048.10	12:56118250-56144674	ESYT1	extended synaptotagmin 1	protein coding	4103	52	0.93458
ENST00000333090.5	11:76782251-76798153	TSKU	tsukushi, small leucine rich proteoglycan	protein coding	1347	44	0.934572
ENST00000692484.1	15:43746394-43773279	PDIA3	protein disulfide isomerase family A member 3	nonsense mediated decay	1903	57	0.934543
ENST00000457485.6	CHR_HSCHR6_MHC_COX_CTG1:31717988-31727162	CLIC1	chloride intracellular channel 1	protein coding	1071	57	0.934507
ENST00000439351.5	3:186567403-186585800	DNAJB11	DnaJ heat shock protein family (Hsp40) member B11	protein coding	2023	62	0.934469
ENST00000373812.8	1:28736621-28769775	YTHDF2	YTH N6-methyladenosine RNA binding protein 2	protein coding	1576	44	0.934445
ENST00000405315.9	19:48900312-48923372	NUCB1	nucleobindin 1	protein coding	2094	67	0.934439
ENST00000577454.5	17:40121971-40136917	MSL1	MSL complex subunit 1	protein coding	1163	125	0.934438
ENST00000304046.7	17:39921041-39927601	ORMDL3	ORMDL sphingolipid biosynthesis regulator 3	protein coding	697	252	0.934426
ENST00000394804.6	4:102794383-102868896	UBE2D3	ubiquitin conjugating enzyme E2 D3	protein coding	1324	36	0.934384
ENST00000263246.8	22:42835412-43015149	PACSIN2	protein kinase C and casein kinase substrate in neurons 2	protein coding	1615	39	0.93438
ENST00000329421.8	1:32333839-32336233	MARCKSL1	MARCKS like 1	protein coding	827	377	0.934362
ENST00000617811.5	17:37686431-37745059	HNF1B	HNF1 homeobox B	protein coding	2224	47	0.93434
ENST00000254066.10	17:40309180-40357643	RARA	retinoic acid receptor alpha	protein coding	2204	42	0.934266
ENST00000310786.10	6:109366514-109382467	CD164	CD164 molecule	protein coding	2725	93	0.934206
ENST00000533603.5	11:75562056-75572783	SERPINH1	serpin family H member 1	protein coding	1649	41	0.934184
ENST00000681045.1	9:125234853-125241382	HSPA5	heat shock protein family A (Hsp70) member 5	retained intron	3199	38	0.934164
ENST00000243253.8	3:128051641-128071683	SEC61A1	SEC61 translocon subunit alpha 1	protein coding	2002	123	0.934141
ENST00000359591.9	14:22871740-22881713	LRP10	LDL receptor related protein 10	protein coding	1619	56	0.934099
ENST00000216797.10	14:35401513-35404749	NFKBIA	NFKB inhibitor alpha	protein coding	1085	141	0.934088
ENST00000333926.6	10:58269162-58289586	CISD1	CDGSH iron sulfur domain 1	protein coding	444	71	0.934076
ENST00000301761.7	11:61430042-61446733	SDHAF2	succinate dehydrogenase complex assembly factor 2	protein coding	659	34	0.934056
ENST00000314940.7	5:137745651-137754363	HNRNPA0	heterogeneous nuclear ribonucleoprotein A0	protein coding	1623	241	0.934015
ENST00000275015.9	6:44258166-44265788	NFKBIE	NFKB inhibitor epsilon	protein coding	1693	30	0.93399
ENST00000345042.6	2:197486584-197516737	HSPD1	heat shock protein family D (Hsp60) member 1	protein coding	1872	36	0.933974
ENST00000274376.11	5:87267883-87391931	RASA1	RAS p21 protein activator 1	protein coding	3997	37	0.933972
ENST00000253039.9	X:24054946-24078810	EIF2S3	eukaryotic translation initiation factor 2 subunit gamma	protein coding	2315	48	0.933966
ENST00000302516.10	16:70523791-70577670	SF3B3	splicing factor 3b subunit 3	protein coding	3948	58	0.933957
ENST00000333503.8	16:2211593-2214840	PGP	phosphoglycolate phosphatase	protein coding	950	114	0.933931
ENST00000553152.2	12:112905856-112933219	OAS1	2'-5'-oligoadenylate synthetase 1	protein coding	2051	87	0.93391
ENST00000249289.5	7:128862856-128865847	ATP6V1F	ATPase H+ transporting V1 subunit F	protein coding	413	49	0.933885
ENST00000426677.7	19:44890569-44903689	TOMM40	translocase of outer mitochondrial membrane 40	protein coding	1712	40	0.933774
ENST00000265245.10	3:194640791-194672463	LSG1	large 60S subunit nuclear export GTPase 1	protein coding	1982	37	0.933768
ENST00000651234.1	1:1020120-1056118	AGRN	agrin	protein coding	6671	40	0.933671
ENST00000616577.4	13:45333471-45341284	TPT1	tumor protein, translationally-controlled 1	protein coding	1239	100	0.933666
ENST00000295522.4	3:190305707-190322446	CLDN1	claudin 1	protein coding	923	84	0.93364
ENST00000435050.1	7:73799542-73832690	CLDN4	claudin 4	protein coding	3961	43	0.933597
ENST00000267202.7	12:122865330-122896127	VPS37B	VPS37B subunit of ESCRT-I	protein coding	1054	57	0.933585
ENST00000319285.5	16:30423615-30430030	DCTPP1	dCTP pyrophosphatase 1	protein coding	579	76	0.933506
ENST00000380232.4	9:21077104-21077942	IFNB1	interferon beta 1	protein coding	613	41	0.933452
ENST00000343820.10	18:3411608-3459978	TGIF1	TGFB induced factor homeobox 1	protein coding	987	33	0.933446
ENST00000343411.8	16:84053761-84116942	MBTPS1	membrane bound transcription factor peptidase, site 1	protein coding	3899	34	0.933344
ENST00000260356.6	15:39581079-39599466	THBS1	thrombospondin 1	protein coding	3715	59	0.933335
ENST00000425836.8	6:43770184-43786487	VEGFA	vascular endothelial growth factor A	protein coding	2651	31	0.933334
ENST00000300648.7	12:120127202-120194715	GCN1	GCN1 activator of EIF2AK4	protein coding	8341	43	0.933301
ENST00000375571.6	20:32819954-32850405	MAPRE1	microtubule associated protein RP/EB family member 1	protein coding	1227	115	0.933275
ENST00000456936.4	5:115613210-115632992	TMED7	transmembrane p24 trafficking protein 7	protein coding	605	42	0.933249
ENST00000478753.5	16:30443631-30445874	SEPHS2	selenophosphate synthetase 2	protein coding	1048	63	0.933174
ENST00000681973.1	4:87975667-87983532	SPP1	secreted phosphoprotein 1	processed transcript	895	377	0.933169
ENST00000301454.9	19:6436079-6465203	SLC25A23	solute carrier family 25 member 23	protein coding	3335	44	0.933156
ENST00000291295.14	19:46601074-46610782	CALM3	calmodulin 3	protein coding	1177	92	0.933129
ENST00000607357.2	2:240126563-240136807	COPS9	COP9 signalosome subunit 9	protein coding	333	70	0.933111
ENST00000247843.7	12:69359710-69390870	YEATS4	YEATS domain containing 4	protein coding	981	50	0.933052
ENST00000532317.5	11:85957175-86069882	PICALM	phosphatidylinositol binding clathrin assembly protein	protein coding	2502	41	0.933009
ENST00000571133.6	16:11833850-11851580	RSL1D1	ribosomal L1 domain containing 1	protein coding	1390	126	0.932947
ENST00000379888.9	10:6089034-6117457	RBM17	RNA binding motif protein 17	protein coding	1501	33	0.932933
ENST00000462494.5	7:5526409-5563902	ACTB	actin beta	retained intron	986	335	0.932857
ENST00000274849.3	6:26596953-26600739	ABT1	activator of basal transcription 1	protein coding	825	41	0.932783
ENST00000342679.9	17:21284672-21315232	MAP2K3	mitogen-activated protein kinase kinase 3	protein coding	1525	41	0.932762
ENST00000545241.2	CHR_HSCHR6_MHC_COX_CTG1:31815107-31817630	HSPA1B	heat shock protein family A (Hsp70) member 1B	protein coding	2021	157	0.93274
ENST00000456936.4	5:115613210-115632992	TMED7	transmembrane p24 trafficking protein 7	protein coding	557	30	0.932696
ENST00000399034.7	7:35800932-35907110	SEPTIN7	septin 7	protein coding	1927	55	0.932646
[truncated: 2,697 more rows]
