# Supplementary material for: The epitranscriptome of Vero cells infected with SARS-CoV-2 assessed by direct RNA sequencing reveals m6A pattern changes and DRACH motif biases in viral and cellular RNAs
Source: Front Cell Infect Microbiol. 2022 Aug 16;12:906578. doi: 10.3389/fcimb.2022.906578 (PMC9425070; doi:10.3389/fcimb.2022.906578)
Supplement: Supplementary file 1 [file DataSheet_1.zip › Supplementary Materials/Table S15. Common m6A sites of Calu-3 cells (uninfected and infected cells) (data from Chang et al., 2021).xlsx]

## Sheet: Sheet1
Table S15. Common m6A sites of Calu-3 cells (uninfected and infected cells) (data from Chang et al., 2021)
"-" indicates non-annotaded genes in the reference genome.
Transcript stable ID	Gene coordinate	Gene name	Gene description	Transcript type	Transcript position	Number of reads (uninfected cell)	Probability of modification (uninfected cell)	Number of reads (infected cell)	Probability of modification (infected cell)
ENST00000679535.1	17:81509413-81523847	ACTG1	actin gamma 1	retained intron	762	57	0.999987	41	0.999977
ENST00000615544.5	17:81509413-81523847	ACTG1	actin gamma 1	protein coding	514	41	0.999962	39	0.999959
ENST00000573283.7	17:81509413-81523847	ACTG1	actin gamma 1	protein coding	533	171	0.999961	139	0.999991
ENST00000575842.5	17:81509413-81523847	ACTG1	actin gamma 1	protein coding	888	56	0.99995	43	0.99998
ENST00000576917.5	17:81509413-81523847	ACTG1	actin gamma 1	retained intron	514	166	0.999925	106	0.99998
ENST00000681052.1	17:81509413-81523847	ACTG1	actin gamma 1	protein coding	547	224	0.999911	131	0.999982
ENST00000679480.1	17:81509413-81523847	ACTG1	actin gamma 1	protein coding	538	106	0.999894	70	0.999969
ENST00000570382.2	17:81509413-81523847	ACTG1	actin gamma 1	protein coding	671	172	0.999877	106	0.999977
ENST00000574671.6	17:81509413-81523847	ACTG1	actin gamma 1	retained intron	861	216	0.999877	121	0.999974
ENST00000572105.7	17:81509413-81523847	ACTG1	actin gamma 1	nonsense mediated decay	626	107	0.999829	87	0.999914
ENST00000371225.4	1:58575433-58577252	TACSTD2	tumor associated calcium signal transducer 2	protein coding	1654	320	0.999193	363	0.999958
ENST00000379141.8	12:58872149-58920504	LRIG3	leucine rich repeats and immunoglobulin like domains 3	protein coding	3149	36	0.999052	59	0.996053
ENST00000263354.8	19:47487637-47515091	NAPA	NSF attachment protein alpha	protein coding	1189	41	0.998933	82	0.998511
ENST00000499247.3	17:50862223-50867978	TOB1	transducer of ERBB2, 1	protein coding	764	59	0.998517	63	0.995439
ENST00000285279.10	7:55436056-55572988	VOPP1	VOPP1 WW domain binding protein	protein coding	1677	52	0.998408	30	0.999531
ENST00000366609.4	1:234604269-234610178	IRF2BP2	interferon regulatory factor 2 binding protein 2	protein coding	2168	39	0.998388	57	0.996971
ENST00000391555.1	CHR_HSCHR6_MHC_QBL_CTG1:31817974-31820498	HSPA1B	heat shock protein family A (Hsp70) member 1B	protein coding	2043	64	0.998212	119	0.996031
ENST00000258341.5	1:183023420-183145592	LAMC1	laminin subunit gamma 1	protein coding	5244	54	0.99818	43	0.998639
ENST00000162749.7	12:6328757-6342114	TNFRSF1A	TNF receptor superfamily member 1A	protein coding	1659	30	0.998171	42	0.982595
ENST00000378119.9	6:24704861-24719998	C6orf62	chromosome 6 open reading frame 62	protein coding	1377	194	0.99794	280	0.996738
ENST00000319357.6	7:43582758-43650713	STK17A	serine/threonine kinase 17a	protein coding	1273	47	0.997917	42	0.991762
ENST00000254351.9	2:20200797-20225433	SDC1	syndecan 1	protein coding	3043	89	0.997811	40	0.988974
ENST00000162749.7	12:6328757-6342114	TNFRSF1A	TNF receptor superfamily member 1A	protein coding	1548	30	0.997744	30	0.993647
ENST00000319285.5	16:30423615-30430030	DCTPP1	dCTP pyrophosphatase 1	protein coding	526	105	0.997654	78	0.99434
ENST00000302754.6	19:12791486-12793315	JUNB	JunB proto-oncogene, AP-1 transcription factor subunit	protein coding	1352	120	0.997547	162	0.997228
ENST00000681030.1	17:81843159-81860856	P4HB	prolyl 4-hydroxylase subunit beta	nonsense mediated decay	2479	38	0.997389	44	0.982345
ENST00000397463.3	2:132643286-132671579	LYPD1	LY6/PLAUR domain containing 1	protein coding	1066	46	0.997245	36	0.996346
ENST00000391548.1	CHR_HSCHR6_MHC_COX_CTG1:31815107-31817630	HSPA1B	heat shock protein family A (Hsp70) member 1B	protein coding	2043	160	0.997058	217	0.990768
ENST00000328024.11	19:8389981-8404434	RAB11B	RAB11B, member RAS oncogene family	protein coding	861	32	0.997015	50	0.988828
ENST00000257497.11	9:73151865-73170393	ANXA1	annexin A1	protein coding	1398	53	0.996965	40	0.995751
ENST00000378026.5	12:106237881-106304279	CKAP4	cytoskeleton associated protein 4	protein coding	1842	81	0.996938	144	0.996348
ENST00000314940.7	5:137745651-137754363	HNRNPA0	heterogeneous nuclear ribonucleoprotein A0	protein coding	1161	161	0.996883	168	0.994158
ENST00000577454.5	17:40121971-40136917	MSL1	MSL complex subunit 1	protein coding	1406	92	0.996778	126	0.995355
ENST00000484320.6	1:156009048-156020951	SSR2	signal sequence receptor subunit 2	retained intron	1124	43	0.996759	34	0.997877
ENST00000489724.2	3:9890574-9894349	JAGN1	jagunal homolog 1	protein coding	579	30	0.996753	40	0.995596
ENST00000343820.10	18:3411608-3459978	TGIF1	TGFB induced factor homeobox 1	protein coding	971	34	0.996751	40	0.972177
ENST00000451137.7	1:85580761-85584589	CCN1	cellular communication network factor 1	protein coding	1553	52	0.996704	43	0.992378
ENST00000545241.2	CHR_HSCHR6_MHC_COX_CTG1:31815107-31817630	HSPA1B	heat shock protein family A (Hsp70) member 1B	protein coding	1867	54	0.996695	113	0.997597
ENST00000302517.8	5:139647299-139683882	CXXC5	CXXC finger protein 5	protein coding	1920	44	0.996548	75	0.996842
ENST00000370487.5	20:62796473-62801729	MRGBP	MRG domain binding protein	protein coding	871	42	0.996548	50	0.991723
ENST00000309862.10	17:39671122-39696797	PGAP3	post-GPI attachment to proteins phospholipase 3	retained intron	1558	106	0.996487	78	0.995775
ENST00000576917.5	17:81509413-81523847	ACTG1	actin gamma 1	retained intron	1265	160	0.99645	98	0.996078
ENST00000261622.5	16:87830023-87869507	SLC7A5	solute carrier family 7 member 5	protein coding	3483	183	0.996404	222	0.998334
ENST00000458062.3	CHR_HSCHR6_MHC_QBL_CTG1:31817974-31820498	HSPA1B	heat shock protein family A (Hsp70) member 1B	protein coding	1867	37	0.996376	58	0.996439
ENST00000262768.11	17:78852977-78925387	TIMP2	TIMP metallopeptidase inhibitor 2	protein coding	1366	53	0.996361	45	0.996784
ENST00000301838.5	11:70203296-70207390	FADD	Fas associated via death domain	protein coding	1314	56	0.996349	72	0.991124
ENST00000302754.6	19:12791486-12793315	JUNB	JunB proto-oncogene, AP-1 transcription factor subunit	protein coding	1456	109	0.996346	160	0.996019
ENST00000372458.8	1:43363398-43368074	ELOVL1	ELOVL fatty acid elongase 1	protein coding	992	40	0.996317	44	0.996762
ENST00000340513.4	20:31739271-31801805	TPX2	TPX2 microtubule nucleation factor	protein coding	3034	53	0.996236	63	0.993252
ENST00000484320.6	1:156009048-156020951	SSR2	signal sequence receptor subunit 2	retained intron	1051	45	0.996188	34	0.985336
ENST00000272233.6	2:20447074-20449440	RHOB	ras homolog family member B	protein coding	1081	126	0.996124	173	0.994413
ENST00000271628.9	1:149923317-149927803	SF3B4	splicing factor 3b subunit 4	protein coding	448	126	0.996033	130	0.998885
ENST00000302517.8	5:139647299-139683882	CXXC5	CXXC finger protein 5	protein coding	1040	31	0.995955	49	0.995692
ENST00000424880.2	3:128051641-128071683	SEC61A1	SEC61 translocon subunit alpha 1	protein coding	2095	39	0.99587	36	0.992586
ENST00000679535.1	17:81509413-81523847	ACTG1	actin gamma 1	retained intron	1434	80	0.995831	51	0.987413
ENST00000575842.5	17:81509413-81523847	ACTG1	actin gamma 1	protein coding	1560	63	0.995786	42	0.995151
ENST00000360943.10	17:48908407-48929056	UBE2Z	ubiquitin conjugating enzyme E2 Z	protein coding	1104	53	0.9957	63	0.996074
ENST00000578373.5	17:39687914-39730426	ERBB2	erb-b2 receptor tyrosine kinase 2	nonsense mediated decay	4237	650	0.995662	554	0.994886
ENST00000269216.10	18:22169589-22202528	GATA6	GATA binding protein 6	protein coding	2430	35	0.995647	63	0.997298
ENST00000314940.7	5:137745651-137754363	HNRNPA0	heterogeneous nuclear ribonucleoprotein A0	protein coding	401	151	0.99562	143	0.990496
ENST00000619292.4	CHR_HSCHR16_1_CTG1:15317897-15380303	NOMO1	NODAL modulator 1	protein coding	4047	53	0.995566	51	0.991127
ENST00000647912.1	1:54849627-54887195	DHCR24	24-dehydrocholesterol reductase	nonsense mediated decay	3250	55	0.995448	35	0.997743
ENST00000274311.3	5:52787916-52804044	PELO	pelota mRNA surveillance and ribosome rescue factor	protein coding	1894	33	0.995447	42	0.990027
ENST00000383389.2	CHR_HSCHR6_MHC_QBL_CTG1:31805699-31808181	HSPA1A	heat shock protein family A (Hsp70) member 1A	protein coding	1546	38	0.995412	62	0.995645
ENST00000372491.4	9:129175552-129178261	IER5L	immediate early response 5 like	protein coding	1327	66	0.995409	89	0.996369
ENST00000372491.4	9:129175552-129178261	IER5L	immediate early response 5 like	protein coding	1401	61	0.995308	85	0.988843
ENST00000426263.10	1:42925353-42958893	SLC2A1	solute carrier family 2 member 1	protein coding	2098	53	0.99525	52	0.995617
ENST00000375533.6	10:28677510-28682932	BAMBI	BMP and activin membrane bound inhibitor	protein coding	977	32	0.995203	59	0.996661
ENST00000395145.3	7:73768997-73770270	CLDN3	claudin 3	protein coding	1110	167	0.995173	207	0.987681
ENST00000369660.9	X:154483717-154486615	UBL4A	ubiquitin like 4A	protein coding	1102	36	0.995073	33	0.997859
ENST00000296181.9	3:124761948-124901418	ITGB5	integrin subunit beta 5	protein coding	2761	108	0.995028	85	0.990849
ENST00000619133.4	6:106969831-106975627	CD24	CD24 molecule	protein coding	989	281	0.995	335	0.996267
ENST00000320895.10	5:1317752-1345099	CLPTM1L	CLPTM1 like	protein coding	1991	76	0.994953	70	0.980843
ENST00000303596.3	16:67842320-67844195	THAP11	THAP domain containing 11	protein coding	1205	53	0.994949	42	0.994025
ENST00000262507.11	16:57447425-57461270	COQ9	coenzyme Q9	protein coding	1101	36	0.994937	37	0.995054
ENST00000335793.4	17:73283624-73312005	CDC42EP4	CDC42 effector protein 4	protein coding	1690	36	0.994841	37	0.998026
ENST00000545606.6	12:67269358-67319953	CAND1	cullin associated and neddylation dissociated 1	protein coding	4043	56	0.994826	61	0.99596
ENST00000014914.6	12:12891559-12917937	GPRC5A	G protein-coupled receptor class C group 5 member A	protein coding	374	89	0.994791	132	0.99632
ENST00000217233.9	20:362835-397559	TRIB3	tribbles pseudokinase 3	protein coding	1363	32	0.994783	70	0.989705
ENST00000430065.1	CHR_HSCHR6_MHC_APD_CTG1:31882493-31884975	HSPA1A	heat shock protein family A (Hsp70) member 1A	protein coding	2120	232	0.994702	307	0.99719
ENST00000260356.6	15:39581079-39599466	THBS1	thrombospondin 1	protein coding	4042	48	0.994697	52	0.994987
ENST00000256682.9	12:48935723-48957487	ARF3	ADP ribosylation factor 3	protein coding	825	39	0.994686	36	0.994801
ENST00000312579.4	11:65890673-65891635	CCDC85B	coiled-coil domain containing 85B	protein coding	896	41	0.994676	37	0.977396
ENST00000428726.8	11:35138882-35232402	CD44	CD44 molecule (Indian blood group)	protein coding	2426	59	0.994621	51	0.992539
ENST00000394166.8	15:96325938-96340263	NR2F2	nuclear receptor subfamily 2 group F member 2	protein coding	2701	48	0.99461	52	0.98931
ENST00000300571.7	16:19856691-19886167	GPRC5B	G protein-coupled receptor class C group 5 member B	protein coding	430	46	0.994606	50	0.997233
ENST00000250448.5	14:37589552-37596059	FOXA1	forkhead box A1	protein coding	1861	41	0.994565	39	0.992382
ENST00000445736.1	CHR_HSCHR6_MHC_DBB_CTG1:31809921-31812441	HSPA1B	heat shock protein family A (Hsp70) member 1B	protein coding	2043	45	0.994559	48	0.996181
ENST00000615544.5	17:81509413-81523847	ACTG1	actin gamma 1	protein coding	1186	61	0.994552	57	0.988467
ENST00000360458.5	X:103675496-103688158	MORF4L2	mortality factor 4 like 2	protein coding	699	42	0.994464	35	0.988345
ENST00000367283.7	1:202007945-202017183	ELF3	E74 like ETS transcription factor 3	protein coding	1770	63	0.994321	97	0.993687
ENST00000320031.13	17:50055968-50090481	ITGA3	integrin subunit alpha 3	protein coding	3933	67	0.994218	71	0.986968
ENST00000565644.5	16:87830023-87869507	SLC7A5	solute carrier family 7 member 5	protein coding	2910	90	0.994213	147	0.994745
ENST00000305885.3	11:61792911-61797238	FEN1	flap structure-specific endonuclease 1	protein coding	1247	50	0.994164	37	0.995659
ENST00000366609.4	1:234604269-234610178	IRF2BP2	interferon regulatory factor 2 binding protein 2	protein coding	2136	45	0.994155	62	0.988217
ENST00000391555.1	CHR_HSCHR6_MHC_QBL_CTG1:31817974-31820498	HSPA1B	heat shock protein family A (Hsp70) member 1B	protein coding	2180	72	0.994142	109	0.995038
ENST00000300403.11	20:31739271-31801805	TPX2	TPX2 microtubule nucleation factor	protein coding	2907	44	0.994105	45	0.994588
ENST00000441618.1	CHR_HSCHR6_MHC_COX_CTG1:31802834-31805316	HSPA1A	heat shock protein family A (Hsp70) member 1A	protein coding	2120	78	0.994074	109	0.995829
ENST00000267205.7	12:121777754-121803403	RHOF	ras homolog family member F, filopodia associated	protein coding	934	32	0.994072	41	0.983419
ENST00000372638.4	1:40861054-40862363	CITED4	Cbp/p300 interacting transactivator with Glu/Asp rich carboxy-terminal domain 4	protein coding	751	71	0.994036	77	0.990602
ENST00000268383.7	16:22345936-22437165	CDR2	cerebellar degeneration related protein 2	protein coding	1425	34	0.993996	32	0.982868
ENST00000340958.4	7:73799542-73832690	CLDN4	claudin 4	protein coding	1258	142	0.993977	221	0.992473
ENST00000619304.4	20:38926312-38953106	FAM83D	family with sequence similarity 83 member D	protein coding	1934	32	0.993977	32	0.986413
ENST00000572105.7	17:81509413-81523847	ACTG1	actin gamma 1	nonsense mediated decay	1298	120	0.993932	111	0.99681
ENST00000319357.6	7:43582758-43650713	STK17A	serine/threonine kinase 17a	protein coding	1442	44	0.993908	40	0.994161
ENST00000316660.7	18:59899996-59904305	PMAIP1	phorbol-12-myristate-13-acetate-induced protein 1	protein coding	373	40	0.993883	125	0.987607
ENST00000530028.3	15:48878134-48880173	EID1	EP300 interacting inhibitor of differentiation 1	protein coding	750	98	0.993812	67	0.996508
ENST00000435050.1	7:73799542-73832690	CLDN4	claudin 4	protein coding	3732	33	0.993781	34	0.992145
ENST00000243776.11	2:219538954-219543809	CHPF	chondroitin polymerizing factor	protein coding	2499	71	0.993776	89	0.996158
ENST00000312419.8	11:67350772-67356972	POLD4	DNA polymerase delta 4, accessory subunit	protein coding	795	46	0.993771	32	0.98338
ENST00000488876.5	17:39637090-39664201	STARD3	StAR related lipid transfer domain containing 3	retained intron	2006	186	0.993755	186	0.993109
ENST00000314940.7	5:137745651-137754363	HNRNPA0	heterogeneous nuclear ribonucleoprotein A0	protein coding	1460	203	0.993749	233	0.990985
ENST00000340958.4	7:73799542-73832690	CLDN4	claudin 4	protein coding	945	160	0.993727	246	0.991089
ENST00000296861.2	6:47231532-47309905	TNFRSF21	TNF receptor superfamily member 21	protein coding	717	62	0.993609	62	0.93722
ENST00000314940.7	5:137745651-137754363	HNRNPA0	heterogeneous nuclear ribonucleoprotein A0	protein coding	391	136	0.993605	143	0.99234
ENST00000679355.1	9:125234853-125241382	HSPA5	heat shock protein family A (Hsp70) member 5	retained intron	2393	39	0.993598	88	0.97685
ENST00000570382.2	17:81509413-81523847	ACTG1	actin gamma 1	protein coding	1343	174	0.993591	118	0.997427
ENST00000263228.4	9:33817160-33920399	UBE2R2	ubiquitin conjugating enzyme E2 R2	protein coding	1485	36	0.993583	38	0.987987
ENST00000249014.5	22:37560480-37569405	CDC42EP1	CDC42 effector protein 1	protein coding	1239	59	0.993549	68	0.984593
ENST00000300658.9	17:39671122-39696797	PGAP3	post-GPI attachment to proteins phospholipase 3	protein coding	1216	96	0.993532	112	0.994142
ENST00000359651.7	1:202007945-202017183	ELF3	E74 like ETS transcription factor 3	protein coding	4720	104	0.99347	156	0.993618
ENST00000545241.2	CHR_HSCHR6_MHC_COX_CTG1:31815107-31817630	HSPA1B	heat shock protein family A (Hsp70) member 1B	protein coding	2004	66	0.993437	130	0.989828
ENST00000317508.11	16:31131433-31135727	PRSS8	serine protease 8	protein coding	1507	66	0.993336	81	0.992162
ENST00000320743.8	12:58872149-58920504	LRIG3	leucine rich repeats and immunoglobulin like domains 3	protein coding	3534	54	0.993196	51	0.985436
ENST00000478753.5	16:30443631-30445874	SEPHS2	selenophosphate synthetase 2	protein coding	1119	62	0.993051	63	0.993459
ENST00000359470.6	1:207018522-207032756	C1orf116	chromosome 1 open reading frame 116	protein coding	1528	46	0.993016	55	0.967411
ENST00000302754.6	19:12791486-12793315	JUNB	JunB proto-oncogene, AP-1 transcription factor subunit	protein coding	1429	106	0.992993	161	0.971818
ENST00000282388.4	2:43222402-43226606	ZFP36L2	ZFP36 ring finger protein like 2	protein coding	1922	43	0.992966	67	0.985876
ENST00000256015.5	12:92140278-92145846	BTG1	BTG anti-proliferation factor 1	protein coding	575	91	0.992893	161	0.988207
ENST00000530028.3	15:48878134-48880173	EID1	EP300 interacting inhibitor of differentiation 1	protein coding	1029	93	0.992826	70	0.953684
ENST00000306984.8	7:40126027-40134622	MPLKIP	M-phase specific PLK1 interacting protein	protein coding	643	47	0.992803	40	0.984673
ENST00000372491.4	9:129175552-129178261	IER5L	immediate early response 5 like	protein coding	943	56	0.992796	73	0.997442
ENST00000478753.5	16:30443631-30445874	SEPHS2	selenophosphate synthetase 2	protein coding	560	42	0.992789	47	0.983765
ENST00000272462.3	2:110083870-110116022	MALL	mal, T cell differentiation protein like	protein coding	1596	59	0.992762	34	0.987768
ENST00000314940.7	5:137745651-137754363	HNRNPA0	heterogeneous nuclear ribonucleoprotein A0	protein coding	1485	155	0.992674	186	0.994009
ENST00000499810.6	5:138506095-138543236	ETF1	eukaryotic translation termination factor 1	protein coding	1778	35	0.992648	42	0.997521
ENST00000584601.5	17:39687914-39730426	ERBB2	erb-b2 receptor tyrosine kinase 2	protein coding	4425	40	0.992597	37	0.990953
ENST00000305978.7	20:35953617-35959472	SCAND1	SCAN domain containing 1	protein coding	693	36	0.992577	39	0.995185
ENST00000325327.4	19:2427638-2456959	LMNB2	lamin B2	protein coding	4501	59	0.992517	57	0.986648
ENST00000680083.1	17:81843159-81860856	P4HB	prolyl 4-hydroxylase subunit beta	nonsense mediated decay	1981	37	0.992468	50	0.989596
ENST00000327490.8	17:76265348-76271298	UBALD2	UBA like domain containing 2	protein coding	655	36	0.992424	44	0.996748
ENST00000441076.7	X:103675496-103688158	MORF4L2	mortality factor 4 like 2	protein coding	743	95	0.992398	74	0.949723
ENST00000248437.9	2:219249710-219277902	TUBA4A	tubulin alpha 4a	protein coding	1094	84	0.992374	51	0.993073
ENST00000518825.5	5:138610967-138935034	CTNNA1	catenin alpha 1	protein coding	2784	55	0.992359	41	0.988619
ENST00000354185.9	10:68956135-68985068	DDX21	DExD-box helicase 21	protein coding	2462	32	0.992341	34	0.981988
ENST00000372491.4	9:129175552-129178261	IER5L	immediate early response 5 like	protein coding	982	44	0.992335	67	0.994586
ENST00000394250.8	17:39637090-39664201	STARD3	StAR related lipid transfer domain containing 3	protein coding	1601	51	0.992306	40	0.989957
ENST00000320743.8	12:58872149-58920504	LRIG3	leucine rich repeats and immunoglobulin like domains 3	protein coding	3594	66	0.992251	56	0.963366
ENST00000301019.9	16:88803789-88809258	CDT1	chromatin licensing and DNA replication factor 1	protein coding	1703	63	0.992156	56	0.943453
ENST00000606017.2	6:106969831-106975627	CD24	CD24 molecule	protein coding	632	289	0.992072	316	0.99346
ENST00000319074.6	14:23095505-23100456	C14orf119	chromosome 14 open reading frame 119	protein coding	713	40	0.992064	42	0.995016
ENST00000263102.7	10:59788747-59906556	CCDC6	coiled-coil domain containing 6	protein coding	5431	68	0.992032	52	0.99638
ENST00000433892.6	11:35138882-35232402	CD44	CD44 molecule (Indian blood group)	protein coding	1662	60	0.991989	46	0.983967
ENST00000391548.1	CHR_HSCHR6_MHC_COX_CTG1:31815107-31817630	HSPA1B	heat shock protein family A (Hsp70) member 1B	protein coding	2180	166	0.991952	242	0.991794
ENST00000426263.10	1:42925353-42958893	SLC2A1	solute carrier family 2 member 1	protein coding	1856	67	0.991931	49	0.993009
ENST00000314340.10	1:11736084-11754802	AGTRAP	angiotensin II receptor associated protein	protein coding	884	33	0.991838	42	0.966107
ENST00000243776.11	2:219538954-219543809	CHPF	chondroitin polymerizing factor	protein coding	2094	42	0.991772	63	0.997939
ENST00000261758.6	15:80946289-80989828	MESD	mesoderm development LRP chaperone	protein coding	944	39	0.991763	59	0.994323
ENST00000621878.4	CHR_HSCHR17_7_CTG4:38097522-38123634	MRPL45	mitochondrial ribosomal protein L45	protein coding	1279	107	0.991702	103	0.989914
ENST00000445736.1	CHR_HSCHR6_MHC_DBB_CTG1:31809921-31812441	HSPA1B	heat shock protein family A (Hsp70) member 1B	protein coding	2180	42	0.991701	61	0.991452
ENST00000371253.7	6:46997708-47042350	ADGRF1	adhesion G protein-coupled receptor F1	protein coding	1961	33	0.991696	47	0.992613
ENST00000367284.10	1:202007945-202017183	ELF3	E74 like ETS transcription factor 3	protein coding	1656	57	0.991696	92	0.995682
ENST00000293288.12	19:48954815-48961798	BAX	BCL2 associated X, apoptosis regulator	protein coding	1215	46	0.991688	40	0.998089
ENST00000619850.2	20:38926312-38953106	FAM83D	family with sequence similarity 83 member D	protein coding	1591	37	0.991642	41	0.989855
ENST00000296677.5	5:76818933-76835315	F2RL1	F2R like trypsin receptor 1	protein coding	1844	70	0.991625	94	0.992866
ENST00000359470.6	1:207018522-207032756	C1orf116	chromosome 1 open reading frame 116	protein coding	1351	42	0.99153	46	0.995014
ENST00000458062.3	CHR_HSCHR6_MHC_QBL_CTG1:31817974-31820498	HSPA1B	heat shock protein family A (Hsp70) member 1B	protein coding	2004	41	0.99146	62	0.991313
ENST00000371856.7	20:49113339-49188367	STAU1	staufen double-stranded RNA binding protein 1	protein coding	2292	32	0.991417	37	0.996905
ENST00000252809.3	19:18374731-18389176	GDF15	growth differentiation factor 15	protein coding	928	33	0.991376	109	0.987446
ENST00000394166.8	15:96325938-96340263	NR2F2	nuclear receptor subfamily 2 group F member 2	protein coding	2793	48	0.991366	49	0.995708
ENST00000370775.3	X:135050932-135052196	RTL8A	retrotransposon Gag like 8A	protein coding	836	32	0.991341	37	0.990141
ENST00000014914.6	12:12891559-12917937	GPRC5A	G protein-coupled receptor class C group 5 member A	protein coding	283	103	0.991321	146	0.994693
ENST00000248975.6	22:31944522-31957603	YWHAH	tyrosine 3-monooxygenase/tryptophan 5-monooxygenase activation protein eta	protein coding	1118	68	0.991267	69	0.993195
ENST00000196061.5	1:11934205-11975538	PLOD1	procollagen-lysine,2-oxoglutarate 5-dioxygenase 1	protein coding	2506	58	0.991206	50	0.96806
ENST00000530028.3	15:48878134-48880173	EID1	EP300 interacting inhibitor of differentiation 1	protein coding	1053	98	0.991171	82	0.991759
ENST00000307366.8	11:62771629-62792006	TMEM223	transmembrane protein 223	protein coding	564	33	0.991168	35	0.990525
ENST00000262238.10	14:100238298-100282788	YY1	YY1 transcription factor	protein coding	1476	61	0.991145	44	0.990317
ENST00000253083.9	12:122834453-122862961	HIP1R	huntingtin interacting protein 1 related	protein coding	3699	40	0.990919	52	0.987354
ENST00000397492.1	22:31944522-31957603	YWHAH	tyrosine 3-monooxygenase/tryptophan 5-monooxygenase activation protein eta	protein coding	1246	87	0.990914	65	0.995647
ENST00000261507.11	4:165327667-165343164	MSMO1	methylsterol monooxygenase 1	protein coding	1001	82	0.9909	58	0.989456
ENST00000405315.9	19:48900312-48923372	NUCB1	nucleobindin 1	protein coding	1964	83	0.990833	79	0.990107
ENST00000319694.3	7:29563835-29567293	PRR15	proline rich 15	protein coding	1103	40	0.990769	102	0.98507
ENST00000676571.1	6:31639028-31652705	BAG6	BAG cochaperone 6	protein coding	2381	39	0.990719	35	0.991244
ENST00000574671.6	17:81509413-81523847	ACTG1	actin gamma 1	retained intron	1533	233	0.990674	132	0.993562
ENST00000305533.10	3:52228612-52246788	TWF2	twinfilin actin binding protein 2	protein coding	1222	39	0.990664	34	0.982275
ENST00000243253.8	3:128051641-128071683	SEC61A1	SEC61 translocon subunit alpha 1	protein coding	2419	95	0.99065	112	0.98443
ENST00000367284.10	1:202007945-202017183	ELF3	E74 like ETS transcription factor 3	protein coding	1572	54	0.990603	90	0.983168
ENST00000371269.9	1:54849627-54887195	DHCR24	24-dehydrocholesterol reductase	protein coding	3163	88	0.990553	62	0.997599
ENST00000370487.5	20:62796473-62801729	MRGBP	MRG domain binding protein	protein coding	1114	47	0.990552	53	0.988137
ENST00000400040.1	CHR_HSCHR6_MHC_QBL_CTG1:31805699-31808181	HSPA1A	heat shock protein family A (Hsp70) member 1A	protein coding	2120	57	0.990533	73	0.992573
ENST00000303004.5	20:50190830-50192668	CEBPB	CCAAT enhancer binding protein beta	protein coding	752	85	0.990533	182	0.983526
ENST00000264832.8	19:10271093-10286615	ICAM1	intercellular adhesion molecule 1	protein coding	2389	31	0.990527	65	0.987936
ENST00000399034.7	7:35800932-35907110	SEPTIN7	septin 7	protein coding	1927	54	0.990461	55	0.932646
ENST00000257570.9	12:121017763-121039242	OASL	2'-5'-oligoadenylate synthetase like	protein coding	1725	76	0.990454	562	0.985171
ENST00000339020.8	5:61157704-61162468	SMIM15	small integral membrane protein 15	protein coding	649	37	0.990441	58	0.995275
ENST00000393812.4	6:44254096-44257890	SLC35B2	solute carrier family 35 member B2	protein coding	570	50	0.990338	45	0.994016
ENST00000422919.1	CHR_HSCHR6_MHC_APD_CTG1:31882493-31884975	HSPA1A	heat shock protein family A (Hsp70) member 1A	protein coding	1546	46	0.990334	61	0.99606
ENST00000542575.6	19:46774883-46788594	SLC1A5	solute carrier family 1 member 5	protein coding	2300	74	0.990274	81	0.99348
ENST00000199814.9	5:150690792-150701077	RBM22	RNA binding motif protein 22	protein coding	1475	30	0.990261	30	0.992666
ENST00000314940.7	5:137745651-137754363	HNRNPA0	heterogeneous nuclear ribonucleoprotein A0	protein coding	1417	181	0.990196	203	0.98148
ENST00000340958.4	7:73799542-73832690	CLDN4	claudin 4	protein coding	883	157	0.990187	233	0.98953
ENST00000355451.8	7:44379119-44490658	NUDCD3	NudC domain containing 3	protein coding	2217	30	0.990105	30	0.997046
ENST00000298316.7	14:49893079-49897054	ARF6	ADP ribosylation factor 6	protein coding	1040	36	0.990099	48	0.994875
ENST00000302516.10	16:70523791-70577670	SF3B3	splicing factor 3b subunit 3	protein coding	3868	47	0.990097	58	0.988623
ENST00000215582.8	19:751112-764318	MISP	mitotic spindle positioning	protein coding	2313	64	0.990074	71	0.974946
ENST00000304863.6	19:29205320-29213151	UQCRFS1	ubiquinol-cytochrome c reductase, Rieske iron-sulfur polypeptide 1	protein coding	623	154	0.990073	131	0.99311
ENST00000359591.9	14:22871740-22881713	LRP10	LDL receptor related protein 10	protein coding	1157	39	0.989913	44	0.974247
ENST00000252818.5	19:18279694-18281622	JUND	JunD proto-oncogene, AP-1 transcription factor subunit	protein coding	929	40	0.989848	62	0.995095
ENST00000373812.8	1:28736621-28769775	YTHDF2	YTH N6-methyladenosine RNA binding protein 2	protein coding	1504	42	0.98975	49	0.995541
ENST00000373812.8	1:28736621-28769775	YTHDF2	YTH N6-methyladenosine RNA binding protein 2	protein coding	1297	34	0.989707	45	0.984324
ENST00000342192.9	22:21549447-21624034	UBE2L3	ubiquitin conjugating enzyme E2 L3	protein coding	1641	31	0.989684	33	0.974846
ENST00000323646.9	11:63573195-63616883	PLAAT3	phospholipase A and acyltransferase 3	protein coding	854	243	0.989637	272	0.9869
ENST00000300571.7	16:19856691-19886167	GPRC5B	G protein-coupled receptor class C group 5 member B	protein coding	1503	63	0.989531	79	0.973073
ENST00000679480.1	17:81509413-81523847	ACTG1	actin gamma 1	protein coding	1210	109	0.9895	78	0.991774
ENST00000360541.10	5:138506095-138543236	ETF1	eukaryotic translation termination factor 1	protein coding	1710	38	0.989429	35	0.962643
ENST00000451739.7	11:20363685-20383782	HTATIP2	HIV-1 Tat interactive protein 2	protein coding	1102	42	0.989422	52	0.934833
ENST00000679475.1	9:125234853-125241382	HSPA5	heat shock protein family A (Hsp70) member 5	retained intron	2622	30	0.989374	68	0.989516
ENST00000295702.9	1:156009048-156020951	SSR2	signal sequence receptor subunit 2	protein coding	1025	170	0.989299	161	0.990975
ENST00000296252.9	3:185506262-185552588	LIPH	lipase H	protein coding	2191	35	0.989289	46	0.98816
ENST00000274311.3	5:52787916-52804044	PELO	pelota mRNA surveillance and ribosome rescue factor	protein coding	2010	33	0.989206	38	0.987868
ENST00000616661.5	1:12567910-12618210	DHRS3	dehydrogenase/reductase 3	protein coding	1942	80	0.989191	139	0.982309
ENST00000247020.9	17:28648346-28662189	SDF2	stromal cell derived factor 2	protein coding	997	39	0.989161	42	0.961256
ENST00000296861.2	6:47231532-47309905	TNFRSF21	TNF receptor superfamily member 21	protein coding	2328	134	0.98912	156	0.988144
ENST00000542575.6	19:46774883-46788594	SLC1A5	solute carrier family 1 member 5	protein coding	836	42	0.988989	40	0.984737
ENST00000372764.4	10:73909177-73917496	PLAU	plasminogen activator, urokinase	protein coding	1678	186	0.988932	156	0.989303
ENST00000599672.6	12:6970913-6997428	EMG1	EMG1 N1-specific pseudouridine methyltransferase	protein coding	844	53	0.988904	66	0.981123
ENST00000265070.7	5:32124716-32174319	GOLPH3	golgi phosphoprotein 3	protein coding	983	32	0.988833	48	0.997175
ENST00000371269.9	1:54849627-54887195	DHCR24	24-dehydrocholesterol reductase	protein coding	1856	77	0.98882	45	0.931973
ENST00000505306.5	17:50055968-50090481	ITGA3	integrin subunit alpha 3	retained intron	4524	99	0.988791	124	0.994237
ENST00000378119.9	6:24704861-24719998	C6orf62	chromosome 6 open reading frame 62	protein coding	1275	161	0.988602	214	0.992842
ENST00000614294.2	CHR_HSCHR17_7_CTG4:37494470-37518136	DUSP14	dual specificity phosphatase 14	protein coding	342	45	0.988597	47	0.964129
ENST00000591254.1	19:12730640-12734684	TRIR	telomerase RNA component interacting RNase	nonsense mediated decay	816	48	0.988595	53	0.973078
ENST00000378119.9	6:24704861-24719998	C6orf62	chromosome 6 open reading frame 62	protein coding	1347	186	0.988562	264	0.980878
ENST00000367283.7	1:202007945-202017183	ELF3	E74 like ETS transcription factor 3	protein coding	1686	68	0.988506	99	0.98272
ENST00000408965.4	8:47736913-47738164	CEBPD	CCAAT enhancer binding protein delta	protein coding	1183	34	0.988497	67	0.972341
ENST00000421852.6	3:185476496-185499057	TMEM41A	transmembrane protein 41A	protein coding	1737	33	0.988407	42	0.957566
ENST00000293599.7	12:49961872-49965682	AQP5	aquaporin 5	protein coding	1112	42	0.988383	61	0.969967
ENST00000391911.5	1:209614870-209652425	LAMB3	laminin subunit beta 3	protein coding	4093	39	0.988354	47	0.967381
ENST00000370500.10	1:88852633-88891944	GTF2B	general transcription factor IIB	protein coding	926	32	0.988331	52	0.990336
ENST00000424880.2	3:128051641-128071683	SEC61A1	SEC61 translocon subunit alpha 1	protein coding	1788	33	0.988168	40	0.975589
ENST00000261758.6	15:80946289-80989828	MESD	mesoderm development LRP chaperone	protein coding	993	44	0.988043	61	0.963632
ENST00000248975.6	22:31944522-31957603	YWHAH	tyrosine 3-monooxygenase/tryptophan 5-monooxygenase activation protein eta	protein coding	852	58	0.987982	57	0.984912
ENST00000370995.6	1:67407810-67430415	SERBP1	SERPINE1 mRNA binding protein 1	protein coding	1444	75	0.987864	87	0.982941
ENST00000252809.3	19:18374731-18389176	GDF15	growth differentiation factor 15	protein coding	943	32	0.987736	107	0.990323
ENST00000312579.4	11:65890673-65891635	CCDC85B	coiled-coil domain containing 85B	protein coding	837	48	0.987734	38	0.964213
ENST00000435050.1	7:73799542-73832690	CLDN4	claudin 4	protein coding	3419	43	0.98765	48	0.98528
ENST00000515800.6	5:87267883-87391931	RASA1	RAS p21 protein activator 1	nonsense mediated decay	4227	37	0.987637	36	0.995395
ENST00000316660.7	18:59899996-59904305	PMAIP1	phorbol-12-myristate-13-acetate-induced protein 1	protein coding	427	42	0.987559	128	0.991013
ENST00000379751.5	20:3783851-3786740	CENPB	centromere protein B	protein coding	2116	43	0.987481	41	0.994999
ENST00000456692.6	5:87267883-87391931	RASA1	RAS p21 protein activator 1	protein coding	3012	30	0.987465	41	0.970404
ENST00000359470.6	1:207018522-207032756	C1orf116	chromosome 1 open reading frame 116	protein coding	2050	50	0.987435	59	0.991232
ENST00000339276.6	1:26863149-26864456	SFN	stratifin	protein coding	942	106	0.987386	102	0.981345
ENST00000260356.6	15:39581079-39599466	THBS1	thrombospondin 1	protein coding	4079	64	0.987381	65	0.995809
ENST00000397492.1	22:31944522-31957603	YWHAH	tyrosine 3-monooxygenase/tryptophan 5-monooxygenase activation protein eta	protein coding	980	73	0.98737	53	0.985966
ENST00000255174.3	20:44195939-44210771	OSER1	oxidative stress responsive serine rich 1	protein coding	668	39	0.987322	53	0.982779
ENST00000371269.9	1:54849627-54887195	DHCR24	24-dehydrocholesterol reductase	protein coding	2850	62	0.987317	45	0.979664
ENST00000323249.8	5:177446445-177456286	PRR7	proline rich 7, synaptic	protein coding	1371	67	0.987278	56	0.994516
ENST00000279488.8	12:89347235-89352501	DUSP6	dual specificity phosphatase 6	protein coding	2320	37	0.987245	46	0.968916
ENST00000424880.2	3:128051641-128071683	SEC61A1	SEC61 translocon subunit alpha 1	protein coding	1730	35	0.987154	40	0.990769
ENST00000261622.5	16:87830023-87869507	SLC7A5	solute carrier family 7 member 5	protein coding	3227	182	0.987132	202	0.980064
ENST00000367103.4	1:206684905-206734281	MAPKAPK2	MAPK activated protein kinase 2	protein coding	1606	43	0.986911	40	0.908794
ENST00000261622.5	16:87830023-87869507	SLC7A5	solute carrier family 7 member 5	protein coding	3423	184	0.986907	208	0.986757
ENST00000287844.7	7:151211484-151227205	ABCF2	ATP binding cassette subfamily F member 2	protein coding	2186	36	0.986835	35	0.981169
ENST00000291442.4	19:17231883-17245919	NR2F6	nuclear receptor subfamily 2 group F member 6	protein coding	2009	39	0.986768	64	0.951789
ENST00000336308.10	17:39637090-39664201	STARD3	StAR related lipid transfer domain containing 3	protein coding	1655	913	0.986755	910	0.993451
ENST00000217233.9	20:362835-397559	TRIB3	tribbles pseudokinase 3	protein coding	1198	31	0.98675	67	0.943439
ENST00000375571.6	20:32819954-32850405	MAPRE1	microtubule associated protein RP/EB family member 1	protein coding	974	124	0.986735	84	0.989737
ENST00000353258.8	16:19501693-19522123	GDE1	glycerophosphodiester phosphodiesterase 1	protein coding	1032	81	0.98671	53	0.981086
ENST00000680065.1	19:571277-583494	BSG	basigin (Ok blood group)	protein coding	1407	38	0.98668	42	0.983256
ENST00000261401.8	12:108645109-108731526	CORO1C	coronin 1C	protein coding	1681	74	0.986654	55	0.893223
ENST00000245479.3	17:72121020-72126416	SOX9	SRY-box transcription factor 9	protein coding	2052	58	0.986645	90	0.977992
ENST00000585603.6	19:29606283-29617237	POP4	POP4 homolog, ribonuclease P/MRP subunit	protein coding	745	34	0.986624	33	0.989973
ENST00000228918.9	12:6375045-6391571	LTBR	lymphotoxin beta receptor	protein coding	1688	63	0.986605	97	0.994023
ENST00000681052.1	17:81509413-81523847	ACTG1	actin gamma 1	protein coding	1219	302	0.986601	208	0.994666
ENST00000162749.7	12:6328757-6342114	TNFRSF1A	TNF receptor superfamily member 1A	protein coding	2138	35	0.986599	41	0.968084
ENST00000333762.6	3:129314771-129316286	H1-10	H1.10 linker histone	protein coding	137	42	0.986577	67	0.948381
ENST00000249014.5	22:37560480-37569405	CDC42EP1	CDC42 effector protein 1	protein coding	518	34	0.986565	41	0.978275
ENST00000331497.3	15:90265659-90275778	NGRN	neugrin, neurite outgrowth associated	processed transcript	1467	81	0.986524	92	0.985909
ENST00000216252.4	22:41459717-41468692	PHF5A	PHD finger protein 5A	protein coding	724	30	0.986518	44	0.994558
ENST00000248098.8	16:1678256-1702280	JPT2	Jupiter microtubule associated homolog 2	protein coding	947	46	0.986382	30	0.995705
ENST00000565644.5	16:87830023-87869507	SLC7A5	solute carrier family 7 member 5	protein coding	2850	84	0.986308	139	0.992859
ENST00000406381.6	17:39687914-39730426	ERBB2	erb-b2 receptor tyrosine kinase 2	protein coding	4193	667	0.986297	595	0.986761
ENST00000285279.10	7:55436056-55572988	VOPP1	VOPP1 WW domain binding protein	protein coding	1428	45	0.986238	31	0.984633
ENST00000370994.8	1:67407810-67430415	SERBP1	SERPINE1 mRNA binding protein 1	protein coding	1410	32	0.986166	40	0.991559
ENST00000302763.12	5:138610967-138935034	CTNNA1	catenin alpha 1	protein coding	2799	46	0.986152	36	0.997288
ENST00000627109.2	5:138610967-138935034	CTNNA1	catenin alpha 1	protein coding	2877	92	0.986138	75	0.990994
ENST00000342192.9	22:21549447-21624034	UBE2L3	ubiquitin conjugating enzyme E2 L3	protein coding	571	96	0.98613	72	0.992368
ENST00000393892.8	17:41966763-41977740	CNP	2',3'-cyclic nucleotide 3' phosphodiesterase	protein coding	560	36	0.986093	78	0.954929
ENST00000478753.5	16:30443631-30445874	SEPHS2	selenophosphate synthetase 2	protein coding	1519	72	0.986077	83	0.985083
ENST00000425464.6	CHR_HSCHR6_MHC_SSTO_CTG1:31721342-31730525	CLIC1	chloride intracellular channel 1	protein coding	1071	70	0.986017	57	0.963775
ENST00000573283.7	17:81509413-81523847	ACTG1	actin gamma 1	protein coding	1205	253	0.986014	205	0.978049
ENST00000388712.7	9:86026146-86100173	GOLM1	golgi membrane protein 1	protein coding	1440	39	0.985919	37	0.971664
ENST00000606017.2	6:106969831-106975627	CD24	CD24 molecule	protein coding	330	234	0.985864	238	0.980144
ENST00000580611.5	17:39637090-39664201	STARD3	StAR related lipid transfer domain containing 3	protein coding	1591	288	0.985795	276	0.989398
ENST00000367284.10	1:202007945-202017183	ELF3	E74 like ETS transcription factor 3	protein coding	1406	60	0.98576	80	0.972951
ENST00000314852.2	15:75639085-75648706	IMP3	IMP U3 small nucleolar ribonucleoprotein 3	protein coding	1853	36	0.985752	38	0.993672
ENST00000227471.7	11:67991100-68004982	UNC93B1	unc-93 homolog B1, TLR signaling regulator	protein coding	1868	48	0.985728	103	0.98435
ENST00000481171.5	17:39637090-39664201	STARD3	StAR related lipid transfer domain containing 3	retained intron	3053	103	0.985674	108	0.985033
ENST00000541774.5	17:39687914-39730426	ERBB2	erb-b2 receptor tyrosine kinase 2	protein coding	3970	651	0.985615	647	0.995231
ENST00000296277.9	3:187120948-187180908	RPL39L	ribosomal protein L39 like	protein coding	624	49	0.985587	32	0.977332
ENST00000216038.6	22:32387582-32412248	RTCB	RNA 2',3'-cyclic phosphate and 5'-OH ligase	protein coding	1665	69	0.98551	78	0.966523
ENST00000196061.5	1:11934205-11975538	PLOD1	procollagen-lysine,2-oxoglutarate 5-dioxygenase 1	protein coding	2271	47	0.985488	33	0.98599
ENST00000359470.6	1:207018522-207032756	C1orf116	chromosome 1 open reading frame 116	protein coding	1806	42	0.985388	52	0.984048
ENST00000269571.10	17:39687914-39730426	ERBB2	erb-b2 receptor tyrosine kinase 2	protein coding	4190	823	0.98527	785	0.990707
ENST00000316448.10	19:12938578-12944489	CALR	calreticulin	protein coding	1348	148	0.985252	193	0.9597
ENST00000370747.9	1:78649796-78664078	IFI44	interferon induced protein 44	protein coding	364	36	0.985224	143	0.982764
ENST00000262238.10	14:100238298-100282788	YY1	YY1 transcription factor	protein coding	1668	48	0.985217	45	0.986757
ENST00000301585.10	17:75012670-75021261	MRPL58	mitochondrial ribosomal protein L58	protein coding	634	41	0.985047	38	0.940278
ENST00000228918.9	12:6375045-6391571	LTBR	lymphotoxin beta receptor	protein coding	1937	63	0.985036	97	0.989604
ENST00000219022.3	13:53028813-53052057	OLFM4	olfactomedin 4	protein coding	936	82	0.985023	63	0.98425
ENST00000378198.9	6:24649979-24666930	TDP2	tyrosyl-DNA phosphodiesterase 2	protein coding	1065	59	0.985019	38	0.989418
ENST00000431232.7	16:370788-387113	PGAP6	post-glycosylphosphatidylinositol attachment to proteins 6	protein coding	2557	40	0.984995	40	0.979214
ENST00000424880.2	3:128051641-128071683	SEC61A1	SEC61 translocon subunit alpha 1	protein coding	2184	44	0.984958	53	0.988214
ENST00000342192.9	22:21549447-21624034	UBE2L3	ubiquitin conjugating enzyme E2 L3	protein coding	1533	39	0.984955	35	0.997246
ENST00000449876.1	CHR_HSCHR6_MHC_COX_CTG1:31802834-31805316	HSPA1A	heat shock protein family A (Hsp70) member 1A	protein coding	1546	39	0.98493	66	0.996318
ENST00000307677.5	20:31664452-31723989	BCL2L1	BCL2 like 1	protein coding	502	42	0.984924	30	0.980771
ENST00000237654.9	4:77047155-77076309	CCNI	cyclin I	protein coding	2615	141	0.98492	129	0.930383
ENST00000530167.2	11:119093874-119095465	H2AX	H2A.X variant histone	protein coding	1331	62	0.984913	41	0.979132
ENST00000575087.5	17:81509413-81523847	ACTG1	actin gamma 1	protein coding	1324	34	0.98489	32	0.994051
ENST00000262776.8	17:78971238-78979947	LGALS3BP	galectin 3 binding protein	protein coding	1100	175	0.984888	559	0.991539
ENST00000252818.5	19:18279694-18281622	JUND	JunD proto-oncogene, AP-1 transcription factor subunit	protein coding	1362	53	0.984885	80	0.995333
ENST00000196061.5	1:11934205-11975538	PLOD1	procollagen-lysine,2-oxoglutarate 5-dioxygenase 1	protein coding	2615	56	0.98488	52	0.991803
ENST00000620103.4	1:155185824-155192916	MUC1	mucin 1, cell surface associated	protein coding	1657	32	0.984875	69	0.963552
ENST00000378119.9	6:24704861-24719998	C6orf62	chromosome 6 open reading frame 62	protein coding	1450	221	0.984861	286	0.959978
ENST00000301838.5	11:70203296-70207390	FADD	Fas associated via death domain	protein coding	1304	35	0.984781	37	0.951268
ENST00000565644.5	16:87830023-87869507	SLC7A5	solute carrier family 7 member 5	protein coding	2654	81	0.984756	131	0.983712
ENST00000002596.6	4:11393150-11429564	HS3ST1	heparan sulfate-glucosamine 3-sulfotransferase 1	protein coding	864	83	0.984619	114	0.955533
ENST00000361219.11	1:67407810-67430415	SERBP1	SERPINE1 mRNA binding protein 1	protein coding	1386	50	0.984611	33	0.994343
ENST00000300658.9	17:39671122-39696797	PGAP3	post-GPI attachment to proteins phospholipase 3	protein coding	1116	93	0.984507	98	0.958493
ENST00000312579.4	11:65890673-65891635	CCDC85B	coiled-coil domain containing 85B	protein coding	365	42	0.984501	32	0.957763
ENST00000435050.1	7:73799542-73832690	CLDN4	claudin 4	protein coding	3437	39	0.984479	46	0.984913
ENST00000499247.3	17:50862223-50867978	TOB1	transducer of ERBB2, 1	protein coding	637	52	0.984468	63	0.997378
ENST00000613132.5	7:45912245-45921874	IGFBP3	insulin like growth factor binding protein 3	protein coding	1273	38	0.984466	55	0.982693
ENST00000261769.10	16:68737292-68835537	CDH1	cadherin 1	protein coding	2697	76	0.984424	62	0.992768
ENST00000379751.5	20:3783851-3786740	CENPB	centromere protein B	protein coding	1783	35	0.984419	33	0.978509
ENST00000254066.10	17:40309180-40357643	RARA	retinoic acid receptor alpha	protein coding	2045	48	0.984316	60	0.980411
ENST00000359591.9	14:22871740-22881713	LRP10	LDL receptor related protein 10	protein coding	1619	54	0.984194	56	0.934099
ENST00000413364.6	16:11547722-11636381	LITAF	lipopolysaccharide induced TNF factor	protein coding	856	48	0.984123	52	0.973613
ENST00000267205.7	12:121777754-121803403	RHOF	ras homolog family member F, filopodia associated	protein coding	1454	30	0.984092	30	0.988484
ENST00000373812.8	1:28736621-28769775	YTHDF2	YTH N6-methyladenosine RNA binding protein 2	protein coding	1764	43	0.984085	48	0.99056
ENST00000570195.5	16:80966448-81020270	CMC2	C-X9-C motif containing 2	protein coding	624	58	0.984052	53	0.993184
ENST00000279488.8	12:89347235-89352501	DUSP6	dual specificity phosphatase 6	protein coding	1887	32	0.984051	41	0.987536
ENST00000323249.8	5:177446445-177456286	PRR7	proline rich 7, synaptic	protein coding	1330	77	0.984051	54	0.991202
ENST00000291442.4	19:17231883-17245919	NR2F6	nuclear receptor subfamily 2 group F member 6	protein coding	2046	36	0.984006	61	0.993023
ENST00000378026.5	12:106237881-106304279	CKAP4	cytoskeleton associated protein 4	protein coding	1393	61	0.984004	115	0.989102
ENST00000327490.8	17:76265348-76271298	UBALD2	UBA like domain containing 2	protein coding	709	50	0.983966	65	0.995493
ENST00000219313.9	16:74296814-74306288	PSMD7	proteasome 26S subunit, non-ATPase 7	protein coding	1414	95	0.983914	95	0.989133
ENST00000272233.6	2:20447074-20449440	RHOB	ras homolog family member B	protein coding	661	107	0.98385	136	0.983208
ENST00000373312.4	9:127505339-127578989	NIBAN2	niban apoptosis regulator 2	protein coding	3653	57	0.983785	38	0.980504
ENST00000619850.2	20:38926312-38953106	FAM83D	family with sequence similarity 83 member D	protein coding	1829	36	0.983763	37	0.963847
ENST00000304863.6	19:29205320-29213151	UQCRFS1	ubiquinol-cytochrome c reductase, Rieske iron-sulfur polypeptide 1	protein coding	868	238	0.983762	199	0.987083
ENST00000374865.5	9:101387633-101398618	MRPL50	mitochondrial ribosomal protein L50	protein coding	683	34	0.98376	39	0.967703
ENST00000393080.8	14:94612384-94624055	SERPINA3	serpin family A member 3	protein coding	583	220	0.983729	210	0.989142
ENST00000261942.7	5:176447628-176510074	FAF2	Fas associated factor family member 2	protein coding	4211	46	0.983716	68	0.997557
ENST00000693319.1	14:49893079-49897054	ARF6	ADP ribosylation factor 6	protein coding	924	38	0.983674	38	0.98252
ENST00000481195.6	5:134194332-134226073	PPP2CA	protein phosphatase 2 catalytic subunit alpha	protein coding	1267	119	0.983647	158	0.98694
ENST00000652332.1	7:149003062-149028662	PDIA4	protein disulfide isomerase family A member 4	protein coding	2212	200	0.983635	263	0.965865
ENST00000318782.9	16:2969270-2973484	PAQR4	progestin and adipoQ receptor family member 4	protein coding	2541	36	0.983523	30	0.881832
ENST00000372638.4	1:40861054-40862363	CITED4	Cbp/p300 interacting transactivator with Glu/Asp rich carboxy-terminal domain 4	protein coding	932	86	0.983479	95	0.984333
ENST00000234301.3	2:42333546-42425088	COX7A2L	cytochrome c oxidase subunit 7A2 like	protein coding	417	57	0.983452	53	0.990211
ENST00000303151.5	7:100706121-100707486	POP7	POP7 homolog, ribonuclease P/MRP subunit	protein coding	325	31	0.983252	43	0.994589
ENST00000371222.4	1:58776845-58784048	JUN	Jun proto-oncogene, AP-1 transcription factor subunit	protein coding	2251	36	0.983176	73	0.987339
ENST00000219313.9	16:74296814-74306288	PSMD7	proteasome 26S subunit, non-ATPase 7	protein coding	1246	97	0.983169	93	0.94803
ENST00000568717.1	16:74296814-74306288	PSMD7	proteasome 26S subunit, non-ATPase 7	nonsense mediated decay	865	30	0.983164	36	0.966384
ENST00000373812.8	1:28736621-28769775	YTHDF2	YTH N6-methyladenosine RNA binding protein 2	protein coding	1647	33	0.983127	43	0.979462
ENST00000358154.8	16:21597218-21657471	METTL9	methyltransferase like 9	protein coding	1203	82	0.983081	57	0.979359
ENST00000254066.10	17:40309180-40357643	RARA	retinoic acid receptor alpha	protein coding	2226	51	0.983029	56	0.950164
ENST00000393078.5	14:94612384-94624055	SERPINA3	serpin family A member 3	protein coding	580	328	0.983009	298	0.986255
ENST00000325974.9	7:5898725-5926550	CCZ1	CCZ1 homolog, vacuolar protein trafficking and biogenesis associated	protein coding	1598	40	0.982955	56	0.986052
ENST00000264645.12	17:40140318-40172171	CASC3	CASC3 exon junction complex subunit	protein coding	1036	75	0.982922	82	0.986649
ENST00000300658.9	17:39671122-39696797	PGAP3	post-GPI attachment to proteins phospholipase 3	protein coding	1265	109	0.982883	119	0.953222
ENST00000367311.5	1:201464278-201469237	PHLDA3	pleckstrin homology like domain family A member 3	protein coding	1289	42	0.982807	34	0.990315
ENST00000342679.9	17:21284672-21315232	MAP2K3	mitogen-activated protein kinase kinase 3	protein coding	2101	35	0.982795	49	0.961815
ENST00000540200.6	17:28346633-28357527	POLDIP2	DNA polymerase delta interacting protein 2	protein coding	1714	51	0.982575	35	0.991327
ENST00000261622.5	16:87830023-87869507	SLC7A5	solute carrier family 7 member 5	protein coding	2243	148	0.982564	168	0.9868
ENST00000578373.5	17:39687914-39730426	ERBB2	erb-b2 receptor tyrosine kinase 2	nonsense mediated decay	3940	555	0.982547	489	0.959297
ENST00000301838.5	11:70203296-70207390	FADD	Fas associated via death domain	protein coding	760	42	0.982538	48	0.986881
ENST00000339464.9	22:45920366-45977162	WNT7B	Wnt family member 7B	protein coding	2855	31	0.982504	36	0.95462
ENST00000370995.6	1:67407810-67430415	SERBP1	SERPINE1 mRNA binding protein 1	protein coding	1415	63	0.982315	88	0.991767
ENST00000315323.5	17:44557484-44561262	FZD2	frizzled class receptor 2	protein coding	1965	33	0.982261	39	0.977409
ENST00000269571.10	17:39687914-39730426	ERBB2	erb-b2 receptor tyrosine kinase 2	protein coding	4330	787	0.982231	749	0.985112
ENST00000409760.1	2:85561562-85582031	VAMP8	vesicle associated membrane protein 8	protein coding	691	47	0.982214	38	0.95735
ENST00000378026.5	12:106237881-106304279	CKAP4	cytoskeleton associated protein 4	protein coding	1832	92	0.982164	177	0.986567
ENST00000339020.8	5:61157704-61162468	SMIM15	small integral membrane protein 15	protein coding	473	34	0.982125	55	0.989936
ENST00000262570.10	7:132784870-133082090	CHCHD3	coiled-coil-helix-coiled-coil-helix domain containing 3	protein coding	1051	68	0.982122	64	0.984748
ENST00000372733.3	20:45325288-45348424	SDC4	syndecan 4	protein coding	663	82	0.982085	103	0.984997
ENST00000366609.4	1:234604269-234610178	IRF2BP2	interferon regulatory factor 2 binding protein 2	protein coding	2228	37	0.98201	52	0.921361
ENST00000262395.10	17:28744011-28750956	TRAF4	TNF receptor associated factor 4	protein coding	1808	61	0.981973	65	0.989613
ENST00000391548.1	CHR_HSCHR6_MHC_COX_CTG1:31815107-31817630	HSPA1B	heat shock protein family A (Hsp70) member 1B	protein coding	911	97	0.981921	124	0.972289
ENST00000456397.7	8:38988808-38996824	TM2D2	TM2 domain containing 2	protein coding	583	53	0.981916	69	0.955491
ENST00000316052.6	8:144078648-144080648	EXOSC4	exosome component 4	protein coding	639	62	0.981817	63	0.990548
ENST00000243253.8	3:128051641-128071683	SEC61A1	SEC61 translocon subunit alpha 1	protein coding	2054	114	0.981806	129	0.989336
ENST00000394166.8	15:96325938-96340263	NR2F2	nuclear receptor subfamily 2 group F member 2	protein coding	2821	37	0.981771	44	0.989938
ENST00000318348.9	12:109850945-109880541	GLTP	glycolipid transfer protein	protein coding	2126	41	0.981741	36	0.962176
ENST00000359651.7	1:202007945-202017183	ELF3	E74 like ETS transcription factor 3	protein coding	4873	96	0.981661	160	0.984325
ENST00000372491.4	9:129175552-129178261	IER5L	immediate early response 5 like	protein coding	1479	69	0.981564	91	0.988429
ENST00000248975.6	22:31944522-31957603	YWHAH	tyrosine 3-monooxygenase/tryptophan 5-monooxygenase activation protein eta	protein coding	825	52	0.981502	53	0.987694
ENST00000578373.5	17:39687914-39730426	ERBB2	erb-b2 receptor tyrosine kinase 2	nonsense mediated decay	4377	625	0.981468	507	0.988211
ENST00000367284.10	1:202007945-202017183	ELF3	E74 like ETS transcription factor 3	protein coding	1809	58	0.981355	85	0.970826
ENST00000553947.1	14:94592058-94624646	-	novel protein	nonsense mediated decay	1478	367	0.981245	356	0.965758
ENST00000248437.9	2:219249710-219277902	TUBA4A	tubulin alpha 4a	protein coding	812	57	0.981214	42	0.996923
ENST00000303596.3	16:67842320-67844195	THAP11	THAP domain containing 11	protein coding	1303	45	0.981154	41	0.976174
ENST00000681544.1	9:125234853-125241382	HSPA5	heat shock protein family A (Hsp70) member 5	retained intron	2369	36	0.981128	70	0.991521
ENST00000300648.7	12:120127202-120194715	GCN1	GCN1 activator of EIF2AK4	protein coding	8341	36	0.981054	43	0.933301
ENST00000320895.10	5:1317752-1345099	CLPTM1L	CLPTM1 like	protein coding	2278	88	0.98104	77	0.990672
ENST00000282999.7	5:112861188-112898371	SRP19	signal recognition particle 19	protein coding	795	36	0.981022	33	0.988711
ENST00000571133.6	16:11833850-11851580	RSL1D1	ribosomal L1 domain containing 1	protein coding	1609	94	0.980949	132	0.972258
ENST00000274849.3	6:26596953-26600739	ABT1	activator of basal transcription 1	protein coding	687	35	0.980947	38	0.94213
ENST00000343028.9	12:26971579-27014434	TM7SF3	transmembrane 7 superfamily member 3	protein coding	1814	35	0.980787	41	0.973993
ENST00000291386.4	1:1541673-1574863	SSU72	SSU72 homolog, RNA polymerase II CTD phosphatase	protein coding	1216	123	0.98077	116	0.994797
ENST00000269195.6	18:35581117-35711834	GALNT1	polypeptide N-acetylgalactosaminyltransferase 1	protein coding	2226	61	0.980769	38	0.973144
ENST00000269216.10	18:22169589-22202528	GATA6	GATA binding protein 6	protein coding	2459	37	0.980695	66	0.988833
ENST00000372836.5	6:42929480-42939294	CNPY3	canopy FGF signaling regulator 3	protein coding	1235	43	0.980675	46	0.984299
ENST00000489724.2	3:9890574-9894349	JAGN1	jagunal homolog 1	protein coding	767	35	0.980672	46	0.965955
ENST00000260356.6	15:39581079-39599466	THBS1	thrombospondin 1	protein coding	3715	60	0.980642	59	0.933335
ENST00000588282.5	17:78168581-78173527	SYNGR2	synaptogyrin 2	protein coding	1162	104	0.980579	79	0.985002
ENST00000530167.2	11:119093874-119095465	H2AX	H2A.X variant histone	protein coding	1473	99	0.980513	69	0.9802
ENST00000225777.8	17:78168581-78173527	SYNGR2	synaptogyrin 2	protein coding	764	41	0.980492	38	0.978381
ENST00000532045.6	11:832887-839831	CD151	CD151 molecule (Raph blood group)	retained intron	918	124	0.980475	104	0.903204
ENST00000420115.6	3:133573686-133590261	CDV3	CDV3 homolog	protein coding	1767	31	0.980426	33	0.98879
ENST00000323534.5	3:153162226-153170627	RAP2B	RAP2B, member of RAS oncogene family	protein coding	1717	82	0.980409	113	0.989796
ENST00000299381.5	10:72216000-72235860	ANAPC16	anaphase promoting complex subunit 16	protein coding	540	37	0.980355	34	0.949757
ENST00000290349.11	21:36069941-36073166	CBR1	carbonyl reductase 1	protein coding	890	45	0.980351	63	0.993284
ENST00000243253.8	3:128051641-128071683	SEC61A1	SEC61 translocon subunit alpha 1	protein coding	2508	96	0.980272	130	0.93645
ENST00000258884.5	15:80679684-80755621	ABHD17C	abhydrolase domain containing 17C, depalmitoylase	protein coding	1622	34	0.980196	50	0.939486
ENST00000372133.8	6:43671202-43687791	MRPS18A	mitochondrial ribosomal protein S18A	protein coding	735	78	0.98015	86	0.971872
ENST00000446342.5	10:73909177-73917496	PLAU	plasminogen activator, urokinase	protein coding	1991	57	0.980093	44	0.989375
ENST00000254351.9	2:20200797-20225433	SDC1	syndecan 1	protein coding	2154	86	0.980049	48	0.978426
ENST00000505306.5	17:50055968-50090481	ITGA3	integrin subunit alpha 3	retained intron	4459	97	0.980042	120	0.969423
ENST00000328848.6	15:34341719-34343136	NOP10	NOP10 ribonucleoprotein	protein coding	328	41	0.979991	32	0.974597
ENST00000488500.2	6:73489308-73525587	EEF1A1	eukaryotic translation elongation factor 1 alpha 1	retained intron	1635	551	0.979944	306	0.982615
ENST00000232424.4	3:194136148-194138732	HES1	hes family bHLH transcription factor 1	protein coding	1133	91	0.979836	112	0.991065
ENST00000296129.6	3:45082277-45146422	CDCP1	CUB domain containing protein 1	protein coding	5228	40	0.979826	58	0.947135
ENST00000228918.9	12:6375045-6391571	LTBR	lymphotoxin beta receptor	protein coding	1501	58	0.979666	93	0.994581
ENST00000435050.1	7:73799542-73832690	CLDN4	claudin 4	protein coding	3357	38	0.979642	45	0.991835
ENST00000288607.3	7:1567332-1571005	PSMG3	proteasome assembly chaperone 3	protein coding	1126	42	0.979631	42	0.993919
ENST00000677703.1	2:231453531-231483641	NCL	nucleolin	retained intron	1867	31	0.979571	34	0.986545
ENST00000282999.7	5:112861188-112898371	SRP19	signal recognition particle 19	protein coding	802	45	0.979557	38	0.97894
ENST00000370487.5	20:62796473-62801729	MRGBP	MRG domain binding protein	protein coding	861	49	0.97953	52	0.986918
ENST00000205402.10	7:107891162-107931730	DLD	dihydrolipoamide dehydrogenase	protein coding	1699	32	0.979475	30	0.990455
ENST00000264637.8	17:40058290-40093867	THRA	thyroid hormone receptor alpha	protein coding	2025	50	0.979393	30	0.96974
ENST00000392246.7	2:202206182-202238599	SUMO1	small ubiquitin like modifier 1	protein coding	822	180	0.97937	177	0.966337
ENST00000371269.9	1:54849627-54887195	DHCR24	24-dehydrocholesterol reductase	protein coding	1872	79	0.979355	45	0.98416
ENST00000337002.9	3:169966635-169998373	SEC62	SEC62 homolog, preprotein translocation factor	protein coding	1233	60	0.979348	69	0.980459
ENST00000316881.9	17:56836387-56914080	TRIM25	tripartite motif containing 25	protein coding	5558	33	0.979321	67	0.987735
ENST00000367602.8	1:180154869-180204030	QSOX1	quiescin sulfhydryl oxidase 1	protein coding	1775	83	0.979313	70	0.96647
ENST00000312579.4	11:65890673-65891635	CCDC85B	coiled-coil domain containing 85B	protein coding	785	51	0.979112	41	0.952095
ENST00000252483.10	19:44846175-44889223	NECTIN2	nectin cell adhesion molecule 2	protein coding	415	32	0.979102	42	0.896045
ENST00000319074.6	14:23095505-23100456	C14orf119	chromosome 14 open reading frame 119	protein coding	535	45	0.979083	45	0.970551
ENST00000499810.6	5:138506095-138543236	ETF1	eukaryotic translation termination factor 1	protein coding	1902	31	0.979069	44	0.941833
ENST00000490569.6	6:73489308-73525587	EEF1A1	eukaryotic translation elongation factor 1 alpha 1	retained intron	1983	674	0.979042	402	0.98599
ENST00000684293.1	2:172427354-172506459	ITGA6	integrin subunit alpha 6	protein coding	3804	63	0.979036	49	0.973883
ENST00000577454.5	17:40121971-40136917	MSL1	MSL complex subunit 1	protein coding	543	36	0.97902	42	0.981086
ENST00000258781.11	7:44999475-45076469	CCM2	CCM2 scaffold protein	protein coding	1458	30	0.978997	34	0.995202
ENST00000302516.10	16:70523791-70577670	SF3B3	splicing factor 3b subunit 3	protein coding	3948	42	0.978979	58	0.933957
ENST00000344051.8	15:40844018-40858207	SPINT1	serine peptidase inhibitor, Kunitz type 1	protein coding	1908	55	0.978903	57	0.989349
ENST00000361611.11	14:23016543-23035230	PSMB5	proteasome 20S subunit beta 5	protein coding	868	75	0.978813	73	0.984558
ENST00000286091.9	7:149003062-149028662	PDIA4	protein disulfide isomerase family A member 4	protein coding	2372	78	0.978804	110	0.954621
ENST00000359651.7	1:202007945-202017183	ELF3	E74 like ETS transcription factor 3	protein coding	4470	103	0.97877	157	0.988661
ENST00000323699.9	1:224175756-224193441	DEGS1	delta 4-desaturase, sphingolipid 1	protein coding	291	56	0.978718	78	0.984541
ENST00000680738.1	20:58985686-59008238	CTSZ	cathepsin Z	protein coding	1263	31	0.978716	35	0.879656
ENST00000541774.5	17:39687914-39730426	ERBB2	erb-b2 receptor tyrosine kinase 2	protein coding	3673	509	0.978548	501	0.977303
ENST00000219473.12	16:84699986-84779922	USP10	ubiquitin specific peptidase 10	protein coding	803	34	0.97854	43	0.957119
ENST00000242784.5	19:12730640-12734684	TRIR	telomerase RNA component interacting RNase	protein coding	707	53	0.978506	51	0.989146
ENST00000323666.10	12:95473520-95515839	METAP2	methionyl aminopeptidase 2	protein coding	1565	38	0.978497	39	0.995391
ENST00000360458.5	X:103675496-103688158	MORF4L2	mortality factor 4 like 2	protein coding	705	43	0.978477	37	0.955422
ENST00000356244.8	22:41244779-41286187	RANGAP1	Ran GTPase activating protein 1	protein coding	2099	49	0.978355	45	0.987739
ENST00000259241.7	2:128236716-128318868	HS6ST1	heparan sulfate 6-O-sulfotransferase 1	protein coding	3856	35	0.978349	34	0.986319
ENST00000396987.7	8:41577187-41625001	GPAT4	glycerol-3-phosphate acyltransferase 4	protein coding	2428	35	0.97832	34	0.989612
ENST00000607016.2	6:34279679-34392669	NUDT3	nudix hydrolase 3	protein coding	867	48	0.978284	35	0.927756
ENST00000309311.7	19:3976056-3985463	EEF2	eukaryotic translation elongation factor 2	protein coding	2886	422	0.978227	410	0.964084
ENST00000292408.9	5:177086905-177098144	FGFR4	fibroblast growth factor receptor 4	protein coding	2832	130	0.978216	99	0.963958
ENST00000269195.6	18:35581117-35711834	GALNT1	polypeptide N-acetylgalactosaminyltransferase 1	protein coding	2120	55	0.978131	40	0.982304
ENST00000319694.3	7:29563835-29567293	PRR15	proline rich 15	protein coding	1446	53	0.978107	143	0.983629
ENST00000565644.5	16:87830023-87869507	SLC7A5	solute carrier family 7 member 5	protein coding	3519	117	0.978038	197	0.935539
ENST00000441076.7	X:103675496-103688158	MORF4L2	mortality factor 4 like 2	protein coding	749	95	0.977923	82	0.979484
ENST00000485303.6	3:111070071-111275563	NECTIN3	nectin cell adhesion molecule 3	protein coding	1656	46	0.977913	48	0.977672
ENST00000381083.9	7:45912245-45921874	IGFBP3	insulin like growth factor binding protein 3	protein coding	1142	41	0.977771	63	0.967661
ENST00000619133.4	6:106969831-106975627	CD24	CD24 molecule	protein coding	687	234	0.977752	258	0.982044
ENST00000332499.4	17:45148475-45152099	HEXIM1	HEXIM P-TEFb complex subunit 1	protein coding	1797	33	0.977707	45	0.991393
ENST00000216122.9	22:35400134-35425431	MCM5	minichromosome maintenance complex component 5	protein coding	2309	36	0.97768	35	0.96595
ENST00000487519.6	10:58385345-58399220	TFAM	transcription factor A, mitochondrial	protein coding	1019	37	0.977677	44	0.96722
ENST00000370339.8	20:63195429-63216139	YTHDF1	YTH N6-methyladenosine RNA binding protein 1	protein coding	1609	31	0.977629	35	0.953223
ENST00000196061.5	1:11934205-11975538	PLOD1	procollagen-lysine,2-oxoglutarate 5-dioxygenase 1	protein coding	2740	55	0.977537	49	0.967889
ENST00000614294.2	CHR_HSCHR17_7_CTG4:37494470-37518136	DUSP14	dual specificity phosphatase 14	protein coding	569	51	0.977501	46	0.991253
ENST00000054950.4	11:32091074-32105722	RCN1	reticulocalbin 1	protein coding	1286	73	0.977382	82	0.990447
ENST00000233154.9	2:105744912-105894274	NCK2	NCK adaptor protein 2	protein coding	2184	41	0.977379	57	0.873419
ENST00000056233.4	7:26152198-26187137	NFE2L3	nuclear factor, erythroid 2 like 3	protein coding	2404	73	0.977284	153	0.987612
ENST00000272542.8	2:112645939-112663825	SLC20A1	solute carrier family 20 member 1	protein coding	1842	33	0.977276	32	0.985236
ENST00000285279.10	7:55436056-55572988	VOPP1	VOPP1 WW domain binding protein	protein coding	1469	50	0.977138	30	0.979031
ENST00000435050.1	7:73799542-73832690	CLDN4	claudin 4	protein coding	3922	36	0.977053	46	0.986895
ENST00000412051.5	7:996986-1138260	C7orf50	chromosome 7 open reading frame 50	protein coding	815	62	0.976954	36	0.993336
ENST00000485303.6	3:111070071-111275563	NECTIN3	nectin cell adhesion molecule 3	protein coding	1605	43	0.97691	46	0.978026
ENST00000253457.8	16:85771758-85799608	EMC8	ER membrane protein complex subunit 8	protein coding	1100	43	0.976855	55	0.943091
ENST00000222693.5	7:116287380-116508541	CAV2	caveolin 2	protein coding	542	61	0.976807	38	0.85491
ENST00000361219.11	1:67407810-67430415	SERBP1	SERPINE1 mRNA binding protein 1	protein coding	1415	50	0.97673	35	0.979265
ENST00000000412.8	12:8940361-8949761	M6PR	mannose-6-phosphate receptor, cation dependent	protein coding	2131	68	0.976648	76	0.989448
ENST00000240185.8	1:11012344-11030528	TARDBP	TAR DNA binding protein	protein coding	1657	36	0.976638	40	0.970181
ENST00000371253.7	6:46997708-47042350	ADGRF1	adhesion G protein-coupled receptor F1	protein coding	2458	44	0.976573	63	0.979919
ENST00000647897.1	3:9890574-9894349	JAGN1	jagunal homolog 1	protein coding	709	32	0.976545	30	0.953006
ENST00000405315.9	19:48900312-48923372	NUCB1	nucleobindin 1	protein coding	2094	70	0.976525	67	0.934439
ENST00000397492.1	22:31944522-31957603	YWHAH	tyrosine 3-monooxygenase/tryptophan 5-monooxygenase activation protein eta	protein coding	659	66	0.97643	46	0.977169
ENST00000296861.2	6:47231532-47309905	TNFRSF21	TNF receptor superfamily member 21	protein coding	1520	84	0.976352	101	0.962205
ENST00000380739.6	6:2832332-2841959	SERPINB1	serpin family B member 1	protein coding	1210	34	0.976329	68	0.960584
ENST00000263384.12	19:16185380-16192046	FAM32A	family with sequence similarity 32 member A	protein coding	529	48	0.976211	41	0.970672
ENST00000422167.6	CHR_HSCHR6_MHC_DBB_CTG1:31712749-31721936	CLIC1	chloride intracellular channel 1	protein coding	1071	73	0.976196	52	0.958064
ENST00000353555.9	19:571277-583494	BSG	basigin (Ok blood group)	protein coding	1344	64	0.975969	71	0.9947
ENST00000255262.4	5:152391546-152433368	NMUR2	neuromedin U receptor 2	protein coding	280	51	0.975946	43	0.87867
ENST00000672443.1	CHR_HG2087_PATCH:7259903-7263983	CLDN7	claudin 7	protein coding	80	32	0.975928	43	0.926239
ENST00000340611.9	7:2537810-2555694	BRAT1	BRCA1 associated ATM activator 1	protein coding	1994	48	0.975906	36	0.984268
ENST00000381346.9	14:67676800-67695793	RDH11	retinol dehydrogenase 11	protein coding	1457	57	0.975902	37	0.958302
ENST00000319694.3	7:29563835-29567293	PRR15	proline rich 15	protein coding	1068	43	0.975878	102	0.922609
ENST00000230340.9	6:41921499-41933046	BYSL	bystin like	protein coding	1536	35	0.97585	49	0.980768
ENST00000617811.5	17:37686431-37745059	HNF1B	HNF1 homeobox B	protein coding	2087	47	0.975841	43	0.988882
ENST00000229340.10	12:120095099-120117502	RAB35	RAB35, member RAS oncogene family	protein coding	1699	30	0.975753	35	0.949347
ENST00000320743.8	12:58872149-58920504	LRIG3	leucine rich repeats and immunoglobulin like domains 3	protein coding	2536	50	0.975735	41	0.98671
ENST00000545606.6	12:67269358-67319953	CAND1	cullin associated and neddylation dissociated 1	protein coding	2919	34	0.975611	35	0.992032
ENST00000267205.7	12:121777754-121803403	RHOF	ras homolog family member F, filopodia associated	protein coding	812	41	0.975606	46	0.951775
ENST00000619304.4	20:38926312-38953106	FAM83D	family with sequence similarity 83 member D	protein coding	1696	34	0.975601	36	0.973978
ENST00000331334.5	14:95533503-95544724	GLRX5	glutaredoxin 5	protein coding	563	74	0.975573	64	0.985023
ENST00000332499.4	17:45148475-45152099	HEXIM1	HEXIM P-TEFb complex subunit 1	protein coding	1884	30	0.975469	36	0.974268
ENST00000216277.13	14:96501433-96567116	PAPOLA	poly(A) polymerase alpha	protein coding	2545	38	0.975436	30	0.978528
ENST00000333511.9	19:571277-583494	BSG	basigin (Ok blood group)	protein coding	1692	79	0.975424	77	0.980561
ENST00000225777.8	17:78168581-78173527	SYNGR2	synaptogyrin 2	protein coding	1103	109	0.975372	89	0.990407
ENST00000541774.5	17:39687914-39730426	ERBB2	erb-b2 receptor tyrosine kinase 2	protein coding	4110	656	0.975252	644	0.979487
ENST00000433176.6	X:103675496-103688158	MORF4L2	mortality factor 4 like 2	protein coding	850	34	0.975224	30	0.912369
ENST00000458062.3	CHR_HSCHR6_MHC_QBL_CTG1:31817974-31820498	HSPA1B	heat shock protein family A (Hsp70) member 1B	protein coding	2013	44	0.975175	77	0.982777
ENST00000445736.1	CHR_HSCHR6_MHC_DBB_CTG1:31809921-31812441	HSPA1B	heat shock protein family A (Hsp70) member 1B	protein coding	2189	46	0.975123	59	0.966973
ENST00000648267.1	1:154206696-154220637	C1orf43	chromosome 1 open reading frame 43	nonsense mediated decay	1016	41	0.975054	51	0.995856
ENST00000307365.4	10:72273919-72276036	DDIT4	DNA damage inducible transcript 4	protein coding	982	36	0.975017	65	0.971392
ENST00000678515.1	6:73489308-73525587	EEF1A1	eukaryotic translation elongation factor 1 alpha 1	protein coding	1648	645	0.97495	380	0.985439
ENST00000347215.8	20:57648392-57711536	PMEPA1	prostate transmembrane protein, androgen induced 1	protein coding	873	66	0.974945	60	0.943049
ENST00000261942.7	5:176447628-176510074	FAF2	Fas associated factor family member 2	protein coding	3736	35	0.974912	62	0.974075
ENST00000337002.9	3:169966635-169998373	SEC62	SEC62 homolog, preprotein translocation factor	protein coding	1047	42	0.974907	50	0.950023
ENST00000252729.7	19:53991637-54012666	CACNG6	calcium voltage-gated channel auxiliary subunit gamma 6	protein coding	202	42	0.974806	43	0.921757
ENST00000379141.8	12:58872149-58920504	LRIG3	leucine rich repeats and immunoglobulin like domains 3	protein coding	3209	38	0.974721	61	0.98602
ENST00000615060.5	6:73489308-73525587	EEF1A1	eukaryotic translation elongation factor 1 alpha 1	protein coding	1750	317	0.974531	222	0.966426
ENST00000371225.4	1:58575433-58577252	TACSTD2	tumor associated calcium signal transducer 2	protein coding	824	195	0.974512	220	0.943216
ENST00000302754.6	19:12791486-12793315	JUNB	JunB proto-oncogene, AP-1 transcription factor subunit	protein coding	1318	82	0.974456	116	0.963948
ENST00000588454.6	19:12938578-12944489	CALR	calreticulin	protein coding	1108	149	0.974433	222	0.963459
ENST00000256015.5	12:92140278-92145846	BTG1	BTG anti-proliferation factor 1	protein coding	813	100	0.974422	168	0.971528
ENST00000296861.2	6:47231532-47309905	TNFRSF21	TNF receptor superfamily member 21	protein coding	966	66	0.97441	69	0.967621
ENST00000491404.2	6:73489308-73525587	EEF1A1	eukaryotic translation elongation factor 1 alpha 1	retained intron	1919	243	0.974346	148	0.972087
ENST00000372638.4	1:40861054-40862363	CITED4	Cbp/p300 interacting transactivator with Glu/Asp rich carboxy-terminal domain 4	protein coding	1050	76	0.97432	89	0.985903
ENST00000271526.9	1:156750610-156800815	PRCC	proline rich mitotic checkpoint control factor	protein coding	808	32	0.974303	41	0.972595
ENST00000282388.4	2:43222402-43226606	ZFP36L2	ZFP36 ring finger protein like 2	protein coding	2122	48	0.97427	96	0.987817
ENST00000450744.1	CHR_HSCHR6_MHC_APD_CTG1:31894767-31897281	HSPA1B	heat shock protein family A (Hsp70) member 1B	protein coding	2189	30	0.974235	60	0.96078
ENST00000372638.4	1:40861054-40862363	CITED4	Cbp/p300 interacting transactivator with Glu/Asp rich carboxy-terminal domain 4	protein coding	327	65	0.974135	77	0.96366
ENST00000337195.9	10:124984317-125161170	CTBP2	C-terminal binding protein 2	protein coding	1847	34	0.97409	39	0.909194
ENST00000367283.7	1:202007945-202017183	ELF3	E74 like ETS transcription factor 3	protein coding	1923	60	0.973999	104	0.985704
ENST00000672405.1	CHR_HG2111_PATCH:18397186-18411051	LDHA	lactate dehydrogenase A	protein coding	1214	202	0.973983	127	0.968066
ENST00000693319.1	14:49893079-49897054	ARF6	ADP ribosylation factor 6	protein coding	1141	31	0.973891	42	0.973931
ENST00000359651.7	1:202007945-202017183	ELF3	E74 like ETS transcription factor 3	protein coding	4636	95	0.973873	163	0.980844
ENST00000506437.1	17:50055968-50090481	ITGA3	integrin subunit alpha 3	retained intron	2437	30	0.973844	32	0.882647
ENST00000360876.9	7:2354086-2380745	EIF3B	eukaryotic translation initiation factor 3 subunit B	protein coding	2714	138	0.973809	118	0.983767
ENST00000408965.4	8:47736913-47738164	CEBPD	CCAAT enhancer binding protein delta	protein coding	876	32	0.973691	60	0.981171
ENST00000366835.8	1:225845536-225882380	TMEM63A	transmembrane protein 63A	protein coding	2959	46	0.973656	41	0.957024
ENST00000381083.9	7:45912245-45921874	IGFBP3	insulin like growth factor binding protein 3	protein coding	1603	54	0.973608	79	0.969484
ENST00000372458.8	1:43363398-43368074	ELOVL1	ELOVL fatty acid elongase 1	protein coding	1063	56	0.973511	58	0.95742
ENST00000225174.8	10:79347469-79355334	PPIF	peptidylprolyl isomerase F	protein coding	1076	74	0.973479	71	0.959629
ENST00000309268.11	6:73489308-73525587	EEF1A1	eukaryotic translation elongation factor 1 alpha 1	protein coding	1553	780	0.973456	488	0.972151
ENST00000381083.9	7:45912245-45921874	IGFBP3	insulin like growth factor binding protein 3	protein coding	1291	49	0.973311	80	0.983355
ENST00000282728.10	10:92689955-92695647	HHEX	hematopoietically expressed homeobox	protein coding	808	67	0.973288	72	0.943803
ENST00000245479.3	17:72121020-72126416	SOX9	SRY-box transcription factor 9	protein coding	1988	56	0.973283	84	0.961125
ENST00000372836.5	6:42929480-42939294	CNPY3	canopy FGF signaling regulator 3	protein coding	1297	32	0.973252	36	0.904016
ENST00000515800.6	5:87267883-87391931	RASA1	RAS p21 protein activator 1	nonsense mediated decay	4247	39	0.973236	40	0.919789
ENST00000260356.6	15:39581079-39599466	THBS1	thrombospondin 1	protein coding	4336	70	0.973193	75	0.980884
ENST00000320743.8	12:58872149-58920504	LRIG3	leucine rich repeats and immunoglobulin like domains 3	protein coding	3502	66	0.973143	53	0.94306
ENST00000301838.5	11:70203296-70207390	FADD	Fas associated via death domain	protein coding	840	39	0.973115	48	0.970025
ENST00000371253.7	6:46997708-47042350	ADGRF1	adhesion G protein-coupled receptor F1	protein coding	2516	48	0.97304	64	0.968945
ENST00000565644.5	16:87830023-87869507	SLC7A5	solute carrier family 7 member 5	protein coding	2738	77	0.973008	120	0.975653
ENST00000373812.8	1:28736621-28769775	YTHDF2	YTH N6-methyladenosine RNA binding protein 2	protein coding	1576	38	0.972934	44	0.934445
ENST00000616577.4	13:45333471-45341284	TPT1	tumor protein, translationally-controlled 1	protein coding	1401	89	0.972919	62	0.954396
ENST00000257570.9	12:121017763-121039242	OASL	2'-5'-oligoadenylate synthetase like	protein coding	1764	79	0.972909	570	0.974716
ENST00000272233.6	2:20447074-20449440	RHOB	ras homolog family member B	protein coding	1586	118	0.972859	171	0.974776
ENST00000292211.5	1:154548577-154559028	UBE2Q1	ubiquitin conjugating enzyme E2 Q1	protein coding	1515	45	0.972846	65	0.926815
ENST00000251413.8	17:42609641-42615238	TUBG1	tubulin gamma 1	protein coding	1528	58	0.972842	34	0.978292
ENST00000366609.4	1:234604269-234610178	IRF2BP2	interferon regulatory factor 2 binding protein 2	protein coding	2441	53	0.972792	71	0.902128
ENST00000450253.7	4:98879276-98929133	EIF4E	eukaryotic translation initiation factor 4E	protein coding	766	62	0.972786	68	0.990553
ENST00000287156.9	11:57551656-57568284	UBE2L6	ubiquitin conjugating enzyme E2 L6	protein coding	584	40	0.972752	328	0.98371
ENST00000244040.4	20:58309715-58367507	RAB22A	RAB22A, member RAS oncogene family	protein coding	1068	41	0.972744	35	0.977745
ENST00000331134.11	17:81556887-81648465	NPLOC4	NPL4 homolog, ubiquitin recognition factor	protein coding	2451	48	0.972719	34	0.952027
ENST00000613132.5	7:45912245-45921874	IGFBP3	insulin like growth factor binding protein 3	protein coding	1585	42	0.972498	61	0.971821
ENST00000621663.4	10:72216000-72235860	ANAPC16	anaphase promoting complex subunit 16	protein coding	878	83	0.972493	54	0.903452
ENST00000219473.12	16:84699986-84779922	USP10	ubiquitin specific peptidase 10	protein coding	713	35	0.972452	38	0.964605
ENST00000647912.1	1:54849627-54887195	DHCR24	24-dehydrocholesterol reductase	nonsense mediated decay	3181	58	0.972417	37	0.95608
ENST00000467132.5	14:94612384-94624055	SERPINA3	serpin family A member 3	protein coding	1663	152	0.972409	131	0.944129
ENST00000369633.6	1:112701127-112707434	RHOC	ras homolog family member C	protein coding	1008	57	0.97224	34	0.930385
ENST00000394166.8	15:96325938-96340263	NR2F2	nuclear receptor subfamily 2 group F member 2	protein coding	2275	32	0.972233	33	0.950796
ENST00000288607.3	7:1567332-1571005	PSMG3	proteasome assembly chaperone 3	protein coding	1196	44	0.972159	46	0.981039
ENST00000273047.9	3:19947097-19985175	RAB5A	RAB5A, member RAS oncogene family	protein coding	500	33	0.972118	48	0.91717
ENST00000323571.9	17:40219304-40284136	WIPF2	WAS/WASL interacting protein family member 2	protein coding	2015	30	0.972108	35	0.982439
ENST00000379141.8	12:58872149-58920504	LRIG3	leucine rich repeats and immunoglobulin like domains 3	protein coding	3245	43	0.972012	63	0.896166
ENST00000568717.1	16:74296814-74306288	PSMD7	proteasome 26S subunit, non-ATPase 7	nonsense mediated decay	1173	30	0.972012	36	0.958309
ENST00000296861.2	6:47231532-47309905	TNFRSF21	TNF receptor superfamily member 21	protein coding	677	64	0.971824	67	0.960096
ENST00000373812.8	1:28736621-28769775	YTHDF2	YTH N6-methyladenosine RNA binding protein 2	protein coding	1614	39	0.971798	43	0.940892
ENST00000320676.11	X:136848004-136880764	RBMX	RNA binding motif protein X-linked	protein coding	1350	82	0.971745	65	0.984874
ENST00000056233.4	7:26152198-26187137	NFE2L3	nuclear factor, erythroid 2 like 3	protein coding	2538	77	0.971691	159	0.969926
ENST00000375571.6	20:32819954-32850405	MAPRE1	microtubule associated protein RP/EB family member 1	protein coding	1227	138	0.971665	115	0.933275
ENST00000450236.2	CHR_HSCHR6_MHC_MANN_CTG1:30787857-30789212	IER3	immediate early response 3	protein coding	599	44	0.971602	36	0.995709
ENST00000512914.1	4:6640091-6642729	MRFAP1	Morf4 family associated protein 1	retained intron	1522	40	0.971572	30	0.97487
ENST00000261622.5	16:87830023-87869507	SLC7A5	solute carrier family 7 member 5	protein coding	3427	185	0.971571	210	0.972649
ENST00000677048.1	19:49487510-49493057	RPL13A	ribosomal protein L13a	retained intron	1333	49	0.97156	43	0.883092
ENST00000340958.4	7:73799542-73832690	CLDN4	claudin 4	protein coding	952	160	0.971557	247	0.948112
ENST00000296129.6	3:45082277-45146422	CDCP1	CUB domain containing protein 1	protein coding	4655	39	0.971522	47	0.98018
ENST00000002596.6	4:11393150-11429564	HS3ST1	heparan sulfate-glucosamine 3-sulfotransferase 1	protein coding	909	77	0.971499	110	0.912627
ENST00000359591.9	14:22871740-22881713	LRP10	LDL receptor related protein 10	protein coding	1859	53	0.971471	60	0.976534
ENST00000617316.2	12:121626550-121642677	ORAI1	ORAI calcium release-activated calcium modulator 1	protein coding	1177	34	0.97145	31	0.974386
ENST00000368277.3	1:156212993-156240042	PMF1	polyamine modulated factor 1	protein coding	765	34	0.971421	32	0.844882
ENST00000261813.9	5:140245035-140303113	PFDN1	prefoldin subunit 1	protein coding	1074	77	0.971416	75	0.883591
ENST00000358154.8	16:21597218-21657471	METTL9	methyltransferase like 9	protein coding	1414	77	0.971402	58	0.991105
ENST00000632236.1	CHR_HSCHR17_7_CTG4:38531022-38535831	CISD3	CDGSH iron sulfur domain 3	processed transcript	834	30	0.971358	34	0.899641
ENST00000648319.1	19:43766533-43780976	KCNN4	potassium calcium-activated channel subfamily N member 4	protein coding	1712	90	0.971338	81	0.985469
ENST00000602911.5	19:38374550-38383824	PSMD8	proteasome 26S subunit, non-ATPase 8	protein coding	975	48	0.971319	56	0.974811
ENST00000424880.2	3:128051641-128071683	SEC61A1	SEC61 translocon subunit alpha 1	protein coding	2105	45	0.97129	53	0.947493
ENST00000331563.7	11:392614-404908	PKP3	plakophilin 3	protein coding	2351	30	0.971219	38	0.912726
ENST00000341394.9	11:34051731-34102610	CAPRIN1	cell cycle associated protein 1	protein coding	2389	64	0.971077	65	0.944924
ENST00000379141.8	12:58872149-58920504	LRIG3	leucine rich repeats and immunoglobulin like domains 3	protein coding	3117	41	0.971076	65	0.979767
ENST00000620552.4	1:1020120-1056118	AGRN	agrin	protein coding	6586	56	0.971059	58	0.961726
ENST00000456397.7	8:38988808-38996824	TM2D2	TM2 domain containing 2	protein coding	865	64	0.970897	77	0.982684
ENST00000378026.5	12:106237881-106304279	CKAP4	cytoskeleton associated protein 4	protein coding	1815	107	0.970807	179	0.986377
ENST00000278742.6	11:130159782-130210362	ST14	ST14 transmembrane serine protease matriptase	protein coding	3224	130	0.970702	153	0.990571
ENST00000303004.5	20:50190830-50192668	CEBPB	CCAAT enhancer binding protein beta	protein coding	1611	166	0.970689	351	0.982154
ENST00000396290.2	2:8678845-8684461	ID2	inhibitor of DNA binding 2	protein coding	710	51	0.970636	45	0.988489
ENST00000478753.5	16:30443631-30445874	SEPHS2	selenophosphate synthetase 2	protein coding	506	47	0.970585	50	0.983916
ENST00000375533.6	10:28677510-28682932	BAMBI	BMP and activin membrane bound inhibitor	protein coding	87	35	0.970547	41	0.885482
ENST00000408965.4	8:47736913-47738164	CEBPD	CCAAT enhancer binding protein delta	protein coding	976	33	0.970414	57	0.976833
ENST00000361114.10	10:72367340-72626131	MICU1	mitochondrial calcium uptake 1	protein coding	1480	32	0.970269	35	0.967431
ENST00000617811.5	17:37686431-37745059	HNF1B	HNF1 homeobox B	protein coding	2566	48	0.970182	50	0.97061
ENST00000373116.6	1:36455718-36464384	MRPS15	mitochondrial ribosomal protein S15	protein coding	837	74	0.970158	84	0.97878
ENST00000415826.3	11:63573195-63616883	PLAAT3	phospholipase A and acyltransferase 3	protein coding	602	136	0.970032	155	0.983611
ENST00000243253.8	3:128051641-128071683	SEC61A1	SEC61 translocon subunit alpha 1	protein coding	2112	106	0.969959	124	0.96717
ENST00000244496.6	6:43021623-43034156	RRP36	ribosomal RNA processing 36	protein coding	1141	54	0.969881	59	0.969589
ENST00000619204.4	17:81932384-81942412	PYCR1	pyrroline-5-carboxylate reductase 1	protein coding	1604	42	0.969793	43	0.897984
ENST00000343242.9	7:1530702-1543043	MAFK	MAF bZIP transcription factor K	protein coding	2745	35	0.969784	41	0.975415
ENST00000316292.13	6:73489308-73525587	EEF1A1	eukaryotic translation elongation factor 1 alpha 1	protein coding	2482	367	0.969625	262	0.970954
ENST00000252603.7	19:17511636-17521288	PGLS	6-phosphogluconolactonase	protein coding	977	60	0.969612	54	0.889676
ENST00000450236.2	CHR_HSCHR6_MHC_MANN_CTG1:30787857-30789212	IER3	immediate early response 3	protein coding	908	66	0.969504	55	0.917002
ENST00000243253.8	3:128051641-128071683	SEC61A1	SEC61 translocon subunit alpha 1	protein coding	2429	120	0.969457	149	0.944515
ENST00000372014.5	6:44113451-44127452	MRPL14	mitochondrial ribosomal protein L14	protein coding	592	189	0.969436	179	0.983833
ENST00000677236.1	6:73489308-73525587	EEF1A1	eukaryotic translation elongation factor 1 alpha 1	protein coding	1592	97	0.969276	75	0.839452
ENST00000320027.10	13:31134973-31162388	HSPH1	heat shock protein family H (Hsp110) member 1	protein coding	2889	36	0.96925	31	0.930068
ENST00000413687.3	1:200891048-200915742	INAVA	innate immunity activator	protein coding	3575	84	0.969214	70	0.974071
ENST00000374492.8	20:35115364-35147336	EDEM2	ER degradation enhancing alpha-mannosidase like protein 2	protein coding	1577	30	0.969077	31	0.924459
ENST00000565644.5	16:87830023-87869507	SLC7A5	solute carrier family 7 member 5	protein coding	1670	49	0.969071	88	0.988493
ENST00000254351.9	2:20200797-20225433	SDC1	syndecan 1	protein coding	2525	83	0.969063	37	0.951786
ENST00000433892.6	11:35138882-35232402	CD44	CD44 molecule (Indian blood group)	protein coding	739	38	0.969001	32	0.926236
ENST00000360981.8	20:45406057-45410610	DBNDD2	dysbindin domain containing 2	protein coding	697	38	0.968977	32	0.95767
ENST00000584601.5	17:39687914-39730426	ERBB2	erb-b2 receptor tyrosine kinase 2	protein coding	4722	41	0.968962	36	0.999114
ENST00000336615.9	11:818914-825573	PNPLA2	patatin like phospholipase domain containing 2	protein coding	1773	59	0.968915	44	0.983816
ENST00000373970.4	10:52314281-52318042	DKK1	dickkopf WNT signaling pathway inhibitor 1	protein coding	844	87	0.968798	94	0.942206
ENST00000302754.6	19:12791486-12793315	JUNB	JunB proto-oncogene, AP-1 transcription factor subunit	protein coding	258	75	0.968779	112	0.975718
ENST00000360541.10	5:138506095-138543236	ETF1	eukaryotic translation termination factor 1	protein coding	1586	38	0.968771	37	0.987937
ENST00000361114.10	10:72367340-72626131	MICU1	mitochondrial calcium uptake 1	protein coding	1628	34	0.968766	33	0.991629
ENST00000340958.4	7:73799542-73832690	CLDN4	claudin 4	protein coding	1013	124	0.96873	173	0.971702
ENST00000278742.6	11:130159782-130210362	ST14	ST14 transmembrane serine protease matriptase	protein coding	2738	102	0.968633	122	0.955228
ENST00000265896.10	8:124998497-125022283	SQLE	squalene epoxidase	protein coding	955	74	0.968533	32	0.942204
ENST00000400052.7	CHR_HSCHR6_MHC_QBL_CTG1:31720799-31729989	CLIC1	chloride intracellular channel 1	protein coding	1071	58	0.968386	68	0.972748
ENST00000613132.5	7:45912245-45921874	IGFBP3	insulin like growth factor binding protein 3	protein coding	1124	32	0.968381	44	0.995486
ENST00000303961.9	19:40798996-40808434	EGLN2	egl-9 family hypoxia inducible factor 2	protein coding	2000	30	0.968366	43	0.9669
ENST00000317508.11	16:31131433-31135727	PRSS8	serine protease 8	protein coding	1370	94	0.968326	127	0.974469
ENST00000696046.1	22:21549447-21624034	UBE2L3	ubiquitin conjugating enzyme E2 L3	nonsense mediated decay	695	44	0.968312	53	0.979287
ENST00000495333.6	6:73489308-73525587	EEF1A1	eukaryotic translation elongation factor 1 alpha 1	retained intron	1661	329	0.968282	196	0.9921
ENST00000613478.2	17:38730341-38735605	CISD3	CDGSH iron sulfur domain 3	protein coding	499	38	0.968244	30	0.843513
ENST00000220003.14	15:74782080-74803197	CSK	C-terminal Src kinase	protein coding	2095	40	0.968185	35	0.976674
ENST00000345057.9	16:67154185-67159909	TRADD	TNFRSF1A associated via death domain	protein coding	1106	41	0.967901	55	0.986737
ENST00000267984.4	15:81000923-81005788	TLNRD1	talin rod domain containing 1	protein coding	2658	53	0.967865	91	0.882961
ENST00000371225.4	1:58575433-58577252	TACSTD2	tumor associated calcium signal transducer 2	protein coding	782	197	0.967737	213	0.977914
ENST00000367602.8	1:180154869-180204030	QSOX1	quiescin sulfhydryl oxidase 1	protein coding	2744	111	0.967735	88	0.913586
ENST00000264144.5	1:183186238-183245127	LAMC2	laminin subunit gamma 2	protein coding	3931	247	0.967698	178	0.952079
ENST00000368589.5	1:153974269-153977674	JTB	jumping translocation breakpoint	protein coding	1113	100	0.967607	91	0.970978
ENST00000478753.5	16:30443631-30445874	SEPHS2	selenophosphate synthetase 2	protein coding	1899	71	0.967588	82	0.929146
ENST00000333274.11	5:107376894-107670937	EFNA5	ephrin A5	protein coding	4282	39	0.967497	30	0.990499
ENST00000373314.7	9:127505339-127578989	NIBAN2	niban apoptosis regulator 2	protein coding	3467	73	0.967472	65	0.986303
ENST00000367602.8	1:180154869-180204030	QSOX1	quiescin sulfhydryl oxidase 1	protein coding	1667	52	0.967449	45	0.988982
ENST00000261735.4	12:112013348-112023449	ERP29	endoplasmic reticulum protein 29	protein coding	414	84	0.967282	71	0.970732
ENST00000372836.5	6:42929480-42939294	CNPY3	canopy FGF signaling regulator 3	protein coding	1187	45	0.967268	51	0.987441
ENST00000303151.5	7:100706121-100707486	POP7	POP7 homolog, ribonuclease P/MRP subunit	protein coding	732	44	0.967186	46	0.986495
ENST00000290949.8	16:67438014-67481181	ATP6V0D1	ATPase H+ transporting V0 subunit d1	protein coding	1297	63	0.967118	52	0.975715
ENST00000273480.4	3:141738249-141747560	RNF7	ring finger protein 7	protein coding	521	99	0.967066	111	0.974212
ENST00000309156.9	17:39737927-39747291	GRB7	growth factor receptor bound protein 7	protein coding	1916	499	0.967043	543	0.943591
ENST00000271843.9	1:153974269-153977674	JTB	jumping translocation breakpoint	protein coding	927	88	0.967013	96	0.966808
ENST00000267202.7	12:122865330-122896127	VPS37B	VPS37B subunit of ESCRT-I	protein coding	566	48	0.966982	47	0.979645
ENST00000448552.7	16:69118010-69132588	CHTF8	chromosome transmission fidelity factor 8	protein coding	2677	33	0.966962	32	0.937763
ENST00000264832.8	19:10271093-10286615	ICAM1	intercellular adhesion molecule 1	protein coding	1601	36	0.96696	45	0.95703
ENST00000303575.9	14:75131469-75176612	TMED10	transmembrane p24 trafficking protein 10	protein coding	630	62	0.966948	64	0.977629
ENST00000295702.9	1:156009048-156020951	SSR2	signal sequence receptor subunit 2	protein coding	952	177	0.966919	172	0.978917
ENST00000230895.11	5:10679230-10761234	DAP	death associated protein	protein coding	1305	111	0.966849	102	0.97379
ENST00000375784.8	6:31730581-31739763	CLIC1	chloride intracellular channel 1	protein coding	1034	129	0.966789	113	0.981523
ENST00000268802.10	16:69741871-69754926	NOB1	NIN1 (RPN12) binding protein 1 homolog	protein coding	1422	67	0.966738	71	0.981494
ENST00000356000.7	11:63681446-63759891	RTN3	reticulon 3	protein coding	1141	58	0.966727	40	0.969775
ENST00000392369.6	12:130872037-130877678	RAN	RAN, member RAS oncogene family	protein coding	1424	343	0.966669	323	0.95473
ENST00000188376.9	12:98593591-98606379	SLC25A3	solute carrier family 25 member 3	protein coding	1461	248	0.966565	222	0.979736
ENST00000309862.10	17:39671122-39696797	PGAP3	post-GPI attachment to proteins phospholipase 3	retained intron	1607	111	0.966495	79	0.98349
ENST00000403532.7	22:28794555-28800597	XBP1	X-box binding protein 1	protein coding	1163	64	0.966424	119	0.829776
ENST00000330843.9	8:37858618-37899497	RAB11FIP1	RAB11 family interacting protein 1	protein coding	6865	42	0.96638	49	0.980281
ENST00000315970.12	12:57693955-57721557	OS9	OS9 endoplasmic reticulum lectin	protein coding	2081	58	0.96638	65	0.98561
ENST00000296252.9	3:185506262-185552588	LIPH	lipase H	protein coding	1830	32	0.966339	47	0.988455
ENST00000226230.8	17:28319200-28328685	TMEM97	transmembrane protein 97	protein coding	433	38	0.966338	41	0.978704
ENST00000368685.6	1:153658703-153661852	SNAPIN	SNAP associated protein	protein coding	468	50	0.966337	41	0.962035
ENST00000269571.10	17:39687914-39730426	ERBB2	erb-b2 receptor tyrosine kinase 2	protein coding	3893	682	0.966279	659	0.965135
ENST00000252485.8	19:44846175-44889223	NECTIN2	nectin cell adhesion molecule 2	protein coding	1797	30	0.966271	50	0.950032
ENST00000366609.4	1:234604269-234610178	IRF2BP2	interferon regulatory factor 2 binding protein 2	protein coding	2448	35	0.966228	55	0.916884
ENST00000244496.6	6:43021623-43034156	RRP36	ribosomal RNA processing 36	protein coding	959	69	0.96606	80	0.948803
ENST00000391548.1	CHR_HSCHR6_MHC_COX_CTG1:31815107-31817630	HSPA1B	heat shock protein family A (Hsp70) member 1B	protein coding	2189	194	0.965939	274	0.970407
ENST00000263277.8	19:47713422-47743134	EHD2	EH domain containing 2	protein coding	3119	49	0.965904	38	0.976472
ENST00000340958.4	7:73799542-73832690	CLDN4	claudin 4	protein coding	68	102	0.96583	157	0.960368
ENST00000388712.7	9:86026146-86100173	GOLM1	golgi membrane protein 1	protein coding	1903	39	0.96582	38	0.942044
ENST00000247020.9	17:28648346-28662189	SDF2	stromal cell derived factor 2	protein coding	888	48	0.965677	44	0.970576
ENST00000421351.4	6:138088505-138107419	PERP	p53 apoptosis effector related to PMP22	protein coding	704	135	0.965648	112	0.984329
ENST00000377843.8	5:149492982-149551471	CSNK1A1	casein kinase 1 alpha 1	protein coding	1620	30	0.965576	38	0.952576
ENST00000320031.13	17:50055968-50090481	ITGA3	integrin subunit alpha 3	protein coding	3868	64	0.965565	69	0.985154
ENST00000591778.5	17:78971238-78979947	LGALS3BP	galectin 3 binding protein	protein coding	1619	63	0.96546	144	0.965602
ENST00000684293.1	2:172427354-172506459	ITGA6	integrin subunit alpha 6	protein coding	3705	59	0.965435	45	0.983365
ENST00000343242.9	7:1530702-1543043	MAFK	MAF bZIP transcription factor K	protein coding	3037	39	0.965396	48	0.919978
ENST00000367569.4	6:144094884-144095573	SF3B5	splicing factor 3b subunit 5	protein coding	339	132	0.965371	90	0.977451
ENST00000217233.9	20:362835-397559	TRIB3	tribbles pseudokinase 3	protein coding	1564	37	0.965342	87	0.97631
ENST00000249014.5	22:37560480-37569405	CDC42EP1	CDC42 effector protein 1	protein coding	361	58	0.965102	58	0.953352
ENST00000378669.5	2:42333546-42425088	COX7A2L	cytochrome c oxidase subunit 7A2 like	protein coding	1191	55	0.965081	38	0.992468
ENST00000258383.4	2:223957463-223967714	MRPL44	mitochondrial ribosomal protein L44	protein coding	398	33	0.965006	34	0.971714
ENST00000248342.9	19:38619082-38636955	EIF3K	eukaryotic translation initiation factor 3 subunit K	protein coding	581	110	0.964969	86	0.923914
ENST00000219313.9	16:74296814-74306288	PSMD7	proteasome 26S subunit, non-ATPase 7	protein coding	701	82	0.964936	73	0.983252
ENST00000681658.1	15:64155740-64163134	PPIB	peptidylprolyl isomerase B	protein coding	722	53	0.964891	42	0.989684
ENST00000530705.6	13:45333471-45341284	TPT1	tumor protein, translationally-controlled 1	protein coding	973	89	0.964669	86	0.973468
ENST00000467132.5	14:94612384-94624055	SERPINA3	serpin family A member 3	protein coding	1600	108	0.964515	97	0.975149
ENST00000456397.7	8:38988808-38996824	TM2D2	TM2 domain containing 2	protein coding	625	62	0.964461	68	0.977128
ENST00000265395.7	7:27525442-27662883	HIBADH	3-hydroxyisobutyrate dehydrogenase	protein coding	1652	56	0.964044	62	0.953065
ENST00000292211.5	1:154548577-154559028	UBE2Q1	ubiquitin conjugating enzyme E2 Q1	protein coding	1561	44	0.963923	68	0.9761
ENST00000162749.7	12:6328757-6342114	TNFRSF1A	TNF receptor superfamily member 1A	protein coding	1569	38	0.963889	44	0.970022
ENST00000354293.10	19:49767001-49807114	AP2A1	adaptor related protein complex 2 subunit alpha 1	protein coding	3052	32	0.963859	32	0.961342
ENST00000678702.1	6:73489308-73525587	EEF1A1	eukaryotic translation elongation factor 1 alpha 1	protein coding	1631	76	0.963786	51	0.960886
ENST00000242577.11	12:120469850-120498493	DYNLL1	dynein light chain LC8-type 1	protein coding	389	275	0.963722	259	0.959264
ENST00000673204.1	CHR_HG2111_PATCH:18397186-18411051	LDHA	lactate dehydrogenase A	protein coding	1473	104	0.963716	59	0.964223
ENST00000371269.9	1:54849627-54887195	DHCR24	24-dehydrocholesterol reductase	protein coding	2456	83	0.963622	50	0.950438
ENST00000355527.8	11:71428193-71452868	DHCR7	7-dehydrocholesterol reductase	protein coding	2200	44	0.96349	32	0.955187
ENST00000406381.6	17:39687914-39730426	ERBB2	erb-b2 receptor tyrosine kinase 2	protein coding	4333	655	0.963463	590	0.986346
ENST00000253047.7	19:47045909-47048624	TMEM160	transmembrane protein 160	protein coding	623	71	0.963445	62	0.960671
ENST00000370487.5	20:62796473-62801729	MRGBP	MRG domain binding protein	protein coding	851	40	0.96342	46	0.961436
ENST00000267202.7	12:122865330-122896127	VPS37B	VPS37B subunit of ESCRT-I	protein coding	2397	74	0.963343	71	0.979183
ENST00000569669.6	8:144262045-144291438	BOP1	BOP1 ribosomal biogenesis factor	protein coding	2289	40	0.96325	51	0.955531
ENST00000416884.2	CHR_HSCHR6_MHC_DBB_CTG1:30733457-30734812	IER3	immediate early response 3	protein coding	599	32	0.963196	32	0.990033
ENST00000014914.6	12:12891559-12917937	GPRC5A	G protein-coupled receptor class C group 5 member A	protein coding	1156	163	0.963131	245	0.924664
ENST00000678703.1	6:73489308-73525587	EEF1A1	eukaryotic translation elongation factor 1 alpha 1	protein coding	1544	68	0.963096	44	0.977867
ENST00000301012.8	16:88651935-88663161	MVD	mevalonate diphosphate decarboxylase	protein coding	1296	47	0.96302	31	0.983481
ENST00000317089.10	16:46955362-46973674	DNAJA2	DnaJ heat shock protein family (Hsp40) member A2	protein coding	1444	52	0.963009	71	0.960911
ENST00000282388.4	2:43222402-43226606	ZFP36L2	ZFP36 ring finger protein like 2	protein coding	1830	36	0.962948	62	0.996752
ENST00000372422.7	6:43511832-43516985	YIPF3	Yip1 domain family member 3	protein coding	1239	44	0.962882	36	0.991941
ENST00000458198.3	5:134402065-134411881	CDKN2AIPNL	CDKN2A interacting protein N-terminal like	protein coding	514	45	0.962826	36	0.95872
ENST00000357429.10	7:996986-1138260	C7orf50	chromosome 7 open reading frame 50	protein coding	932	55	0.96275	53	0.9784
ENST00000312419.8	11:67350772-67356972	POLD4	DNA polymerase delta 4, accessory subunit	protein coding	854	47	0.962748	32	0.989319
ENST00000285279.10	7:55436056-55572988	VOPP1	VOPP1 WW domain binding protein	protein coding	2307	55	0.962725	39	0.935886
ENST00000056233.4	7:26152198-26187137	NFE2L3	nuclear factor, erythroid 2 like 3	protein coding	1304	34	0.962638	82	0.954596
ENST00000234091.8	2:8678845-8684461	ID2	inhibitor of DNA binding 2	protein coding	1488	33	0.962631	43	0.953483
ENST00000282388.4	2:43222402-43226606	ZFP36L2	ZFP36 ring finger protein like 2	protein coding	1897	42	0.962552	64	0.947914
ENST00000344034.5	2:27381195-27409591	PPM1G	protein phosphatase, Mg2+/Mn2+ dependent 1G	protein coding	1866	38	0.962525	42	0.881923
ENST00000383560.4	CHR_HSCHR6_MHC_QBL_CTG1:30732716-30734071	IER3	immediate early response 3	protein coding	908	47	0.962505	50	0.927708
ENST00000392446.10	17:78991716-79009867	CANT1	calcium activated nucleotidase 1	protein coding	3067	37	0.962497	59	0.925118
ENST00000258341.5	1:183023420-183145592	LAMC1	laminin subunit gamma 1	protein coding	5018	56	0.962382	49	0.979134
ENST00000359470.6	1:207018522-207032756	C1orf116	chromosome 1 open reading frame 116	protein coding	693	41	0.962289	35	0.818097
ENST00000470180.2	1:154206696-154220637	C1orf43	chromosome 1 open reading frame 43	nonsense mediated decay	1127	44	0.96228	58	0.982824
ENST00000339083.12	1:112701127-112707434	RHOC	ras homolog family member C	protein coding	834	120	0.962242	100	0.906549
ENST00000219473.12	16:84699986-84779922	USP10	ubiquitin specific peptidase 10	protein coding	741	34	0.962221	40	0.943495
ENST00000316731.13	7:6794134-6826770	CCZ1B	CCZ1 homolog B, vacuolar protein trafficking and biogenesis associated	protein coding	1609	75	0.962148	48	0.974953
ENST00000336138.4	8:142727223-142736927	THEM6	thioesterase superfamily member 6	protein coding	297	42	0.962084	31	0.9743
ENST00000372994.2	9:128160265-128163924	BBLN	bublin coiled coil protein	protein coding	418	135	0.962072	96	0.909109
ENST00000399035.7	7:35800932-35907110	SEPTIN7	septin 7	protein coding	1594	37	0.962071	38	0.913023
ENST00000619304.4	20:38926312-38953106	FAM83D	family with sequence similarity 83 member D	protein coding	1461	31	0.962045	30	0.952739
ENST00000416884.2	CHR_HSCHR6_MHC_DBB_CTG1:30733457-30734812	IER3	immediate early response 3	protein coding	908	53	0.961975	55	0.955885
ENST00000260356.6	15:39581079-39599466	THBS1	thrombospondin 1	protein coding	3826	58	0.961727	59	0.983682
ENST00000339464.9	22:45920366-45977162	WNT7B	Wnt family member 7B	protein coding	3051	30	0.961698	33	0.80669
ENST00000368149.3	6:129576132-129710177	ARHGAP18	Rho GTPase activating protein 18	protein coding	2118	48	0.961678	46	0.96932
ENST00000332499.4	17:45148475-45152099	HEXIM1	HEXIM P-TEFb complex subunit 1	protein coding	1748	33	0.961518	45	0.929466
ENST00000331523.7	6:73489308-73525587	EEF1A1	eukaryotic translation elongation factor 1 alpha 1	protein coding	1854	311	0.961487	190	0.978326
ENST00000223324.3	7:42932376-42948958	MRPL32	mitochondrial ribosomal protein L32	protein coding	477	37	0.961473	47	0.989687
ENST00000367342.8	1:200891048-200915742	INAVA	innate immunity activator	protein coding	3786	35	0.961433	45	0.875379
ENST00000261507.11	4:165327667-165343164	MSMO1	methylsterol monooxygenase 1	protein coding	951	79	0.961417	56	0.958217
ENST00000565644.5	16:87830023-87869507	SLC7A5	solute carrier family 7 member 5	protein coding	2854	91	0.96135	141	0.967718
ENST00000393078.5	14:94612384-94624055	SERPINA3	serpin family A member 3	protein coding	571	340	0.961318	316	0.971456
ENST00000426263.10	1:42925353-42958893	SLC2A1	solute carrier family 2 member 1	protein coding	1772	72	0.961186	55	0.976486
ENST00000291295.14	19:46601074-46610782	CALM3	calmodulin 3	protein coding	1097	116	0.960885	90	0.980145
ENST00000300093.9	16:23677656-23690367	PLK1	polo like kinase 1	protein coding	1876	96	0.960825	70	0.890471
ENST00000272233.6	2:20447074-20449440	RHOB	ras homolog family member B	protein coding	1629	178	0.960627	271	0.923315
ENST00000396049.5	2:74152528-74178898	MOB1A	MOB kinase activator 1A	protein coding	3803	63	0.960572	44	0.860304
ENST00000382952.8	4:1211445-1249953	CTBP1	C-terminal binding protein 1	protein coding	1799	43	0.960555	39	0.968354
ENST00000593829.6	19:18306236-18323112	LSM4	LSM4 homolog, U6 small nuclear RNA and mRNA degradation associated	protein coding	867	54	0.960543	42	0.962159
ENST00000588815.5	19:36139953-36150353	CAPNS1	calpain small subunit 1	protein coding	1162	72	0.960533	69	0.82717
ENST00000318443.10	15:73683966-73714514	CD276	CD276 molecule	protein coding	3215	41	0.960337	39	0.845711
ENST00000351193.7	3:161104696-161253532	NMD3	NMD3 ribosome export adaptor	protein coding	1645	34	0.96032	33	0.955439
ENST00000257570.9	12:121017763-121039242	OASL	2'-5'-oligoadenylate synthetase like	protein coding	1863	77	0.960313	598	0.936222
ENST00000269122.8	17:59619689-59696956	CLTC	clathrin heavy chain	protein coding	5385	42	0.959967	30	0.940898
ENST00000262776.8	17:78971238-78979947	LGALS3BP	galectin 3 binding protein	protein coding	1877	229	0.959874	706	0.971378
ENST00000228251.9	12:10699089-10723323	YBX3	Y-box binding protein 3	protein coding	1478	154	0.959836	153	0.926774
ENST00000460851.6	3:150546678-150586016	EIF2A	eukaryotic translation initiation factor 2A	protein coding	994	49	0.959834	41	0.974535
ENST00000056233.4	7:26152198-26187137	NFE2L3	nuclear factor, erythroid 2 like 3	protein coding	2103	54	0.959834	110	0.969853
ENST00000252809.3	19:18374731-18389176	GDF15	growth differentiation factor 15	protein coding	1126	30	0.95983	112	0.932432
ENST00000646664.1	7:5526409-5563902	ACTB	actin beta	protein coding	1217	805	0.95981	828	0.910542
ENST00000216037.10	22:28794555-28800597	XBP1	X-box binding protein 1	protein coding	1112	62	0.959737	91	0.957202
ENST00000249042.8	22:37010859-37020183	TST	thiosulfate sulfurtransferase	protein coding	133	49	0.959695	56	0.990575
ENST00000367600.5	1:180154869-180204030	QSOX1	quiescin sulfhydryl oxidase 1	protein coding	1983	44	0.959673	42	0.917639
ENST00000250448.5	14:37589552-37596059	FOXA1	forkhead box A1	protein coding	1705	31	0.959653	32	0.977303
ENST00000540430.5	11:18394560-18408425	LDHA	lactate dehydrogenase A	protein coding	1485	104	0.959578	67	0.920531
ENST00000369660.9	X:154483717-154486615	UBL4A	ubiquitin like 4A	protein coding	1746	45	0.959248	49	0.970289
ENST00000455918.2	6:73489308-73525587	EEF1A1	eukaryotic translation elongation factor 1 alpha 1	protein coding	1889	77	0.95919	49	0.963126
ENST00000435050.1	7:73799542-73832690	CLDN4	claudin 4	protein coding	3426	42	0.959093	47	0.973294
ENST00000249075.4	22:30240453-30246759	LIF	LIF interleukin 6 family cytokine	protein coding	3061	31	0.959053	47	0.953244
ENST00000291386.4	1:1541673-1574863	SSU72	SSU72 homolog, RNA polymerase II CTD phosphatase	protein coding	528	119	0.959044	118	0.800254
ENST00000359651.7	1:202007945-202017183	ELF3	E74 like ETS transcription factor 3	protein coding	4342	77	0.959024	125	0.951307
ENST00000257831.8	11:34621093-34663288	EHF	ETS homologous factor	protein coding	4437	87	0.958951	109	0.968865
ENST00000217233.9	20:362835-397559	TRIB3	tribbles pseudokinase 3	protein coding	1427	34	0.958926	67	0.983417
ENST00000410062.9	2:180967248-181076585	UBE2E3	ubiquitin conjugating enzyme E2 E3	protein coding	1101	50	0.95891	31	0.98533
ENST00000680158.1	15:64155740-64163134	PPIB	peptidylprolyl isomerase B	nonsense mediated decay	980	242	0.958897	286	0.979576
ENST00000304916.4	8:126552443-126558478	LRATD2	LRAT domain containing 2	protein coding	4931	117	0.958887	119	0.971384
ENST00000467132.5	14:94612384-94624055	SERPINA3	serpin family A member 3	protein coding	1654	162	0.958858	140	0.958958
ENST00000309311.7	19:3976056-3985463	EEF2	eukaryotic translation elongation factor 2	protein coding	2746	403	0.958789	393	0.95
ENST00000488500.2	6:73489308-73525587	EEF1A1	eukaryotic translation elongation factor 1 alpha 1	retained intron	1594	564	0.958682	326	0.89583
ENST00000289382.8	2:101252886-101270316	CNOT11	CCR4-NOT transcription complex subunit 11	protein coding	1760	33	0.9586	37	0.92445
ENST00000303151.5	7:100706121-100707486	POP7	POP7 homolog, ribonuclease P/MRP subunit	protein coding	626	39	0.958523	44	0.968512
ENST00000217233.9	20:362835-397559	TRIB3	tribbles pseudokinase 3	protein coding	2129	46	0.958494	106	0.89517
ENST00000344843.12	1:1401909-1407293	MRPL20	mitochondrial ribosomal protein L20	protein coding	529	84	0.958459	55	0.976616
ENST00000381086.9	7:45912245-45921874	IGFBP3	insulin like growth factor binding protein 3	protein coding	1294	30	0.958406	32	0.960232
ENST00000274311.3	5:52787916-52804044	PELO	pelota mRNA surveillance and ribosome rescue factor	protein coding	2208	40	0.958351	57	0.936296
ENST00000394231.8	17:39728496-39730532	MIEN1	migration and invasion enhancer 1	protein coding	395	944	0.958319	934	0.890732
ENST00000262768.11	17:78852977-78925387	TIMP2	TIMP metallopeptidase inhibitor 2	protein coding	1986	56	0.958255	46	0.963211
ENST00000359591.9	14:22871740-22881713	LRP10	LDL receptor related protein 10	protein coding	1592	51	0.958247	56	0.905028
ENST00000254799.11	4:70815783-70839897	GRSF1	G-rich RNA sequence binding factor 1	protein coding	1667	40	0.958149	41	0.977647
ENST00000651234.1	1:1020120-1056118	AGRN	agrin	protein coding	6441	31	0.958056	43	0.983287
ENST00000300026.4	15:64155740-64163134	PPIB	peptidylprolyl isomerase B	protein coding	823	128	0.957961	157	0.939182
ENST00000296861.2	6:47231532-47309905	TNFRSF21	TNF receptor superfamily member 21	protein coding	881	68	0.957915	73	0.9583
ENST00000309594.5	13:21176658-21179084	MRPL57	mitochondrial ribosomal protein L57	protein coding	446	73	0.957908	50	0.931354
ENST00000393892.8	17:41966763-41977740	CNP	2',3'-cyclic nucleotide 3' phosphodiesterase	protein coding	212	36	0.957683	66	0.971009
ENST00000245479.3	17:72121020-72126416	SOX9	SRY-box transcription factor 9	protein coding	2273	61	0.957527	111	0.967024
ENST00000225174.8	10:79347469-79355334	PPIF	peptidylprolyl isomerase F	protein coding	929	67	0.957427	70	0.906119
ENST00000391555.1	CHR_HSCHR6_MHC_QBL_CTG1:31817974-31820498	HSPA1B	heat shock protein family A (Hsp70) member 1B	protein coding	2197	80	0.957389	139	0.928008
ENST00000389614.6	14:64939152-64942746	GPX2	glutathione peroxidase 2	protein coding	599	34	0.957258	47	0.959866
ENST00000553522.1	14:64939152-64942746	GPX2	glutathione peroxidase 2	nonsense mediated decay	805	81	0.957182	116	0.974012
ENST00000406381.6	17:39687914-39730426	ERBB2	erb-b2 receptor tyrosine kinase 2	protein coding	3896	488	0.956989	459	0.972167
ENST00000282388.4	2:43222402-43226606	ZFP36L2	ZFP36 ring finger protein like 2	protein coding	2139	45	0.956907	86	0.974477
ENST00000303596.3	16:67842320-67844195	THAP11	THAP domain containing 11	protein coding	1653	55	0.956884	46	0.977515
ENST00000429029.6	7:157335381-157417439	DNAJB6	DnaJ heat shock protein family (Hsp40) member B6	protein coding	1020	105	0.956864	92	0.912234
ENST00000250559.14	12:68610855-68671901	RAP1B	RAP1B, member of RAS oncogene family	protein coding	830	74	0.956593	77	0.94181
ENST00000219022.3	13:53028813-53052057	OLFM4	olfactomedin 4	protein coding	918	74	0.956584	62	0.971259
ENST00000435050.1	7:73799542-73832690	CLDN4	claudin 4	protein coding	3487	32	0.956491	32	0.992459
ENST00000328434.8	17:42795147-42798704	COA3	cytochrome c oxidase assembly factor 3	protein coding	493	65	0.95644	48	0.972315
ENST00000334047.12	1:94529173-94541759	F3	coagulation factor III, tissue factor	protein coding	1063	86	0.956417	111	0.969242
ENST00000369642.7	1:112701127-112707434	RHOC	ras homolog family member C	protein coding	1072	71	0.95637	53	0.976012
ENST00000316881.9	17:56836387-56914080	TRIM25	tripartite motif containing 25	protein coding	5272	37	0.95636	67	0.894339
ENST00000253039.9	X:24054946-24078810	EIF2S3	eukaryotic translation initiation factor 2 subunit gamma	protein coding	2148	61	0.956332	54	0.986039
ENST00000261622.5	16:87830023-87869507	SLC7A5	solute carrier family 7 member 5	protein coding	4092	221	0.95631	276	0.956488
ENST00000277165.11	9:93451685-93566112	FAM120A	family with sequence similarity 120A	protein coding	3482	39	0.95629	33	0.977498
ENST00000373970.4	10:52314281-52318042	DKK1	dickkopf WNT signaling pathway inhibitor 1	protein coding	978	84	0.956232	92	0.965249
ENST00000425660.5	7:5526409-5563902	ACTB	actin beta	nonsense mediated decay	1258	840	0.956201	543	0.925356
ENST00000366609.4	1:234604269-234610178	IRF2BP2	interferon regulatory factor 2 binding protein 2	protein coding	1574	38	0.956188	42	0.923826
ENST00000297440.11	7:726699-786475	DNAAF5	dynein axonemal assembly factor 5	protein coding	3116	32	0.956113	31	0.96595
ENST00000269321.12	17:81867721-81871378	ARHGDIA	Rho GDP dissociation inhibitor alpha	protein coding	678	150	0.955862	134	0.951828
ENST00000397070.6	8:38988808-38996824	TM2D2	TM2 domain containing 2	protein coding	972	31	0.955809	32	0.950407
ENST00000588234.6	19:13774456-13778773	C19orf53	chromosome 19 open reading frame 53	protein coding	447	87	0.955806	74	0.909019
ENST00000372491.4	9:129175552-129178261	IER5L	immediate early response 5 like	protein coding	1231	69	0.955775	90	0.897163
ENST00000545606.6	12:67269358-67319953	CAND1	cullin associated and neddylation dissociated 1	protein coding	2142	34	0.955758	35	0.95931
ENST00000425464.6	CHR_HSCHR6_MHC_SSTO_CTG1:31721342-31730525	CLIC1	chloride intracellular channel 1	protein coding	1006	81	0.955749	78	0.937508
ENST00000265626.8	20:57648392-57711536	PMEPA1	prostate transmembrane protein, androgen induced 1	protein coding	956	66	0.955734	49	0.894629
ENST00000374980.3	20:34088309-34112243	EIF2S2	eukaryotic translation initiation factor 2 subunit beta	protein coding	1183	303	0.955722	343	0.935918
ENST00000272462.3	2:110083870-110116022	MALL	mal, T cell differentiation protein like	protein coding	1841	59	0.955701	31	0.911848
ENST00000287263.8	8:37858618-37899497	RAB11FIP1	RAB11 family interacting protein 1	protein coding	4933	50	0.955584	50	0.970022
ENST00000258781.11	7:44999475-45076469	CCM2	CCM2 scaffold protein	protein coding	1645	35	0.955551	37	0.981554
ENST00000435856.2	CHR_HSCHR6_MHC_SSTO_CTG1:30735460-30736815	IER3	immediate early response 3	protein coding	908	55	0.955522	68	0.949593
ENST00000370544.10	1:87328880-87348923	LMO4	LIM domain only 4	protein coding	1062	64	0.95549	64	0.995525
ENST00000355451.8	7:44379119-44490658	NUDCD3	NudC domain containing 3	protein coding	2269	35	0.955462	35	0.988104
ENST00000434494.5	15:43746394-43773279	PDIA3	protein disulfide isomerase family A member 3	nonsense mediated decay	1811	36	0.955362	59	0.909901
ENST00000445327.6	17:39737927-39747291	GRB7	growth factor receptor bound protein 7	protein coding	1874	219	0.955309	262	0.968884
ENST00000314852.2	15:75639085-75648706	IMP3	IMP U3 small nucleolar ribonucleoprotein 3	protein coding	1542	40	0.955297	39	0.892263
ENST00000231512.5	5:133955510-133968674	C5orf15	chromosome 5 open reading frame 15	protein coding	463	76	0.955278	100	0.961655
ENST00000301244.12	19:38244035-38292615	SPINT2	serine peptidase inhibitor, Kunitz type 2	protein coding	1099	671	0.95524	679	0.96205
ENST00000355451.8	7:44379119-44490658	NUDCD3	NudC domain containing 3	protein coding	1547	30	0.955159	32	0.915367
ENST00000310786.10	6:109366514-109382467	CD164	CD164 molecule	protein coding	707	64	0.955158	98	0.98098
ENST00000288235.9	15:59132434-59372871	MYO1E	myosin IE	protein coding	3842	65	0.955131	59	0.938032
ENST00000300571.7	16:19856691-19886167	GPRC5B	G protein-coupled receptor class C group 5 member B	protein coding	3691	41	0.955112	57	0.966984
ENST00000367284.10	1:202007945-202017183	ELF3	E74 like ETS transcription factor 3	protein coding	1473	57	0.955106	82	0.925718
ENST00000491404.2	6:73489308-73525587	EEF1A1	eukaryotic translation elongation factor 1 alpha 1	retained intron	1878	250	0.955015	152	0.905864
ENST00000245479.3	17:72121020-72126416	SOX9	SRY-box transcription factor 9	protein coding	2190	74	0.955008	118	0.929319
ENST00000393078.5	14:94612384-94624055	SERPINA3	serpin family A member 3	protein coding	517	249	0.954989	199	0.920497
ENST00000367976.4	6:131948176-131951372	CCN2	cellular communication network factor 2	protein coding	1294	378	0.954923	286	0.950261
ENST00000580018.4	10:45972489-46003742	TIMM23	translocase of inner mitochondrial membrane 23	protein coding	826	88	0.954865	68	0.863563
ENST00000177742.7	16:1771890-1773150	MRPS34	mitochondrial ribosomal protein S34	protein coding	756	122	0.954786	104	0.927003
ENST00000245479.3	17:72121020-72126416	SOX9	SRY-box transcription factor 9	protein coding	2185	70	0.954616	106	0.914427
ENST00000677236.1	6:73489308-73525587	EEF1A1	eukaryotic translation elongation factor 1 alpha 1	protein coding	1633	94	0.954582	73	0.983213
ENST00000300935.8	19:16111889-16134234	RAB8A	RAB8A, member RAS oncogene family	protein coding	1723	42	0.954575	50	0.95697
ENST00000450744.1	CHR_HSCHR6_MHC_APD_CTG1:31894767-31897281	HSPA1B	heat shock protein family A (Hsp70) member 1B	protein coding	2197	31	0.954516	60	0.967615
ENST00000258739.9	7:6445953-6484190	KDELR2	KDEL endoplasmic reticulum protein retention receptor 2	protein coding	2675	287	0.954486	224	0.952484
ENST00000267984.4	15:81000923-81005788	TLNRD1	talin rod domain containing 1	protein coding	2311	43	0.954389	58	0.980934
ENST00000678515.1	6:73489308-73525587	EEF1A1	eukaryotic translation elongation factor 1 alpha 1	protein coding	1607	659	0.954208	391	0.968635
ENST00000472441.1	3:149369022-149377692	TM4SF1	transmembrane 4 L six family member 1	protein coding	2764	42	0.954193	50	0.872682
ENST00000320676.11	X:136848004-136880764	RBMX	RNA binding motif protein X-linked	protein coding	1410	103	0.954052	86	0.972742
ENST00000282388.4	2:43222402-43226606	ZFP36L2	ZFP36 ring finger protein like 2	protein coding	2033	47	0.953997	87	0.95175
ENST00000359591.9	14:22871740-22881713	LRP10	LDL receptor related protein 10	protein coding	1499	34	0.953653	37	0.996132
ENST00000490569.6	6:73489308-73525587	EEF1A1	eukaryotic translation elongation factor 1 alpha 1	retained intron	1942	698	0.953652	420	0.916586
ENST00000375784.8	6:31730581-31739763	CLIC1	chloride intracellular channel 1	protein coding	969	169	0.953431	172	0.94449
ENST00000493471.2	14:23016543-23035230	PSMB5	proteasome 20S subunit beta 5	protein coding	924	44	0.953396	32	0.93206
ENST00000622633.5	16:11547722-11636381	LITAF	lipopolysaccharide induced TNF factor	protein coding	727	44	0.953312	40	0.981843
ENST00000303004.5	20:50190830-50192668	CEBPB	CCAAT enhancer binding protein beta	protein coding	305	58	0.953145	124	0.924393
ENST00000261868.10	15:44537125-44563029	EIF3J	eukaryotic translation initiation factor 3 subunit J	protein coding	1471	32	0.953141	39	0.951761
ENST00000588234.6	19:13774456-13778773	C19orf53	chromosome 19 open reading frame 53	protein coding	374	85	0.953133	74	0.935555
ENST00000253237.10	19:48445841-48457022	GRWD1	glutamate rich WD repeat containing 1	protein coding	1403	39	0.953119	42	0.952197
ENST00000394211.7	17:39737927-39747291	GRB7	growth factor receptor bound protein 7	protein coding	1717	344	0.953116	326	0.932215
ENST00000320623.10	16:69706996-69726668	NQO1	NAD(P)H quinone dehydrogenase 1	protein coding	1353	40	0.952959	41	0.949118
ENST00000054950.4	11:32091074-32105722	RCN1	reticulocalbin 1	protein coding	2096	99	0.95268	119	0.964104
ENST00000678508.1	6:73489308-73525587	EEF1A1	eukaryotic translation elongation factor 1 alpha 1	protein coding	1584	304	0.952599	164	0.968934
ENST00000397070.6	8:38988808-38996824	TM2D2	TM2 domain containing 2	protein coding	1254	31	0.952528	41	0.963345
ENST00000621943.4	1:43363398-43368074	ELOVL1	ELOVL fatty acid elongase 1	protein coding	1219	42	0.952412	31	0.956805
ENST00000360876.9	7:2354086-2380745	EIF3B	eukaryotic translation initiation factor 3 subunit B	protein coding	2950	142	0.952381	136	0.945281
ENST00000367976.4	6:131948176-131951372	CCN2	cellular communication network factor 2	protein coding	1267	375	0.952328	275	0.976731
ENST00000577454.5	17:40121971-40136917	MSL1	MSL complex subunit 1	protein coding	1112	94	0.952288	129	0.923119
ENST00000319285.5	16:30423615-30430030	DCTPP1	dCTP pyrophosphatase 1	protein coding	579	121	0.952111	76	0.933506
ENST00000671713.1	CHR_HG2198_PATCH:74411133-74435802	SEMA7A	semaphorin 7A (John Milton Hagen blood group)	protein coding	2443	30	0.952034	39	0.943006
ENST00000366672.5	1:230057990-230282122	GALNT2	polypeptide N-acetylgalactosaminyltransferase 2	protein coding	2162	44	0.952013	37	0.979079
ENST00000617811.5	17:37686431-37745059	HNF1B	HNF1 homeobox B	protein coding	2238	51	0.952011	52	0.978927
ENST00000367287.5	1:201955503-201970664	TIMM17A	translocase of inner mitochondrial membrane 17A	protein coding	665	91	0.951926	87	0.950502
ENST00000617316.2	12:121626550-121642677	ORAI1	ORAI calcium release-activated calcium modulator 1	protein coding	1263	36	0.951888	34	0.953319
ENST00000340958.4	7:73799542-73832690	CLDN4	claudin 4	protein coding	1448	199	0.951855	292	0.952317
ENST00000373365.5	6:38675925-38703145	GLO1	glyoxalase I	protein coding	728	104	0.951802	78	0.971769
ENST00000320743.8	12:58872149-58920504	LRIG3	leucine rich repeats and immunoglobulin like domains 3	protein coding	3630	65	0.95178	57	0.984027
ENST00000369660.9	X:154483717-154486615	UBL4A	ubiquitin like 4A	protein coding	1186	35	0.951699	37	0.975708
ENST00000435050.1	7:73799542-73832690	CLDN4	claudin 4	protein coding	3622	43	0.951695	48	0.930061
ENST00000356663.8	19:1009648-1021179	TMEM259	transmembrane protein 259	protein coding	2086	32	0.951663	31	0.975635
ENST00000054950.4	11:32091074-32105722	RCN1	reticulocalbin 1	protein coding	1123	99	0.951503	130	0.924144
ENST00000219022.3	13:53028813-53052057	OLFM4	olfactomedin 4	protein coding	882	81	0.951492	60	0.963652
ENST00000305885.3	11:61792911-61797238	FEN1	flap structure-specific endonuclease 1	protein coding	722	31	0.951413	33	0.887507
ENST00000558518.6	19:11089462-11133820	LDLR	low density lipoprotein receptor	protein coding	4605	39	0.951395	64	0.973429
ENST00000318443.10	15:73683966-73714514	CD276	CD276 molecule	protein coding	3235	40	0.951393	41	0.903701
ENST00000353487.7	12:120762510-120904358	SPPL3	signal peptide peptidase like 3	protein coding	1758	35	0.951387	41	0.95782
ENST00000519374.6	5:172983771-173035445	ATP6V0E1	ATPase H+ transporting V0 subunit e1	protein coding	561	213	0.951362	176	0.951028
ENST00000300571.7	16:19856691-19886167	GPRC5B	G protein-coupled receptor class C group 5 member B	protein coding	1339	68	0.951281	78	0.928094
ENST00000505306.5	17:50055968-50090481	ITGA3	integrin subunit alpha 3	retained intron	5036	109	0.951263	145	0.924253
ENST00000339276.6	1:26863149-26864456	SFN	stratifin	protein coding	1160	84	0.951263	77	0.905862
ENST00000332598.7	5:177592203-177597242	TMED9	transmembrane p24 trafficking protein 9	protein coding	799	277	0.951261	245	0.985283
ENST00000279247.11	11:65180566-65212006	CAPN1	calpain 1	protein coding	2452	34	0.951247	39	0.976021
ENST00000252818.5	19:18279694-18281622	JUND	JunD proto-oncogene, AP-1 transcription factor subunit	protein coding	1258	67	0.951219	90	0.96839
ENST00000456863.6	CHR_HSCHR6_MHC_MANN_CTG1:31770035-31779217	CLIC1	chloride intracellular channel 1	protein coding	1071	71	0.951211	51	0.971951
ENST00000357503.3	9:137277726-137282641	TOR4A	torsin family 4 member A	protein coding	3576	42	0.951209	45	0.94232
ENST00000339464.9	22:45920366-45977162	WNT7B	Wnt family member 7B	protein coding	2445	32	0.951156	41	0.931158
ENST00000334976.11	19:50476400-50490871	EMC10	ER membrane protein complex subunit 10	protein coding	1618	48	0.951102	63	0.88922
ENST00000269321.12	17:81867721-81871378	ARHGDIA	Rho GDP dissociation inhibitor alpha	protein coding	1527	175	0.951085	155	0.914264
ENST00000351018.5	11:3826978-3840959	RHOG	ras homolog family member G	protein coding	1222	34	0.951049	37	0.883122
ENST00000393080.8	14:94612384-94624055	SERPINA3	serpin family A member 3	protein coding	574	233	0.950916	215	0.94495
ENST00000244040.4	20:58309715-58367507	RAB22A	RAB22A, member RAS oncogene family	protein coding	1003	38	0.950797	31	0.954602
ENST00000356663.8	19:1009648-1021179	TMEM259	transmembrane protein 259	protein coding	1890	35	0.950769	38	0.958814
ENST00000228918.9	12:6375045-6391571	LTBR	lymphotoxin beta receptor	protein coding	1505	52	0.950709	82	0.985438
ENST00000616577.4	13:45333471-45341284	TPT1	tumor protein, translationally-controlled 1	protein coding	1239	114	0.950674	100	0.933666
ENST00000263102.7	10:59788747-59906556	CCDC6	coiled-coil domain containing 6	protein coding	4434	38	0.950595	32	0.904178
ENST00000056233.4	7:26152198-26187137	NFE2L3	nuclear factor, erythroid 2 like 3	protein coding	2082	72	0.950535	136	0.956935
ENST00000620103.4	1:155185824-155192916	MUC1	mucin 1, cell surface associated	protein coding	1738	30	0.950516	70	0.923459
ENST00000395124.6	11:57406954-57427580	SLC43A3	solute carrier family 43 member 3	protein coding	1981	41	0.950512	32	0.918227
ENST00000445736.1	CHR_HSCHR6_MHC_DBB_CTG1:31809921-31812441	HSPA1B	heat shock protein family A (Hsp70) member 1B	protein coding	2197	48	0.95049	65	0.975295
ENST00000228918.9	12:6375045-6391571	LTBR	lymphotoxin beta receptor	protein coding	1768	41	0.950409	67	0.885053
ENST00000275364.8	7:2728105-2844308	GNA12	G protein subunit alpha 12	protein coding	2484	32	0.950358	35	0.985432
ENST00000243253.8	3:128051641-128071683	SEC61A1	SEC61 translocon subunit alpha 1	protein coding	1744	118	0.950236	141	0.96286
ENST00000216181.11	22:36281280-36388010	MYH9	myosin heavy chain 9	protein coding	6158	43	0.950156	30	0.977965
ENST00000619850.2	20:38926312-38953106	FAM83D	family with sequence similarity 83 member D	protein coding	1356	34	0.950108	34	0.87104
ENST00000320330.8	16:29816152-29822489	PAGR1	PAXIP1 associated glutamate rich protein 1	protein coding	1451	49	0.949995	42	0.963041
ENST00000262395.10	17:28744011-28750956	TRAF4	TNF receptor associated factor 4	protein coding	1433	47	0.949954	57	0.983394
ENST00000366607.5	1:235109341-235128837	TOMM20	translocase of outer mitochondrial membrane 20	protein coding	2026	43	0.949943	39	0.943762
ENST00000367075.4	6:158765741-158819368	EZR	ezrin	protein coding	2144	268	0.949794	230	0.936732
ENST00000242719.4	1:51236273-51273447	RNF11	ring finger protein 11	protein coding	855	35	0.949653	34	0.980715
ENST00000265896.10	8:124998497-125022283	SQLE	squalene epoxidase	protein coding	906	71	0.949628	30	0.95292
ENST00000309156.9	17:39737927-39747291	GRB7	growth factor receptor bound protein 7	protein coding	1857	413	0.949583	446	0.947651
ENST00000262947.8	19:4641374-4670362	MYDGF	myeloid derived growth factor	protein coding	777	121	0.949561	124	0.949069
ENST00000523111.7	8:48008415-48064708	UBE2V2	ubiquitin conjugating enzyme E2 V2	protein coding	586	35	0.94953	34	0.921657
ENST00000258796.12	7:2631986-2664802	TTYH3	tweety family member 3	protein coding	3804	37	0.949446	31	0.96395
ENST00000380359.3	10:5412557-5459056	NET1	neuroepithelial cell transforming 1	protein coding	1816	33	0.94943	37	0.939909
ENST00000373970.4	10:52314281-52318042	DKK1	dickkopf WNT signaling pathway inhibitor 1	protein coding	949	88	0.94942	93	0.917545
ENST00000367283.7	1:202007945-202017183	ELF3	E74 like ETS transcription factor 3	protein coding	1392	50	0.949353	74	0.970182
ENST00000261601.8	18:158383-214629	USP14	ubiquitin specific peptidase 14	protein coding	1850	40	0.94933	32	0.912944
ENST00000330720.7	19:48382575-48391551	KDELR1	KDEL endoplasmic reticulum protein retention receptor 1	protein coding	755	154	0.949288	118	0.970894
ENST00000359470.6	1:207018522-207032756	C1orf116	chromosome 1 open reading frame 116	protein coding	1729	42	0.949218	55	0.950778
ENST00000319357.6	7:43582758-43650713	STK17A	serine/threonine kinase 17a	protein coding	1400	50	0.949191	54	0.916293
ENST00000296861.2	6:47231532-47309905	TNFRSF21	TNF receptor superfamily member 21	protein coding	1214	35	0.949137	39	0.974642
ENST00000264832.8	19:10271093-10286615	ICAM1	intercellular adhesion molecule 1	protein coding	2319	30	0.949116	45	0.8996
ENST00000397062.8	2:177227595-177392697	NFE2L2	nuclear factor, erythroid 2 like 2	protein coding	1525	30	0.949114	56	0.929441
ENST00000393784.8	5:172834251-172952792	ERGIC1	endoplasmic reticulum-golgi intermediate compartment 1	protein coding	2096	41	0.949075	36	0.901381
ENST00000391769.2	19:53864763-53876435	MYADM	myeloid associated differentiation marker	protein coding	2499	108	0.949043	59	0.975537
ENST00000369660.9	X:154483717-154486615	UBL4A	ubiquitin like 4A	protein coding	1548	51	0.949002	46	0.938147
ENST00000315970.12	12:57693955-57721557	OS9	OS9 endoplasmic reticulum lectin	protein coding	2156	61	0.948964	55	0.881839
ENST00000404371.6	2:10783391-10837977	PDIA6	protein disulfide isomerase family A member 6	protein coding	1975	42	0.948956	44	0.896313
ENST00000422447.8	11:18394560-18408425	LDHA	lactate dehydrogenase A	protein coding	1214	200	0.948876	131	0.950785
ENST00000262947.8	19:4641374-4670362	MYDGF	myeloid derived growth factor	protein coding	630	120	0.948857	126	0.953272
ENST00000650182.1	4:3503612-3532446	LRPAP1	LDL receptor related protein associated protein 1	protein coding	1299	44	0.948697	39	0.940482
ENST00000676710.1	6:73489308-73525587	EEF1A1	eukaryotic translation elongation factor 1 alpha 1	protein coding	1596	301	0.948674	176	0.969016
ENST00000366977.8	1:212726153-212791782	NSL1	NSL1 component of MIS12 kinetochore complex	protein coding	750	34	0.948559	33	0.884216
ENST00000540200.6	17:28346633-28357527	POLDIP2	DNA polymerase delta interacting protein 2	protein coding	1709	51	0.948398	33	0.946954
ENST00000356082.9	1:209614870-209652425	LAMB3	laminin subunit beta 3	protein coding	3797	63	0.948365	64	0.975275
ENST00000530705.6	13:45333471-45341284	TPT1	tumor protein, translationally-controlled 1	protein coding	725	490	0.948295	456	0.936827
ENST00000367283.7	1:202007945-202017183	ELF3	E74 like ETS transcription factor 3	protein coding	1520	60	0.947975	90	0.980081
ENST00000394609.6	2:54972187-55112621	RTN4	reticulon 4	protein coding	1716	44	0.947965	46	0.914933
ENST00000660930.1	1:1216909-1232067	SDF4	stromal cell derived factor 4	protein coding	1936	37	0.947879	45	0.983399
ENST00000378026.5	12:106237881-106304279	CKAP4	cytoskeleton associated protein 4	protein coding	1761	80	0.947849	144	0.889323
ENST00000394536.4	5:141853090-141879246	PCDH1	protocadherin 1	protein coding	2832	46	0.947771	38	0.932454
ENST00000303004.5	20:50190830-50192668	CEBPB	CCAAT enhancer binding protein beta	protein coding	1283	153	0.947745	315	0.963199
ENST00000454580.7	19:38244035-38292615	SPINT2	serine peptidase inhibitor, Kunitz type 2	protein coding	925	90	0.947735	66	0.942541
ENST00000279247.11	11:65180566-65212006	CAPN1	calpain 1	protein coding	2410	33	0.947658	40	0.922766
ENST00000620103.4	1:155185824-155192916	MUC1	mucin 1, cell surface associated	protein coding	1780	33	0.947604	71	0.92844
ENST00000375533.6	10:28677510-28682932	BAMBI	BMP and activin membrane bound inhibitor	protein coding	1048	45	0.94759	71	0.908263
ENST00000317508.11	16:31131433-31135727	PRSS8	serine protease 8	protein coding	1435	84	0.94754	115	0.969149
ENST00000305885.3	11:61792911-61797238	FEN1	flap structure-specific endonuclease 1	protein coding	675	34	0.947433	30	0.861726
ENST00000221930.6	19:41301587-41353922	TGFB1	transforming growth factor beta 1	protein coding	503	74	0.947432	55	0.858062
ENST00000618418.2	CHR_HSCHR11_1_CTG7:2928201-2929383	PHLDA2	pleckstrin homology like domain family A member 2	protein coding	684	89	0.947325	80	0.941217
ENST00000552981.6	12:98593591-98606379	SLC25A3	solute carrier family 25 member 3	protein coding	1166	121	0.947303	118	0.964615
ENST00000372491.4	9:129175552-129178261	IER5L	immediate early response 5 like	protein coding	1427	68	0.947233	90	0.897074
ENST00000478753.5	16:30443631-30445874	SEPHS2	selenophosphate synthetase 2	protein coding	1687	87	0.947092	97	0.811517
ENST00000350669.5	12:21635342-21757857	LDHB	lactate dehydrogenase B	protein coding	357	78	0.946888	52	0.953116
ENST00000391548.1	CHR_HSCHR6_MHC_COX_CTG1:31815107-31817630	HSPA1B	heat shock protein family A (Hsp70) member 1B	protein coding	2197	200	0.94688	296	0.95613
ENST00000378026.5	12:106237881-106304279	CKAP4	cytoskeleton associated protein 4	protein coding	1398	63	0.946843	116	0.897504
ENST00000274311.3	5:52787916-52804044	PELO	pelota mRNA surveillance and ribosome rescue factor	protein coding	2189	35	0.946786	49	0.944016
ENST00000312499.6	16:11249619-11381662	RMI2	RecQ mediated genome instability 2	protein coding	469	38	0.946723	35	0.914737
ENST00000371696.7	9:136673143-136687457	AGPAT2	1-acylglycerol-3-phosphate O-acyltransferase 2	protein coding	1139	46	0.946703	31	0.811036
ENST00000393033.9	19:14477760-14496149	GIPC1	GIPC PDZ domain containing family member 1	protein coding	1329	82	0.946702	64	0.922317
ENST00000295522.4	3:190305707-190322446	CLDN1	claudin 1	protein coding	923	73	0.94661	84	0.93364
ENST00000395145.3	7:73768997-73770270	CLDN3	claudin 3	protein coding	655	160	0.946548	192	0.950456
ENST00000372014.5	6:44113451-44127452	MRPL14	mitochondrial ribosomal protein L14	protein coding	555	203	0.946496	193	0.957344
ENST00000600480.2	19:6413102-6424811	KHSRP	KH-type splicing regulatory protein	protein coding	2725	46	0.946482	37	0.958445
ENST00000651234.1	1:1020120-1056118	AGRN	agrin	protein coding	6671	33	0.946186	40	0.933671
ENST00000424880.2	3:128051641-128071683	SEC61A1	SEC61 translocon subunit alpha 1	protein coding	2101	45	0.946	49	0.983507
ENST00000271526.9	1:156750610-156800815	PRCC	proline rich mitotic checkpoint control factor	protein coding	1919	47	0.945935	58	0.977352
ENST00000441618.1	CHR_HSCHR6_MHC_COX_CTG1:31802834-31805316	HSPA1A	heat shock protein family A (Hsp70) member 1A	protein coding	988	48	0.945863	52	0.968891
ENST00000343411.8	16:84053761-84116942	MBTPS1	membrane bound transcription factor peptidase, site 1	protein coding	3899	44	0.945854	34	0.933344
ENST00000261758.6	15:80946289-80989828	MESD	mesoderm development LRP chaperone	protein coding	762	41	0.945851	56	0.940489
ENST00000426263.10	1:42925353-42958893	SLC2A1	solute carrier family 2 member 1	protein coding	1889	75	0.945848	58	0.940056
ENST00000287263.8	8:37858618-37899497	RAB11FIP1	RAB11 family interacting protein 1	protein coding	5839	71	0.945775	63	0.909656
ENST00000679472.1	19:571277-583494	BSG	basigin (Ok blood group)	protein coding	1407	92	0.945706	74	0.964012
ENST00000303575.9	14:75131469-75176612	TMED10	transmembrane p24 trafficking protein 10	protein coding	877	122	0.945697	133	0.925451
ENST00000264993.8	3:133573686-133590261	CDV3	CDV3 homolog	protein coding	3024	53	0.945688	59	0.820976
ENST00000323534.5	3:153162226-153170627	RAP2B	RAP2B, member of RAS oncogene family	protein coding	1631	80	0.945634	121	0.959109
ENST00000397463.3	2:132643286-132671579	LYPD1	LY6/PLAUR domain containing 1	protein coding	1219	49	0.945619	34	0.81504
ENST00000303577.7	2:70087477-70089203	PCBP1	poly(rC) binding protein 1	protein coding	294	195	0.945578	219	0.941094
ENST00000498164.2	17:39728496-39730532	MIEN1	migration and invasion enhancer 1	retained intron	573	688	0.945567	524	0.930907
ENST00000320031.13	17:50055968-50090481	ITGA3	integrin subunit alpha 3	protein coding	4227	76	0.945528	86	0.888709
ENST00000401959.6	22:41673933-41690504	SNU13	small nuclear ribonucleoprotein 13	protein coding	1299	38	0.945473	42	0.979645
ENST00000303127.12	5:177315805-177351840	LMAN2	lectin, mannose binding 2	protein coding	1140	275	0.945462	235	0.897601
ENST00000419276.1	2:101002229-101024032	RPL31	ribosomal protein L31	nonsense mediated decay	716	125	0.945322	118	0.924707
ENST00000396076.5	12:21635342-21757857	LDHB	lactate dehydrogenase B	protein coding	592	124	0.945282	108	0.974102
ENST00000302516.10	16:70523791-70577670	SF3B3	splicing factor 3b subunit 3	protein coding	4000	47	0.945234	54	0.887448
ENST00000456936.4	5:115613210-115632992	TMED7	transmembrane p24 trafficking protein 7	protein coding	3380	117	0.945211	139	0.977669
ENST00000258796.12	7:2631986-2664802	TTYH3	tweety family member 3	protein coding	3751	44	0.9452	31	0.804147
ENST00000372491.4	9:129175552-129178261	IER5L	immediate early response 5 like	protein coding	1033	56	0.945092	84	0.982711
ENST00000642480.2	7:5526409-5563902	ACTB	actin beta	protein coding	1425	572	0.944787	377	0.931834
ENST00000397463.3	2:132643286-132671579	LYPD1	LY6/PLAUR domain containing 1	protein coding	1227	47	0.944784	37	0.958929
ENST00000303596.3	16:67842320-67844195	THAP11	THAP domain containing 11	protein coding	1508	58	0.944762	48	0.97652
ENST00000334220.9	14:74881891-74903743	DLST	dihydrolipoamide S-succinyltransferase	protein coding	1438	30	0.944754	31	0.959124
ENST00000367103.4	1:206684905-206734281	MAPKAPK2	MAPK activated protein kinase 2	protein coding	1665	54	0.944751	53	0.918849
ENST00000583313.7	1:145921556-145927678	RBM8A	RNA binding motif protein 8A	protein coding	651	30	0.944647	31	0.890714
ENST00000379056.5	13:45333471-45341284	TPT1	tumor protein, translationally-controlled 1	protein coding	680	85	0.944532	94	0.932002
ENST00000451137.7	1:85580761-85584589	CCN1	cellular communication network factor 1	protein coding	1212	57	0.944273	44	0.930179
ENST00000467132.5	14:94612384-94624055	SERPINA3	serpin family A member 3	protein coding	2604	195	0.944259	191	0.864077
ENST00000356303.7	6:73489308-73525587	EEF1A1	eukaryotic translation elongation factor 1 alpha 1	protein coding	1689	260	0.944194	209	0.97629
ENST00000313608.13	17:57834781-57850056	MRPS23	mitochondrial ribosomal protein S23	protein coding	684	47	0.944033	42	0.853535
ENST00000448552.7	16:69118010-69132588	CHTF8	chromosome transmission fidelity factor 8	protein coding	2539	32	0.944028	30	0.877228
ENST00000403532.7	22:28794555-28800597	XBP1	X-box binding protein 1	protein coding	1088	59	0.943996	109	0.950961
ENST00000278903.11	11:125569280-125584684	EI24	EI24 autophagy associated transmembrane protein	protein coding	1469	31	0.943785	44	0.950886
ENST00000302754.6	19:12791486-12793315	JUNB	JunB proto-oncogene, AP-1 transcription factor subunit	protein coding	1554	130	0.943774	188	0.957627
ENST00000246533.8	19:36139953-36150353	CAPNS1	calpain small subunit 1	protein coding	1118	84	0.943644	66	0.84993
ENST00000296181.9	3:124761948-124901418	ITGB5	integrin subunit beta 5	protein coding	3005	103	0.9435	87	0.967559
ENST00000291442.4	19:17231883-17245919	NR2F6	nuclear receptor subfamily 2 group F member 6	protein coding	2100	39	0.943353	65	0.911818
ENST00000243253.8	3:128051641-128071683	SEC61A1	SEC61 translocon subunit alpha 1	protein coding	1637	105	0.943227	126	0.948625
ENST00000260356.6	15:39581079-39599466	THBS1	thrombospondin 1	protein coding	4202	62	0.943138	70	0.984515
ENST00000381346.9	14:67676800-67695793	RDH11	retinol dehydrogenase 11	protein coding	1361	50	0.943109	32	0.839465
ENST00000545241.2	CHR_HSCHR6_MHC_COX_CTG1:31815107-31817630	HSPA1B	heat shock protein family A (Hsp70) member 1B	protein coding	2021	69	0.942891	157	0.93274
ENST00000273480.4	3:141738249-141747560	RNF7	ring finger protein 7	protein coding	358	94	0.942851	103	0.938204
ENST00000358432.8	1:16124337-16156069	EPHA2	EPH receptor A2	protein coding	3156	45	0.94284	51	0.977324
ENST00000530028.3	15:48878134-48880173	EID1	EP300 interacting inhibitor of differentiation 1	protein coding	756	92	0.942824	67	0.941495
ENST00000388913.4	8:143723933-143738234	FAM83H	family with sequence similarity 83 member H	protein coding	5375	32	0.94275	36	0.881278
ENST00000360612.5	22:49960768-49964072	PIM3	Pim-3 proto-oncogene, serine/threonine kinase	protein coding	1325	35	0.942712	57	0.943284
ENST00000254351.9	2:20200797-20225433	SDC1	syndecan 1	protein coding	1957	88	0.942681	40	0.963589
ENST00000000412.8	12:8940361-8949761	M6PR	mannose-6-phosphate receptor, cation dependent	protein coding	2271	76	0.942656	74	0.940261
ENST00000337147.11	6:158765741-158819368	EZR	ezrin	protein coding	2153	336	0.942615	292	0.876406
ENST00000343043.7	1:155687960-155739010	DAP3	death associated protein 3	protein coding	1490	32	0.942602	38	0.980815
ENST00000054950.4	11:32091074-32105722	RCN1	reticulocalbin 1	protein coding	2101	108	0.942576	137	0.925131
ENST00000333503.8	16:2211593-2214840	PGP	phosphoglycolate phosphatase	protein coding	950	122	0.942537	114	0.933931
ENST00000244040.4	20:58309715-58367507	RAB22A	RAB22A, member RAS oncogene family	protein coding	1031	40	0.942461	33	0.950148
ENST00000464506.2	X:13689128-13710504	RAB9A	RAB9A, member RAS oncogene family	protein coding	518	34	0.94226	50	0.960042
ENST00000341744.8	20:57648392-57711536	PMEPA1	prostate transmembrane protein, androgen induced 1	protein coding	1285	365	0.942159	359	0.915887
ENST00000278671.10	11:72085895-72103297	LAMTOR1	late endosomal/lysosomal adaptor, MAPK and MTOR activator 1	protein coding	744	71	0.942155	61	0.928907
ENST00000620552.4	1:1020120-1056118	AGRN	agrin	protein coding	6734	43	0.942126	41	0.957134
ENST00000323666.10	12:95473520-95515839	METAP2	methionyl aminopeptidase 2	protein coding	1658	45	0.942124	49	0.963542
ENST00000314852.2	15:75639085-75648706	IMP3	IMP U3 small nucleolar ribonucleoprotein 3	protein coding	1714	40	0.942092	41	0.949018
ENST00000253047.7	19:47045909-47048624	TMEM160	transmembrane protein 160	protein coding	629	55	0.942014	47	0.911014
ENST00000359470.6	1:207018522-207032756	C1orf116	chromosome 1 open reading frame 116	protein coding	2066	51	0.941754	64	0.912782
ENST00000553947.1	14:94592058-94624646	-	novel protein	nonsense mediated decay	2419	437	0.941666	461	0.863687
ENST00000545241.2	CHR_HSCHR6_MHC_COX_CTG1:31815107-31817630	HSPA1B	heat shock protein family A (Hsp70) member 1B	protein coding	2013	68	0.941613	156	0.957851
ENST00000247843.7	12:69359710-69390870	YEATS4	YEATS domain containing 4	protein coding	981	50	0.941559	50	0.933052
ENST00000451137.7	1:85580761-85584589	CCN1	cellular communication network factor 1	protein coding	1366	63	0.941552	43	0.949033
ENST00000300935.8	19:16111889-16134234	RAB8A	RAB8A, member RAS oncogene family	protein coding	677	33	0.941528	35	0.958611
ENST00000478753.5	16:30443631-30445874	SEPHS2	selenophosphate synthetase 2	protein coding	1048	60	0.941493	63	0.933174
ENST00000330899.5	9:33025273-33039907	DNAJA1	DnaJ heat shock protein family (Hsp40) member A1	protein coding	1375	190	0.941446	264	0.96749
ENST00000367030.7	1:209614870-209652425	LAMB3	laminin subunit beta 3	protein coding	3565	37	0.941319	30	0.839601
ENST00000495333.6	6:73489308-73525587	EEF1A1	eukaryotic translation elongation factor 1 alpha 1	retained intron	1620	339	0.941225	210	0.952658
ENST00000372638.4	1:40861054-40862363	CITED4	Cbp/p300 interacting transactivator with Glu/Asp rich carboxy-terminal domain 4	protein coding	976	83	0.941217	86	0.931903
ENST00000317508.11	16:31131433-31135727	PRSS8	serine protease 8	protein coding	1684	88	0.941132	114	0.929525
ENST00000262776.8	17:78971238-78979947	LGALS3BP	galectin 3 binding protein	protein coding	908	199	0.941086	614	0.90096
ENST00000620552.4	1:1020120-1056118	AGRN	agrin	protein coding	6356	56	0.941015	51	0.97276
ENST00000316149.8	6:96889315-96897891	NDUFAF4	NADH:ubiquinone oxidoreductase complex assembly factor 4	protein coding	490	34	0.940949	37	0.930565
ENST00000397764.8	7:113116718-113118560	SMIM30	small integral membrane protein 30	protein coding	321	54	0.940909	44	0.984933
ENST00000312499.6	16:11249619-11381662	RMI2	RecQ mediated genome instability 2	protein coding	1032	37	0.940854	35	0.980744
ENST00000445327.6	17:39737927-39747291	GRB7	growth factor receptor bound protein 7	protein coding	1815	185	0.94081	217	0.95125
ENST00000371253.7	6:46997708-47042350	ADGRF1	adhesion G protein-coupled receptor F1	protein coding	1404	30	0.940781	50	0.953218
ENST00000014914.6	12:12891559-12917937	GPRC5A	G protein-coupled receptor class C group 5 member A	protein coding	6454	90	0.940706	92	0.971426
ENST00000304834.11	17:75135248-75168281	JPT1	Jupiter microtubule associated homolog 1	nonsense mediated decay	890	233	0.94061	246	0.894912
ENST00000635647.1	19:797075-812327	PTBP1	polypyrimidine tract binding protein 1	protein coding	2394	37	0.940391	36	0.914377
ENST00000392509.6	12:120469850-120498493	DYNLL1	dynein light chain LC8-type 1	protein coding	540	32	0.940331	34	0.984943
ENST00000394166.8	15:96325938-96340263	NR2F2	nuclear receptor subfamily 2 group F member 2	protein coding	2048	37	0.940313	44	0.916488
ENST00000369498.8	X:155025980-155060304	FUNDC2	FUN14 domain containing 2	protein coding	1074	44	0.940113	33	0.854799
ENST00000261622.5	16:87830023-87869507	SLC7A5	solute carrier family 7 member 5	protein coding	3379	147	0.940082	177	0.896276
ENST00000333926.6	10:58269162-58289586	CISD1	CDGSH iron sulfur domain 1	protein coding	444	74	0.940061	71	0.934076
ENST00000242719.4	1:51236273-51273447	RNF11	ring finger protein 11	protein coding	798	31	0.940017	31	0.860309
ENST00000359651.7	1:202007945-202017183	ELF3	E74 like ETS transcription factor 3	protein coding	4537	89	0.939991	149	0.957322
ENST00000477812.2	7:5526409-5563902	ACTB	actin beta	retained intron	1890	940	0.939963	927	0.910914
ENST00000476993.2	1:1434861-1442882	VWA1	von Willebrand factor A domain containing 1	protein coding	2028	69	0.939831	41	0.863361
ENST00000577454.5	17:40121971-40136917	MSL1	MSL complex subunit 1	protein coding	1258	94	0.939824	126	0.876449
ENST00000323249.8	5:177446445-177456286	PRR7	proline rich 7, synaptic	protein coding	1282	81	0.939824	61	0.975828
ENST00000367602.8	1:180154869-180204030	QSOX1	quiescin sulfhydryl oxidase 1	protein coding	1839	66	0.939815	61	0.976155
ENST00000302754.6	19:12791486-12793315	JUNB	JunB proto-oncogene, AP-1 transcription factor subunit	protein coding	607	70	0.939798	108	0.903455
ENST00000506437.1	17:50055968-50090481	ITGA3	integrin subunit alpha 3	retained intron	2611	39	0.939731	46	0.958508
ENST00000380752.10	13:29509414-29595688	SLC7A1	solute carrier family 7 member 1	protein coding	6726	31	0.939685	31	0.96292
ENST00000619850.2	20:38926312-38953106	FAM83D	family with sequence similarity 83 member D	protein coding	1577	34	0.939629	41	0.939435
ENST00000267202.7	12:122865330-122896127	VPS37B	VPS37B subunit of ESCRT-I	protein coding	1054	61	0.93958	57	0.933585
ENST00000563281.2	3:51391285-51397908	RBM15B	RNA binding motif protein 15B	protein coding	2778	43	0.939458	71	0.929473
ENST00000617316.2	12:121626550-121642677	ORAI1	ORAI calcium release-activated calcium modulator 1	protein coding	1044	42	0.939422	39	0.889007
ENST00000302517.8	5:139647299-139683882	CXXC5	CXXC finger protein 5	protein coding	1513	48	0.939402	67	0.983811
ENST00000316660.7	18:59899996-59904305	PMAIP1	phorbol-12-myristate-13-acetate-induced protein 1	protein coding	713	46	0.939308	123	0.928694
ENST00000440191.6	3:186783205-186789897	EIF4A2	eukaryotic translation initiation factor 4A2	protein coding	1464	58	0.939307	61	0.873957
ENST00000261769.10	16:68737292-68835537	CDH1	cadherin 1	protein coding	2777	77	0.93927	71	0.884864
ENST00000240185.8	1:11012344-11030528	TARDBP	TAR DNA binding protein	protein coding	2205	47	0.939139	51	0.839088
ENST00000392508.2	12:120469850-120498493	DYNLL1	dynein light chain LC8-type 1	protein coding	425	175	0.938888	155	0.956505
ENST00000215570.8	19:2425625-2427586	TIMM13	translocase of inner mitochondrial membrane 13	protein coding	646	81	0.938841	62	0.898876
ENST00000249289.5	7:128862856-128865847	ATP6V1F	ATPase H+ transporting V1 subunit F	protein coding	413	54	0.938823	49	0.933885
ENST00000331497.3	15:90265659-90275778	NGRN	neugrin, neurite outgrowth associated	processed transcript	1066	51	0.938808	66	0.988548
ENST00000305885.3	11:61792911-61797238	FEN1	flap structure-specific endonuclease 1	protein coding	1676	64	0.938757	71	0.960703
ENST00000319694.3	7:29563835-29567293	PRR15	proline rich 15	protein coding	445	32	0.938724	75	0.95619
ENST00000649764.2	17:80134369-80147151	EIF4A3	eukaryotic translation initiation factor 4A3	protein coding	158	50	0.938617	50	0.967326
ENST00000369980.8	X:154010506-154019902	IRAK1	interleukin 1 receptor associated kinase 1	protein coding	2626	59	0.938488	45	0.942669
ENST00000320912.8	4:6640091-6642729	MRFAP1	Morf4 family associated protein 1	protein coding	1555	55	0.938479	67	0.932038
ENST00000397492.1	22:31944522-31957603	YWHAH	tyrosine 3-monooxygenase/tryptophan 5-monooxygenase activation protein eta	protein coding	953	63	0.938293	47	0.977486
ENST00000356978.9	14:90396502-90408268	CALM1	calmodulin 1	protein coding	1367	139	0.93824	83	0.838434
ENST00000317508.11	16:31131433-31135727	PRSS8	serine protease 8	protein coding	1754	65	0.938238	85	0.944362
ENST00000263574.9	11:130068147-130144811	APLP2	amyloid beta precursor like protein 2	protein coding	2495	30	0.93823	35	0.981129
ENST00000361813.5	1:156249224-156282825	SMG5	SMG5 nonsense mediated mRNA decay factor	protein coding	4177	56	0.938191	71	0.80585
ENST00000450236.2	CHR_HSCHR6_MHC_MANN_CTG1:30787857-30789212	IER3	immediate early response 3	protein coding	617	74	0.937896	65	0.94244
ENST00000357732.8	2:54972187-55112621	RTN4	reticulon 4	protein coding	2210	114	0.937889	100	0.94756
ENST00000371269.9	1:54849627-54887195	DHCR24	24-dehydrocholesterol reductase	protein coding	3094	93	0.937865	66	0.980399
ENST00000263864.10	2:85561562-85582031	VAMP8	vesicle associated membrane protein 8	protein coding	565	42	0.937842	33	0.981645
ENST00000345057.9	16:67154185-67159909	TRADD	TNFRSF1A associated via death domain	protein coding	1346	45	0.937715	57	0.950259
ENST00000343411.8	16:84053761-84116942	MBTPS1	membrane bound transcription factor peptidase, site 1	protein coding	3954	42	0.937704	33	0.875241
ENST00000567835.5	16:57610652-57665580	ADGRG1	adhesion G protein-coupled receptor G1	protein coding	3267	31	0.937663	35	0.955245
ENST00000367283.7	1:202007945-202017183	ELF3	E74 like ETS transcription factor 3	protein coding	1587	55	0.937652	84	0.939349
ENST00000393930.5	17:41754604-41786931	JUP	junction plakoglobin	protein coding	2820	84	0.937643	59	0.905992
ENST00000309137.13	16:57152466-57186116	PSME3IP1	proteasome activator subunit 3 interacting protein 1	protein coding	1045	32	0.937572	40	0.966934
ENST00000602540.5	12:76025447-76031776	PHLDA1	pleckstrin homology like domain family A member 1	protein coding	1284	35	0.93747	76	0.900932
ENST00000379412.9	11:18394560-18408425	LDHA	lactate dehydrogenase A	protein coding	1473	108	0.937455	56	0.925458
ENST00000340958.4	7:73799542-73832690	CLDN4	claudin 4	protein coding	963	140	0.937445	237	0.924722
ENST00000343411.8	16:84053761-84116942	MBTPS1	membrane bound transcription factor peptidase, site 1	protein coding	4103	42	0.937399	34	0.950373
ENST00000602725.5	1:31906421-31944856	PTP4A2	protein tyrosine phosphatase 4A2	protein coding	2674	30	0.937355	31	0.846928
ENST00000304191.4	15:82986210-82991057	RAMAC	RNA guanine-7 methyltransferase activating subunit	protein coding	533	43	0.937349	44	0.957839
ENST00000395124.6	11:57406954-57427580	SLC43A3	solute carrier family 43 member 3	protein coding	2242	55	0.937281	41	0.801073
ENST00000254351.9	2:20200797-20225433	SDC1	syndecan 1	protein coding	1392	74	0.937219	31	0.950246
ENST00000254351.9	2:20200797-20225433	SDC1	syndecan 1	protein coding	2132	88	0.937197	51	0.962896
ENST00000401722.7	12:98593591-98606379	SLC25A3	solute carrier family 25 member 3	protein coding	1257	39	0.937176	30	0.980974
ENST00000007390.3	16:1349240-1351878	TSR3	TSR3 ribosome maturation factor	protein coding	1064	70	0.9371	48	0.978534
ENST00000313732.9	16:84974175-85011535	ZDHHC7	zinc finger DHHC-type palmitoyltransferase 7	protein coding	2702	32	0.937089	38	0.921899
ENST00000263102.7	10:59788747-59906556	CCDC6	coiled-coil domain containing 6	protein coding	5395	68	0.937047	53	0.957062
ENST00000260408.8	15:58588809-58749791	ADAM10	ADAM metallopeptidase domain 10	protein coding	2405	68	0.937037	57	0.984976
ENST00000350320.11	7:35800932-35907110	SEPTIN7	septin 7	protein coding	1807	81	0.937021	55	0.843238
ENST00000442011.7	5:136028988-136063818	TGFBI	transforming growth factor beta induced	protein coding	2188	56	0.937	30	0.915257
ENST00000278742.6	11:130159782-130210362	ST14	ST14 transmembrane serine protease matriptase	protein coding	2974	136	0.936931	152	0.990756
ENST00000323037.5	7:30284597-30367689	ZNRF2	zinc and ring finger 2	protein coding	1679	51	0.936929	36	0.999628
ENST00000371222.4	1:58776845-58784048	JUN	Jun proto-oncogene, AP-1 transcription factor subunit	protein coding	2350	42	0.936923	76	0.974921
ENST00000418285.6	CHR_HSCHR6_MHC_MCF_CTG1:31806863-31816046	CLIC1	chloride intracellular channel 1	protein coding	1071	73	0.936727	56	0.95575
ENST00000266069.5	20:62938147-62948475	GID8	GID complex subunit 8 homolog	protein coding	902	83	0.936727	75	0.882071
ENST00000243253.8	3:128051641-128071683	SEC61A1	SEC61 translocon subunit alpha 1	protein coding	2425	114	0.936642	139	0.955835
ENST00000424880.2	3:128051641-128071683	SEC61A1	SEC61 translocon subunit alpha 1	protein coding	2742	49	0.936608	59	0.862201
ENST00000439696.3	14:68787660-68796253	ZFP36L1	ZFP36 ring finger protein like 1	protein coding	2618	46	0.936506	88	0.947153
ENST00000356805.9	2:54456317-54671446	SPTBN1	spectrin beta, non-erythrocytic 1	protein coding	7335	51	0.936487	39	0.958602
ENST00000313368.8	5:141259884-141320784	TAF7	TATA-box binding protein associated factor 7	protein coding	1796	49	0.936474	81	0.904391
ENST00000677693.1	5:138553756-138575675	HSPA9	heat shock protein family A (Hsp70) member 9	nonsense mediated decay	2706	38	0.936448	32	0.924978
ENST00000353487.7	12:120762510-120904358	SPPL3	signal peptide peptidase like 3	protein coding	1930	41	0.936448	47	0.910193
ENST00000314852.2	15:75639085-75648706	IMP3	IMP U3 small nucleolar ribonucleoprotein 3	protein coding	1696	31	0.936251	37	0.967584
ENST00000287263.8	8:37858618-37899497	RAB11FIP1	RAB11 family interacting protein 1	protein coding	4803	43	0.936013	45	0.892974
ENST00000367602.8	1:180154869-180204030	QSOX1	quiescin sulfhydryl oxidase 1	protein coding	1085	77	0.935994	66	0.936463
ENST00000367602.8	1:180154869-180204030	QSOX1	quiescin sulfhydryl oxidase 1	protein coding	1560	79	0.935916	78	0.871837
ENST00000292431.5	19:13116862-13141147	NACC1	nucleus accumbens associated 1	protein coding	4264	50	0.935896	57	0.895812
ENST00000511450.5	5:83052846-83077863	TMEM167A	transmembrane protein 167A	processed transcript	383	46	0.93587	34	0.903616
ENST00000262225.8	12:123584533-123598582	TMED2	transmembrane p24 trafficking protein 2	protein coding	787	343	0.935836	264	0.928877
ENST00000393078.5	14:94612384-94624055	SERPINA3	serpin family A member 3	protein coding	1521	371	0.93571	330	0.875327
ENST00000253237.10	19:48445841-48457022	GRWD1	glutamate rich WD repeat containing 1	protein coding	2018	47	0.935697	52	0.879614
ENST00000262461.7	5:128083766-128189677	SLC12A2	solute carrier family 12 member 2	protein coding	4055	59	0.93556	44	0.941458
ENST00000329841.10	15:100877714-100916626	ALDH1A3	aldehyde dehydrogenase 1 family member A3	protein coding	1791	65	0.935466	64	0.949417
ENST00000413518.5	19:58305319-58315663	ERVK3-1	endogenous retrovirus group K3 member 1	protein coding	748	43	0.935424	74	0.868962
ENST00000230340.9	6:41921499-41933046	BYSL	bystin like	protein coding	1504	34	0.935361	50	0.905133
ENST00000448750.7	12:130872037-130877678	RAN	RAN, member RAS oncogene family	protein coding	954	92	0.935297	103	0.964917
ENST00000565644.5	16:87830023-87869507	SLC7A5	solute carrier family 7 member 5	protein coding	2806	69	0.935254	120	0.964037
ENST00000337195.9	10:124984317-125161170	CTBP2	C-terminal binding protein 2	protein coding	1786	31	0.935204	34	0.931614
ENST00000330843.9	8:37858618-37899497	RAB11FIP1	RAB11 family interacting protein 1	protein coding	7771	59	0.935092	67	0.934625
ENST00000530705.6	13:45333471-45341284	TPT1	tumor protein, translationally-controlled 1	protein coding	1135	67	0.935064	63	0.965516
ENST00000309922.7	3:101561868-101566446	TRMT10C	tRNA methyltransferase 10C, mitochondrial RNase P subunit	protein coding	675	30	0.934946	40	0.910696
ENST00000610520.5	6:73489308-73525587	EEF1A1	eukaryotic translation elongation factor 1 alpha 1	protein coding	1544	377	0.934909	233	0.962596
ENST00000275364.8	7:2728105-2844308	GNA12	G protein subunit alpha 12	protein coding	2968	33	0.934894	34	0.889171
ENST00000269216.10	18:22169589-22202528	GATA6	GATA binding protein 6	protein coding	2182	33	0.934867	51	0.877052
ENST00000361611.11	14:23016543-23035230	PSMB5	proteasome 20S subunit beta 5	protein coding	849	90	0.934761	77	0.951123
ENST00000311528.10	16:89560677-89564542	RPL13	ribosomal protein L13	protein coding	827	66	0.934616	43	0.935356
ENST00000481195.6	5:134194332-134226073	PPP2CA	protein phosphatase 2 catalytic subunit alpha	protein coding	1427	198	0.934418	253	0.952491
ENST00000368376.8	1:155208695-155213824	MTX1	metaxin 1	protein coding	1532	36	0.934391	33	0.957953
ENST00000430065.1	CHR_HSCHR6_MHC_APD_CTG1:31882493-31884975	HSPA1A	heat shock protein family A (Hsp70) member 1A	protein coding	988	206	0.934369	287	0.940388
ENST00000215071.9	19:38374550-38383824	PSMD8	proteasome 26S subunit, non-ATPase 8	protein coding	1163	59	0.934265	51	0.942863
ENST00000296370.4	4:6693878-6697170	S100P	S100 calcium binding protein P	protein coding	334	93	0.933992	223	0.957965
ENST00000395816.7	20:57648392-57711536	PMEPA1	prostate transmembrane protein, androgen induced 1	protein coding	846	39	0.933916	53	0.899432
ENST00000367284.10	1:202007945-202017183	ELF3	E74 like ETS transcription factor 3	protein coding	1278	40	0.933776	66	0.968536
ENST00000244815.9	2:237627587-237813682	LRRFIP1	LRR binding FLII interacting protein 1	protein coding	2742	30	0.933761	33	0.95329
ENST00000545606.6	12:67269358-67319953	CAND1	cullin associated and neddylation dissociated 1	protein coding	2580	41	0.933625	48	0.967024
ENST00000422167.6	CHR_HSCHR6_MHC_DBB_CTG1:31712749-31721936	CLIC1	chloride intracellular channel 1	protein coding	1006	100	0.933517	67	0.969379
ENST00000528157.7	3:51385291-51389397	MANF	mesencephalic astrocyte derived neurotrophic factor	protein coding	550	138	0.933421	135	0.881053
ENST00000485303.6	3:111070071-111275563	NECTIN3	nectin cell adhesion molecule 3	protein coding	1868	30	0.933368	42	0.92651
ENST00000269321.12	17:81867721-81871378	ARHGDIA	Rho GDP dissociation inhibitor alpha	protein coding	669	147	0.933048	140	0.915798
ENST00000221930.6	19:41301587-41353922	TGFB1	transforming growth factor beta 1	protein coding	371	66	0.933009	53	0.967281
ENST00000618876.2	CHR_HSCHR17_7_CTG4:38506329-38530590	MLLT6	MLLT6, PHD finger containing	protein coding	6822	47	0.932979	30	0.952836
ENST00000396987.7	8:41577187-41625001	GPAT4	glycerol-3-phosphate acyltransferase 4	protein coding	2393	35	0.932847	37	0.940008
ENST00000261798.10	5:149492982-149551471	CSNK1A1	casein kinase 1 alpha 1	protein coding	1704	52	0.932841	56	0.96258
ENST00000455785.7	1:25884181-25906991	STMN1	stathmin 1	protein coding	594	177	0.932828	109	0.859733
ENST00000379731.5	9:33104082-33167356	B4GALT1	beta-1,4-galactosyltransferase 1	protein coding	3871	50	0.932425	69	0.935653
ENST00000368376.8	1:155208695-155213824	MTX1	metaxin 1	protein coding	1391	34	0.932385	31	0.827731
ENST00000261601.8	18:158383-214629	USP14	ubiquitin specific peptidase 14	protein coding	1755	40	0.932212	30	0.892817
ENST00000361505.10	14:20468954-20477089	PNP	purine nucleoside phosphorylase	protein coding	1408	43	0.932193	43	0.90564
ENST00000546766.5	12:98593591-98606379	SLC25A3	solute carrier family 25 member 3	retained intron	2788	46	0.932122	38	0.957038
ENST00000369660.9	X:154483717-154486615	UBL4A	ubiquitin like 4A	protein coding	1317	45	0.932063	42	0.809502
ENST00000358154.8	16:21597218-21657471	METTL9	methyltransferase like 9	protein coding	1213	79	0.932047	55	0.903119
ENST00000545075.3	X:55181392-55182442	MTRNR2L10	MT-RNR2 like 10	protein coding	452	149	0.932012	162	0.937007
ENST00000287263.8	8:37858618-37899497	RAB11FIP1	RAB11 family interacting protein 1	protein coding	4813	47	0.931874	41	0.907731
ENST00000617249.4	2:10783391-10837977	PDIA6	protein disulfide isomerase family A member 6	protein coding	1637	36	0.93178	56	0.911962
ENST00000368305.9	1:156054782-156058506	LAMTOR2	late endosomal/lysosomal adaptor, MAPK and MTOR activator 2	protein coding	332	57	0.931767	51	0.892474
ENST00000309862.10	17:39671122-39696797	PGAP3	post-GPI attachment to proteins phospholipase 3	retained intron	2920	60	0.931671	58	0.860824
ENST00000282999.7	5:112861188-112898371	SRP19	signal recognition particle 19	protein coding	647	46	0.931645	43	0.907811
ENST00000258383.4	2:223957463-223967714	MRPL44	mitochondrial ribosomal protein L44	protein coding	382	34	0.931644	41	0.846193
ENST00000361611.11	14:23016543-23035230	PSMB5	proteasome 20S subunit beta 5	protein coding	79	69	0.931558	61	0.828665
ENST00000676425.1	3:128693669-128825942	RAB7A	RAB7A, member RAS oncogene family	protein coding	1336	50	0.931531	46	0.960455
ENST00000456863.6	CHR_HSCHR6_MHC_MANN_CTG1:31770035-31779217	CLIC1	chloride intracellular channel 1	protein coding	1006	102	0.931501	84	0.943961
ENST00000502346.2	5:83052846-83077863	TMEM167A	transmembrane protein 167A	protein coding	342	70	0.931319	60	0.905635
ENST00000439190.2	CHR_HSCHR6_MHC_COX_CTG1:30733058-30734413	IER3	immediate early response 3	protein coding	908	46	0.931201	63	0.956553
ENST00000296127.7	3:44915257-44976185	ZDHHC3	zinc finger DHHC-type palmitoyltransferase 3	protein coding	1776	36	0.931039	31	0.985148
ENST00000372638.4	1:40861054-40862363	CITED4	Cbp/p300 interacting transactivator with Glu/Asp rich carboxy-terminal domain 4	protein coding	358	68	0.930955	80	0.8706
ENST00000473257.3	7:5526409-5563902	ACTB	actin beta	protein coding	1091	325	0.930921	197	0.881459
ENST00000316052.6	8:144078648-144080648	EXOSC4	exosome component 4	protein coding	521	80	0.930826	81	0.899213
ENST00000676477.1	19:49487510-49493057	RPL13A	ribosomal protein L13a	retained intron	1455	86	0.930823	92	0.908253
ENST00000396290.2	2:8678845-8684461	ID2	inhibitor of DNA binding 2	protein coding	636	49	0.930752	37	0.979142
ENST00000285298.9	7:55951877-55956500	MRPS17	mitochondrial ribosomal protein S17	protein coding	311	80	0.93068	86	0.891497
ENST00000248975.6	22:31944522-31957603	YWHAH	tyrosine 3-monooxygenase/tryptophan 5-monooxygenase activation protein eta	protein coding	531	46	0.930586	45	0.954507
ENST00000196061.5	1:11934205-11975538	PLOD1	procollagen-lysine,2-oxoglutarate 5-dioxygenase 1	protein coding	2674	53	0.93058	47	0.944718
ENST00000381083.9	7:45912245-45921874	IGFBP3	insulin like growth factor binding protein 3	protein coding	1365	56	0.930516	81	0.925147
ENST00000460265.5	5:126776623-126837020	LMNB1	lamin B1	nonsense mediated decay	2943	53	0.930402	30	0.921997
ENST00000230895.11	5:10679230-10761234	DAP	death associated protein	protein coding	1268	102	0.930322	95	0.952385
ENST00000673007.1	CHR_HG2111_PATCH:18397186-18411051	LDHA	lactate dehydrogenase A	protein coding	1485	104	0.930296	87	0.95236
ENST00000587090.5	19:38244035-38292615	SPINT2	serine peptidase inhibitor, Kunitz type 2	protein coding	821	71	0.930252	81	0.94392
ENST00000611932.4	16:8852942-8869012	CARHSP1	calcium regulated heat stable protein 1	protein coding	652	57	0.930251	44	0.949764
ENST00000413364.6	16:11547722-11636381	LITAF	lipopolysaccharide induced TNF factor	protein coding	656	50	0.930154	53	0.839932
ENST00000577454.5	17:40121971-40136917	MSL1	MSL complex subunit 1	protein coding	1163	97	0.930065	125	0.934438
ENST00000457485.6	CHR_HSCHR6_MHC_COX_CTG1:31717988-31727162	CLIC1	chloride intracellular channel 1	protein coding	1071	72	0.93006	57	0.934507
ENST00000509659.5	4:87975667-87983532	SPP1	secreted phosphoprotein 1	processed transcript	682	100	0.930054	116	0.875276
ENST00000337195.9	10:124984317-125161170	CTBP2	C-terminal binding protein 2	protein coding	2302	32	0.930013	39	0.952364
ENST00000420115.6	3:133573686-133590261	CDV3	CDV3 homolog	protein coding	3295	44	0.929972	57	0.86222
ENST00000307365.4	10:72273919-72276036	DDIT4	DNA damage inducible transcript 4	protein coding	946	37	0.929969	64	0.899384
ENST00000261769.10	16:68737292-68835537	CDH1	cadherin 1	protein coding	2887	71	0.9299	69	0.980106
ENST00000374865.5	9:101387633-101398618	MRPL50	mitochondrial ribosomal protein L50	protein coding	604	37	0.929764	48	0.966118
ENST00000262768.11	17:78852977-78925387	TIMP2	TIMP metallopeptidase inhibitor 2	protein coding	826	75	0.929514	63	0.884285
ENST00000345057.9	16:67154185-67159909	TRADD	TNFRSF1A associated via death domain	protein coding	860	45	0.929401	54	0.931382
ENST00000330938.8	21:44849585-44873903	PTTG1IP	PTTG1 interacting protein	protein coding	2287	64	0.929378	57	0.953632
ENST00000319694.3	7:29563835-29567293	PRR15	proline rich 15	protein coding	840	34	0.929319	98	0.962479
ENST00000614857.5	4:87975667-87983532	SPP1	secreted phosphoprotein 1	protein coding	648	36	0.929287	53	0.902753
ENST00000391770.9	19:53864763-53876435	MYADM	myeloid associated differentiation marker	protein coding	2367	123	0.929256	88	0.947238
ENST00000263574.9	11:130068147-130144811	APLP2	amyloid beta precursor like protein 2	protein coding	2518	30	0.929234	33	0.962168
ENST00000340958.4	7:73799542-73832690	CLDN4	claudin 4	protein coding	1148	173	0.929218	265	0.924986
ENST00000395124.6	11:57406954-57427580	SLC43A3	solute carrier family 43 member 3	protein coding	1861	53	0.929143	38	0.955024
ENST00000309311.7	19:3976056-3985463	EEF2	eukaryotic translation elongation factor 2	protein coding	2694	403	0.929058	408	0.911541
ENST00000323571.9	17:40219304-40284136	WIPF2	WAS/WASL interacting protein family member 2	protein coding	4143	79	0.928952	68	0.940108
ENST00000296127.7	3:44915257-44976185	ZDHHC3	zinc finger DHHC-type palmitoyltransferase 3	protein coding	1808	39	0.928864	32	0.838245
ENST00000268383.7	16:22345936-22437165	CDR2	cerebellar degeneration related protein 2	protein coding	2231	43	0.928848	49	0.928548
ENST00000379141.8	12:58872149-58920504	LRIG3	leucine rich repeats and immunoglobulin like domains 3	protein coding	3290	43	0.928835	71	0.897815
ENST00000216962.9	20:25248085-25298012	PYGB	glycogen phosphorylase B	protein coding	2622	82	0.928825	92	0.903699
ENST00000610935.2	19:56087366-56121295	ZNF787	zinc finger protein 787	protein coding	1556	43	0.928727	80	0.887655
ENST00000679355.1	9:125234853-125241382	HSPA5	heat shock protein family A (Hsp70) member 5	retained intron	2367	34	0.928711	88	0.936031
ENST00000340990.10	1:202940826-202958572	ADIPOR1	adiponectin receptor 1	protein coding	1673	76	0.928682	90	0.966075
ENST00000333503.8	16:2211593-2214840	PGP	phosphoglycolate phosphatase	protein coding	980	122	0.92867	103	0.949285
ENST00000614857.5	4:87975667-87983532	SPP1	secreted phosphoprotein 1	protein coding	543	37	0.928414	52	0.804558
ENST00000340958.4	7:73799542-73832690	CLDN4	claudin 4	protein coding	1522	200	0.928364	311	0.856672
ENST00000367342.8	1:200891048-200915742	INAVA	innate immunity activator	protein coding	3748	32	0.928304	40	0.977211
ENST00000562684.5	16:1678256-1702280	JPT2	Jupiter microtubule associated homolog 2	protein coding	1033	38	0.928081	34	0.910175
ENST00000253237.10	19:48445841-48457022	GRWD1	glutamate rich WD repeat containing 1	protein coding	1168	36	0.928029	34	0.816825
ENST00000278742.6	11:130159782-130210362	ST14	ST14 transmembrane serine protease matriptase	protein coding	2889	118	0.928028	134	0.913154
ENST00000267205.7	12:121777754-121803403	RHOF	ras homolog family member F, filopodia associated	protein coding	1585	32	0.927985	35	0.821924
ENST00000328434.8	17:42795147-42798704	COA3	cytochrome c oxidase assembly factor 3	protein coding	559	88	0.92798	76	0.92643
ENST00000343820.10	18:3411608-3459978	TGIF1	TGFB induced factor homeobox 1	protein coding	987	31	0.927821	33	0.933446
ENST00000296129.6	3:45082277-45146422	CDCP1	CUB domain containing protein 1	protein coding	5137	43	0.927805	60	0.866625
ENST00000247020.9	17:28648346-28662189	SDF2	stromal cell derived factor 2	protein coding	447	37	0.927633	33	0.931595
ENST00000353487.7	12:120762510-120904358	SPPL3	signal peptide peptidase like 3	protein coding	2000	44	0.92751	53	0.862982
ENST00000400052.7	CHR_HSCHR6_MHC_QBL_CTG1:31720799-31729989	CLIC1	chloride intracellular channel 1	protein coding	1006	85	0.927492	83	0.888192
ENST00000366835.8	1:225845536-225882380	TMEM63A	transmembrane protein 63A	protein coding	2787	42	0.92743	45	0.946057
ENST00000530028.3	15:48878134-48880173	EID1	EP300 interacting inhibitor of differentiation 1	protein coding	648	88	0.927385	69	0.955351
ENST00000331523.7	6:73489308-73525587	EEF1A1	eukaryotic translation elongation factor 1 alpha 1	protein coding	1813	324	0.927342	201	0.917357
ENST00000253237.10	19:48445841-48457022	GRWD1	glutamate rich WD repeat containing 1	protein coding	1595	44	0.92734	46	0.864086
ENST00000371222.4	1:58776845-58784048	JUN	Jun proto-oncogene, AP-1 transcription factor subunit	protein coding	2275	32	0.927336	73	0.94896
ENST00000323699.9	1:224175756-224193441	DEGS1	delta 4-desaturase, sphingolipid 1	protein coding	1238	83	0.927291	126	0.931664
ENST00000413518.5	19:58305319-58315663	ERVK3-1	endogenous retrovirus group K3 member 1	protein coding	718	37	0.927262	62	0.911729
ENST00000322428.10	8:144104461-144107611	MAF1	MAF1 homolog, negative regulator of RNA polymerase III	protein coding	1476	41	0.927262	37	0.881484
ENST00000499247.3	17:50862223-50867978	TOB1	transducer of ERBB2, 1	protein coding	676	60	0.927102	74	0.948453
ENST00000359651.7	1:202007945-202017183	ELF3	E74 like ETS transcription factor 3	protein coding	4595	99	0.927074	168	0.900436
ENST00000613132.5	7:45912245-45921874	IGFBP3	insulin like growth factor binding protein 3	protein coding	1347	41	0.927033	61	0.927013
ENST00000225665.12	17:4937130-4940053	SLC25A11	solute carrier family 25 member 11	protein coding	1210	35	0.926979	35	0.947861
ENST00000297290.4	7:98252379-98310441	BRI3	brain protein I3	protein coding	579	75	0.92697	126	0.960572
ENST00000553947.1	14:94592058-94624646	-	novel protein	nonsense mediated decay	1469	385	0.92685	368	0.967606
ENST00000298316.7	14:49893079-49897054	ARF6	ADP ribosylation factor 6	protein coding	1000	37	0.926711	51	0.907334
ENST00000565644.5	16:87830023-87869507	SLC7A5	solute carrier family 7 member 5	protein coding	1496	33	0.926657	69	0.844196
ENST00000290649.10	16:56361452-56425545	AMFR	autocrine motility factor receptor	protein coding	2405	61	0.926565	39	0.952467
ENST00000300151.5	11:59806140-59810778	MRPL16	mitochondrial ribosomal protein L16	protein coding	700	40	0.926441	70	0.838917
ENST00000377843.8	5:149492982-149551471	CSNK1A1	casein kinase 1 alpha 1	protein coding	2060	31	0.926284	46	0.901663
ENST00000265294.9	5:170763350-170814047	GABRP	gamma-aminobutyric acid type A receptor subunit pi	protein coding	1756	186	0.926218	186	0.984788
ENST00000323699.9	1:224175756-224193441	DEGS1	delta 4-desaturase, sphingolipid 1	protein coding	778	63	0.926089	102	0.939896
ENST00000323963.10	3:186783205-186789897	EIF4A2	eukaryotic translation initiation factor 4A2	protein coding	1461	113	0.925891	108	0.894149
ENST00000424880.2	3:128051641-128071683	SEC61A1	SEC61 translocon subunit alpha 1	protein coding	1678	32	0.925854	36	0.9546
ENST00000261769.10	16:68737292-68835537	CDH1	cadherin 1	protein coding	4106	115	0.925788	139	0.864639
ENST00000007390.3	16:1349240-1351878	TSR3	TSR3 ribosome maturation factor	protein coding	1009	66	0.925763	44	0.96167
ENST00000260356.6	15:39581079-39599466	THBS1	thrombospondin 1	protein coding	4246	70	0.925727	76	0.96497
ENST00000449399.7	14:94376747-94390693	SERPINA1	serpin family A member 1	protein coding	1172	59	0.925698	39	0.895305
ENST00000323699.9	1:224175756-224193441	DEGS1	delta 4-desaturase, sphingolipid 1	protein coding	350	57	0.925651	86	0.925664
ENST00000360244.8	1:150265399-150269580	APH1A	aph-1 homolog A, gamma-secretase subunit	protein coding	1233	80	0.92565	78	0.901726
ENST00000334047.12	1:94529173-94541759	F3	coagulation factor III, tissue factor	protein coding	546	63	0.925189	75	0.969417
ENST00000473257.3	7:5526409-5563902	ACTB	actin beta	protein coding	419	215	0.924954	116	0.941254
ENST00000209728.9	17:40287879-40304657	CDC6	cell division cycle 6	protein coding	1250	126	0.92481	127	0.844619
ENST00000002596.6	4:11393150-11429564	HS3ST1	heparan sulfate-glucosamine 3-sulfotransferase 1	protein coding	1218	80	0.924584	117	0.93863
ENST00000248975.6	22:31944522-31957603	YWHAH	tyrosine 3-monooxygenase/tryptophan 5-monooxygenase activation protein eta	protein coding	1444	73	0.924487	75	0.936393
ENST00000287263.8	8:37858618-37899497	RAB11FIP1	RAB11 family interacting protein 1	protein coding	3385	44	0.924399	37	0.878007
ENST00000511319.5	4:99948086-99950355	H2AZ1	H2A.Z variant histone 1	retained intron	987	103	0.924387	62	0.843717
ENST00000225174.8	10:79347469-79355334	PPIF	peptidylprolyl isomerase F	protein coding	685	57	0.924261	63	0.903598
ENST00000379141.8	12:58872149-58920504	LRIG3	leucine rich repeats and immunoglobulin like domains 3	protein coding	3237	34	0.924202	45	0.985957
ENST00000254958.10	20:10637684-10673999	JAG1	jagged canonical Notch ligand 1	protein coding	4182	30	0.9242	37	0.909533
ENST00000553947.1	14:94592058-94624646	-	novel protein	nonsense mediated decay	1127	320	0.924158	309	0.87453
ENST00000393080.8	14:94612384-94624055	SERPINA3	serpin family A member 3	protein coding	232	175	0.924139	165	0.90247
ENST00000358432.8	1:16124337-16156069	EPHA2	EPH receptor A2	protein coding	3493	55	0.924063	53	0.952463
ENST00000254066.10	17:40309180-40357643	RARA	retinoic acid receptor alpha	protein coding	1744	36	0.923949	43	0.962838
ENST00000314940.7	5:137745651-137754363	HNRNPA0	heterogeneous nuclear ribonucleoprotein A0	protein coding	2263	48	0.923937	45	0.805049
ENST00000331334.5	14:95533503-95544724	GLRX5	glutaredoxin 5	protein coding	699	79	0.923861	55	0.968643
ENST00000382120.4	4:24789912-24800842	SOD3	superoxide dismutase 3	protein coding	1004	50	0.923834	33	0.893792
ENST00000692484.1	15:43746394-43773279	PDIA3	protein disulfide isomerase family A member 3	nonsense mediated decay	1903	62	0.923825	57	0.934543
ENST00000405636.6	19:44890569-44903689	TOMM40	translocase of outer mitochondrial membrane 40	protein coding	1363	47	0.923802	41	0.851514
ENST00000300571.7	16:19856691-19886167	GPRC5B	G protein-coupled receptor class C group 5 member B	protein coding	719	56	0.923692	58	0.973197
ENST00000376957.7	1:11054584-11060020	SRM	spermidine synthase	protein coding	1143	60	0.923276	56	0.924957
ENST00000311086.9	5:173607145-173616659	BOD1	biorientation of chromosomes in cell division 1	protein coding	1097	57	0.922719	65	0.960538
ENST00000579695.5	17:39921041-39927601	ORMDL3	ORMDL sphingolipid biosynthesis regulator 3	protein coding	692	119	0.922532	172	0.918786
ENST00000315323.5	17:44557484-44561262	FZD2	frizzled class receptor 2	protein coding	1434	30	0.922464	32	0.985505
ENST00000676710.1	6:73489308-73525587	EEF1A1	eukaryotic translation elongation factor 1 alpha 1	protein coding	1555	309	0.922429	183	0.889802
ENST00000391555.1	CHR_HSCHR6_MHC_QBL_CTG1:31817974-31820498	HSPA1B	heat shock protein family A (Hsp70) member 1B	protein coding	2189	73	0.922292	135	0.961762
ENST00000240922.8	3:113716458-113746300	NAA50	N-alpha-acetyltransferase 50, NatE catalytic subunit	protein coding	826	41	0.92209	36	0.954011
ENST00000610520.5	6:73489308-73525587	EEF1A1	eukaryotic translation elongation factor 1 alpha 1	protein coding	1503	391	0.921975	250	0.919463
ENST00000317508.11	16:31131433-31135727	PRSS8	serine protease 8	protein coding	1744	99	0.921703	125	0.947537
ENST00000355451.8	7:44379119-44490658	NUDCD3	NudC domain containing 3	protein coding	2185	36	0.921369	36	0.973969
ENST00000266671.10	12:76025447-76031776	PHLDA1	pleckstrin homology like domain family A member 1	protein coding	1456	39	0.921242	75	0.923064
ENST00000226230.8	17:28319200-28328685	TMEM97	transmembrane protein 97	protein coding	446	42	0.921114	41	0.952154
ENST00000370775.3	X:135050932-135052196	RTL8A	retrotransposon Gag like 8A	protein coding	814	32	0.921098	34	0.906485
ENST00000263384.12	19:16185380-16192046	FAM32A	family with sequence similarity 32 member A	protein coding	792	49	0.92097	46	0.995273
ENST00000313368.8	5:141259884-141320784	TAF7	TATA-box binding protein associated factor 7	protein coding	1821	43	0.92092	62	0.951361
ENST00000333676.8	17:81703367-81707517	MRPL12	mitochondrial ribosomal protein L12	protein coding	748	86	0.920882	97	0.914638
ENST00000366535.4	1:244408494-244451909	ADSS2	adenylosuccinate synthase 2	protein coding	1511	41	0.920879	51	0.86956
ENST00000467132.5	14:94612384-94624055	SERPINA3	serpin family A member 3	protein coding	1312	101	0.920834	92	0.91438
ENST00000296677.5	5:76818933-76835315	F2RL1	F2R like trypsin receptor 1	protein coding	2247	87	0.920791	117	0.859232
ENST00000612661.2	6:113857345-113863475	MARCKS	myristoylated alanine rich protein kinase C substrate	protein coding	1761	85	0.920689	62	0.826597
ENST00000382581.5	4:6640091-6642729	MRFAP1	Morf4 family associated protein 1	protein coding	1339	68	0.920683	76	0.937077
ENST00000623711.4	3:134065303-134250859	RYK	receptor like tyrosine kinase	protein coding	2238	39	0.920551	31	0.875001
ENST00000582963.1	17:39728496-39730532	MIEN1	migration and invasion enhancer 1	retained intron	983	554	0.920538	540	0.948289
ENST00000300658.9	17:39671122-39696797	PGAP3	post-GPI attachment to proteins phospholipase 3	protein coding	2593	272	0.920515	270	0.904548
ENST00000309862.10	17:39671122-39696797	PGAP3	post-GPI attachment to proteins phospholipase 3	retained intron	1596	111	0.920476	78	0.92878
ENST00000320743.8	12:58872149-58920504	LRIG3	leucine rich repeats and immunoglobulin like domains 3	protein coding	3440	41	0.920453	35	0.861964
ENST00000331457.9	22:31399604-31530634	DRG1	developmentally regulated GTP binding protein 1	protein coding	1361	53	0.92026	73	0.919953
ENST00000312562.7	11:65892049-65900573	FOSL1	FOS like 1, AP-1 transcription factor subunit	protein coding	996	31	0.920173	34	0.88187
ENST00000255174.3	20:44195939-44210771	OSER1	oxidative stress responsive serine rich 1	protein coding	824	44	0.9201	59	0.887336
ENST00000642928.2	11:33703010-33736479	CD59	CD59 molecule (CD59 blood group)	protein coding	373	184	0.91992	168	0.910779
ENST00000253237.10	19:48445841-48457022	GRWD1	glutamate rich WD repeat containing 1	protein coding	1458	37	0.919716	41	0.96087
ENST00000660930.1	1:1216909-1232067	SDF4	stromal cell derived factor 4	protein coding	1867	34	0.919533	39	0.866486
ENST00000678498.1	1:206008535-206023909	CTSE	cathepsin E	protein coding	1146	41	0.91948	62	0.935847
ENST00000267970.9	15:77041404-77083984	TSPAN3	tetraspanin 3	protein coding	1036	158	0.919406	176	0.939118
ENST00000416884.2	CHR_HSCHR6_MHC_DBB_CTG1:30733457-30734812	IER3	immediate early response 3	protein coding	617	57	0.919306	60	0.946917
ENST00000314852.2	15:75639085-75648706	IMP3	IMP U3 small nucleolar ribonucleoprotein 3	protein coding	1690	39	0.91927	43	0.897298
ENST00000269601.10	18:79970813-80033949	TXNL4A	thioredoxin like 4A	protein coding	575	53	0.919218	40	0.928332
ENST00000391770.9	19:53864763-53876435	MYADM	myeloid associated differentiation marker	protein coding	2538	132	0.919157	100	0.945871
ENST00000396290.2	2:8678845-8684461	ID2	inhibitor of DNA binding 2	protein coding	738	55	0.918928	44	0.947802
ENST00000258884.5	15:80679684-80755621	ABHD17C	abhydrolase domain containing 17C, depalmitoylase	protein coding	1071	32	0.918881	40	0.953933
ENST00000379751.5	20:3783851-3786740	CENPB	centromere protein B	protein coding	2359	49	0.918678	42	0.926733
ENST00000261622.5	16:87830023-87869507	SLC7A5	solute carrier family 7 member 5	protein coding	3311	151	0.918645	181	0.983453
ENST00000325327.4	19:2427638-2456959	LMNB2	lamin B2	protein coding	4388	74	0.918556	67	0.944324
ENST00000367075.4	6:158765741-158819368	EZR	ezrin	protein coding	1900	240	0.918385	195	0.894419
ENST00000648319.1	19:43766533-43780976	KCNN4	potassium calcium-activated channel subfamily N member 4	protein coding	1857	82	0.918269	75	0.895024
ENST00000273258.4	3:69084937-69106092	ARL6IP5	ADP ribosylation factor like GTPase 6 interacting protein 5	protein coding	645	105	0.918043	70	0.944976
ENST00000360565.8	19:49642209-49658642	SCAF1	SR-related CTD associated factor 1	protein coding	3330	35	0.917978	62	0.900692
ENST00000692484.1	15:43746394-43773279	PDIA3	protein disulfide isomerase family A member 3	nonsense mediated decay	2172	37	0.917934	38	0.831627
ENST00000374865.5	9:101387633-101398618	MRPL50	mitochondrial ribosomal protein L50	protein coding	452	35	0.917929	42	0.877837
ENST00000679228.1	12:54280193-54287088	HNRNPA1	heterogeneous nuclear ribonucleoprotein A1	retained intron	1482	124	0.917868	124	0.902099
ENST00000401959.6	22:41673933-41690504	SNU13	small nuclear ribonucleoprotein 13	protein coding	1108	36	0.917768	42	0.984279
ENST00000313732.9	16:84974175-85011535	ZDHHC7	zinc finger DHHC-type palmitoyltransferase 7	protein coding	2838	34	0.917731	43	0.863818
ENST00000372876.2	6:42744498-42746103	TBCC	tubulin folding cofactor C	protein coding	935	30	0.917721	45	0.878148
ENST00000601780.5	19:50476400-50490871	EMC10	ER membrane protein complex subunit 10	nonsense mediated decay	1877	53	0.91772	59	0.935267
ENST00000054950.4	11:32091074-32105722	RCN1	reticulocalbin 1	protein coding	1144	92	0.917703	115	0.91695
ENST00000680257.1	9:125234853-125241382	HSPA5	heat shock protein family A (Hsp70) member 5	retained intron	2549	30	0.917535	52	0.942147
ENST00000216038.6	22:32387582-32412248	RTCB	RNA 2',3'-cyclic phosphate and 5'-OH ligase	protein coding	1689	64	0.917434	77	0.91183
ENST00000243045.10	12:55818041-55821879	ORMDL2	ORMDL sphingolipid biosynthesis regulator 2	protein coding	589	105	0.917377	71	0.87355
ENST00000368404.9	1:155135344-155138857	SLC50A1	solute carrier family 50 member 1	protein coding	862	33	0.917251	30	0.914493
ENST00000495963.2	13:49660674-49691486	EBPL	EBP like	processed transcript	782	32	0.917125	32	0.897936
ENST00000367569.4	6:144094884-144095573	SF3B5	splicing factor 3b subunit 5	protein coding	512	120	0.917048	84	0.950822
ENST00000247020.9	17:28648346-28662189	SDF2	stromal cell derived factor 2	protein coding	430	39	0.916986	33	0.907118
ENST00000681544.1	9:125234853-125241382	HSPA5	heat shock protein family A (Hsp70) member 5	retained intron	2343	35	0.916963	68	0.972651
ENST00000283148.12	2:106093308-106194301	UXS1	UDP-glucuronate decarboxylase 1	protein coding	1355	35	0.916916	36	0.943159
ENST00000373703.5	1:31629866-31644896	PEF1	penta-EF-hand domain containing 1	protein coding	939	55	0.916894	49	0.937044
ENST00000677802.1	11:88265069-88359684	CTSC	cathepsin C	nonsense mediated decay	1609	79	0.916869	73	0.915578
ENST00000616577.4	13:45333471-45341284	TPT1	tumor protein, translationally-controlled 1	protein coding	991	744	0.916845	722	0.925279
ENST00000266604.7	12:66116555-66130750	LLPH	LLP homolog, long-term synaptic facilitation factor	protein coding	326	56	0.916761	63	0.849397
ENST00000455918.2	6:73489308-73525587	EEF1A1	eukaryotic translation elongation factor 1 alpha 1	protein coding	1848	82	0.916715	49	0.930408
ENST00000249014.5	22:37560480-37569405	CDC42EP1	CDC42 effector protein 1	protein coding	1691	70	0.91671	108	0.865197
ENST00000394536.4	5:141853090-141879246	PCDH1	protocadherin 1	protein coding	3314	61	0.916696	65	0.891428
ENST00000001008.6	12:2794970-2805423	FKBP4	FKBP prolyl isomerase 4	protein coding	1280	106	0.91666	118	0.80309
ENST00000367816.5	1:169105697-169310992	ATP1B1	ATPase Na+/K+ transporting subunit beta 1	protein coding	1335	53	0.916564	61	0.964756
ENST00000577810.1	17:39728496-39730532	MIEN1	migration and invasion enhancer 1	protein coding	452	340	0.916554	253	0.936488
ENST00000460851.6	3:150546678-150586016	EIF2A	eukaryotic translation initiation factor 2A	protein coding	956	50	0.916541	40	0.844589
ENST00000450236.2	CHR_HSCHR6_MHC_MANN_CTG1:30787857-30789212	IER3	immediate early response 3	protein coding	513	60	0.916501	58	0.851831
ENST00000368494.4	6:117675469-117710727	NUS1	NUS1 dehydrodolichyl diphosphate synthase subunit	protein coding	1139	53	0.916236	34	0.866289
ENST00000322347.11	15:74919791-74938083	COX5A	cytochrome c oxidase subunit 5A	protein coding	683	173	0.916222	157	0.867547
ENST00000532636.5	11:123057489-123063230	HSPA8	heat shock protein family A (Hsp70) member 8	protein coding	1032	120	0.916221	58	0.946446
ENST00000323963.10	3:186783205-186789897	EIF4A2	eukaryotic translation initiation factor 4A2	protein coding	1763	109	0.916095	119	0.887678
ENST00000221930.6	19:41301587-41353922	TGFB1	transforming growth factor beta 1	protein coding	299	56	0.916004	43	0.913309
ENST00000617811.5	17:37686431-37745059	HNF1B	HNF1 homeobox B	protein coding	2224	51	0.916	47	0.93434
ENST00000341744.8	20:57648392-57711536	PMEPA1	prostate transmembrane protein, androgen induced 1	protein coding	964	352	0.915999	332	0.892912
ENST00000678508.1	6:73489308-73525587	EEF1A1	eukaryotic translation elongation factor 1 alpha 1	protein coding	1543	320	0.9159	166	0.90731
ENST00000682554.1	4:87975667-87983532	SPP1	secreted phosphoprotein 1	retained intron	2116	46	0.915747	59	0.918337
ENST00000367602.8	1:180154869-180204030	QSOX1	quiescin sulfhydryl oxidase 1	protein coding	5361	60	0.915635	56	0.941977
ENST00000323534.5	3:153162226-153170627	RAP2B	RAP2B, member of RAS oncogene family	protein coding	1711	88	0.915515	121	0.952881
ENST00000600480.2	19:6413102-6424811	KHSRP	KH-type splicing regulatory protein	protein coding	2757	35	0.915428	30	0.989494
ENST00000367602.8	1:180154869-180204030	QSOX1	quiescin sulfhydryl oxidase 1	protein coding	1976	87	0.915423	78	0.89073
ENST00000216122.9	22:35400134-35425431	MCM5	minichromosome maintenance complex component 5	protein coding	2301	39	0.915303	35	0.921362
ENST00000396987.7	8:41577187-41625001	GPAT4	glycerol-3-phosphate acyltransferase 4	protein coding	2580	37	0.915178	37	0.909947
ENST00000300571.7	16:19856691-19886167	GPRC5B	G protein-coupled receptor class C group 5 member B	protein coding	1644	72	0.914947	82	0.862566
ENST00000267202.7	12:122865330-122896127	VPS37B	VPS37B subunit of ESCRT-I	protein coding	2324	93	0.914872	94	0.849368
ENST00000317508.11	16:31131433-31135727	PRSS8	serine protease 8	protein coding	1544	95	0.914819	129	0.932389
ENST00000478753.5	16:30443631-30445874	SEPHS2	selenophosphate synthetase 2	protein coding	2102	91	0.914592	96	0.816495
ENST00000227520.10	11:60842113-60851081	CCDC86	coiled-coil domain containing 86	protein coding	1377	30	0.91453	38	0.836579
ENST00000458062.3	CHR_HSCHR6_MHC_QBL_CTG1:31817974-31820498	HSPA1B	heat shock protein family A (Hsp70) member 1B	protein coding	2021	44	0.914471	79	0.91133
ENST00000361565.9	1:201829149-201884291	IPO9	importin 9	protein coding	3313	34	0.914363	45	0.94223
ENST00000300557.3	17:47951967-47957883	PRR15L	proline rich 15 like	protein coding	1065	37	0.914345	37	0.880062
ENST00000356082.9	1:209614870-209652425	LAMB3	laminin subunit beta 3	protein coding	3541	68	0.914308	81	0.886959
ENST00000675342.1	3:128693669-128825942	RAB7A	RAB7A, member RAS oncogene family	protein coding	1354	66	0.914159	75	0.936285
ENST00000360632.8	3:149517235-149736714	WWTR1	WW domain containing transcription regulator 1	protein coding	3457	54	0.914078	57	0.948091
ENST00000677375.1	12:54280193-54287088	HNRNPA1	heterogeneous nuclear ribonucleoprotein A1	protein coding	1294	106	0.914059	108	0.904682
ENST00000219271.4	16:58025754-58046901	MMP15	matrix metallopeptidase 15	protein coding	3666	46	0.913531	49	0.877977
ENST00000393892.8	17:41966763-41977740	CNP	2',3'-cyclic nucleotide 3' phosphodiesterase	protein coding	641	34	0.9134	78	0.854022
ENST00000359591.9	14:22871740-22881713	LRP10	LDL receptor related protein 10	protein coding	3027	43	0.913361	65	0.887266
ENST00000322428.10	8:144104461-144107611	MAF1	MAF1 homolog, negative regulator of RNA polymerase III	protein coding	1426	43	0.913332	42	0.882812
ENST00000255764.4	5:6371874-6378571	MED10	mediator complex subunit 10	protein coding	531	42	0.913323	47	0.809158
ENST00000545606.6	12:67269358-67319953	CAND1	cullin associated and neddylation dissociated 1	protein coding	4183	50	0.913254	64	0.904275
ENST00000327237.7	16:31489471-31509309	RUSF1	RUS family member 1	protein coding	1473	34	0.913242	31	0.806129
ENST00000377575.3	6:26538366-26546933	HMGN4	high mobility group nucleosomal binding domain 4	protein coding	614	31	0.913223	41	0.949018
ENST00000431232.7	16:370788-387113	PGAP6	post-glycosylphosphatidylinositol attachment to proteins 6	protein coding	2045	35	0.913195	30	0.949532
ENST00000301454.9	19:6436079-6465203	SLC25A23	solute carrier family 25 member 23	protein coding	3335	62	0.913189	44	0.933156
ENST00000264995.8	3:131462212-131502983	MRPL3	mitochondrial ribosomal protein L3	protein coding	1457	163	0.913077	142	0.829893
ENST00000225969.9	17:50367857-50373207	MRPL27	mitochondrial ribosomal protein L27	protein coding	603	32	0.913074	31	0.886965
ENST00000296695.10	5:147824572-147831671	SPINK1	serine peptidase inhibitor Kazal type 1	protein coding	377	107	0.913027	149	0.929836
ENST00000271526.9	1:156750610-156800815	PRCC	proline rich mitotic checkpoint control factor	protein coding	820	32	0.912926	40	0.888295
ENST00000265626.8	20:57648392-57711536	PMEPA1	prostate transmembrane protein, androgen induced 1	protein coding	4497	141	0.912918	43	0.848425
ENST00000382581.5	4:6640091-6642729	MRFAP1	Morf4 family associated protein 1	protein coding	1134	68	0.91269	65	0.86912
ENST00000620216.4	19:38374550-38383824	PSMD8	proteasome 26S subunit, non-ATPase 8	protein coding	1184	59	0.912616	38	0.946469
ENST00000232905.4	3:40309707-40312424	EIF1B	eukaryotic translation initiation factor 1B	protein coding	670	48	0.91261	67	0.893461
ENST00000394609.6	2:54972187-55112621	RTN4	reticulon 4	protein coding	1655	47	0.912585	44	0.863849
ENST00000393078.5	14:94612384-94624055	SERPINA3	serpin family A member 3	protein coding	229	272	0.91257	274	0.885023
ENST00000243776.11	2:219538954-219543809	CHPF	chondroitin polymerizing factor	protein coding	963	56	0.912478	56	0.902012
ENST00000219473.12	16:84699986-84779922	USP10	ubiquitin specific peptidase 10	protein coding	2396	49	0.91236	61	0.927662
ENST00000340913.11	12:54280193-54287088	HNRNPA1	heterogeneous nuclear ribonucleoprotein A1	protein coding	1369	65	0.912235	63	0.935408
ENST00000677661.1	11:88265069-88359684	CTSC	cathepsin C	nonsense mediated decay	1798	55	0.912222	89	0.869366
ENST00000359651.7	1:202007945-202017183	ELF3	E74 like ETS transcription factor 3	protein coding	4374	94	0.912169	154	0.853224
ENST00000337195.9	10:124984317-125161170	CTBP2	C-terminal binding protein 2	protein coding	2137	35	0.911913	40	0.800469
ENST00000269195.6	18:35581117-35711834	GALNT1	polypeptide N-acetylgalactosaminyltransferase 1	protein coding	1842	54	0.911816	36	0.950905
ENST00000426263.10	1:42925353-42958893	SLC2A1	solute carrier family 2 member 1	protein coding	2111	83	0.911806	64	0.822491
ENST00000304916.4	8:126552443-126558478	LRATD2	LRAT domain containing 2	protein coding	4668	100	0.911708	100	0.926359
ENST00000272227.8	2:10783391-10837977	PDIA6	protein disulfide isomerase family A member 6	protein coding	1570	133	0.911659	168	0.94635
ENST00000425660.5	7:5526409-5563902	ACTB	actin beta	nonsense mediated decay	586	857	0.911622	515	0.897567
ENST00000530167.2	11:119093874-119095465	H2AX	H2A.X variant histone	protein coding	1262	98	0.911569	71	0.850864
ENST00000216714.8	14:20455191-20457772	APEX1	apurinic/apyrimidinic endodeoxyribonuclease 1	protein coding	1039	40	0.911446	54	0.961996
ENST00000256255.11	8:30063003-30083208	SARAF	store-operated calcium entry associated regulatory factor	protein coding	535	74	0.911377	66	0.882165
ENST00000311351.9	8:38163335-38176730	LSM1	LSM1 homolog, mRNA degradation associated	protein coding	666	66	0.91135	74	0.915228
ENST00000521545.7	8:97775057-97853013	LAPTM4B	lysosomal protein transmembrane 4 beta	protein coding	1814	45	0.911303	41	0.813226
ENST00000320895.10	5:1317752-1345099	CLPTM1L	CLPTM1 like	protein coding	1871	86	0.911302	73	0.907881
ENST00000314222.5	11:2928273-2929420	PHLDA2	pleckstrin homology like domain family A member 2	protein coding	649	97	0.911118	125	0.866471
ENST00000287218.9	6:37819727-38154624	ZFAND3	zinc finger AN1-type containing 3	protein coding	965	34	0.910916	33	0.935021
ENST00000320743.8	12:58872149-58920504	LRIG3	leucine rich repeats and immunoglobulin like domains 3	protein coding	3622	50	0.910795	40	0.961573
ENST00000220003.14	15:74782080-74803197	CSK	C-terminal Src kinase	protein coding	2116	44	0.910781	39	0.942896
ENST00000391555.1	CHR_HSCHR6_MHC_QBL_CTG1:31817974-31820498	HSPA1B	heat shock protein family A (Hsp70) member 1B	protein coding	911	50	0.910732	73	0.919375
ENST00000440909.5	14:94376747-94390693	SERPINA1	serpin family A member 1	protein coding	1055	43	0.910525	42	0.809992
ENST00000318240.8	18:49477243-49487252	C18orf32	chromosome 18 open reading frame 32	protein coding	485	33	0.910392	37	0.975534
ENST00000296181.9	3:124761948-124901418	ITGB5	integrin subunit beta 5	protein coding	2814	109	0.910165	84	0.923315
ENST00000319074.6	14:23095505-23100456	C14orf119	chromosome 14 open reading frame 119	protein coding	919	44	0.910102	39	0.931231
ENST00000355904.9	8:30578318-30658236	GTF2E2	general transcription factor IIE subunit 2	protein coding	1219	45	0.910063	45	0.8537
ENST00000331134.11	17:81556887-81648465	NPLOC4	NPL4 homolog, ubiquitin recognition factor	protein coding	2232	42	0.910041	32	0.838035
ENST00000391771.1	19:53864763-53876435	MYADM	myeloid associated differentiation marker	protein coding	2431	67	0.909991	38	0.975532
ENST00000323699.9	1:224175756-224193441	DEGS1	delta 4-desaturase, sphingolipid 1	protein coding	285	62	0.909899	84	0.963949
ENST00000319694.3	7:29563835-29567293	PRR15	proline rich 15	protein coding	1148	45	0.909897	116	0.897131
ENST00000439190.2	CHR_HSCHR6_MHC_COX_CTG1:30733058-30734413	IER3	immediate early response 3	protein coding	513	48	0.909803	55	0.881807
ENST00000379888.9	10:6089034-6117457	RBM17	RNA binding motif protein 17	protein coding	1501	30	0.909622	33	0.932933
ENST00000473257.3	7:5526409-5563902	ACTB	actin beta	protein coding	1301	462	0.909609	302	0.912076
ENST00000296417.6	4:99948086-99950355	H2AZ1	H2A.Z variant histone 1	protein coding	567	104	0.90959	57	0.870934
ENST00000367103.4	1:206684905-206734281	MAPKAPK2	MAPK activated protein kinase 2	protein coding	1557	45	0.909537	45	0.967009
ENST00000337392.10	19:44954585-44993341	CLPTM1	CLPTM1 regulator of GABA type A receptor forward trafficking	protein coding	2119	64	0.909368	76	0.877344
ENST00000621914.4	17:35578046-35726413	AP2B1	adaptor related protein complex 2 subunit beta 1	protein coding	5552	56	0.909315	43	0.916651
ENST00000257013.9	X:135032355-135033546	RTL8C	retrotransposon Gag like 8C	protein coding	364	38	0.909304	31	0.932331
ENST00000257570.9	12:121017763-121039242	OASL	2'-5'-oligoadenylate synthetase like	protein coding	1978	82	0.909297	619	0.896326
ENST00000674681.1	7:5526409-5563902	ACTB	actin beta	protein coding	1220	399	0.909263	239	0.926773
ENST00000371696.7	9:136673143-136687457	AGPAT2	1-acylglycerol-3-phosphate O-acyltransferase 2	protein coding	1484	48	0.909247	36	0.841355
ENST00000254066.10	17:40309180-40357643	RARA	retinoic acid receptor alpha	protein coding	2204	38	0.90924	42	0.934266
ENST00000418022.2	2:197486584-197516737	HSPD1	heat shock protein family D (Hsp60) member 1	protein coding	2113	36	0.909209	44	0.86195
ENST00000359866.9	19:17309518-17323298	DDA1	DET1 and DDB1 associated 1	protein coding	403	39	0.909071	36	0.843953
ENST00000409320.7	2:101002229-101024032	RPL31	ribosomal protein L31	protein coding	656	668	0.909044	586	0.922305
ENST00000372458.8	1:43363398-43368074	ELOVL1	ELOVL fatty acid elongase 1	protein coding	1327	60	0.908901	62	0.914358
ENST00000353487.7	12:120762510-120904358	SPPL3	signal peptide peptidase like 3	protein coding	1961	42	0.908854	55	0.878516
ENST00000372797.7	1:40040233-40072649	CAP1	cyclase associated actin cytoskeleton regulatory protein 1	protein coding	2258	52	0.908851	34	0.823426
ENST00000267750.9	15:34225013-34230156	EMC4	ER membrane protein complex subunit 4	protein coding	770	40	0.90883	37	0.916224
ENST00000371696.7	9:136673143-136687457	AGPAT2	1-acylglycerol-3-phosphate O-acyltransferase 2	protein coding	1164	45	0.908824	36	0.921514
ENST00000421852.6	3:185476496-185499057	TMEM41A	transmembrane protein 41A	protein coding	1381	31	0.908808	39	0.936909
ENST00000229340.10	12:120095099-120117502	RAB35	RAB35, member RAS oncogene family	protein coding	2127	32	0.908605	32	0.9767
ENST00000375533.6	10:28677510-28682932	BAMBI	BMP and activin membrane bound inhibitor	protein coding	1012	42	0.90859	63	0.870011
ENST00000230340.9	6:41921499-41933046	BYSL	bystin like	protein coding	1440	32	0.908563	49	0.867282
ENST00000265395.7	7:27525442-27662883	HIBADH	3-hydroxyisobutyrate dehydrogenase	protein coding	1626	59	0.908284	68	0.823603
ENST00000476993.2	1:1434861-1442882	VWA1	von Willebrand factor A domain containing 1	protein coding	2037	65	0.908256	33	0.904114
ENST00000331134.11	17:81556887-81648465	NPLOC4	NPL4 homolog, ubiquitin recognition factor	protein coding	2833	49	0.907919	41	0.930013
ENST00000532636.5	11:123057489-123063230	HSPA8	heat shock protein family A (Hsp70) member 8	protein coding	2114	190	0.907849	145	0.911258
ENST00000652974.1	2:47160084-47176921	CALM2	calmodulin 2	nonsense mediated decay	1009	122	0.907771	95	0.910492
ENST00000675342.1	3:128693669-128825942	RAB7A	RAB7A, member RAS oncogene family	protein coding	633	47	0.907747	54	0.896474
ENST00000684558.1	12:94895297-95003748	NDUFA12	NADH:ubiquinone oxidoreductase subunit A12	nonsense mediated decay	515	55	0.907714	52	0.864172
ENST00000261942.7	5:176447628-176510074	FAF2	Fas associated factor family member 2	protein coding	4307	46	0.907644	66	0.977715
ENST00000479303.1	7:143244093-143270854	GSTK1	glutathione S-transferase kappa 1	protein coding	989	30	0.907544	34	0.957092
ENST00000379060.8	13:45333471-45341284	TPT1	tumor protein, translationally-controlled 1	protein coding	668	112	0.907507	97	0.937256
ENST00000612661.2	6:113857345-113863475	MARCKS	myristoylated alanine rich protein kinase C substrate	protein coding	2298	177	0.90746	129	0.917002
ENST00000370747.9	1:78649796-78664078	IFI44	interferon induced protein 44	protein coding	462	30	0.907258	115	0.929435
ENST00000518525.5	5:170763350-170814047	GABRP	gamma-aminobutyric acid type A receptor subunit pi	protein coding	1895	227	0.907255	252	0.888736
ENST00000341744.8	20:57648392-57711536	PMEPA1	prostate transmembrane protein, androgen induced 1	protein coding	4117	160	0.907214	40	0.918728
ENST00000326181.11	16:2155698-2178129	TRAF7	TNF receptor associated factor 7	protein coding	3120	45	0.907199	31	0.924575
ENST00000532317.5	11:85957175-86069882	PICALM	phosphatidylinositol binding clathrin assembly protein	protein coding	2275	32	0.907165	36	0.931963
ENST00000535401.5	11:114257787-114313536	NNMT	nicotinamide N-methyltransferase	protein coding	694	71	0.907158	44	0.893192
ENST00000291295.14	19:46601074-46610782	CALM3	calmodulin 3	protein coding	1177	118	0.907102	92	0.933129
ENST00000614891.5	8:119165034-119245673	MAL2	mal, T cell differentiation protein 2	protein coding	1329	171	0.907088	151	0.90321
ENST00000305885.3	11:61792911-61797238	FEN1	flap structure-specific endonuclease 1	protein coding	1819	65	0.906883	77	0.919311
ENST00000328434.8	17:42795147-42798704	COA3	cytochrome c oxidase assembly factor 3	protein coding	466	96	0.906634	92	0.825169
ENST00000261401.8	12:108645109-108731526	CORO1C	coronin 1C	protein coding	1561	76	0.906587	52	0.880075
ENST00000343411.8	16:84053761-84116942	MBTPS1	membrane bound transcription factor peptidase, site 1	protein coding	4215	39	0.906541	32	0.838514
ENST00000309862.10	17:39671122-39696797	PGAP3	post-GPI attachment to proteins phospholipase 3	retained intron	1452	108	0.906522	73	0.885146
ENST00000267984.4	15:81000923-81005788	TLNRD1	talin rod domain containing 1	protein coding	1969	30	0.90638	41	0.943218
ENST00000320743.8	12:58872149-58920504	LRIG3	leucine rich repeats and immunoglobulin like domains 3	protein coding	2388	52	0.906327	43	0.828542
ENST00000535401.5	11:114257787-114313536	NNMT	nicotinamide N-methyltransferase	protein coding	1017	67	0.90625	43	0.954595
ENST00000288937.7	11:6680385-6683340	MRPL17	mitochondrial ribosomal protein L17	protein coding	675	85	0.906043	82	0.961758
ENST00000336308.10	17:39637090-39664201	STARD3	StAR related lipid transfer domain containing 3	protein coding	352	856	0.906041	824	0.836981
ENST00000530167.2	11:119093874-119095465	H2AX	H2A.X variant histone	protein coding	1496	95	0.905826	69	0.867329
ENST00000395080.8	4:87975667-87983532	SPP1	secreted phosphoprotein 1	protein coding	599	162	0.905714	194	0.892741
ENST00000294189.11	3:51993522-51995895	RPL29	ribosomal protein L29	protein coding	556	117	0.905676	102	0.907373
ENST00000314940.7	5:137745651-137754363	HNRNPA0	heterogeneous nuclear ribonucleoprotein A0	protein coding	1623	216	0.905609	241	0.934015
ENST00000303596.3	16:67842320-67844195	THAP11	THAP domain containing 11	protein coding	1683	55	0.905575	46	0.90562
ENST00000413687.3	1:200891048-200915742	INAVA	innate immunity activator	protein coding	3613	103	0.905423	81	0.898914
ENST00000397420.9	11:832887-839831	CD151	CD151 molecule (Raph blood group)	protein coding	632	89	0.905404	71	0.949108
ENST00000296129.6	3:45082277-45146422	CDCP1	CUB domain containing protein 1	protein coding	5501	41	0.9052	59	0.950858
ENST00000330133.5	19:3762682-3768575	MRPL54	mitochondrial ribosomal protein L54	protein coding	500	33	0.905171	37	0.963687
ENST00000262238.10	14:100238298-100282788	YY1	YY1 transcription factor	protein coding	1621	65	0.90517	59	0.837425
ENST00000610402.5	17:35578046-35726413	AP2B1	adaptor related protein complex 2 subunit beta 1	protein coding	5546	60	0.904994	53	0.850627
ENST00000435856.2	CHR_HSCHR6_MHC_SSTO_CTG1:30735460-30736815	IER3	immediate early response 3	protein coding	513	50	0.90494	57	0.934725
ENST00000265294.9	5:170763350-170814047	GABRP	gamma-aminobutyric acid type A receptor subunit pi	protein coding	1623	211	0.904835	211	0.895484
ENST00000372715.7	9:128633653-128656847	DYNC2I2	dynein 2 intermediate chain 2	protein coding	1704	36	0.904695	30	0.891065
ENST00000505306.5	17:50055968-50090481	ITGA3	integrin subunit alpha 3	retained intron	4818	107	0.904679	138	0.856985
ENST00000369851.7	1:109548615-109600195	GNAI3	G protein subunit alpha i3	protein coding	1329	54	0.904601	34	0.898822
ENST00000361813.5	1:156249224-156282825	SMG5	SMG5 nonsense mediated mRNA decay factor	protein coding	2299	34	0.904588	36	0.812114
ENST00000397463.3	2:132643286-132671579	LYPD1	LY6/PLAUR domain containing 1	protein coding	1787	43	0.904574	31	0.919047
ENST00000303596.3	16:67842320-67844195	THAP11	THAP domain containing 11	protein coding	1396	56	0.904233	44	0.875252
ENST00000261942.7	5:176447628-176510074	FAF2	Fas associated factor family member 2	protein coding	3956	38	0.904222	62	0.925302
ENST00000199389.11	7:6022247-6059175	EIF2AK1	eukaryotic translation initiation factor 2 alpha kinase 1	protein coding	1992	69	0.904154	73	0.859525
ENST00000499247.3	17:50862223-50867978	TOB1	transducer of ERBB2, 1	protein coding	545	56	0.904096	71	0.895785
ENST00000255641.13	19:1941172-1981338	CSNK1G2	casein kinase 1 gamma 2	protein coding	2692	39	0.904	39	0.976539
ENST00000533898.5	11:32091074-32105722	RCN1	reticulocalbin 1	retained intron	2329	30	0.903895	54	0.96251
ENST00000336138.4	8:142727223-142736927	THEM6	thioesterase superfamily member 6	protein coding	92	39	0.903865	35	0.84451
ENST00000279488.8	12:89347235-89352501	DUSP6	dual specificity phosphatase 6	protein coding	1976	33	0.903837	41	0.865883
ENST00000355937.9	20:59033145-59042809	PRELID3B	PRELI domain containing 3B	protein coding	977	92	0.903794	100	0.833056
ENST00000397011.2	7:2354086-2380745	EIF3B	eukaryotic translation initiation factor 3 subunit B	protein coding	2820	43	0.903757	32	0.900421
ENST00000328195.8	8:37762595-37779768	PLPBP	pyridoxal phosphate binding protein	protein coding	1121	48	0.903551	43	0.909848
ENST00000223127.8	7:101205977-101218420	PLOD3	procollagen-lysine,2-oxoglutarate 5-dioxygenase 3	protein coding	2652	37	0.903457	41	0.812067
ENST00000650182.1	4:3503612-3532446	LRPAP1	LDL receptor related protein associated protein 1	protein coding	1227	42	0.903454	39	0.966737
ENST00000615060.5	6:73489308-73525587	EEF1A1	eukaryotic translation elongation factor 1 alpha 1	protein coding	1709	327	0.903403	235	0.912472
ENST00000287156.9	11:57551656-57568284	UBE2L6	ubiquitin conjugating enzyme E2 L6	protein coding	708	37	0.903259	327	0.86952
ENST00000303575.9	14:75131469-75176612	TMED10	transmembrane p24 trafficking protein 10	protein coding	815	126	0.903181	125	0.893821
ENST00000265070.7	5:32124716-32174319	GOLPH3	golgi phosphoprotein 3	protein coding	863	38	0.903046	50	0.868575
ENST00000693319.1	14:49893079-49897054	ARF6	ADP ribosylation factor 6	protein coding	1101	41	0.902973	55	0.920166
ENST00000511348.1	4:99948086-99950355	H2AZ1	H2A.Z variant histone 1	retained intron	1542	298	0.902888	156	0.9219
ENST00000278353.10	11:43680680-43856617	HSD17B12	hydroxysteroid 17-beta dehydrogenase 12	protein coding	2078	51	0.902791	57	0.908368
ENST00000300289.10	15:43746394-43773279	PDIA3	protein disulfide isomerase family A member 3	protein coding	1651	58	0.902765	72	0.893725
ENST00000647912.1	1:54849627-54887195	DHCR24	24-dehydrocholesterol reductase	nonsense mediated decay	2543	49	0.902617	30	0.92153
ENST00000519374.6	5:172983771-173035445	ATP6V0E1	ATPase H+ transporting V0 subunit e1	protein coding	727	199	0.902455	190	0.875167
ENST00000617316.2	12:121626550-121642677	ORAI1	ORAI calcium release-activated calcium modulator 1	protein coding	1053	39	0.902342	32	0.844579
ENST00000404824.2	2:10783391-10837977	PDIA6	protein disulfide isomerase family A member 6	protein coding	1997	34	0.902269	44	0.908624
ENST00000267205.7	12:121777754-121803403	RHOF	ras homolog family member F, filopodia associated	protein coding	989	35	0.901841	44	0.834771
ENST00000393080.8	14:94612384-94624055	SERPINA3	serpin family A member 3	protein coding	520	152	0.901797	132	0.871518
ENST00000674681.1	7:5526409-5563902	ACTB	actin beta	protein coding	548	303	0.901755	190	0.906682
ENST00000529421.5	13:45333471-45341284	TPT1	tumor protein, translationally-controlled 1	processed transcript	560	88	0.901647	71	0.929833
ENST00000462494.5	7:5526409-5563902	ACTB	actin beta	retained intron	1868	843	0.90164	466	0.87402
ENST00000648640.1	3:51993522-51995895	RPL29	ribosomal protein L29	protein coding	712	41	0.901628	50	0.910171
ENST00000531065.5	16:1962058-1964841	RPS2	ribosomal protein S2	retained intron	1291	41	0.901583	41	0.816577
ENST00000543796.6	12:130872037-130877678	RAN	RAN, member RAS oncogene family	protein coding	971	498	0.90145	466	0.96533
ENST00000002596.6	4:11393150-11429564	HS3ST1	heparan sulfate-glucosamine 3-sulfotransferase 1	protein coding	1038	80	0.901366	118	0.832555
ENST00000295770.4	3:31532638-31637616	STT3B	STT3 oligosaccharyltransferase complex catalytic subunit B	protein coding	2839	64	0.901276	47	0.975716
ENST00000302118.5	1:55039447-55064852	PCSK9	proprotein convertase subtilisin/kexin type 9	protein coding	3198	30	0.901207	31	0.873182
ENST00000647444.2	1:31906421-31944856	PTP4A2	protein tyrosine phosphatase 4A2	protein coding	3231	51	0.901154	38	0.822253
ENST00000400040.1	CHR_HSCHR6_MHC_QBL_CTG1:31805699-31808181	HSPA1A	heat shock protein family A (Hsp70) member 1A	protein coding	2343	71	0.901154	88	0.890346
ENST00000393080.8	14:94612384-94624055	SERPINA3	serpin family A member 3	protein coding	1524	270	0.901131	288	0.956707
ENST00000677661.1	11:88265069-88359684	CTSC	cathepsin C	nonsense mediated decay	2120	59	0.90103	97	0.936906
ENST00000374436.7	20:35278907-35284985	EIF6	eukaryotic translation initiation factor 6	protein coding	1081	65	0.900977	56	0.888763
ENST00000396290.2	2:8678845-8684461	ID2	inhibitor of DNA binding 2	protein coding	594	49	0.900818	41	0.824567
ENST00000368494.4	6:117675469-117710727	NUS1	NUS1 dehydrodolichyl diphosphate synthase subunit	protein coding	1029	44	0.900615	34	0.911439
ENST00000591254.1	19:12730640-12734684	TRIR	telomerase RNA component interacting RNase	nonsense mediated decay	698	47	0.900562	50	0.904888
ENST00000413687.3	1:200891048-200915742	INAVA	innate immunity activator	protein coding	3585	92	0.900532	72	0.874613
ENST00000457485.6	CHR_HSCHR6_MHC_COX_CTG1:31717988-31727162	CLIC1	chloride intracellular channel 1	protein coding	1006	111	0.90051	85	0.929386
ENST00000252485.8	19:44846175-44889223	NECTIN2	nectin cell adhesion molecule 2	protein coding	2038	30	0.900505	58	0.951145
ENST00000272462.3	2:110083870-110116022	MALL	mal, T cell differentiation protein like	protein coding	2017	53	0.900438	30	0.894439
ENST00000359470.6	1:207018522-207032756	C1orf116	chromosome 1 open reading frame 116	protein coding	1692	47	0.900369	56	0.962551
ENST00000447184.6	1:45510914-45542732	PRDX1	peroxiredoxin 1	protein coding	964	41	0.90031	31	0.870746
ENST00000303596.3	16:67842320-67844195	THAP11	THAP domain containing 11	protein coding	1249	58	0.900274	44	0.919595
ENST00000292090.8	17:28724348-28727935	TLCD1	TLC domain containing 1	protein coding	937	30	0.900064	30	0.973997
ENST00000586518.1	17:75776434-75785893	H3-3B	H3.3 histone B	retained intron	1326	131	0.90002	177	0.860062
ENST00000509659.5	4:87975667-87983532	SPP1	secreted phosphoprotein 1	processed transcript	957	97	0.899837	131	0.971881
ENST00000261769.10	16:68737292-68835537	CDH1	cadherin 1	protein coding	4538	156	0.899777	187	0.882533
ENST00000399932.8	16:234521-272183	FAM234A	family with sequence similarity 234 member A	protein coding	2590	55	0.899683	34	0.868902
ENST00000404909.5	2:54972187-55112621	RTN4	reticulon 4	protein coding	3922	37	0.899551	34	0.922168
ENST00000367816.5	1:169105697-169310992	ATP1B1	ATPase Na+/K+ transporting subunit beta 1	protein coding	1222	56	0.89944	61	0.914516
ENST00000366977.8	1:212726153-212791782	NSL1	NSL1 component of MIS12 kinetochore complex	protein coding	715	38	0.89936	34	0.971574
ENST00000281828.8	2:222566899-222656092	FARSB	phenylalanyl-tRNA synthetase subunit beta	protein coding	1213	78	0.899286	47	0.895903
ENST00000673047.2	12:21635342-21757857	LDHB	lactate dehydrogenase B	protein coding	357	81	0.89928	51	0.929833
ENST00000331497.3	15:90265659-90275778	NGRN	neugrin, neurite outgrowth associated	processed transcript	1016	53	0.899203	58	0.823826
ENST00000355451.8	7:44379119-44490658	NUDCD3	NudC domain containing 3	protein coding	3349	41	0.899189	45	0.912661
ENST00000317897.5	3:184710364-184712064	MAGEF1	MAGE family member F1	protein coding	1209	35	0.898964	47	0.887626
ENST00000316292.13	6:73489308-73525587	EEF1A1	eukaryotic translation elongation factor 1 alpha 1	protein coding	2441	387	0.898946	265	0.95992
ENST00000372836.5	6:42929480-42939294	CNPY3	canopy FGF signaling regulator 3	protein coding	1178	39	0.898666	50	0.851396
ENST00000253237.10	19:48445841-48457022	GRWD1	glutamate rich WD repeat containing 1	protein coding	1552	43	0.898651	46	0.873692
ENST00000296509.11	4:120055623-120066858	MAD2L1	mitotic arrest deficient 2 like 1	protein coding	728	74	0.898583	55	0.896924
ENST00000643776.1	6:43011143-43016868	MEA1	male-enhanced antigen 1	protein coding	670	38	0.898302	30	0.924039
ENST00000300557.3	17:47951967-47957883	PRR15L	proline rich 15 like	protein coding	1072	34	0.898235	39	0.838436
ENST00000380527.3	9:19049427-19051025	RRAGA	Ras related GTP binding A	protein coding	527	30	0.898214	32	0.845822
ENST00000287322.5	8:38176533-38213301	BAG4	BAG cochaperone 4	protein coding	3914	37	0.898094	53	0.873008
ENST00000367283.7	1:202007945-202017183	ELF3	E74 like ETS transcription factor 3	protein coding	1354	57	0.898012	81	0.903122
ENST00000426677.7	19:44890569-44903689	TOMM40	translocase of outer mitochondrial membrane 40	protein coding	1712	40	0.897968	40	0.933774
ENST00000391770.9	19:53864763-53876435	MYADM	myeloid associated differentiation marker	protein coding	1119	77	0.897953	48	0.899266
ENST00000342192.9	22:21549447-21624034	UBE2L3	ubiquitin conjugating enzyme E2 L3	protein coding	492	95	0.897943	76	0.948117
ENST00000353487.7	12:120762510-120904358	SPPL3	signal peptide peptidase like 3	protein coding	1769	40	0.897809	47	0.975076
ENST00000280357.12	11:112143253-112164096	IL18	interleukin 18	protein coding	27	70	0.897756	41	0.879112
ENST00000263354.8	19:47487637-47515091	NAPA	NSF attachment protein alpha	protein coding	704	57	0.897675	169	0.887861
ENST00000273047.9	3:19947097-19985175	RAB5A	RAB5A, member RAS oncogene family	protein coding	1531	57	0.897541	77	0.897849
ENST00000243776.11	2:219538954-219543809	CHPF	chondroitin polymerizing factor	protein coding	2139	50	0.897452	57	0.877355
ENST00000392509.6	12:120469850-120498493	DYNLL1	dynein light chain LC8-type 1	protein coding	606	37	0.897432	38	0.925633
ENST00000240185.8	1:11012344-11030528	TARDBP	TAR DNA binding protein	protein coding	2535	48	0.897276	47	0.924737
ENST00000317508.11	16:31131433-31135727	PRSS8	serine protease 8	protein coding	1301	84	0.897161	116	0.879208
ENST00000369109.8	1:150265399-150269580	APH1A	aph-1 homolog A, gamma-secretase subunit	protein coding	1000	49	0.897146	46	0.91786
ENST00000397492.1	22:31944522-31957603	YWHAH	tyrosine 3-monooxygenase/tryptophan 5-monooxygenase activation protein eta	protein coding	1572	87	0.897122	68	0.911341
ENST00000420115.6	3:133573686-133590261	CDV3	CDV3 homolog	protein coding	1620	34	0.897108	32	0.97196
ENST00000310078.13	2:227472152-227561217	AGFG1	ArfGAP with FG repeats 1	protein coding	1983	38	0.896983	47	0.846257
ENST00000199814.9	5:150690792-150701077	RBM22	RNA binding motif protein 22	protein coding	2083	35	0.896832	34	0.885249
ENST00000309268.11	6:73489308-73525587	EEF1A1	eukaryotic translation elongation factor 1 alpha 1	protein coding	1512	812	0.896798	518	0.915817
ENST00000375078.4	1:20482391-20486210	CAMK2N1	calcium/calmodulin dependent protein kinase II inhibitor 1	protein coding	1971	79	0.896569	48	0.904274
ENST00000421852.6	3:185476496-185499057	TMEM41A	transmembrane protein 41A	protein coding	1875	36	0.89656	43	0.919597
ENST00000350697.8	3:10293131-10321112	SEC13	SEC13 homolog, nuclear pore and COPII coat complex component	protein coding	1071	36	0.896519	42	0.904584
ENST00000585603.6	19:29606283-29617237	POP4	POP4 homolog, ribonuclease P/MRP subunit	protein coding	948	48	0.896413	41	0.956773
ENST00000371253.7	6:46997708-47042350	ADGRF1	adhesion G protein-coupled receptor F1	protein coding	1641	34	0.896341	56	0.850878
ENST00000252729.7	19:53991637-54012666	CACNG6	calcium voltage-gated channel auxiliary subunit gamma 6	protein coding	1102	52	0.896305	58	0.900246
ENST00000367385.9	1:198156994-198322420	NEK7	NIMA related kinase 7	protein coding	2714	99	0.896238	111	0.945882
ENST00000262768.11	17:78852977-78925387	TIMP2	TIMP metallopeptidase inhibitor 2	protein coding	1929	57	0.896171	42	0.988901
ENST00000239938.5	5:138465479-138469303	EGR1	early growth response 1	protein coding	2874	41	0.895875	63	0.828931
ENST00000367569.4	6:144094884-144095573	SF3B5	splicing factor 3b subunit 5	protein coding	543	132	0.895812	97	0.957135
ENST00000682386.1	10:43385617-43409186	HNRNPF	heterogeneous nuclear ribonucleoprotein F	protein coding	1376	33	0.895711	32	0.935967
ENST00000509659.5	4:87975667-87983532	SPP1	secreted phosphoprotein 1	processed transcript	787	93	0.895674	115	0.867031
ENST00000392508.2	12:120469850-120498493	DYNLL1	dynein light chain LC8-type 1	protein coding	491	200	0.89557	166	0.864406
ENST00000227507.3	11:69641156-69654474	CCND1	cyclin D1	protein coding	1246	48	0.895523	43	0.983741
ENST00000371253.7	6:46997708-47042350	ADGRF1	adhesion G protein-coupled receptor F1	protein coding	2128	37	0.895509	54	0.814602
ENST00000677802.1	11:88265069-88359684	CTSC	cathepsin C	nonsense mediated decay	1484	83	0.895451	76	0.910218
ENST00000373852.9	20:36605779-36612557	RAB5IF	RAB5 interacting factor	protein coding	594	80	0.895398	94	0.860253
ENST00000315579.10	12:6493356-6531955	NCAPD2	non-SMC condensin I complex subunit D2	protein coding	4742	44	0.895217	32	0.943152
ENST00000340611.9	7:2537810-2555694	BRAT1	BRCA1 associated ATM activator 1	protein coding	2552	52	0.895146	38	0.930596
ENST00000287263.8	8:37858618-37899497	RAB11FIP1	RAB11 family interacting protein 1	protein coding	4713	46	0.894624	43	0.893534
ENST00000397752.8	7:116672196-116798377	MET	MET proto-oncogene, receptor tyrosine kinase	protein coding	6527	40	0.894579	42	0.887874
ENST00000305784.7	2:241675747-241686944	DTYMK	deoxythymidylate kinase	protein coding	872	81	0.894551	42	0.944634
ENST00000403532.7	22:28794555-28800597	XBP1	X-box binding protein 1	protein coding	831	65	0.894492	110	0.806616
ENST00000648267.1	1:154206696-154220637	C1orf43	chromosome 1 open reading frame 43	nonsense mediated decay	1107	41	0.894437	49	0.882643
ENST00000652332.1	7:149003062-149028662	PDIA4	protein disulfide isomerase family A member 4	protein coding	1719	146	0.894316	197	0.867264
ENST00000370775.3	X:135050932-135052196	RTL8A	retrotransposon Gag like 8A	protein coding	362	31	0.894286	31	0.952964
ENST00000264255.8	2:99318982-99340702	TXNDC9	thioredoxin domain containing 9	protein coding	538	47	0.894243	56	0.981391
ENST00000343820.10	18:3411608-3459978	TGIF1	TGFB induced factor homeobox 1	protein coding	1055	30	0.893928	35	0.905043
ENST00000394211.7	17:39737927-39747291	GRB7	growth factor receptor bound protein 7	protein coding	1776	401	0.893659	375	0.958854
ENST00000340513.4	20:31739271-31801805	TPX2	TPX2 microtubule nucleation factor	protein coding	2943	55	0.893649	60	0.912203
ENST00000264258.8	2:101002229-101024032	RPL31	ribosomal protein L31	protein coding	382	362	0.893574	334	0.900368
ENST00000358015.8	9:107283137-107332192	RAD23B	RAD23 homolog B, nucleotide excision repair protein	protein coding	1587	41	0.893563	38	0.919094
ENST00000619133.4	6:106969831-106975627	CD24	CD24 molecule	protein coding	537	225	0.89338	251	0.919408
ENST00000472077.1	2:27381195-27409591	PPM1G	protein phosphatase, Mg2+/Mn2+ dependent 1G	retained intron	3404	72	0.893359	69	0.993845
ENST00000273258.4	3:69084937-69106092	ARL6IP5	ADP ribosylation factor like GTPase 6 interacting protein 5	protein coding	653	116	0.893181	68	0.846612
ENST00000372717.5	20:45406057-45410610	DBNDD2	dysbindin domain containing 2	protein coding	826	78	0.89316	74	0.951089
ENST00000606261.1	7:26152198-26187137	NFE2L3	nuclear factor, erythroid 2 like 3	retained intron	1889	33	0.8931	58	0.907591
ENST00000247020.9	17:28648346-28662189	SDF2	stromal cell derived factor 2	protein coding	839	50	0.893039	50	0.844268
ENST00000373463.8	1:32894594-32901438	TMEM54	transmembrane protein 54	protein coding	925	93	0.892984	97	0.857151
ENST00000216962.9	20:25248085-25298012	PYGB	glycogen phosphorylase B	protein coding	2673	73	0.892907	83	0.879362
ENST00000272462.3	2:110083870-110116022	MALL	mal, T cell differentiation protein like	protein coding	1714	67	0.892891	44	0.94692
ENST00000204566.7	15:64963022-64990310	SPG21	SPG21 abhydrolase domain containing, maspardin	protein coding	1333	46	0.892662	48	0.875457
ENST00000371225.4	1:58575433-58577252	TACSTD2	tumor associated calcium signal transducer 2	protein coding	1321	335	0.892637	386	0.812527
ENST00000298289.7	14:49618530-49620626	RPL36AL	ribosomal protein L36a like	protein coding	377	214	0.892506	243	0.802306
ENST00000373622.9	20:37178410-37241619	RPN2	ribophorin II	protein coding	1486	98	0.892363	105	0.836835
ENST00000261366.10	5:126776623-126837020	LMNB1	lamin B1	protein coding	2352	52	0.892297	33	0.929553
ENST00000335793.4	17:73283624-73312005	CDC42EP4	CDC42 effector protein 4	protein coding	1961	43	0.892285	46	0.961953
ENST00000457734.7	3:142596393-142713664	PLS1	plastin 1	protein coding	2025	53	0.892012	42	0.968687
ENST00000619850.2	20:38926312-38953106	FAM83D	family with sequence similarity 83 member D	protein coding	1290	35	0.891885	30	0.914708
ENST00000585357.1	19:38244035-38292615	SPINT2	serine peptidase inhibitor, Kunitz type 2	retained intron	3365	40	0.891832	33	0.971969
ENST00000395080.8	4:87975667-87983532	SPP1	secreted phosphoprotein 1	protein coding	494	165	0.891728	200	0.898859
ENST00000268383.7	16:22345936-22437165	CDR2	cerebellar degeneration related protein 2	protein coding	2237	45	0.891576	52	0.855356
ENST00000462494.5	7:5526409-5563902	ACTB	actin beta	retained intron	1658	702	0.891555	396	0.880715
ENST00000394609.6	2:54972187-55112621	RTN4	reticulon 4	protein coding	1685	45	0.891315	45	0.891175
ENST00000409753.8	17:75135248-75168281	JPT1	Jupiter microtubule associated homolog 1	protein coding	632	78	0.891214	70	0.91103
ENST00000678703.1	6:73489308-73525587	EEF1A1	eukaryotic translation elongation factor 1 alpha 1	protein coding	1503	72	0.891184	47	0.907956
ENST00000345057.9	16:67154185-67159909	TRADD	TNFRSF1A associated via death domain	protein coding	979	42	0.891096	54	0.920289
ENST00000332499.4	17:45148475-45152099	HEXIM1	HEXIM P-TEFb complex subunit 1	protein coding	1830	36	0.890916	48	0.869463
ENST00000392246.7	2:202206182-202238599	SUMO1	small ubiquitin like modifier 1	protein coding	865	178	0.890887	172	0.908846
ENST00000530028.3	15:48878134-48880173	EID1	EP300 interacting inhibitor of differentiation 1	protein coding	966	97	0.890884	76	0.943534
ENST00000330938.8	21:44849585-44873903	PTTG1IP	PTTG1 interacting protein	protein coding	1309	52	0.890799	46	0.867
ENST00000267984.4	15:81000923-81005788	TLNRD1	talin rod domain containing 1	protein coding	2403	43	0.890763	65	0.922273
ENST00000279488.8	12:89347235-89352501	DUSP6	dual specificity phosphatase 6	protein coding	1873	33	0.890665	39	0.956645
ENST00000255174.3	20:44195939-44210771	OSER1	oxidative stress responsive serine rich 1	protein coding	920	43	0.890654	60	0.910754
ENST00000371225.4	1:58575433-58577252	TACSTD2	tumor associated calcium signal transducer 2	protein coding	1035	316	0.890644	355	0.902636
ENST00000489724.2	3:9890574-9894349	JAGN1	jagunal homolog 1	protein coding	851	34	0.890548	45	0.859097
ENST00000337195.9	10:124984317-125161170	CTBP2	C-terminal binding protein 2	protein coding	1804	33	0.890423	38	0.813051
ENST00000357732.8	2:54972187-55112621	RTN4	reticulon 4	protein coding	2149	108	0.890289	96	0.843226
ENST00000368262.7	1:156308968-156367873	CCT3	chaperonin containing TCP1 subunit 3	nonsense mediated decay	1319	58	0.890265	54	0.818646
ENST00000264639.9	17:39980807-39997959	PSMD3	proteasome 26S subunit, non-ATPase 3	protein coding	2073	675	0.890146	626	0.819479
ENST00000002165.11	6:143494812-143511720	FUCA2	alpha-L-fucosidase 2	protein coding	1418	33	0.889807	31	0.922399
ENST00000320031.13	17:50055968-50090481	ITGA3	integrin subunit alpha 3	protein coding	4445	86	0.88953	104	0.963542
ENST00000577454.5	17:40121971-40136917	MSL1	MSL complex subunit 1	protein coding	1064	93	0.889521	126	0.906938
ENST00000327237.7	16:31489471-31509309	RUSF1	RUS family member 1	protein coding	1562	39	0.889512	34	0.879579
ENST00000263270.11	19:46838136-46850846	AP2S1	adaptor related protein complex 2 subunit sigma 1	protein coding	380	170	0.889482	143	0.947735
ENST00000379757.9	6:7881517-7910788	TXNDC5	thioredoxin domain containing 5	protein coding	1638	48	0.889441	32	0.907747
ENST00000267202.7	12:122865330-122896127	VPS37B	VPS37B subunit of ESCRT-I	protein coding	2403	95	0.889194	88	0.878241
ENST00000330843.9	8:37858618-37899497	RAB11FIP1	RAB11 family interacting protein 1	protein coding	6645	39	0.889054	43	0.882774
ENST00000337147.11	6:158765741-158819368	EZR	ezrin	protein coding	1909	305	0.889016	258	0.942998
ENST00000391911.5	1:209614870-209652425	LAMB3	laminin subunit beta 3	protein coding	3837	45	0.888988	51	0.911508
ENST00000393408.7	17:48070052-48101478	CBX1	chromobox 1	protein coding	1647	61	0.888624	31	0.819255
ENST00000675515.1	7:5526409-5563902	ACTB	actin beta	protein coding	656	398	0.888567	240	0.928432
ENST00000244869.3	4:74365145-74388749	EREG	epiregulin	protein coding	1291	30	0.888492	53	0.88921
ENST00000261798.10	5:149492982-149551471	CSNK1A1	casein kinase 1 alpha 1	protein coding	3493	39	0.888431	53	0.884003
ENST00000361567.2	MT:12337-14148	MT-ND5	mitochondrially encoded NADH:ubiquinone oxidoreductase core subunit 5	protein coding	194	164	0.888401	242	0.861264
ENST00000322623.10	3:128064778-128153914	RUVBL1	RuvB like AAA ATPase 1	protein coding	1487	66	0.88833	46	0.917316
ENST00000610935.2	19:56087366-56121295	ZNF787	zinc finger protein 787	protein coding	1544	41	0.888111	74	0.867916
ENST00000219473.12	16:84699986-84779922	USP10	ubiquitin specific peptidase 10	protein coding	2700	52	0.888083	70	0.870289
ENST00000380361.7	16:30704067-30745169	-	novel transcript	nonsense mediated decay	10579	33	0.88797	39	0.931611
ENST00000285298.9	7:55951877-55956500	MRPS17	mitochondrial ribosomal protein S17	protein coding	548	42	0.887956	50	0.883311
ENST00000372491.4	9:129175552-129178261	IER5L	immediate early response 5 like	protein coding	1243	70	0.887808	88	0.931367
ENST00000391967.7	1:201380833-201399915	LAD1	ladinin 1	protein coding	1934	108	0.887585	74	0.838189
ENST00000317089.10	16:46955362-46973674	DNAJA2	DnaJ heat shock protein family (Hsp40) member A2	protein coding	1436	55	0.887509	82	0.946833
ENST00000622633.5	16:11547722-11636381	LITAF	lipopolysaccharide induced TNF factor	protein coding	1841	70	0.887354	61	0.954265
ENST00000305366.8	3:149369022-149377692	TM4SF1	transmembrane 4 L six family member 1	protein coding	1250	592	0.887351	565	0.897344
ENST00000533603.5	11:75562056-75572783	SERPINH1	serpin family H member 1	protein coding	2127	31	0.887281	48	0.879045
ENST00000264645.12	17:40140318-40172171	CASC3	CASC3 exon junction complex subunit	protein coding	1302	81	0.887142	81	0.95639
ENST00000540494.5	2:10783391-10837977	PDIA6	protein disulfide isomerase family A member 6	protein coding	1714	70	0.887104	108	0.867797
ENST00000268261.9	16:8788823-8862534	PMM2	phosphomannomutase 2	protein coding	2186	40	0.886906	30	0.942423
ENST00000375533.6	10:28677510-28682932	BAMBI	BMP and activin membrane bound inhibitor	protein coding	589	34	0.886793	54	0.840625
ENST00000464506.2	X:13689128-13710504	RAB9A	RAB9A, member RAS oncogene family	protein coding	461	34	0.886643	44	0.85846
ENST00000378799.11	16:71845996-71931199	IST1	IST1 factor associated with ESCRT-III	protein coding	2162	33	0.886579	34	0.988364
ENST00000217426.7	20:34280268-34311802	AHCY	adenosylhomocysteinase	protein coding	1741	91	0.886435	43	0.948713
ENST00000397463.3	2:132643286-132671579	LYPD1	LY6/PLAUR domain containing 1	protein coding	1212	48	0.886413	36	0.884041
ENST00000007390.3	16:1349240-1351878	TSR3	TSR3 ribosome maturation factor	protein coding	1119	69	0.886298	42	0.984942
ENST00000543465.5	12:6965327-6970780	PHB2	prohibitin 2	retained intron	1407	72	0.886245	63	0.843789
ENST00000448552.7	16:69118010-69132588	CHTF8	chromosome transmission fidelity factor 8	protein coding	2767	31	0.88613	32	0.945541
ENST00000303596.3	16:67842320-67844195	THAP11	THAP domain containing 11	protein coding	1181	52	0.886094	42	0.869625
ENST00000259241.7	2:128236716-128318868	HS6ST1	heparan sulfate 6-O-sulfotransferase 1	protein coding	4028	35	0.886017	34	0.923801
ENST00000261401.8	12:108645109-108731526	CORO1C	coronin 1C	protein coding	1784	76	0.885977	58	0.818152
ENST00000369144.8	10:119033670-119080823	EIF3A	eukaryotic translation initiation factor 3 subunit A	protein coding	4421	32	0.885885	40	0.929261
ENST00000303577.7	2:70087477-70089203	PCBP1	poly(rC) binding protein 1	protein coding	1116	244	0.885856	284	0.873296
ENST00000360244.8	1:150265399-150269580	APH1A	aph-1 homolog A, gamma-secretase subunit	protein coding	1625	99	0.885821	105	0.958583
ENST00000555997.1	14:68787660-68796253	ZFP36L1	ZFP36 ring finger protein like 1	processed transcript	2693	32	0.885767	66	0.940524
ENST00000652689.1	6:18223860-18264548	DEK	DEK proto-oncogene	protein coding	2222	40	0.885679	41	0.878608
ENST00000272233.6	2:20447074-20449440	RHOB	ras homolog family member B	protein coding	1134	120	0.885662	168	0.826732
ENST00000339276.6	1:26863149-26864456	SFN	stratifin	protein coding	588	93	0.885568	94	0.818213
ENST00000375107.8	6:32168212-32178096	AGPAT1	1-acylglycerol-3-phosphate O-acyltransferase 1	protein coding	1509	32	0.885536	36	0.912765
ENST00000357732.8	2:54972187-55112621	RTN4	reticulon 4	protein coding	2179	108	0.88552	100	0.848943
ENST00000371269.9	1:54849627-54887195	DHCR24	24-dehydrocholesterol reductase	protein coding	1738	62	0.885501	33	0.90616
ENST00000254806.8	17:75845699-75856507	WBP2	WW domain binding protein 2	protein coding	1131	41	0.885379	32	0.81683
ENST00000361505.10	14:20468954-20477089	PNP	purine nucleoside phosphorylase	protein coding	1316	45	0.885143	48	0.871821
ENST00000375533.6	10:28677510-28682932	BAMBI	BMP and activin membrane bound inhibitor	protein coding	1327	49	0.885112	69	0.945283
ENST00000403230.3	22:38483438-38507660	DDX17	DEAD-box helicase 17	protein coding	4526	58	0.885089	75	0.905795
ENST00000303577.7	2:70087477-70089203	PCBP1	poly(rC) binding protein 1	protein coding	304	205	0.885015	233	0.941737
ENST00000336308.10	17:39637090-39664201	STARD3	StAR related lipid transfer domain containing 3	protein coding	1626	833	0.884962	811	0.884931
ENST00000392508.2	12:120469850-120498493	DYNLL1	dynein light chain LC8-type 1	protein coding	463	193	0.884932	161	0.851911
ENST00000309862.10	17:39671122-39696797	PGAP3	post-GPI attachment to proteins phospholipase 3	retained intron	1458	95	0.884803	64	0.943644
ENST00000532317.5	11:85957175-86069882	PICALM	phosphatidylinositol binding clathrin assembly protein	protein coding	2502	38	0.884579	41	0.933009
ENST00000275364.8	7:2728105-2844308	GNA12	G protein subunit alpha 12	protein coding	3756	40	0.884575	43	0.848027
ENST00000232424.4	3:194136148-194138732	HES1	hes family bHLH transcription factor 1	protein coding	1146	128	0.884514	133	0.87685
ENST00000300658.9	17:39671122-39696797	PGAP3	post-GPI attachment to proteins phospholipase 3	protein coding	2578	240	0.884312	235	0.920784
ENST00000319357.6	7:43582758-43650713	STK17A	serine/threonine kinase 17a	protein coding	1282	43	0.884106	44	0.820843
ENST00000252483.10	19:44846175-44889223	NECTIN2	nectin cell adhesion molecule 2	protein coding	2108	75	0.883989	77	0.873947
ENST00000216034.6	22:38681957-38685421	TOMM22	translocase of outer mitochondrial membrane 22	protein coding	509	121	0.883736	91	0.815167
ENST00000002596.6	4:11393150-11429564	HS3ST1	heparan sulfate-glucosamine 3-sulfotransferase 1	protein coding	1252	77	0.883586	123	0.809917
ENST00000255764.4	5:6371874-6378571	MED10	mediator complex subunit 10	protein coding	568	34	0.883529	48	0.895751
ENST00000368309.4	1:156035299-156053798	UBQLN4	ubiquilin 4	protein coding	3343	57	0.88352	34	0.925875
ENST00000296677.5	5:76818933-76835315	F2RL1	F2R like trypsin receptor 1	protein coding	463	43	0.883497	48	0.902001
ENST00000355451.8	7:44379119-44490658	NUDCD3	NudC domain containing 3	protein coding	2170	32	0.883468	30	0.955289
ENST00000643444.2	CHR_HSCHR3_9_CTG2_1:128064778-128160821	RUVBL1	RuvB like AAA ATPase 1	protein coding	1487	60	0.88341	58	0.955131
ENST00000320912.8	4:6640091-6642729	MRFAP1	Morf4 family associated protein 1	protein coding	1814	60	0.883289	75	0.883954
ENST00000357065.8	10:43385617-43409186	HNRNPF	heterogeneous nuclear ribonucleoprotein F	protein coding	1423	41	0.883251	39	0.957231
ENST00000550413.2	12:47075707-47079959	AMIGO2	adhesion molecule with Ig like domain 2	protein coding	1958	30	0.883221	37	0.888853
ENST00000534624.6	11:123057489-123063230	HSPA8	heat shock protein family A (Hsp70) member 8	protein coding	990	376	0.883127	245	0.841511
ENST00000245787.9	2:118088452-118110997	INSIG2	insulin induced gene 2	protein coding	967	30	0.882909	35	0.926578
ENST00000642480.2	7:5526409-5563902	ACTB	actin beta	protein coding	1635	767	0.88289	532	0.925816
ENST00000579146.5	17:39671122-39696797	PGAP3	post-GPI attachment to proteins phospholipase 3	protein coding	2111	238	0.882831	187	0.941097
ENST00000056233.4	7:26152198-26187137	NFE2L3	nuclear factor, erythroid 2 like 3	protein coding	2435	72	0.882708	161	0.884007
ENST00000267205.7	12:121777754-121803403	RHOF	ras homolog family member F, filopodia associated	protein coding	831	38	0.882643	48	0.822952
ENST00000359651.7	1:202007945-202017183	ELF3	E74 like ETS transcription factor 3	protein coding	4688	91	0.88263	143	0.853217
ENST00000476258.5	17:75135248-75168281	JPT1	Jupiter microtubule associated homolog 1	protein coding	1487	48	0.882588	50	0.845247
ENST00000340958.4	7:73799542-73832690	CLDN4	claudin 4	protein coding	364	117	0.882561	186	0.888942
ENST00000380668.10	X:12791355-12824222	PRPS2	phosphoribosyl pyrophosphate synthetase 2	protein coding	1262	62	0.882522	77	0.921152
ENST00000342679.9	17:21284672-21315232	MAP2K3	mitogen-activated protein kinase kinase 3	protein coding	1525	34	0.882465	41	0.932762
ENST00000467306.5	1:151759647-151763496	MRPL9	mitochondrial ribosomal protein L9	nonsense mediated decay	1160	38	0.882378	41	0.901481
ENST00000244496.6	6:43021623-43034156	RRP36	ribosomal RNA processing 36	protein coding	867	70	0.882118	83	0.888762
ENST00000285279.10	7:55436056-55572988	VOPP1	VOPP1 WW domain binding protein	protein coding	2115	76	0.882087	53	0.905439
ENST00000253794.7	17:42773449-42779599	VPS25	vacuolar protein sorting 25 homolog	protein coding	671	79	0.882061	96	0.853939
ENST00000330938.8	21:44849585-44873903	PTTG1IP	PTTG1 interacting protein	protein coding	1042	51	0.882057	43	0.940225
ENST00000273258.4	3:69084937-69106092	ARL6IP5	ADP ribosylation factor like GTPase 6 interacting protein 5	protein coding	1393	85	0.881989	60	0.92471
ENST00000571133.6	16:11833850-11851580	RSL1D1	ribosomal L1 domain containing 1	protein coding	1390	80	0.881936	126	0.932947
ENST00000258781.11	7:44999475-45076469	CCM2	CCM2 scaffold protein	protein coding	1398	32	0.881873	34	0.875439
ENST00000301838.5	11:70203296-70207390	FADD	Fas associated via death domain	protein coding	1433	51	0.881862	63	0.844116
ENST00000382581.5	4:6640091-6642729	MRFAP1	Morf4 family associated protein 1	protein coding	1080	70	0.881837	66	0.927479
ENST00000675515.1	7:5526409-5563902	ACTB	actin beta	protein coding	1538	569	0.881777	354	0.946724
ENST00000422447.8	11:18394560-18408425	LDHA	lactate dehydrogenase A	protein coding	487	208	0.88155	106	0.936602
ENST00000425660.5	7:5526409-5563902	ACTB	actin beta	nonsense mediated decay	1468	936	0.881529	668	0.896927
ENST00000418285.6	CHR_HSCHR6_MHC_MCF_CTG1:31806863-31816046	CLIC1	chloride intracellular channel 1	protein coding	1006	87	0.881313	72	0.915308
ENST00000234831.10	1:54026681-54053504	TMEM59	transmembrane protein 59	protein coding	391	101	0.881298	123	0.858192
ENST00000287322.5	8:38176533-38213301	BAG4	BAG cochaperone 4	protein coding	4071	37	0.881206	46	0.937057
ENST00000360325.11	17:7259903-7263983	CLDN7	claudin 7	protein coding	80	41	0.881129	61	0.928191
ENST00000313368.8	5:141259884-141320784	TAF7	TATA-box binding protein associated factor 7	protein coding	2075	50	0.880822	86	0.87461
ENST00000553947.1	14:94592058-94624646	-	novel protein	nonsense mediated decay	1415	281	0.880608	244	0.924975
ENST00000377843.8	5:149492982-149551471	CSNK1A1	casein kinase 1 alpha 1	protein coding	3409	36	0.880603	33	0.839566
ENST00000371443.6	9:137551879-137552555	MRPL41	mitochondrial ribosomal protein L41	protein coding	416	64	0.880585	57	0.934929
ENST00000279247.11	11:65180566-65212006	CAPN1	calpain 1	protein coding	2832	33	0.880566	39	0.951017
ENST00000675515.1	7:5526409-5563902	ACTB	actin beta	protein coding	1328	454	0.880399	282	0.901142
ENST00000262395.10	17:28744011-28750956	TRAF4	TNF receptor associated factor 4	protein coding	1491	51	0.880198	53	0.893648
ENST00000448921.5	14:94376747-94390693	SERPINA1	serpin family A member 1	protein coding	1443	205	0.880164	150	0.929728
ENST00000478753.5	16:30443631-30445874	SEPHS2	selenophosphate synthetase 2	protein coding	866	52	0.880071	58	0.931821
ENST00000511865.6	5:112876385-112922289	REEP5	receptor accessory protein 5	nonsense mediated decay	1046	44	0.880033	32	0.870606
ENST00000301838.5	11:70203296-70207390	FADD	Fas associated via death domain	protein coding	928	47	0.879988	49	0.945583
ENST00000323571.9	17:40219304-40284136	WIPF2	WAS/WASL interacting protein family member 2	protein coding	2847	48	0.879964	32	0.932484
ENST00000397070.6	8:38988808-38996824	TM2D2	TM2 domain containing 2	protein coding	1014	33	0.879934	37	0.941036
ENST00000216277.13	14:96501433-96567116	PAPOLA	poly(A) polymerase alpha	protein coding	2431	40	0.879874	30	0.944519
ENST00000310118.9	3:184299198-184309050	PSMD2	proteasome 26S subunit ubiquitin receptor, non-ATPase 2	protein coding	2774	204	0.879498	147	0.877763
ENST00000296677.5	5:76818933-76835315	F2RL1	F2R like trypsin receptor 1	protein coding	1014	57	0.879477	65	0.868691
ENST00000553522.1	14:64939152-64942746	GPX2	glutathione peroxidase 2	nonsense mediated decay	1001	83	0.879423	114	0.821465
ENST00000329967.11	14:104753147-104768494	SIVA1	SIVA1 apoptosis inducing factor	protein coding	668	84	0.879295	60	0.814271
ENST00000540494.5	2:10783391-10837977	PDIA6	protein disulfide isomerase family A member 6	protein coding	1802	89	0.87925	114	0.895365
ENST00000687244.1	X:47142071-47145466	NDUFB11	NADH:ubiquinone oxidoreductase subunit B11	protein coding	893	70	0.879166	79	0.856034
ENST00000439696.3	14:68787660-68796253	ZFP36L1	ZFP36 ring finger protein like 1	protein coding	2852	56	0.879085	95	0.811554
ENST00000435856.2	CHR_HSCHR6_MHC_SSTO_CTG1:30735460-30736815	IER3	immediate early response 3	protein coding	617	61	0.878887	74	0.917127
ENST00000403230.3	22:38483438-38507660	DDX17	DEAD-box helicase 17	protein coding	3607	34	0.878863	35	0.89028
ENST00000311806.8	3:38165089-38255484	OXSR1	oxidative stress responsive kinase 1	protein coding	4140	32	0.878853	36	0.877881
ENST00000302764.9	5:163446526-163460102	NUDCD2	NudC domain containing 2	protein coding	739	68	0.878764	89	0.873839
ENST00000216037.10	22:28794555-28800597	XBP1	X-box binding protein 1	protein coding	855	63	0.87872	94	0.806565
ENST00000660930.1	1:1216909-1232067	SDF4	stromal cell derived factor 4	protein coding	1503	31	0.878703	40	0.915207
ENST00000397443.7	20:35626031-35664956	CPNE1	copine 1	protein coding	280	54	0.87837	41	0.832809
ENST00000252485.8	19:44846175-44889223	NECTIN2	nectin cell adhesion molecule 2	protein coding	1809	31	0.878294	58	0.931873
ENST00000477812.2	7:5526409-5563902	ACTB	actin beta	retained intron	1680	814	0.878287	772	0.920723
ENST00000272542.8	2:112645939-112663825	SLC20A1	solute carrier family 20 member 1	protein coding	2534	51	0.877908	40	0.885073
ENST00000300935.8	19:16111889-16134234	RAB8A	RAB8A, member RAS oncogene family	protein coding	802	31	0.877733	34	0.951755
ENST00000406381.6	17:39687914-39730426	ERBB2	erb-b2 receptor tyrosine kinase 2	protein coding	3692	511	0.877492	462	0.808592
ENST00000359591.9	14:22871740-22881713	LRP10	LDL receptor related protein 10	protein coding	1283	47	0.877489	50	0.865567
ENST00000254958.10	20:10637684-10673999	JAG1	jagged canonical Notch ligand 1	protein coding	5045	57	0.877321	62	0.805781
ENST00000456936.4	5:115613210-115632992	TMED7	transmembrane p24 trafficking protein 7	protein coding	605	35	0.877231	42	0.933249
ENST00000310706.9	17:41754604-41786931	JUP	junction plakoglobin	protein coding	2722	91	0.877223	76	0.851438
ENST00000366835.8	1:225845536-225882380	TMEM63A	transmembrane protein 63A	protein coding	3841	50	0.877203	43	0.930424
ENST00000252999.7	20:62307955-62367312	LAMA5	laminin subunit alpha 5	protein coding	11240	31	0.877095	34	0.914719
ENST00000412830.8	12:107685799-107713162	PWP1	PWP1 homolog, endonuclein	protein coding	1700	47	0.876911	41	0.952055
ENST00000258770.8	7:45100100-45112047	TBRG4	transforming growth factor beta regulator 4	protein coding	2097	39	0.876858	31	0.833055
ENST00000360541.10	5:138506095-138543236	ETF1	eukaryotic translation termination factor 1	protein coding	2130	41	0.876798	35	0.881279
ENST00000319264.4	9:12775020-12823060	LURAP1L	leucine rich adaptor protein 1 like	protein coding	1418	31	0.876768	53	0.85948
ENST00000367619.8	1:179293714-179358680	SOAT1	sterol O-acyltransferase 1	protein coding	1781	31	0.876661	35	0.861105
ENST00000530167.2	11:119093874-119095465	H2AX	H2A.X variant histone	protein coding	1075	91	0.876447	66	0.944047
ENST00000619747.1	8:97775057-97853013	LAPTM4B	lysosomal protein transmembrane 4 beta	protein coding	2545	41	0.876417	35	0.836631
ENST00000259241.7	2:128236716-128318868	HS6ST1	heparan sulfate 6-O-sulfotransferase 1	protein coding	4011	36	0.876311	39	0.936383
ENST00000413687.3	1:200891048-200915742	INAVA	innate immunity activator	protein coding	2266	57	0.87597	43	0.899363
ENST00000299964.4	11:114257787-114313536	NNMT	nicotinamide N-methyltransferase	protein coding	911	56	0.875874	43	0.942022
ENST00000477812.2	7:5526409-5563902	ACTB	actin beta	retained intron	1008	942	0.875858	807	0.893461
ENST00000367103.4	1:206684905-206734281	MAPKAPK2	MAPK activated protein kinase 2	protein coding	1601	45	0.87578	42	0.891313
ENST00000361309.6	3:108043091-108091862	CD47	CD47 molecule	protein coding	362	65	0.875777	132	0.802669
ENST00000396987.7	8:41577187-41625001	GPAT4	glycerol-3-phosphate acyltransferase 4	protein coding	2805	45	0.875609	41	0.89714
ENST00000361789.2	MT:14747-15887	MT-CYB	mitochondrially encoded cytochrome b	protein coding	512	513	0.875535	495	0.873541
ENST00000366672.5	1:230057990-230282122	GALNT2	polypeptide N-acetylgalactosaminyltransferase 2	protein coding	2116	41	0.875275	30	0.986632
ENST00000563281.2	3:51391285-51397908	RBM15B	RNA binding motif protein 15B	protein coding	1964	31	0.875245	46	0.940224
ENST00000339697.5	6:122443351-122471807	SERINC1	serine incorporator 1	protein coding	1388	47	0.8752	52	0.906184
ENST00000357156.7	20:34516414-34540958	DYNLRB1	dynein light chain roadblock-type 1	protein coding	404	95	0.875045	76	0.852933
ENST00000545856.8	2:152651593-152718012	PRPF40A	pre-mRNA processing factor 40 homolog A	protein coding	3081	31	0.874998	36	0.813832
ENST00000425053.5	3:186783205-186789897	EIF4A2	eukaryotic translation initiation factor 4A2	nonsense mediated decay	1689	87	0.874971	103	0.920598
ENST00000539276.7	12:110280756-110351093	ATP2A2	ATPase sarcoplasmic/endoplasmic reticulum Ca2+ transporting 2	protein coding	1510	46	0.874714	32	0.803065
ENST00000253237.10	19:48445841-48457022	GRWD1	glutamate rich WD repeat containing 1	protein coding	1452	38	0.874501	43	0.893569
ENST00000298130.5	14:34432788-34462240	SPTSSA	serine palmitoyltransferase small subunit A	protein coding	368	46	0.874229	32	0.901588
ENST00000303004.5	20:50190830-50192668	CEBPB	CCAAT enhancer binding protein beta	protein coding	1508	176	0.874062	376	0.850159
ENST00000676189.1	7:5526409-5563902	ACTB	actin beta	nonsense mediated decay	1219	164	0.873762	110	0.945393
ENST00000239165.9	17:48607232-48633572	HOXB7	homeobox B7	protein coding	1145	44	0.873625	33	0.956811
ENST00000480759.1	20:34516414-34540958	DYNLRB1	dynein light chain roadblock-type 1	processed transcript	795	112	0.873587	111	0.85468
ENST00000262461.7	5:128083766-128189677	SLC12A2	solute carrier family 12 member 2	protein coding	3845	35	0.873484	32	0.945513
ENST00000375533.6	10:28677510-28682932	BAMBI	BMP and activin membrane bound inhibitor	protein coding	1176	49	0.873011	78	0.802067
ENST00000375078.4	1:20482391-20486210	CAMK2N1	calcium/calmodulin dependent protein kinase II inhibitor 1	protein coding	1080	83	0.872987	50	0.938163
ENST00000273047.9	3:19947097-19985175	RAB5A	RAB5A, member RAS oncogene family	protein coding	1393	43	0.872977	70	0.850711
ENST00000532091.1	11:123057489-123063230	HSPA8	heat shock protein family A (Hsp70) member 8	retained intron	659	47	0.872792	55	0.87392
ENST00000648006.3	15:44711358-44718851	B2M	beta-2-microglobulin	protein coding	266	673	0.872687	855	0.835279
ENST00000300557.3	17:47951967-47957883	PRR15L	proline rich 15 like	protein coding	1113	35	0.872675	40	0.886668
ENST00000014914.6	12:12891559-12917937	GPRC5A	G protein-coupled receptor class C group 5 member A	protein coding	814	136	0.872653	209	0.855607
ENST00000274849.3	6:26596953-26600739	ABT1	activator of basal transcription 1	protein coding	842	33	0.87253	42	0.919871
ENST00000261798.10	5:149492982-149551471	CSNK1A1	casein kinase 1 alpha 1	protein coding	2144	51	0.872281	66	0.92248
ENST00000258383.4	2:223957463-223967714	MRPL44	mitochondrial ribosomal protein L44	protein coding	278	30	0.872158	37	0.884855
ENST00000360370.9	3:126006357-126101561	SLC41A3	solute carrier family 41 member 3	protein coding	1459	30	0.872079	34	0.850134
ENST00000616395.4	1:36136570-36156053	TRAPPC3	trafficking protein particle complex subunit 3	protein coding	782	31	0.872021	31	0.860981
ENST00000379607.10	X:20124525-20141838	EIF1AX	eukaryotic translation initiation factor 1A X-linked	protein coding	749	71	0.871947	96	0.898344
ENST00000378799.11	16:71845996-71931199	IST1	IST1 factor associated with ESCRT-III	protein coding	1577	30	0.871942	33	0.822739
ENST00000342679.9	17:21284672-21315232	MAP2K3	mitogen-activated protein kinase kinase 3	protein coding	1665	30	0.871698	42	0.87348
ENST00000309922.7	3:101561868-101566446	TRMT10C	tRNA methyltransferase 10C, mitochondrial RNase P subunit	protein coding	1355	35	0.871666	48	0.929061
ENST00000488876.5	17:39637090-39664201	STARD3	StAR related lipid transfer domain containing 3	retained intron	325	120	0.871543	114	0.818154
ENST00000396319.7	7:27739331-27844564	TAX1BP1	Tax1 binding protein 1	protein coding	1348	34	0.871356	30	0.92042
ENST00000367283.7	1:202007945-202017183	ELF3	E74 like ETS transcription factor 3	protein coding	1645	67	0.871285	95	0.828475
ENST00000243776.11	2:219538954-219543809	CHPF	chondroitin polymerizing factor	protein coding	1455	53	0.87126	60	0.870766
ENST00000339399.5	9:97983341-98015943	ANP32B	acidic nuclear phosphoprotein 32 family member B	protein coding	1017	77	0.871122	55	0.923198
ENST00000439190.2	CHR_HSCHR6_MHC_COX_CTG1:30733058-30734413	IER3	immediate early response 3	protein coding	662	48	0.8711	61	0.820167
ENST00000359470.6	1:207018522-207032756	C1orf116	chromosome 1 open reading frame 116	protein coding	587	39	0.870748	35	0.974743
ENST00000530028.3	15:48878134-48880173	EID1	EP300 interacting inhibitor of differentiation 1	protein coding	704	87	0.870663	70	0.860488
ENST00000505306.5	17:50055968-50090481	ITGA3	integrin subunit alpha 3	retained intron	4917	102	0.870573	129	0.892439
ENST00000337195.9	10:124984317-125161170	CTBP2	C-terminal binding protein 2	protein coding	1931	35	0.870478	39	0.842438
ENST00000405240.5	2:54972187-55112621	RTN4	reticulon 4	protein coding	3850	30	0.870453	44	0.831929
ENST00000002596.6	4:11393150-11429564	HS3ST1	heparan sulfate-glucosamine 3-sulfotransferase 1	protein coding	1156	79	0.870439	112	0.924251
ENST00000367600.5	1:180154869-180204030	QSOX1	quiescin sulfhydryl oxidase 1	protein coding	1532	45	0.870435	42	0.878155
ENST00000488876.5	17:39637090-39664201	STARD3	StAR related lipid transfer domain containing 3	retained intron	1977	167	0.870434	182	0.905057
ENST00000263246.8	22:42835412-43015149	PACSIN2	protein kinase C and casein kinase substrate in neurons 2	protein coding	2368	31	0.870267	40	0.845444
ENST00000356244.8	22:41244779-41286187	RANGAP1	Ran GTPase activating protein 1	protein coding	2571	61	0.870084	68	0.959323
ENST00000234310.8	2:68178857-68256237	PPP3R1	protein phosphatase 3 regulatory subunit B, alpha	protein coding	2666	43	0.869786	35	0.908133
ENST00000355999.5	2:167954020-168247595	STK39	serine/threonine kinase 39	protein coding	2332	47	0.869703	62	0.944005
ENST00000234160.5	2:170928464-170967130	GORASP2	golgi reassembly stacking protein 2	protein coding	1884	77	0.869676	84	0.832631
ENST00000261622.5	16:87830023-87869507	SLC7A5	solute carrier family 7 member 5	protein coding	3715	123	0.869647	158	0.931998
ENST00000256682.9	12:48935723-48957487	ARF3	ADP ribosylation factor 3	protein coding	783	46	0.86963	58	0.890152
ENST00000565644.5	16:87830023-87869507	SLC7A5	solute carrier family 7 member 5	protein coding	3142	68	0.869482	93	0.915057
ENST00000614830.5	5:176383946-176388927	NOP16	NOP16 nucleolar protein	protein coding	763	67	0.869425	57	0.903052
ENST00000263246.8	22:42835412-43015149	PACSIN2	protein kinase C and casein kinase substrate in neurons 2	protein coding	3122	33	0.86931	53	0.870974
ENST00000215582.8	19:751112-764318	MISP	mitotic spindle positioning	protein coding	1281	42	0.86926	32	0.820675
ENST00000334828.6	10:97426191-97433444	PGAM1	phosphoglycerate mutase 1	protein coding	1192	215	0.869229	202	0.865049
ENST00000420115.6	3:133573686-133590261	CDV3	CDV3 homolog	protein coding	2019	35	0.869198	37	0.874573
ENST00000370321.8	1:92832013-92841924	RPL5	ribosomal protein L5	protein coding	321	810	0.869194	555	0.81407
ENST00000264645.12	17:40140318-40172171	CASC3	CASC3 exon junction complex subunit	protein coding	2388	106	0.869104	103	0.889883
ENST00000357429.10	7:996986-1138260	C7orf50	chromosome 7 open reading frame 50	protein coding	370	43	0.869069	36	0.835718
ENST00000310786.10	6:109366514-109382467	CD164	CD164 molecule	protein coding	2725	79	0.869045	93	0.934206
ENST00000368706.9	1:153606886-153613145	S100A16	S100 calcium binding protein A16	protein coding	1018	166	0.869035	121	0.83302
ENST00000413364.6	16:11547722-11636381	LITAF	lipopolysaccharide induced TNF factor	protein coding	1970	49	0.869035	51	0.873684
ENST00000372422.7	6:43511832-43516985	YIPF3	Yip1 domain family member 3	protein coding	1363	53	0.868626	56	0.918955
ENST00000681973.1	4:87975667-87983532	SPP1	secreted phosphoprotein 1	processed transcript	725	310	0.868503	352	0.911637
ENST00000577454.5	17:40121971-40136917	MSL1	MSL complex subunit 1	protein coding	1237	102	0.868484	131	0.861558
ENST00000261622.5	16:87830023-87869507	SLC7A5	solute carrier family 7 member 5	protein coding	3541	193	0.868483	221	0.808013
ENST00000309594.5	13:21176658-21179084	MRPL57	mitochondrial ribosomal protein L57	protein coding	438	71	0.868433	52	0.925418
ENST00000571133.6	16:11833850-11851580	RSL1D1	ribosomal L1 domain containing 1	protein coding	1793	98	0.868418	153	0.869344
ENST00000462494.5	7:5526409-5563902	ACTB	actin beta	retained intron	986	633	0.868407	335	0.932857
ENST00000367976.4	6:131948176-131951372	CCN2	cellular communication network factor 2	protein coding	1282	343	0.86833	251	0.837751
ENST00000258341.5	1:183023420-183145592	LAMC1	laminin subunit gamma 1	protein coding	5826	39	0.868329	33	0.870735
ENST00000248958.5	22:21642302-21644299	SDF2L1	stromal cell derived factor 2 like 1	protein coding	768	94	0.868252	113	0.836933
ENST00000258383.4	2:223957463-223967714	MRPL44	mitochondrial ribosomal protein L44	protein coding	204	35	0.8682	39	0.897237
ENST00000466397.5	3:51993522-51995895	RPL29	ribosomal protein L29	protein coding	650	55	0.868125	74	0.870468
ENST00000371269.9	1:54849627-54887195	DHCR24	24-dehydrocholesterol reductase	protein coding	2165	77	0.868124	47	0.920639
ENST00000320743.8	12:58872149-58920504	LRIG3	leucine rich repeats and immunoglobulin like domains 3	protein coding	2455	51	0.868116	43	0.830976
ENST00000304863.6	19:29205320-29213151	UQCRFS1	ubiquinol-cytochrome c reductase, Rieske iron-sulfur polypeptide 1	protein coding	862	243	0.86794	209	0.811257
ENST00000648240.1	19:35106510-35124297	-	novel protein	protein coding	1049	33	0.867641	69	0.836257
ENST00000373493.10	1:32651142-32686211	RBBP4	RB binding protein 4, chromatin remodeling factor	protein coding	929	84	0.867609	79	0.90938
ENST00000543455.1	15:79311112-79427432	TMED3	transmembrane p24 trafficking protein 3	nonsense mediated decay	1089	59	0.867574	41	0.920934
ENST00000530167.2	11:119093874-119095465	H2AX	H2A.X variant histone	protein coding	1559	89	0.867199	62	0.86505
ENST00000002596.6	4:11393150-11429564	HS3ST1	heparan sulfate-glucosamine 3-sulfotransferase 1	protein coding	1080	74	0.867031	103	0.882052
ENST00000369660.9	X:154483717-154486615	UBL4A	ubiquitin like 4A	protein coding	1851	50	0.866987	48	0.898767
ENST00000312475.5	15:88459477-88467390	MRPL46	mitochondrial ribosomal protein L46	protein coding	908	33	0.866841	39	0.867109
ENST00000540494.5	2:10783391-10837977	PDIA6	protein disulfide isomerase family A member 6	protein coding	676	69	0.866797	86	0.903337
ENST00000272233.6	2:20447074-20449440	RHOB	ras homolog family member B	protein coding	586	120	0.866741	147	0.836225
ENST00000689152.1	15:43746394-43773279	PDIA3	protein disulfide isomerase family A member 3	nonsense mediated decay	1668	46	0.86651	40	0.846643
ENST00000279550.11	12:10699089-10723323	YBX3	Y-box binding protein 3	protein coding	1255	37	0.866483	51	0.911397
ENST00000265062.8	3:128693669-128825942	RAB7A	RAB7A, member RAS oncogene family	protein coding	1177	70	0.866365	49	0.814242
ENST00000678702.1	6:73489308-73525587	EEF1A1	eukaryotic translation elongation factor 1 alpha 1	protein coding	1590	78	0.866323	53	0.943574
ENST00000304046.7	17:39921041-39927601	ORMDL3	ORMDL sphingolipid biosynthesis regulator 3	protein coding	697	194	0.866291	252	0.934426
ENST00000480306.5	3:51993522-51995895	RPL29	ribosomal protein L29	nonsense mediated decay	627	671	0.866239	580	0.916283
ENST00000262238.10	14:100238298-100282788	YY1	YY1 transcription factor	protein coding	1201	63	0.865974	54	0.834884
ENST00000253237.10	19:48445841-48457022	GRWD1	glutamate rich WD repeat containing 1	protein coding	1220	35	0.865946	41	0.870402
ENST00000022615.9	8:42391624-42405937	VDAC3	voltage dependent anion channel 3	protein coding	1045	149	0.865861	103	0.938305
ENST00000255262.4	5:152391546-152433368	NMUR2	neuromedin U receptor 2	protein coding	854	82	0.86581	70	0.81924
ENST00000255262.4	5:152391546-152433368	NMUR2	neuromedin U receptor 2	protein coding	1598	114	0.865729	113	0.846662
ENST00000296861.2	6:47231532-47309905	TNFRSF21	TNF receptor superfamily member 21	protein coding	3172	198	0.86543	250	0.894474
ENST00000304916.4	8:126552443-126558478	LRATD2	LRAT domain containing 2	protein coding	4443	106	0.865415	98	0.906754
ENST00000288235.9	15:59132434-59372871	MYO1E	myosin IE	protein coding	3745	57	0.865294	57	0.868934
ENST00000339276.6	1:26863149-26864456	SFN	stratifin	protein coding	696	89	0.865287	87	0.822362
ENST00000395145.3	7:73768997-73770270	CLDN3	claudin 3	protein coding	1096	152	0.865238	185	0.945734
ENST00000296181.9	3:124761948-124901418	ITGB5	integrin subunit beta 5	protein coding	1945	85	0.865076	68	0.829497
ENST00000261401.8	12:108645109-108731526	CORO1C	coronin 1C	protein coding	2157	65	0.86469	55	0.858619
ENST00000554659.6	14:67647085-67674820	VTI1B	vesicle transport through interaction with t-SNAREs 1B	protein coding	843	45	0.864677	32	0.825164
ENST00000269195.6	18:35581117-35711834	GALNT1	polypeptide N-acetylgalactosaminyltransferase 1	protein coding	2362	59	0.86441	44	0.869143
ENST00000604929.1	9:137241287-137243707	TUBB4B	tubulin beta 4B class IVb	retained intron	974	65	0.864398	49	0.852283
ENST00000225504.8	17:58345175-58353093	SUPT4H1	SPT4 homolog, DSIF elongation factor subunit	protein coding	701	32	0.864328	37	0.89439
[truncated: 488 more rows]
