# Supplementary material for: The epitranscriptome of Vero cells infected with SARS-CoV-2 assessed by direct RNA sequencing reveals m6A pattern changes and DRACH motif biases in viral and cellular RNAs
Source: Front Cell Infect Microbiol. 2022 Aug 16;12:906578. doi: 10.3389/fcimb.2022.906578 (PMC9425070; doi:10.3389/fcimb.2022.906578)
Supplement: Supplementary file 1 [file DataSheet_1.zip › Supplementary Materials/Table S16. Unique m6A sites of infected Calu-3 cell (sample from Chang et al., 2021).xlsx]

## Sheet: Sheet1
Table S16. Unique m6A sites of infected Calu-3 cell (sample from Chang et al., 2021).
"-" indicates non-annotaded genes in the reference genome.
Transcript stable ID	Gene coordinate	Gene name	Gene description	Transcript type	Transcript position	Number of reads	Probability of modification
ENST00000392325.9	17:82614562-82648553	WDR45B	WD repeat domain 45B	protein coding	1459	34	0.999787
ENST00000389614.6	14:64939152-64942746	GPX2	glutathione peroxidase 2	protein coding	381	35	0.999327
ENST00000378799.11	16:71845996-71931199	IST1	IST1 factor associated with ESCRT-III	protein coding	1372	31	0.99913
ENST00000399537.8	7:5306790-5425414	TNRC18	trinucleotide repeat containing 18	protein coding	9303	35	0.998938
ENST00000369085.8	10:119651380-119677819	BAG3	BAG cochaperone 3	protein coding	2342	37	0.998758
ENST00000309922.7	3:101561868-101566446	TRMT10C	tRNA methyltransferase 10C, mitochondrial RNase P subunit	protein coding	1002	40	0.998513
ENST00000265245.10	3:194640791-194672463	LSG1	large 60S subunit nuclear export GTPase 1	protein coding	2433	46	0.998433
ENST00000373991.3	20:35953617-35959472	SCAND1	SCAN domain containing 1	protein coding	1654	30	0.99834
ENST00000467148.2	20:63558086-63574239	HELZ2	helicase with zinc finger 2	protein coding	5889	36	0.998235
ENST00000304271.11	11:68261338-68272001	C11orf24	chromosome 11 open reading frame 24	protein coding	1535	30	0.998185
ENST00000406189.4	18:51174550-51218333	MEX3C	mex-3 RNA binding family member C	protein coding	2379	30	0.998014
ENST00000309100.8	11:65597756-65615382	MAP3K11	mitogen-activated protein kinase kinase kinase 11	protein coding	3116	30	0.997905
ENST00000356208.10	20:57391396-57409333	RBM38	RNA binding motif protein 38	protein coding	1131	31	0.997898
ENST00000467148.2	20:63558086-63574239	HELZ2	helicase with zinc finger 2	protein coding	5733	32	0.997794
ENST00000370339.8	20:63195429-63216139	YTHDF1	YTH N6-methyladenosine RNA binding protein 1	protein coding	1642	32	0.997764
ENST00000305596.8	16:30350773-30355308	CD2BP2	CD2 cytoplasmic tail binding protein 2	protein coding	1190	43	0.99768
ENST00000550413.2	12:47075707-47079959	AMIGO2	adhesion molecule with Ig like domain 2	protein coding	1583	34	0.99766
ENST00000406189.4	18:51174550-51218333	MEX3C	mex-3 RNA binding family member C	protein coding	2438	32	0.997298
ENST00000375650.5	6:31827738-31830254	HSPA1B	heat shock protein family A (Hsp70) member 1B	protein coding	2177	35	0.997109
ENST00000672860.3	6:43770184-43786487	VEGFA	vascular endothelial growth factor A	protein coding	2399	39	0.997
ENST00000620985.4	7:93099513-93118023	SAMD9	sterile alpha motif domain containing 9	protein coding	4996	92	0.996992
ENST00000615116.1	20:35953617-35959472	SCAND1	SCAN domain containing 1	protein coding	1286	37	0.996988
ENST00000370461.5	20:62804835-62814000	OGFR	opioid growth factor receptor	protein coding	3403	36	0.996968
ENST00000296252.9	3:185506262-185552588	LIPH	lipase H	protein coding	1485	41	0.996954
ENST00000422840.7	16:74447427-74607144	GLG1	golgi glycoprotein 1	protein coding	4502	30	0.996953
ENST00000233154.9	2:105744912-105894274	NCK2	NCK adaptor protein 2	protein coding	2028	41	0.996934
ENST00000249883.10	3:134355347-134375479	AMOTL2	angiomotin like 2	protein coding	2529	37	0.996919
ENST00000254322.3	19:14514769-14560391	DNAJB1	DnaJ heat shock protein family (Hsp40) member B1	protein coding	1871	34	0.996913
ENST00000357085.5	6:25962802-25991231	TRIM38	tripartite motif containing 38	protein coding	1626	35	0.996845
ENST00000638108.1	10:89283694-89309271	IFIT2	interferon induced protein with tetratricopeptide repeats 2	protein coding	1710	30	0.996751
ENST00000269389.8	17:82321024-82334074	SECTM1	secreted and transmembrane 1	protein coding	887	75	0.996744
ENST00000370994.8	1:67407810-67430415	SERBP1	SERPINE1 mRNA binding protein 1	protein coding	1381	37	0.99641
ENST00000567617.1	15:75195643-75212169	C15orf39	chromosome 15 open reading frame 39	protein coding	3484	33	0.996222
ENST00000257787.6	6:87674860-87702233	AKIRIN2	akirin 2	protein coding	577	34	0.996083
ENST00000219473.12	16:84699986-84779922	USP10	ubiquitin specific peptidase 10	protein coding	526	35	0.99602
ENST00000320095.12	17:83079609-83095122	METRNL	meteorin like, glial cell differentiation regulator	protein coding	1139	32	0.995945
ENST00000324460.7	9:125234853-125241382	HSPA5	heat shock protein family A (Hsp70) member 5	protein coding	2255	45	0.995897
ENST00000305386.4	14:49620799-49623481	MGAT2	alpha-1,6-mannosyl-glycoprotein 2-beta-N-acetylglucosaminyltransferase	protein coding	1510	44	0.995875
ENST00000379378.8	16:67192155-67198918	E2F4	E2F transcription factor 4	protein coding	1514	34	0.995733
ENST00000254322.3	19:14514769-14560391	DNAJB1	DnaJ heat shock protein family (Hsp40) member B1	protein coding	1102	36	0.995723
ENST00000249883.10	3:134355347-134375479	AMOTL2	angiomotin like 2	protein coding	3128	35	0.99569
ENST00000270257.9	19:45079195-45091518	GEMIN7	gem nuclear organelle associated protein 7	protein coding	783	35	0.995667
ENST00000567617.1	15:75195643-75212169	C15orf39	chromosome 15 open reading frame 39	protein coding	3393	32	0.995653
ENST00000341567.8	7:66921225-66958551	TMEM248	transmembrane protein 248	protein coding	1325	43	0.995514
ENST00000304271.11	11:68261338-68272001	C11orf24	chromosome 11 open reading frame 24	protein coding	1751	34	0.99551
ENST00000380737.8	8:26291508-26372680	PPP2R2A	protein phosphatase 2 regulatory subunit Balpha	protein coding	1929	44	0.995479
ENST00000249075.4	22:30240453-30246759	LIF	LIF interleukin 6 family cytokine	protein coding	2906	42	0.995458
ENST00000243776.11	2:219538954-219543809	CHPF	chondroitin polymerizing factor	protein coding	1668	30	0.995453
ENST00000371752.5	20:49237946-49278426	ZNFX1	zinc finger NFX1-type containing 1	protein coding	4404	32	0.995389
ENST00000681774.1	9:125234853-125241382	HSPA5	heat shock protein family A (Hsp70) member 5	retained intron	3260	34	0.995313
ENST00000680257.1	9:125234853-125241382	HSPA5	heat shock protein family A (Hsp70) member 5	retained intron	2541	43	0.995294
ENST00000254322.3	19:14514769-14560391	DNAJB1	DnaJ heat shock protein family (Hsp40) member B1	protein coding	1864	30	0.995282
ENST00000550106.5	12:95217746-95302799	VEZT	vezatin, adherens junctions transmembrane protein	processed transcript	2657	31	0.995247
ENST00000672860.3	6:43770184-43786487	VEGFA	vascular endothelial growth factor A	protein coding	2674	38	0.995232
ENST00000324262.9	18:74495816-74523454	CNDP2	carnosine dipeptidase 2	protein coding	2268	35	0.995103
ENST00000266025.4	3:50354750-50359521	TMEM115	transmembrane protein 115	protein coding	1668	40	0.994953
ENST00000379958.3	7:93099513-93118023	SAMD9	sterile alpha motif domain containing 9	protein coding	5053	79	0.994921
ENST00000361842.8	17:6755447-6775647	XAF1	XIAP associated factor 1	protein coding	2341	30	0.99491
ENST00000563281.2	3:51391285-51397908	RBM15B	RNA binding motif protein 15B	protein coding	1745	42	0.994909
ENST00000336032.4	6:89080751-89085160	PNRC1	proline rich nuclear receptor coactivator 1	protein coding	1179	49	0.994874
ENST00000588173.1	19:13150411-13154911	IER2	immediate early response 2	protein coding	2269	30	0.994817
ENST00000288532.11	12:120503279-120534434	COQ5	coenzyme Q5, methyltransferase	protein coding	1119	32	0.994788
ENST00000679755.1	10:89283694-89309271	IFIT2	interferon induced protein with tetratricopeptide repeats 2	protein coding	227	54	0.994708
ENST00000267984.4	15:81000923-81005788	TLNRD1	talin rod domain containing 1	protein coding	1795	32	0.99461
ENST00000241261.7	3:172505508-172523475	TNFSF10	TNF superfamily member 10	protein coding	1127	193	0.994602
ENST00000240100.7	8:29333064-29350684	DUSP4	dual specificity phosphatase 4	protein coding	1669	30	0.994472
ENST00000261489.6	13:44432143-44577147	TSC22D1	TSC22 domain family member 1	protein coding	773	36	0.994448
ENST00000519106.2	8:8701937-8704096	CLDN23	claudin 23	protein coding	1379	39	0.994308
ENST00000606261.1	7:26152198-26187137	NFE2L3	nuclear factor, erythroid 2 like 3	retained intron	1742	47	0.994278
ENST00000452371.6	CHR_HSCHR6_MHC_DBB_CTG1:32799958-32816755	TAP2	transporter 2, ATP binding cassette subfamily B member	protein coding	243	51	0.994174
ENST00000241261.7	3:172505508-172523475	TNFSF10	TNF superfamily member 10	protein coding	760	163	0.994084
ENST00000681045.1	9:125234853-125241382	HSPA5	heat shock protein family A (Hsp70) member 5	retained intron	3165	31	0.993974
ENST00000241261.7	3:172505508-172523475	TNFSF10	TNF superfamily member 10	protein coding	1234	178	0.993956
ENST00000681424.1	9:125234853-125241382	HSPA5	heat shock protein family A (Hsp70) member 5	retained intron	2640	60	0.993796
ENST00000369026.3	1:150560895-150579738	MCL1	MCL1 apoptosis regulator, BCL2 family member	protein coding	1204	37	0.993749
ENST00000474879.7	22:50502949-50507702	LMF2	lipase maturation factor 2	protein coding	2352	36	0.99373
ENST00000467148.2	20:63558086-63574239	HELZ2	helicase with zinc finger 2	protein coding	6342	31	0.993712
ENST00000262384.4	16:48538726-48620148	N4BP1	NEDD4 binding protein 1	protein coding	2821	34	0.993631
ENST00000519106.2	8:8701937-8704096	CLDN23	claudin 23	protein coding	1478	37	0.993543
ENST00000438495.6	6:125781161-125932034	NCOA7	nuclear receptor coactivator 7	protein coding	1016	72	0.99338
ENST00000254322.3	19:14514769-14560391	DNAJB1	DnaJ heat shock protein family (Hsp40) member B1	protein coding	1091	33	0.993326
ENST00000392325.9	17:82614562-82648553	WDR45B	WD repeat domain 45B	protein coding	1184	32	0.993311
ENST00000225927.7	17:42536241-42544449	NAGLU	N-acetyl-alpha-glucosaminidase	protein coding	2002	36	0.993282
ENST00000340857.4	22:37805229-37807432	H1-0	H1.0 linker histone	protein coding	923	51	0.993124
ENST00000305386.4	14:49620799-49623481	MGAT2	alpha-1,6-mannosyl-glycoprotein 2-beta-N-acetylglucosaminyltransferase	protein coding	1600	44	0.993068
ENST00000319264.4	9:12775020-12823060	LURAP1L	leucine rich adaptor protein 1 like	protein coding	1403	40	0.993027
ENST00000340857.4	22:37805229-37807432	H1-0	H1.0 linker histone	protein coding	1089	74	0.992968
ENST00000438495.6	6:125781161-125932034	NCOA7	nuclear receptor coactivator 7	protein coding	828	57	0.992788
ENST00000158771.9	17:5471254-5486811	DERL2	derlin 2	protein coding	823	30	0.992773
ENST00000473155.2	10:72273919-72276036	DDIT4	DNA damage inducible transcript 4	retained intron	838	34	0.992768
ENST00000324460.7	9:125234853-125241382	HSPA5	heat shock protein family A (Hsp70) member 5	protein coding	2221	31	0.992761
ENST00000680809.1	10:89283694-89309271	IFIT2	interferon induced protein with tetratricopeptide repeats 2	protein coding	1639	31	0.99269
ENST00000339364.10	10:96593315-96720514	PIK3AP1	phosphoinositide-3-kinase adaptor protein 1	protein coding	2630	52	0.992687
ENST00000307365.4	10:72273919-72276036	DDIT4	DNA damage inducible transcript 4	protein coding	742	46	0.99264
ENST00000567835.5	16:57610652-57665580	ADGRG1	adhesion G protein-coupled receptor G1	protein coding	2515	31	0.99256
ENST00000259030.3	3:187368385-187372076	RTP4	receptor transporter protein 4	protein coding	604	94	0.992557
ENST00000373418.7	1:33323623-33431095	PHC2	polyhomeotic homolog 2	protein coding	1304	32	0.992535
ENST00000282388.4	2:43222402-43226606	ZFP36L2	ZFP36 ring finger protein like 2	protein coding	1643	48	0.992522
ENST00000267984.4	15:81000923-81005788	TLNRD1	talin rod domain containing 1	protein coding	1008	32	0.99242
ENST00000275015.9	6:44258166-44265788	NFKBIE	NFKB inhibitor epsilon	protein coding	1895	32	0.992317
ENST00000638108.1	10:89283694-89309271	IFIT2	interferon induced protein with tetratricopeptide repeats 2	protein coding	2284	40	0.992299
ENST00000277746.11	10:63133247-63155031	NRBF2	nuclear receptor binding factor 2	protein coding	1128	31	0.992259
ENST00000309100.8	11:65597756-65615382	MAP3K11	mitogen-activated protein kinase kinase kinase 11	protein coding	2888	31	0.992075
ENST00000397421.5	11:832887-839831	CD151	CD151 molecule (Raph blood group)	protein coding	570	35	0.992057
ENST00000523505.3	7:106654360-106661158	CCDC71L	coiled-coil domain containing 71 like	protein coding	1306	38	0.991822
ENST00000254436.8	11:4384897-4393702	TRIM21	tripartite motif containing 21	protein coding	1254	31	0.991821
ENST00000679355.1	9:125234853-125241382	HSPA5	heat shock protein family A (Hsp70) member 5	retained intron	2359	65	0.991734
ENST00000464015.5	22:21628089-21630064	YDJC	YdjC chitooligosaccharide deacetylase homolog	retained intron	1211	30	0.991733
ENST00000450744.1	CHR_HSCHR6_MHC_APD_CTG1:31894767-31897281	HSPA1B	heat shock protein family A (Hsp70) member 1B	protein coding	2043	47	0.991596
ENST00000301887.9	11:64987945-64997018	BATF2	basic leucine zipper ATF-like transcription factor 2	protein coding	1430	31	0.991442
ENST00000680750.1	12:121017763-121039242	OASL	2'-5'-oligoadenylate synthetase like	retained intron	1998	50	0.991373
ENST00000680954.1	10:89283694-89309271	IFIT2	interferon induced protein with tetratricopeptide repeats 2	protein coding	1884	37	0.99134
ENST00000249883.10	3:134355347-134375479	AMOTL2	angiomotin like 2	protein coding	2931	33	0.991338
ENST00000682323.1	3:122527924-122564577	PARP9	poly(ADP-ribose) polymerase family member 9	protein coding	2362	46	0.991227
ENST00000565677.5	16:680224-682870	STUB1	STIP1 homology and U-box containing protein 1	protein coding	1422	30	0.991212
ENST00000322723.9	2:231453531-231483641	NCL	nucleolin	protein coding	2306	37	0.991127
ENST00000254066.10	17:40309180-40357643	RARA	retinoic acid receptor alpha	protein coding	301	35	0.991006
ENST00000379958.3	7:93099513-93118023	SAMD9	sterile alpha motif domain containing 9	protein coding	4495	63	0.990955
ENST00000439977.7	16:56932142-56944864	HERPUD1	homocysteine inducible ER protein with ubiquitin like domain 1	protein coding	1322	35	0.990905
ENST00000373477.9	1:32775237-32818031	YARS1	tyrosyl-tRNA synthetase 1	protein coding	1816	43	0.9909
ENST00000305386.4	14:49620799-49623481	MGAT2	alpha-1,6-mannosyl-glycoprotein 2-beta-N-acetylglucosaminyltransferase	protein coding	1515	48	0.990897
ENST00000305386.4	14:49620799-49623481	MGAT2	alpha-1,6-mannosyl-glycoprotein 2-beta-N-acetylglucosaminyltransferase	protein coding	877	45	0.990856
ENST00000395693.8	22:50523568-50526461	SCO2	synthesis of cytochrome C oxidase 2	protein coding	350	31	0.990849
ENST00000450744.1	CHR_HSCHR6_MHC_APD_CTG1:31894767-31897281	HSPA1B	heat shock protein family A (Hsp70) member 1B	protein coding	2180	51	0.99084
ENST00000220325.9	15:41895933-41972557	EHD4	EH domain containing 4	protein coding	1829	38	0.990718
ENST00000265857.8	7:876554-896436	GET4	guided entry of tail-anchored proteins factor 4	protein coding	1775	30	0.990711
ENST00000473155.2	10:72273919-72276036	DDIT4	DNA damage inducible transcript 4	retained intron	1078	58	0.990704
ENST00000681544.1	9:125234853-125241382	HSPA5	heat shock protein family A (Hsp70) member 5	retained intron	2335	53	0.990686
ENST00000239223.4	5:172768096-172771195	DUSP1	dual specificity phosphatase 1	protein coding	1386	36	0.990619
ENST00000519106.2	8:8701937-8704096	CLDN23	claudin 23	protein coding	1047	34	0.990617
ENST00000427522.6	20:63558086-63574239	HELZ2	helicase with zinc finger 2	protein coding	4479	41	0.990537
ENST00000679475.1	9:125234853-125241382	HSPA5	heat shock protein family A (Hsp70) member 5	retained intron	2588	53	0.990462
ENST00000481752.6	3:136862208-136951606	NCK1	NCK adaptor protein 1	protein coding	614	31	0.990395
ENST00000290291.10	20:62804835-62814000	OGFR	opioid growth factor receptor	protein coding	1507	53	0.990216
ENST00000340857.4	22:37805229-37807432	H1-0	H1.0 linker histone	protein coding	800	88	0.990192
ENST00000318238.9	7:93130056-93148385	SAMD9L	sterile alpha motif domain containing 9 like	protein coding	5488	51	0.990177
ENST00000217233.9	20:362835-397559	TRIB3	tribbles pseudokinase 3	protein coding	1880	55	0.990163
ENST00000249883.10	3:134355347-134375479	AMOTL2	angiomotin like 2	protein coding	3051	36	0.990141
ENST00000319264.4	9:12775020-12823060	LURAP1L	leucine rich adaptor protein 1 like	protein coding	1325	48	0.989871
ENST00000452357.7	12:112905856-112933219	OAS1	2'-5'-oligoadenylate synthetase 1	protein coding	3275	128	0.98983
ENST00000356208.10	20:57391396-57409333	RBM38	RNA binding motif protein 38	protein coding	1349	31	0.989783
ENST00000370626.4	10:97677424-97687241	AVPI1	arginine vasopressin induced 1	protein coding	1145	32	0.989776
ENST00000403490.3	15:75639085-75648706	IMP3	IMP U3 small nucleolar ribonucleoprotein 3	protein coding	965	40	0.989744
ENST00000679655.1	12:121017763-121039242	OASL	2'-5'-oligoadenylate synthetase like	protein coding	1461	112	0.989709
ENST00000373451.9	6:37433219-37482827	CMTR1	cap methyltransferase 1	protein coding	2771	32	0.989697
ENST00000265395.7	7:27525442-27662883	HIBADH	3-hydroxyisobutyrate dehydrogenase	protein coding	1126	46	0.989589
ENST00000351018.5	11:3826978-3840959	RHOG	ras homolog family member G	protein coding	487	32	0.989531
ENST00000269389.8	17:82321024-82334074	SECTM1	secreted and transmembrane 1	protein coding	1155	69	0.989494
ENST00000323571.9	17:40219304-40284136	WIPF2	WAS/WASL interacting protein family member 2	protein coding	1770	35	0.989491
ENST00000252674.9	19:6210381-6279975	MLLT1	MLLT1 super elongation complex subunit	protein coding	4365	37	0.989468
ENST00000457634.6	CHR_HSCHR6_MHC_SSTO_CTG1:32912700-32929495	TAP2	transporter 2, ATP binding cassette subfamily B member	protein coding	2373	101	0.989405
ENST00000264414.9	2:224470150-224585397	CUL3	cullin 3	protein coding	2692	30	0.989379
ENST00000519106.2	8:8701937-8704096	CLDN23	claudin 23	protein coding	1423	42	0.989337
ENST00000304658.10	16:28097976-28211965	XPO6	exportin 6	protein coding	4302	34	0.98928
ENST00000313028.12	8:143977153-144012772	PARP10	poly(ADP-ribose) polymerase family member 10	protein coding	1318	37	0.989251
ENST00000680037.1	10:89327307-89377473	IFIT3	interferon induced protein with tetratricopeptide repeats 3	protein coding	1721	33	0.989205
ENST00000371752.5	20:49237946-49278426	ZNFX1	zinc finger NFX1-type containing 1	protein coding	5910	58	0.989199
ENST00000378454.8	6:24171755-24358059	DCDC2	doublecortin domain containing 2	protein coding	1835	41	0.989131
ENST00000389378.6	5:151029945-151093577	TNIP1	TNFAIP3 interacting protein 1	protein coding	2338	50	0.98909
ENST00000370473.5	1:89051882-89065360	GBP1	guanylate binding protein 1	protein coding	2021	56	0.988965
ENST00000320767.4	3:160677160-160678448	ARL14	ADP ribosylation factor like GTPase 14	protein coding	493	39	0.988947
ENST00000587251.5	17:78971238-78979947	LGALS3BP	galectin 3 binding protein	nonsense mediated decay	1065	43	0.988942
ENST00000367419.10	6:149566294-149591748	GINM1	glycoprotein integral membrane 1	protein coding	1156	31	0.988919
ENST00000256722.10	2:6840570-6866635	CMPK2	cytidine/uridine monophosphate kinase 2	protein coding	1738	99	0.988863
ENST00000296252.9	3:185506262-185552588	LIPH	lipase H	protein coding	1849	41	0.988844
ENST00000478738.5	2:6840570-6866635	CMPK2	cytidine/uridine monophosphate kinase 2	processed transcript	1540	68	0.988794
ENST00000318238.9	7:93130056-93148385	SAMD9L	sterile alpha motif domain containing 9 like	protein coding	5260	49	0.988783
ENST00000471652.1	7:139043515-139132122	ZC3HAV1	zinc finger CCCH-type containing, antiviral 1	protein coding	1511	32	0.988555
ENST00000606261.1	7:26152198-26187137	NFE2L3	nuclear factor, erythroid 2 like 3	retained intron	1876	50	0.988517
ENST00000392446.10	17:78991716-79009867	CANT1	calcium activated nucleotidase 1	protein coding	1487	33	0.988494
ENST00000372876.2	6:42744498-42746103	TBCC	tubulin folding cofactor C	protein coding	1067	40	0.988487
ENST00000563281.2	3:51391285-51397908	RBM15B	RNA binding motif protein 15B	protein coding	1393	31	0.988468
ENST00000223273.7	7:39566385-39610320	YAE1	YAE1 maturation factor of ABCE1	protein coding	419	34	0.988445
ENST00000373178.5	1:36088892-36093932	ADPRS	ADP-ribosylserine hydrolase	protein coding	923	42	0.988348
ENST00000619060.1	12:76025447-76031776	PHLDA1	pleckstrin homology like domain family A member 1	protein coding	757	55	0.988147
ENST00000397511.6	6:7268306-7347446	SSR1	signal sequence receptor subunit 1	protein coding	1073	34	0.987866
ENST00000371222.4	1:58776845-58784048	JUN	Jun proto-oncogene, AP-1 transcription factor subunit	protein coding	970	31	0.98777
ENST00000439190.2	CHR_HSCHR6_MHC_COX_CTG1:30733058-30734413	IER3	immediate early response 3	protein coding	599	37	0.987721
ENST00000234091.8	2:8678845-8684461	ID2	inhibitor of DNA binding 2	protein coding	1460	38	0.987684
ENST00000671713.1	CHR_HG2198_PATCH:74411133-74435802	SEMA7A	semaphorin 7A (John Milton Hagen blood group)	protein coding	2402	35	0.987605
ENST00000523505.3	7:106654360-106661158	CCDC71L	coiled-coil domain containing 71 like	protein coding	1446	35	0.987588
ENST00000682323.1	3:122527924-122564577	PARP9	poly(ADP-ribose) polymerase family member 9	protein coding	2719	59	0.987582
ENST00000638108.1	10:89283694-89309271	IFIT2	interferon induced protein with tetratricopeptide repeats 2	protein coding	2263	39	0.98748
ENST00000356208.10	20:57391396-57409333	RBM38	RNA binding motif protein 38	protein coding	1119	30	0.987305
ENST00000377045.9	X:47561205-47571908	ARAF	A-Raf proto-oncogene, serine/threonine kinase	protein coding	2336	30	0.987258
ENST00000383198.6	CHR_HSCHR6_MHC_QBL_CTG1:33228522-33243221	TAPBP	TAP binding protein	protein coding	3607	35	0.987124
ENST00000467148.2	20:63558086-63574239	HELZ2	helicase with zinc finger 2	protein coding	6654	45	0.987117
ENST00000320767.4	3:160677160-160678448	ARL14	ADP ribosylation factor like GTPase 14	protein coding	404	38	0.987103
ENST00000246117.9	19:3185563-3209575	NCLN	nicalin	protein coding	3445	32	0.98696
ENST00000229595.6	6:118894152-118909171	ASF1A	anti-silencing function 1A histone chaperone	protein coding	867	41	0.986847
ENST00000553152.2	12:112905856-112933219	OAS1	2'-5'-oligoadenylate synthetase 1	protein coding	2141	84	0.986777
ENST00000369144.8	10:119033670-119080823	EIF3A	eukaryotic translation initiation factor 3 subunit A	protein coding	4255	36	0.98677
ENST00000519106.2	8:8701937-8704096	CLDN23	claudin 23	protein coding	2063	46	0.986651
ENST00000621632.5	14:94048287-94081202	DDX24	DEAD-box helicase 24	protein coding	2689	33	0.986537
ENST00000305386.4	14:49620799-49623481	MGAT2	alpha-1,6-mannosyl-glycoprotein 2-beta-N-acetylglucosaminyltransferase	protein coding	1347	43	0.986431
ENST00000553152.2	12:112905856-112933219	OAS1	2'-5'-oligoadenylate synthetase 1	protein coding	1280	40	0.986333
ENST00000261489.6	13:44432143-44577147	TSC22D1	TSC22 domain family member 1	protein coding	1057	34	0.986324
ENST00000680738.1	20:58985686-59008238	CTSZ	cathepsin Z	protein coding	1457	34	0.986241
ENST00000392446.10	17:78991716-79009867	CANT1	calcium activated nucleotidase 1	protein coding	1991	36	0.986236
ENST00000478738.5	2:6840570-6866635	CMPK2	cytidine/uridine monophosphate kinase 2	processed transcript	1062	32	0.985996
ENST00000680176.1	21:41420020-41470071	MX1	MX dynamin like GTPase 1	protein coding	2491	48	0.985867
ENST00000398598.8	21:41420020-41470071	MX1	MX dynamin like GTPase 1	protein coding	2390	52	0.985826
ENST00000290291.10	20:62804835-62814000	OGFR	opioid growth factor receptor	protein coding	1307	44	0.985818
ENST00000225927.7	17:42536241-42544449	NAGLU	N-acetyl-alpha-glucosaminidase	protein coding	2331	31	0.985582
ENST00000264414.9	2:224470150-224585397	CUL3	cullin 3	protein coding	2710	31	0.98558
ENST00000471374.1	22:31944522-31957603	YWHAH	tyrosine 3-monooxygenase/tryptophan 5-monooxygenase activation protein eta	processed transcript	1102	30	0.985548
ENST00000249075.4	22:30240453-30246759	LIF	LIF interleukin 6 family cytokine	protein coding	3143	39	0.985484
ENST00000256722.10	2:6840570-6866635	CMPK2	cytidine/uridine monophosphate kinase 2	protein coding	2216	191	0.985383
ENST00000254436.8	11:4384897-4393702	TRIM21	tripartite motif containing 21	protein coding	1354	49	0.985316
ENST00000679755.1	10:89283694-89309271	IFIT2	interferon induced protein with tetratricopeptide repeats 2	protein coding	1607	63	0.985271
ENST00000521591.6	5:151029945-151093577	TNIP1	TNFAIP3 interacting protein 1	protein coding	2254	45	0.985205
ENST00000672860.3	6:43770184-43786487	VEGFA	vascular endothelial growth factor A	protein coding	2725	46	0.984949
ENST00000546954.2	12:120443964-120446384	TRIAP1	TP53 regulated inhibitor of apoptosis 1	protein coding	289	33	0.984911
ENST00000351111.7	17:47823272-47831541	MRPL10	mitochondrial ribosomal protein L10	protein coding	809	31	0.984862
ENST00000239223.4	5:172768096-172771195	DUSP1	dual specificity phosphatase 1	protein coding	1600	55	0.984788
ENST00000250448.5	14:37589552-37596059	FOXA1	forkhead box A1	protein coding	1524	30	0.984673
ENST00000370693.5	6:57172326-57189833	BAG2	BAG cochaperone 2	protein coding	898	43	0.984629
ENST00000371752.5	20:49237946-49278426	ZNFX1	zinc finger NFX1-type containing 1	protein coding	5697	54	0.98458
ENST00000357085.5	6:25962802-25991231	TRIM38	tripartite motif containing 38	protein coding	1726	47	0.984544
ENST00000395693.8	22:50523568-50526461	SCO2	synthesis of cytochrome C oxidase 2	protein coding	701	30	0.984525
ENST00000266025.4	3:50354750-50359521	TMEM115	transmembrane protein 115	protein coding	1955	34	0.984498
ENST00000455842.2	CHR_HSCHR6_MHC_APD_CTG1:32861254-32878050	TAP2	transporter 2, ATP binding cassette subfamily B member	protein coding	2373	100	0.984442
ENST00000333090.5	11:76782251-76798153	TSKU	tsukushi, small leucine rich proteoglycan	protein coding	248	35	0.984435
ENST00000324262.9	18:74495816-74523454	CNDP2	carnosine dipeptidase 2	protein coding	2000	40	0.984215
ENST00000672860.3	6:43770184-43786487	VEGFA	vascular endothelial growth factor A	protein coding	2176	43	0.984129
ENST00000216080.5	22:50502949-50507702	LMF2	lipase maturation factor 2	protein coding	2419	39	0.984085
ENST00000368457.3	1:154957026-154963853	PYGO2	pygopus family PHD finger 2	protein coding	2247	35	0.984052
ENST00000296257.10	3:185582496-185633551	SENP2	SUMO specific peptidase 2	protein coding	2112	30	0.983848
ENST00000330938.8	21:44849585-44873903	PTTG1IP	PTTG1 interacting protein	protein coding	1078	35	0.983695
ENST00000340573.8	11:57551656-57568284	UBE2L6	ubiquitin conjugating enzyme E2 L6	protein coding	932	116	0.983597
ENST00000679781.1	10:89327307-89377473	IFIT3	interferon induced protein with tetratricopeptide repeats 3	protein coding	1971	30	0.983499
ENST00000372171.5	6:43629540-43640941	MAD2L1BP	MAD2L1 binding protein	protein coding	1037	63	0.983361
ENST00000358171.8	11:75562056-75572783	SERPINH1	serpin family H member 1	protein coding	1408	33	0.983198
ENST00000620985.4	7:93099513-93118023	SAMD9	sterile alpha motif domain containing 9	protein coding	4438	57	0.98298
ENST00000396105.6	20:49237946-49278426	ZNFX1	zinc finger NFX1-type containing 1	protein coding	5697	37	0.982784
ENST00000241261.7	3:172505508-172523475	TNFSF10	TNF superfamily member 10	protein coding	852	168	0.982682
ENST00000679755.1	10:89283694-89309271	IFIT2	interferon induced protein with tetratricopeptide repeats 2	protein coding	1628	74	0.982585
ENST00000452357.7	12:112905856-112933219	OAS1	2'-5'-oligoadenylate synthetase 1	protein coding	3222	130	0.982526
ENST00000371752.5	20:49237946-49278426	ZNFX1	zinc finger NFX1-type containing 1	protein coding	4263	31	0.982318
ENST00000472467.1	1:156009048-156020951	SSR2	signal sequence receptor subunit 2	retained intron	1678	30	0.982136
ENST00000333090.5	11:76782251-76798153	TSKU	tsukushi, small leucine rich proteoglycan	protein coding	1150	41	0.982127
ENST00000680898.1	12:112978395-113011723	OAS2	2'-5'-oligoadenylate synthetase 2	retained intron	2550	34	0.982126
ENST00000392583.7	12:112978395-113011723	OAS2	2'-5'-oligoadenylate synthetase 2	protein coding	2107	73	0.981917
ENST00000681266.1	21:41420020-41470071	MX1	MX dynamin like GTPase 1	protein coding	2477	62	0.98191
ENST00000373451.9	6:37433219-37482827	CMTR1	cap methyltransferase 1	protein coding	3184	37	0.981893
ENST00000319349.10	17:43527844-43579620	ETV4	ETS variant transcription factor 4	protein coding	2086	31	0.98189
ENST00000216252.4	22:41459717-41468692	PHF5A	PHD finger protein 5A	protein coding	720	41	0.981754
ENST00000252602.2	19:17292609-17306843	MRPL34	mitochondrial ribosomal protein L34	protein coding	404	31	0.981749
ENST00000367188.5	1:204396492-204411887	PPP1R15B	protein phosphatase 1 regulatory subunit 15B	protein coding	4828	37	0.981668
ENST00000474879.7	22:50502949-50507702	LMF2	lipase maturation factor 2	protein coding	2218	37	0.981618
ENST00000275767.3	7:135148072-135166215	TMEM140	transmembrane protein 140	protein coding	1486	35	0.9815
ENST00000553152.2	12:112905856-112933219	OAS1	2'-5'-oligoadenylate synthetase 1	protein coding	1201	45	0.981378
ENST00000353214.6	9:124862130-124877733	ARPC5L	actin related protein 2/3 complex subunit 5 like	protein coding	1706	33	0.981114
ENST00000372171.5	6:43629540-43640941	MAD2L1BP	MAD2L1 binding protein	protein coding	1043	60	0.980966
ENST00000376962.10	9:72351413-72365235	ZFAND5	zinc finger AN1-type containing 5	protein coding	1714	32	0.98095
ENST00000252485.8	19:44846175-44889223	NECTIN2	nectin cell adhesion molecule 2	protein coding	1929	55	0.980917
ENST00000421852.6	3:185476496-185499057	TMEM41A	transmembrane protein 41A	protein coding	733	32	0.980912
ENST00000498926.7	12:132710819-132722734	PGAM5	PGAM family member 5, mitochondrial serine/threonine protein phosphatase	protein coding	1164	34	0.980759
ENST00000553152.2	12:112905856-112933219	OAS1	2'-5'-oligoadenylate synthetase 1	protein coding	1333	38	0.980697
ENST00000311922.4	8:125430358-125438403	TRIB1	tribbles pseudokinase 1	protein coding	2423	30	0.980531
ENST00000379141.8	12:58872149-58920504	LRIG3	leucine rich repeats and immunoglobulin like domains 3	protein coding	2151	41	0.980277
ENST00000302472.4	5:40679915-40693735	PTGER4	prostaglandin E receptor 4	protein coding	2460	33	0.980044
ENST00000526991.3	18:11851413-11854444	CHMP1B	charged multivesicular body protein 1B	protein coding	446	31	0.979956
ENST00000586720.5	17:78971238-78979947	LGALS3BP	galectin 3 binding protein	nonsense mediated decay	1441	37	0.979905
ENST00000252444.9	19:11089462-11133820	LDLR	low density lipoprotein receptor	protein coding	5191	30	0.979735
ENST00000452357.7	12:112905856-112933219	OAS1	2'-5'-oligoadenylate synthetase 1	protein coding	2282	60	0.979631
ENST00000545241.2	CHR_HSCHR6_MHC_COX_CTG1:31815107-31817630	HSPA1B	heat shock protein family A (Hsp70) member 1B	protein coding	735	31	0.979496
ENST00000377970.6	8:127735434-127742951	MYC	MYC proto-oncogene, bHLH transcription factor	protein coding	1538	33	0.979469
ENST00000679655.1	12:121017763-121039242	OASL	2'-5'-oligoadenylate synthetase like	protein coding	1500	110	0.979449
ENST00000515798.5	5:34915677-34925996	BRIX1	biogenesis of ribosomes BRX1	retained intron	1992	31	0.979356
ENST00000591778.5	17:78971238-78979947	LGALS3BP	galectin 3 binding protein	protein coding	842	33	0.979308
ENST00000220325.9	15:41895933-41972557	EHD4	EH domain containing 4	protein coding	1753	31	0.979235
ENST00000680257.1	9:125234853-125241382	HSPA5	heat shock protein family A (Hsp70) member 5	retained intron	2575	51	0.979228
ENST00000370626.4	10:97677424-97687241	AVPI1	arginine vasopressin induced 1	protein coding	1112	32	0.978989
ENST00000680954.1	10:89283694-89309271	IFIT2	interferon induced protein with tetratricopeptide repeats 2	protein coding	1909	31	0.978977
ENST00000680138.1	12:112978395-113011723	OAS2	2'-5'-oligoadenylate synthetase 2	nonsense mediated decay	2306	41	0.978964
ENST00000359534.4	6:39188971-39229475	KCNK5	potassium two pore domain channel subfamily K member 5	protein coding	2123	38	0.978963
ENST00000309922.7	3:101561868-101566446	TRMT10C	tRNA methyltransferase 10C, mitochondrial RNase P subunit	protein coding	948	30	0.978806
ENST00000683087.1	4:87975667-87983532	SPP1	secreted phosphoprotein 1	processed transcript	682	37	0.978652
ENST00000358752.4	11:94543921-94549895	FUT4	fucosyltransferase 4	protein coding	2282	31	0.978646
ENST00000606261.1	7:26152198-26187137	NFE2L3	nuclear factor, erythroid 2 like 3	retained intron	1441	31	0.978561
ENST00000339275.10	12:121017763-121039242	OASL	2'-5'-oligoadenylate synthetase like	protein coding	1397	65	0.978468
ENST00000361842.8	17:6755447-6775647	XAF1	XIAP associated factor 1	protein coding	3266	50	0.978333
ENST00000545947.5	3:49468703-49535618	DAG1	dystroglycan 1	protein coding	5679	33	0.978327
ENST00000477522.6	3:122527924-122564577	PARP9	poly(ADP-ribose) polymerase family member 9	protein coding	2802	70	0.978268
ENST00000298316.7	14:49893079-49897054	ARF6	ADP ribosylation factor 6	protein coding	823	41	0.978165
ENST00000339275.10	12:121017763-121039242	OASL	2'-5'-oligoadenylate synthetase like	protein coding	1436	70	0.978089
ENST00000359534.4	6:39188971-39229475	KCNK5	potassium two pore domain channel subfamily K member 5	protein coding	3080	52	0.978053
ENST00000437315.6	CHR_HSCHR6_MHC_DBB_CTG1:33277619-33292309	TAPBP	TAP binding protein	protein coding	3525	39	0.97805
ENST00000545856.8	2:152651593-152718012	PRPF40A	pre-mRNA processing factor 40 homolog A	protein coding	2995	35	0.978028
ENST00000546318.2	10:89392546-89406487	IFIT1	interferon induced protein with tetratricopeptide repeats 1	protein coding	1797	371	0.978014
ENST00000438495.6	6:125781161-125932034	NCOA7	nuclear receptor coactivator 7	protein coding	801	55	0.97791
ENST00000258781.11	7:44999475-45076469	CCM2	CCM2 scaffold protein	protein coding	1215	31	0.977577
ENST00000379883.3	9:32455302-32526208	DDX58	DExD/H-box helicase 58	protein coding	2671	39	0.977485
ENST00000679583.1	10:89327307-89377473	IFIT3	interferon induced protein with tetratricopeptide repeats 3	protein coding	1776	39	0.97742
ENST00000680809.1	10:89283694-89309271	IFIT2	interferon induced protein with tetratricopeptide repeats 2	protein coding	1614	39	0.977393
ENST00000269397.9	17:79833156-79839440	CBX4	chromobox 4	protein coding	2123	31	0.97739
ENST00000371811.4	10:89327307-89377473	IFIT3	interferon induced protein with tetratricopeptide repeats 3	protein coding	1462	37	0.977124
ENST00000587251.5	17:78971238-78979947	LGALS3BP	galectin 3 binding protein	nonsense mediated decay	1842	59	0.976985
ENST00000370461.5	20:62804835-62814000	OGFR	opioid growth factor receptor	protein coding	3603	35	0.976971
ENST00000266671.10	12:76025447-76031776	PHLDA1	pleckstrin homology like domain family A member 1	protein coding	757	52	0.976797
ENST00000693315.1	19:50797687-50804929	C19orf48	chromosome 19 open reading frame 48	processed transcript	988	32	0.976776
ENST00000318445.11	15:91853708-92172435	SLCO3A1	solute carrier organic anion transporter family member 3A1	protein coding	2682	32	0.976692
ENST00000546318.2	10:89392546-89406487	IFIT1	interferon induced protein with tetratricopeptide repeats 1	protein coding	827	202	0.976647
ENST00000252485.8	19:44846175-44889223	NECTIN2	nectin cell adhesion molecule 2	protein coding	537	31	0.976587
ENST00000267984.4	15:81000923-81005788	TLNRD1	talin rod domain containing 1	protein coding	1678	31	0.976402
ENST00000379370.7	1:1020120-1056118	AGRN	agrin	protein coding	6290	31	0.976397
ENST00000427522.6	20:63558086-63574239	HELZ2	helicase with zinc finger 2	protein coding	7060	98	0.976234
ENST00000372171.5	6:43629540-43640941	MAD2L1BP	MAD2L1 binding protein	protein coding	760	58	0.976195
ENST00000679755.1	10:89283694-89309271	IFIT2	interferon induced protein with tetratricopeptide repeats 2	protein coding	1458	71	0.976142
ENST00000681424.1	9:125234853-125241382	HSPA5	heat shock protein family A (Hsp70) member 5	retained intron	2674	71	0.976116
ENST00000375650.5	6:31827738-31830254	HSPA1B	heat shock protein family A (Hsp70) member 1B	protein coding	2186	33	0.976068
ENST00000357949.5	19:40421589-40425992	SERTAD1	SERTA domain containing 1	protein coding	1065	53	0.975888
ENST00000620985.4	7:93099513-93118023	SAMD9	sterile alpha motif domain containing 9	protein coding	6163	152	0.975755
ENST00000681424.1	9:125234853-125241382	HSPA5	heat shock protein family A (Hsp70) member 5	retained intron	2648	74	0.97568
ENST00000577454.5	17:40121971-40136917	MSL1	MSL complex subunit 1	protein coding	111	34	0.975671
ENST00000397967.5	14:20801228-20802855	RNASE1	ribonuclease A family member 1, pancreatic	protein coding	198	31	0.975333
ENST00000268058.8	15:73994673-74047827	PML	PML nuclear body scaffold	protein coding	2175	60	0.975328
ENST00000378454.8	6:24171755-24358059	DCDC2	doublecortin domain containing 2	protein coding	1721	41	0.975249
ENST00000296043.7	4:76435229-76783253	SHROOM3	shroom family member 3	protein coding	7076	36	0.975233
ENST00000550413.2	12:47075707-47079959	AMIGO2	adhesion molecule with Ig like domain 2	protein coding	1655	36	0.974995
ENST00000264414.9	2:224470150-224585397	CUL3	cullin 3	protein coding	2595	33	0.974948
ENST00000343666.6	9:137204082-137205648	TMEM203	transmembrane protein 203	protein coding	1319	33	0.97494
ENST00000340900.3	14:20801228-20802855	RNASE1	ribonuclease A family member 1, pancreatic	protein coding	616	41	0.974904
ENST00000270257.9	19:45079195-45091518	GEMIN7	gem nuclear organelle associated protein 7	protein coding	872	41	0.97483
ENST00000380232.4	9:21077104-21077942	IFNB1	interferon beta 1	protein coding	663	60	0.974757
ENST00000340900.3	14:20801228-20802855	RNASE1	ribonuclease A family member 1, pancreatic	protein coding	280	37	0.974704
ENST00000380232.4	9:21077104-21077942	IFNB1	interferon beta 1	protein coding	743	64	0.974698
ENST00000397062.8	2:177227595-177392697	NFE2L2	nuclear factor, erythroid 2 like 2	protein coding	1084	49	0.974675
ENST00000376962.10	9:72351413-72365235	ZFAND5	zinc finger AN1-type containing 5	protein coding	1320	40	0.974631
ENST00000355295.5	9:97412096-97496125	TDRD7	tudor domain containing 7	protein coding	3449	31	0.974627
ENST00000354947.10	12:57591174-57603418	PIP4K2C	phosphatidylinositol-5-phosphate 4-kinase type 2 gamma	protein coding	2796	39	0.974584
ENST00000679755.1	10:89283694-89309271	IFIT2	interferon induced protein with tetratricopeptide repeats 2	protein coding	1054	60	0.97419
ENST00000373812.8	1:28736621-28769775	YTHDF2	YTH N6-methyladenosine RNA binding protein 2	protein coding	451	32	0.974075
ENST00000396105.6	20:49237946-49278426	ZNFX1	zinc finger NFX1-type containing 1	protein coding	5910	38	0.974051
ENST00000679755.1	10:89283694-89309271	IFIT2	interferon induced protein with tetratricopeptide repeats 2	protein coding	1653	65	0.973875
ENST00000344051.8	15:40844018-40858207	SPINT1	serine peptidase inhibitor, Kunitz type 1	protein coding	2057	35	0.973829
ENST00000467148.2	20:63558086-63574239	HELZ2	helicase with zinc finger 2	protein coding	6534	38	0.97381
ENST00000371752.5	20:49237946-49278426	ZNFX1	zinc finger NFX1-type containing 1	protein coding	5279	43	0.973755
ENST00000290291.10	20:62804835-62814000	OGFR	opioid growth factor receptor	protein coding	1329	56	0.973738
ENST00000369583.4	10:110497907-110511533	DUSP5	dual specificity phosphatase 5	protein coding	1791	34	0.973725
ENST00000371811.4	10:89327307-89377473	IFIT3	interferon induced protein with tetratricopeptide repeats 3	protein coding	1086	30	0.973631
ENST00000315323.5	17:44557484-44561262	FZD2	frizzled class receptor 2	protein coding	718	30	0.973542
ENST00000389378.6	5:151029945-151093577	TNIP1	TNFAIP3 interacting protein 1	protein coding	2321	48	0.97344
ENST00000477522.6	3:122527924-122564577	PARP9	poly(ADP-ribose) polymerase family member 9	protein coding	2445	50	0.973369
ENST00000459831.2	1:89051882-89065360	GBP1	guanylate binding protein 1	retained intron	2779	42	0.973366
ENST00000254322.3	19:14514769-14560391	DNAJB1	DnaJ heat shock protein family (Hsp40) member B1	protein coding	1129	35	0.973307
ENST00000200453.6	19:48872421-48876058	PPP1R15A	protein phosphatase 1 regulatory subunit 15A	protein coding	688	43	0.973289
ENST00000318238.9	7:93130056-93148385	SAMD9L	sterile alpha motif domain containing 9 like	protein coding	5617	51	0.973254
ENST00000681590.1	12:121017763-121039242	OASL	2'-5'-oligoadenylate synthetase like	nonsense mediated decay	1255	83	0.97325
ENST00000245414.9	5:132440440-132508719	IRF1	interferon regulatory factor 1	protein coding	1290	57	0.97308
ENST00000300408.8	17:49404049-49414905	PHB	prohibitin	protein coding	1232	35	0.972998
ENST00000377970.6	8:127735434-127742951	MYC	MYC proto-oncogene, bHLH transcription factor	protein coding	1988	38	0.972986
ENST00000301761.7	11:61430042-61446733	SDHAF2	succinate dehydrogenase complex assembly factor 2	protein coding	701	52	0.972482
ENST00000300408.8	17:49404049-49414905	PHB	prohibitin	protein coding	1742	36	0.972427
ENST00000288828.9	7:5190196-5233840	WIPI2	WD repeat domain, phosphoinositide interacting 2	protein coding	1606	34	0.972397
ENST00000244745.4	6:21593751-21598619	SOX4	SRY-box transcription factor 4	protein coding	3358	41	0.972228
ENST00000220659.11	8:37843268-37849861	BRF2	BRF2 RNA polymerase III transcription initiation factor subunit	protein coding	1834	30	0.972088
ENST00000323571.9	17:40219304-40284136	WIPF2	WAS/WASL interacting protein family member 2	protein coding	1618	32	0.972004
ENST00000693315.1	19:50797687-50804929	C19orf48	chromosome 19 open reading frame 48	processed transcript	1264	34	0.97199
ENST00000682323.1	3:122527924-122564577	PARP9	poly(ADP-ribose) polymerase family member 9	protein coding	1784	32	0.971588
ENST00000332499.4	17:45148475-45152099	HEXIM1	HEXIM P-TEFb complex subunit 1	protein coding	1513	32	0.971542
ENST00000264645.12	17:40140318-40172171	CASC3	CASC3 exon junction complex subunit	protein coding	2295	111	0.971439
ENST00000373178.5	1:36088892-36093932	ADPRS	ADP-ribosylserine hydrolase	protein coding	1354	44	0.971393
ENST00000357949.5	19:40421589-40425992	SERTAD1	SERTA domain containing 1	protein coding	773	51	0.971265
ENST00000680809.1	10:89283694-89309271	IFIT2	interferon induced protein with tetratricopeptide repeats 2	protein coding	1593	30	0.971175
ENST00000681590.1	12:121017763-121039242	OASL	2'-5'-oligoadenylate synthetase like	nonsense mediated decay	1216	77	0.971152
ENST00000606261.1	7:26152198-26187137	NFE2L3	nuclear factor, erythroid 2 like 3	retained intron	1420	37	0.971127
ENST00000519106.2	8:8701937-8704096	CLDN23	claudin 23	protein coding	1640	39	0.971034
ENST00000489724.2	3:9890574-9894349	JAGN1	jagunal homolog 1	protein coding	429	42	0.971032
ENST00000309100.8	11:65597756-65615382	MAP3K11	mitogen-activated protein kinase kinase kinase 11	protein coding	2945	33	0.97095
ENST00000677693.1	5:138553756-138575675	HSPA9	heat shock protein family A (Hsp70) member 9	nonsense mediated decay	901	34	0.970891
ENST00000306077.5	3:14125015-14143680	TMEM43	transmembrane protein 43	protein coding	2140	37	0.970858
ENST00000271732.8	1:150646230-150697154	GOLPH3L	golgi phosphoprotein 3 like	protein coding	1075	32	0.970732
ENST00000256722.10	2:6840570-6866635	CMPK2	cytidine/uridine monophosphate kinase 2	protein coding	1730	154	0.97072
ENST00000300408.8	17:49404049-49414905	PHB	prohibitin	protein coding	1555	32	0.970422
ENST00000392446.10	17:78991716-79009867	CANT1	calcium activated nucleotidase 1	protein coding	2393	39	0.97036
ENST00000359534.4	6:39188971-39229475	KCNK5	potassium two pore domain channel subfamily K member 5	protein coding	2833	44	0.970325
ENST00000366609.4	1:234604269-234610178	IRF2BP2	interferon regulatory factor 2 binding protein 2	protein coding	776	30	0.970263
ENST00000304658.10	16:28097976-28211965	XPO6	exportin 6	protein coding	4439	42	0.969948
ENST00000340124.9	16:46884362-46931289	GPT2	glutamic--pyruvic transaminase 2	protein coding	3545	35	0.969942
ENST00000687794.1	15:43746394-43773279	PDIA3	protein disulfide isomerase family A member 3	nonsense mediated decay	1690	34	0.969928
ENST00000615541.3	16:30740642-30745196	TMEM265	transmembrane protein 265	protein coding	509	43	0.969544
ENST00000222219.8	19:12875209-12881466	DNASE2	deoxyribonuclease 2, lysosomal	protein coding	1288	33	0.969288
ENST00000318445.11	15:91853708-92172435	SLCO3A1	solute carrier organic anion transporter family member 3A1	protein coding	2243	32	0.969045
ENST00000341469.7	9:98069275-98119222	TRIM14	tripartite motif containing 14	protein coding	3691	38	0.968936
ENST00000680083.1	17:81843159-81860856	P4HB	prolyl 4-hydroxylase subunit beta	nonsense mediated decay	1517	30	0.968897
ENST00000367808.8	1:169367970-169396540	BLZF1	basic leucine zipper nuclear factor 1	protein coding	507	30	0.968847
ENST00000394456.10	19:6379572-6393981	GTF2F1	general transcription factor IIF subunit 1	protein coding	1757	30	0.968729
ENST00000287844.7	7:151211484-151227205	ABCF2	ATP binding cassette subfamily F member 2	protein coding	2035	37	0.968707
ENST00000275767.3	7:135148072-135166215	TMEM140	transmembrane protein 140	protein coding	1349	31	0.968706
ENST00000371804.4	10:89392546-89406487	IFIT1	interferon induced protein with tetratricopeptide repeats 1	protein coding	1485	345	0.968523
ENST00000427522.6	20:63558086-63574239	HELZ2	helicase with zinc finger 2	protein coding	4707	38	0.968465
ENST00000351111.7	17:47823272-47831541	MRPL10	mitochondrial ribosomal protein L10	protein coding	884	30	0.968294
ENST00000380232.4	9:21077104-21077942	IFNB1	interferon beta 1	protein coding	380	53	0.968285
ENST00000252674.9	19:6210381-6279975	MLLT1	MLLT1 super elongation complex subunit	protein coding	4168	33	0.968253
ENST00000546318.2	10:89392546-89406487	IFIT1	interferon induced protein with tetratricopeptide repeats 1	protein coding	914	197	0.968251
ENST00000370461.5	20:62804835-62814000	OGFR	opioid growth factor receptor	protein coding	3521	39	0.968114
ENST00000371752.5	20:49237946-49278426	ZNFX1	zinc finger NFX1-type containing 1	protein coding	6685	84	0.968005
ENST00000395443.7	3:49029707-49094363	QRICH1	glutamine rich 1	protein coding	2865	36	0.967657
ENST00000277746.11	10:63133247-63155031	NRBF2	nuclear receptor binding factor 2	protein coding	907	30	0.967599
ENST00000293760.10	6:33771202-33789130	LEMD2	LEM domain nuclear envelope protein 2	protein coding	1491	30	0.967402
ENST00000394391.9	16:57428187-57447420	CIAPIN1	cytokine induced apoptosis inhibitor 1	protein coding	1243	39	0.967326
ENST00000377970.6	8:127735434-127742951	MYC	MYC proto-oncogene, bHLH transcription factor	protein coding	2028	37	0.967315
ENST00000263246.8	22:42835412-43015149	PACSIN2	protein kinase C and casein kinase substrate in neurons 2	protein coding	1828	49	0.966999
ENST00000523505.3	7:106654360-106661158	CCDC71L	coiled-coil domain containing 71 like	protein coding	1574	43	0.966942
ENST00000464506.2	X:13689128-13710504	RAB9A	RAB9A, member RAS oncogene family	protein coding	435	38	0.966893
ENST00000642409.2	CHR_HG2419_PATCH:144262045-144291438	BOP1	BOP1 ribosomal biogenesis factor	protein coding	2289	39	0.966802
ENST00000481752.6	3:136862208-136951606	NCK1	NCK adaptor protein 1	protein coding	555	34	0.966794
ENST00000523505.3	7:106654360-106661158	CCDC71L	coiled-coil domain containing 71 like	protein coding	1273	42	0.966602
ENST00000357997.10	12:132725503-132761832	ANKLE2	ankyrin repeat and LEM domain containing 2	protein coding	2231	31	0.966496
ENST00000360128.11	8:33485182-33501262	MAK16	MAK16 homolog	protein coding	969	30	0.966247
ENST00000652369.1	1:1020120-1056118	AGRN	agrin	protein coding	6372	31	0.966119
ENST00000358752.4	11:94543921-94549895	FUT4	fucosyltransferase 4	protein coding	2300	34	0.966111
ENST00000602540.5	12:76025447-76031776	PHLDA1	pleckstrin homology like domain family A member 1	protein coding	585	55	0.966083
ENST00000424459.7	5:57173948-57264679	GPBP1	GC-rich promoter binding protein 1	protein coding	2968	32	0.965625
ENST00000477522.6	3:122527924-122564577	PARP9	poly(ADP-ribose) polymerase family member 9	protein coding	2581	43	0.965625
ENST00000396105.6	20:49237946-49278426	ZNFX1	zinc finger NFX1-type containing 1	protein coding	5814	37	0.965435
ENST00000372133.8	6:43671202-43687791	MRPS18A	mitochondrial ribosomal protein S18A	protein coding	750	112	0.965352
ENST00000357949.5	19:40421589-40425992	SERTAD1	SERTA domain containing 1	protein coding	871	53	0.96526
ENST00000339020.8	5:61157704-61162468	SMIM15	small integral membrane protein 15	protein coding	409	50	0.964969
ENST00000304056.9	7:32868172-32894131	KBTBD2	kelch repeat and BTB domain containing 2	protein coding	2284	34	0.964932
ENST00000369026.3	1:150560895-150579738	MCL1	MCL1 apoptosis regulator, BCL2 family member	protein coding	664	40	0.964846
ENST00000620985.4	7:93099513-93118023	SAMD9	sterile alpha motif domain containing 9	protein coding	5652	151	0.964843
ENST00000278980.11	20:32702699-32743467	COMMD7	COMM domain containing 7	protein coding	916	37	0.96479
ENST00000681774.1	9:125234853-125241382	HSPA5	heat shock protein family A (Hsp70) member 5	retained intron	3234	35	0.964742
ENST00000266025.4	3:50354750-50359521	TMEM115	transmembrane protein 115	protein coding	1802	40	0.964576
ENST00000373382.5	10:69123512-69174412	VPS26A	VPS26, retromer complex component A	protein coding	1638	30	0.964505
ENST00000265245.10	3:194640791-194672463	LSG1	large 60S subunit nuclear export GTPase 1	protein coding	2554	48	0.964412
ENST00000452371.6	CHR_HSCHR6_MHC_DBB_CTG1:32799958-32816755	TAP2	transporter 2, ATP binding cassette subfamily B member	protein coding	2240	108	0.964346
ENST00000239223.4	5:172768096-172771195	DUSP1	dual specificity phosphatase 1	protein coding	1069	40	0.964324
ENST00000370272.9	1:93345907-93369493	DR1	down-regulator of transcription 1	protein coding	812	30	0.964308
ENST00000548514.2	12:112938051-112976460	OAS3	2'-5'-oligoadenylate synthetase 3	protein coding	778	46	0.964202
ENST00000275767.3	7:135148072-135166215	TMEM140	transmembrane protein 140	protein coding	1461	38	0.964031
ENST00000414436.2	CHR_HSCHR6_MHC_APD_CTG1:29555714-29560028	UBD	ubiquitin D	protein coding	638	39	0.96402
ENST00000000412.8	12:8940361-8949761	M6PR	mannose-6-phosphate receptor, cation dependent	protein coding	2190	55	0.964016
ENST00000360565.8	19:49642209-49658642	SCAF1	SR-related CTD associated factor 1	protein coding	3012	35	0.963988
ENST00000575214.1	16:3022625-3024286	HCFC1R1	host cell factor C1 regulator 1	retained intron	274	30	0.963624
ENST00000309862.10	17:39671122-39696797	PGAP3	post-GPI attachment to proteins phospholipase 3	retained intron	1637	66	0.963577
ENST00000262302.14	16:1782932-1789186	NUBP2	nucleotide binding protein 2	protein coding	1279	70	0.963514
ENST00000333090.5	11:76782251-76798153	TSKU	tsukushi, small leucine rich proteoglycan	protein coding	1274	39	0.963509
ENST00000241261.7	3:172505508-172523475	TNFSF10	TNF superfamily member 10	protein coding	1166	187	0.963423
ENST00000222219.8	19:12875209-12881466	DNASE2	deoxyribonuclease 2, lysosomal	protein coding	1420	31	0.96334
ENST00000396105.6	20:49237946-49278426	ZNFX1	zinc finger NFX1-type containing 1	protein coding	6685	66	0.963285
ENST00000368026.11	1:160995211-161021343	F11R	F11 receptor	protein coding	1626	31	0.962961
ENST00000355703.4	11:65615776-65637439	PCNX3	pecanex 3	protein coding	6719	34	0.962669
ENST00000343820.10	18:3411608-3459978	TGIF1	TGFB induced factor homeobox 1	protein coding	853	34	0.962667
ENST00000300087.7	16:23641466-23677472	DCTN5	dynactin subunit 5	protein coding	3042	31	0.962225
ENST00000392446.10	17:78991716-79009867	CANT1	calcium activated nucleotidase 1	protein coding	2352	33	0.9622
ENST00000419348.6	11:20363685-20383782	HTATIP2	HIV-1 Tat interactive protein 2	protein coding	749	34	0.962125
ENST00000464132.2	1:150560895-150579738	MCL1	MCL1 apoptosis regulator, BCL2 family member	retained intron	531	31	0.962105
ENST00000305386.4	14:49620799-49623481	MGAT2	alpha-1,6-mannosyl-glycoprotein 2-beta-N-acetylglucosaminyltransferase	protein coding	1477	44	0.961955
ENST00000223273.7	7:39566385-39610320	YAE1	YAE1 maturation factor of ABCE1	protein coding	492	36	0.961878
ENST00000680898.1	12:112978395-113011723	OAS2	2'-5'-oligoadenylate synthetase 2	retained intron	2645	41	0.961133
ENST00000223273.7	7:39566385-39610320	YAE1	YAE1 maturation factor of ABCE1	protein coding	437	32	0.961129
ENST00000378204.7	8:117794490-118111826	EXT1	exostosin glycosyltransferase 1	protein coding	3198	32	0.961039
ENST00000467148.2	20:63558086-63574239	HELZ2	helicase with zinc finger 2	protein coding	7041	47	0.960997
ENST00000588173.1	19:13150411-13154911	IER2	immediate early response 2	protein coding	2677	31	0.960861
ENST00000403490.3	15:75639085-75648706	IMP3	IMP U3 small nucleolar ribonucleoprotein 3	protein coding	826	46	0.96084
ENST00000207549.9	17:75827225-75844552	UNC13D	unc-13 homolog D	protein coding	3969	33	0.960781
ENST00000435856.2	CHR_HSCHR6_MHC_SSTO_CTG1:30735460-30736815	IER3	immediate early response 3	protein coding	599	31	0.960778
ENST00000391769.2	19:53864763-53876435	MYADM	myeloid associated differentiation marker	protein coding	2670	59	0.960643
ENST00000620985.4	7:93099513-93118023	SAMD9	sterile alpha motif domain containing 9	protein coding	4633	77	0.96062
ENST00000306621.8	4:76033682-76041415	CXCL11	C-X-C motif chemokine ligand 11	protein coding	473	157	0.960493
ENST00000305386.4	14:49620799-49623481	MGAT2	alpha-1,6-mannosyl-glycoprotein 2-beta-N-acetylglucosaminyltransferase	protein coding	1530	48	0.960493
ENST00000234091.8	2:8678845-8684461	ID2	inhibitor of DNA binding 2	protein coding	1386	37	0.960426
ENST00000354947.10	12:57591174-57603418	PIP4K2C	phosphatidylinositol-5-phosphate 4-kinase type 2 gamma	protein coding	2183	30	0.960304
ENST00000261489.6	13:44432143-44577147	TSC22D1	TSC22 domain family member 1	protein coding	640	31	0.960084
ENST00000379370.7	1:1020120-1056118	AGRN	agrin	protein coding	6520	31	0.960061
ENST00000421852.6	3:185476496-185499057	TMEM41A	transmembrane protein 41A	protein coding	979	31	0.960006
ENST00000679755.1	10:89283694-89309271	IFIT2	interferon induced protein with tetratricopeptide repeats 2	protein coding	907	59	0.959982
ENST00000374274.8	X:71056332-71073426	SNX12	sorting nexin 12	protein coding	1605	31	0.959872
ENST00000371811.4	10:89327307-89377473	IFIT3	interferon induced protein with tetratricopeptide repeats 3	protein coding	1114	33	0.959715
ENST00000377045.9	X:47561205-47571908	ARAF	A-Raf proto-oncogene, serine/threonine kinase	protein coding	2112	37	0.959668
ENST00000361871.8	16:1938229-1943199	MSRB1	methionine sulfoxide reductase B1	protein coding	572	32	0.959591
ENST00000526991.3	18:11851413-11854444	CHMP1B	charged multivesicular body protein 1B	protein coding	660	40	0.959581
ENST00000681590.1	12:121017763-121039242	OASL	2'-5'-oligoadenylate synthetase like	nonsense mediated decay	1354	81	0.959556
ENST00000359534.4	6:39188971-39229475	KCNK5	potassium two pore domain channel subfamily K member 5	protein coding	2140	30	0.959499
ENST00000671713.1	CHR_HG2198_PATCH:74411133-74435802	SEMA7A	semaphorin 7A (John Milton Hagen blood group)	protein coding	2290	38	0.959482
ENST00000464506.2	X:13689128-13710504	RAB9A	RAB9A, member RAS oncogene family	protein coding	566	52	0.959376
ENST00000249883.10	3:134355347-134375479	AMOTL2	angiomotin like 2	protein coding	3181	46	0.959341
ENST00000355703.4	11:65615776-65637439	PCNX3	pecanex 3	protein coding	6783	32	0.959245
ENST00000396105.6	20:49237946-49278426	ZNFX1	zinc finger NFX1-type containing 1	protein coding	5279	34	0.959101
ENST00000263574.9	11:130068147-130144811	APLP2	amyloid beta precursor like protein 2	protein coding	2487	32	0.959
ENST00000424880.2	3:128051641-128071683	SEC61A1	SEC61 translocon subunit alpha 1	protein coding	1313	33	0.958803
ENST00000347215.8	20:57648392-57711536	PMEPA1	prostate transmembrane protein, androgen induced 1	protein coding	4414	43	0.958778
ENST00000359534.4	6:39188971-39229475	KCNK5	potassium two pore domain channel subfamily K member 5	protein coding	2153	43	0.958706
ENST00000357949.5	19:40421589-40425992	SERTAD1	SERTA domain containing 1	protein coding	593	41	0.958643
ENST00000351018.5	11:3826978-3840959	RHOG	ras homolog family member G	protein coding	797	36	0.958558
ENST00000419142.6	CHR_HSCHR6_MHC_MCF_CTG1:32855328-32872254	TAP2	transporter 2, ATP binding cassette subfamily B member	protein coding	2373	30	0.958428
ENST00000372876.2	6:42744498-42746103	TBCC	tubulin folding cofactor C	protein coding	660	35	0.958195
ENST00000367284.10	1:202007945-202017183	ELF3	E74 like ETS transcription factor 3	protein coding	2261	32	0.958148
ENST00000282388.4	2:43222402-43226606	ZFP36L2	ZFP36 ring finger protein like 2	protein coding	986	38	0.958135
ENST00000639271.1	11:63573195-63616883	PLAAT3	phospholipase A and acyltransferase 3	protein coding	496	32	0.958026
ENST00000161559.11	19:42507304-42561234	CEACAM1	CEA cell adhesion molecule 1	protein coding	1132	42	0.957644
ENST00000339275.10	12:121017763-121039242	OASL	2'-5'-oligoadenylate synthetase like	protein coding	1535	77	0.957557
ENST00000455842.2	CHR_HSCHR6_MHC_APD_CTG1:32861254-32878050	TAP2	transporter 2, ATP binding cassette subfamily B member	protein coding	2240	104	0.957381
ENST00000245185.6	16:56608584-56609497	MT2A	metallothionein 2A	protein coding	266	155	0.957265
ENST00000585919.5	19:10086122-10093252	SHFL	shiftless antiviral inhibitor of ribosomal frameshifting	retained intron	1318	35	0.957239
ENST00000521591.6	5:151029945-151093577	TNIP1	TNFAIP3 interacting protein 1	protein coding	2844	33	0.957119
ENST00000481752.6	3:136862208-136951606	NCK1	NCK adaptor protein 1	protein coding	1353	40	0.957039
ENST00000587251.5	17:78971238-78979947	LGALS3BP	galectin 3 binding protein	nonsense mediated decay	873	41	0.956994
ENST00000368026.11	1:160995211-161021343	F11R	F11 receptor	protein coding	1034	37	0.956815
ENST00000335793.4	17:73283624-73312005	CDC42EP4	CDC42 effector protein 4	protein coding	1433	30	0.956753
ENST00000588173.1	19:13150411-13154911	IER2	immediate early response 2	protein coding	2044	32	0.956623
ENST00000638108.1	10:89283694-89309271	IFIT2	interferon induced protein with tetratricopeptide repeats 2	protein coding	2114	39	0.956522
ENST00000371804.4	10:89392546-89406487	IFIT1	interferon induced protein with tetratricopeptide repeats 1	protein coding	602	193	0.956485
ENST00000392446.10	17:78991716-79009867	CANT1	calcium activated nucleotidase 1	protein coding	1694	33	0.956479
ENST00000263549.8	7:140023749-140062951	PARP12	poly(ADP-ribose) polymerase family member 12	protein coding	2303	95	0.956347
ENST00000371804.4	10:89392546-89406487	IFIT1	interferon induced protein with tetratricopeptide repeats 1	protein coding	515	192	0.956308
ENST00000369026.3	1:150560895-150579738	MCL1	MCL1 apoptosis regulator, BCL2 family member	protein coding	876	45	0.956161
ENST00000320767.4	3:160677160-160678448	ARL14	ADP ribosylation factor like GTPase 14	protein coding	106	36	0.956096
ENST00000671713.1	CHR_HG2198_PATCH:74411133-74435802	SEMA7A	semaphorin 7A (John Milton Hagen blood group)	protein coding	2153	35	0.95604
ENST00000233154.9	2:105744912-105894274	NCK2	NCK adaptor protein 2	protein coding	1443	41	0.955965
ENST00000372171.5	6:43629540-43640941	MAD2L1BP	MAD2L1 binding protein	protein coding	1237	59	0.955934
ENST00000244745.4	6:21593751-21598619	SOX4	SRY-box transcription factor 4	protein coding	3504	48	0.955848
ENST00000540200.6	17:28346633-28357527	POLDIP2	DNA polymerase delta interacting protein 2	protein coding	1258	41	0.955645
ENST00000322723.9	2:231453531-231483641	NCL	nucleolin	protein coding	2354	39	0.955645
ENST00000341567.8	7:66921225-66958551	TMEM248	transmembrane protein 248	protein coding	1442	44	0.955529
ENST00000311922.4	8:125430358-125438403	TRIB1	tribbles pseudokinase 1	protein coding	3462	44	0.955378
ENST00000649979.2	2:162267074-162318684	IFIH1	interferon induced with helicase C domain 1	protein coding	1292	62	0.955332
ENST00000397511.6	6:7268306-7347446	SSR1	signal sequence receptor subunit 1	protein coding	1228	31	0.954496
ENST00000342192.9	22:21549447-21624034	UBE2L3	ubiquitin conjugating enzyme E2 L3	protein coding	426	65	0.954322
ENST00000237623.11	4:87975667-87983532	SPP1	secreted phosphoprotein 1	protein coding	774	43	0.954211
ENST00000562017.1	16:56608584-56609497	MT2A	metallothionein 2A	retained intron	768	174	0.95412
ENST00000563281.2	3:51391285-51397908	RBM15B	RNA binding motif protein 15B	protein coding	1451	36	0.953922
ENST00000457634.6	CHR_HSCHR6_MHC_SSTO_CTG1:32912700-32929495	TAP2	transporter 2, ATP binding cassette subfamily B member	protein coding	243	45	0.953681
ENST00000254066.10	17:40309180-40357643	RARA	retinoic acid receptor alpha	protein coding	435	36	0.953519
ENST00000318238.9	7:93130056-93148385	SAMD9L	sterile alpha motif domain containing 9 like	protein coding	4545	34	0.953475
ENST00000259339.7	9:129803157-129811281	TOR1B	torsin family 1 member B	protein coding	1432	40	0.953132
ENST00000260102.9	8:54135241-54148514	MRPL15	mitochondrial ribosomal protein L15	protein coding	1103	33	0.953084
ENST00000424014.7	12:123620406-123633766	EIF2B1	eukaryotic translation initiation factor 2B subunit alpha	protein coding	1170	34	0.952994
ENST00000313640.11	13:42886388-42992271	EPSTI1	epithelial stromal interaction 1	protein coding	1551	38	0.952927
ENST00000461135.2	1:207018522-207032756	C1orf116	chromosome 1 open reading frame 116	protein coding	1880	30	0.952877
ENST00000261263.5	12:71754863-71800286	RAB21	RAB21, member RAS oncogene family	protein coding	2555	41	0.952782
ENST00000257831.8	11:34621093-34663288	EHF	ETS homologous factor	protein coding	1125	39	0.952762
ENST00000279488.8	12:89347235-89352501	DUSP6	dual specificity phosphatase 6	protein coding	1506	33	0.952547
ENST00000374358.5	1:25338317-25362361	TMEM50A	transmembrane protein 50A	protein coding	2035	35	0.952487
ENST00000431918.1	7:73799542-73832690	CLDN4	claudin 4	protein coding	3942	31	0.952257
ENST00000222329.9	19:42247569-42255128	ERF	ETS2 repressor factor	protein coding	1601	33	0.952159
ENST00000252485.8	19:44846175-44889223	NECTIN2	nectin cell adhesion molecule 2	protein coding	1876	52	0.952144
ENST00000617811.5	17:37686431-37745059	HNF1B	HNF1 homeobox B	protein coding	1701	34	0.95204
ENST00000249075.4	22:30240453-30246759	LIF	LIF interleukin 6 family cytokine	protein coding	3128	32	0.95197
ENST00000369583.4	10:110497907-110511533	DUSP5	dual specificity phosphatase 5	protein coding	2017	34	0.951954
ENST00000431918.1	7:73799542-73832690	CLDN4	claudin 4	protein coding	3568	33	0.951751
ENST00000374572.7	CHR_HSCHR6_MHC_COX_CTG1:33221298-33235989	TAPBP	TAP binding protein	protein coding	3607	66	0.951531
ENST00000471652.1	7:139043515-139132122	ZC3HAV1	zinc finger CCCH-type containing, antiviral 1	protein coding	2660	46	0.951451
ENST00000369026.3	1:150560895-150579738	MCL1	MCL1 apoptosis regulator, BCL2 family member	protein coding	1395	50	0.951394
ENST00000263256.7	22:41598028-41621043	DESI1	desumoylating isopeptidase 1	protein coding	716	46	0.951374
ENST00000503633.5	17:50367857-50373207	MRPL27	mitochondrial ribosomal protein L27	protein coding	660	33	0.951286
ENST00000304056.9	7:32868172-32894131	KBTBD2	kelch repeat and BTB domain containing 2	protein coding	1742	31	0.951255
ENST00000620239.5	12:121017763-121039242	OASL	2'-5'-oligoadenylate synthetase like	protein coding	1441	47	0.951232
ENST00000360938.8	21:38805183-38824955	ETS2	ETS proto-oncogene 2, transcription factor	protein coding	1942	35	0.951199
ENST00000651234.1	1:1020120-1056118	AGRN	agrin	protein coding	6819	32	0.950991
ENST00000352066.8	19:49906825-49929763	NUP62	nucleoporin 62	protein coding	2618	31	0.95094
ENST00000259339.7	9:129803157-129811281	TOR1B	torsin family 1 member B	protein coding	1576	38	0.950925
ENST00000379958.3	7:93099513-93118023	SAMD9	sterile alpha motif domain containing 9	protein coding	4690	74	0.950896
ENST00000680485.1	12:121017763-121039242	OASL	2'-5'-oligoadenylate synthetase like	nonsense mediated decay	938	42	0.950764
ENST00000543226.2	19:57363551-57365405	TRAPPC2B	trafficking protein particle complex subunit 2B	protein coding	366	40	0.950633
ENST00000371826.4	10:89283694-89309271	IFIT2	interferon induced protein with tetratricopeptide repeats 2	protein coding	1609	31	0.950615
ENST00000455842.2	CHR_HSCHR6_MHC_APD_CTG1:32861254-32878050	TAP2	transporter 2, ATP binding cassette subfamily B member	protein coding	243	40	0.950598
ENST00000269195.6	18:35581117-35711834	GALNT1	polypeptide N-acetylgalactosaminyltransferase 1	protein coding	1944	38	0.950522
ENST00000672860.3	6:43770184-43786487	VEGFA	vascular endothelial growth factor A	protein coding	2468	49	0.950496
ENST00000251642.8	17:42101404-42112714	DHX58	DExH-box helicase 58	protein coding	2237	58	0.95044
ENST00000263228.4	9:33817160-33920399	UBE2R2	ubiquitin conjugating enzyme E2 R2	protein coding	1895	45	0.950385
ENST00000249883.10	3:134355347-134375479	AMOTL2	angiomotin like 2	protein coding	3983	34	0.950321
ENST00000252485.8	19:44846175-44889223	NECTIN2	nectin cell adhesion molecule 2	protein coding	1958	39	0.950288
ENST00000353214.6	9:124862130-124877733	ARPC5L	actin related protein 2/3 complex subunit 5 like	protein coding	1728	38	0.950276
ENST00000373451.9	6:37433219-37482827	CMTR1	cap methyltransferase 1	protein coding	2964	36	0.950194
ENST00000354336.8	22:20917407-20953747	CRKL	CRK like proto-oncogene, adaptor protein	protein coding	4870	32	0.949829
ENST00000372876.2	6:42744498-42746103	TBCC	tubulin folding cofactor C	protein coding	878	45	0.94963
ENST00000526991.3	18:11851413-11854444	CHMP1B	charged multivesicular body protein 1B	protein coding	672	34	0.949601
ENST00000622633.5	16:11547722-11636381	LITAF	lipopolysaccharide induced TNF factor	protein coding	527	39	0.949324
ENST00000558518.6	19:11089462-11133820	LDLR	low density lipoprotein receptor	protein coding	3392	35	0.949271
ENST00000372876.2	6:42744498-42746103	TBCC	tubulin folding cofactor C	protein coding	681	35	0.949113
ENST00000379958.3	7:93099513-93118023	SAMD9	sterile alpha motif domain containing 9	protein coding	5709	121	0.949089
ENST00000313732.9	16:84974175-85011535	ZDHHC7	zinc finger DHHC-type palmitoyltransferase 7	protein coding	2898	41	0.949021
ENST00000681277.1	10:89327307-89377473	IFIT3	interferon induced protein with tetratricopeptide repeats 3	protein coding	1679	33	0.948949
ENST00000672860.3	6:43770184-43786487	VEGFA	vascular endothelial growth factor A	protein coding	2238	47	0.948651
ENST00000378026.5	12:106237881-106304279	CKAP4	cytoskeleton associated protein 4	protein coding	1752	109	0.948495
ENST00000550413.2	12:47075707-47079959	AMIGO2	adhesion molecule with Ig like domain 2	protein coding	1791	40	0.948352
ENST00000679755.1	10:89283694-89309271	IFIT2	interferon induced protein with tetratricopeptide repeats 2	protein coding	1790	83	0.948292
ENST00000264346.12	4:88378739-88443097	HERC6	HECT and RLD domain containing E3 ubiquitin protein ligase family member 6	protein coding	3508	36	0.948239
ENST00000361842.8	17:6755447-6775647	XAF1	XIAP associated factor 1	protein coding	2801	43	0.947983
ENST00000638108.1	10:89283694-89309271	IFIT2	interferon induced protein with tetratricopeptide repeats 2	protein coding	2446	44	0.9479
ENST00000372171.5	6:43629540-43640941	MAD2L1BP	MAD2L1 binding protein	protein coding	469	47	0.94786
ENST00000405486.5	22:41244779-41286187	RANGAP1	Ran GTPase activating protein 1	protein coding	3147	33	0.947776
ENST00000266643.6	12:57755103-57760411	MARCHF9	membrane associated ring-CH-type finger 9	protein coding	1884	31	0.94777
ENST00000320767.4	3:160677160-160678448	ARL14	ADP ribosylation factor like GTPase 14	protein coding	958	52	0.947686
ENST00000369583.4	10:110497907-110511533	DUSP5	dual specificity phosphatase 5	protein coding	2295	34	0.947483
ENST00000693315.1	19:50797687-50804929	C19orf48	chromosome 19 open reading frame 48	processed transcript	659	34	0.947435
ENST00000553152.2	12:112905856-112933219	OAS1	2'-5'-oligoadenylate synthetase 1	protein coding	2194	71	0.947377
ENST00000567617.1	15:75195643-75212169	C15orf39	chromosome 15 open reading frame 39	protein coding	3540	33	0.947313
ENST00000361842.8	17:6755447-6775647	XAF1	XIAP associated factor 1	protein coding	3248	48	0.946905
ENST00000409988.7	2:200305881-200482264	SPATS2L	spermatogenesis associated serine rich 2 like	protein coding	2599	40	0.946836
ENST00000274849.3	6:26596953-26600739	ABT1	activator of basal transcription 1	protein coding	658	33	0.946785
ENST00000241261.7	3:172505508-172523475	TNFSF10	TNF superfamily member 10	protein coding	1082	167	0.94678
ENST00000311922.4	8:125430358-125438403	TRIB1	tribbles pseudokinase 1	protein coding	2406	31	0.946763
ENST00000568909.5	16:57610652-57665580	ADGRG1	adhesion G protein-coupled receptor G1	protein coding	3234	38	0.946534
ENST00000258884.5	15:80679684-80755621	ABHD17C	abhydrolase domain containing 17C, depalmitoylase	protein coding	1372	44	0.946495
ENST00000417059.5	CHR_HSCHR6_MHC_DBB_CTG1:33277619-33292309	TAPBP	TAP binding protein	protein coding	3607	34	0.946008
ENST00000680750.1	12:121017763-121039242	OASL	2'-5'-oligoadenylate synthetase like	retained intron	2136	51	0.945916
ENST00000427522.6	20:63558086-63574239	HELZ2	helicase with zinc finger 2	protein coding	6697	103	0.945908
ENST00000646252.2	CHR_HG2419_PATCH:144291591-144314720	HSF1	heat shock transcription factor 1	protein coding	1728	33	0.945847
ENST00000427522.6	20:63558086-63574239	HELZ2	helicase with zinc finger 2	protein coding	4866	43	0.945772
ENST00000311922.4	8:125430358-125438403	TRIB1	tribbles pseudokinase 1	protein coding	2834	44	0.945738
ENST00000372171.5	6:43629540-43640941	MAD2L1BP	MAD2L1 binding protein	protein coding	455	48	0.945646
ENST00000361871.8	16:1938229-1943199	MSRB1	methionine sulfoxide reductase B1	protein coding	779	31	0.94546
ENST00000340124.9	16:46884362-46931289	GPT2	glutamic--pyruvic transaminase 2	protein coding	1780	31	0.945356
ENST00000374572.7	CHR_HSCHR6_MHC_COX_CTG1:33221298-33235989	TAPBP	TAP binding protein	protein coding	2330	49	0.945335
ENST00000275015.9	6:44258166-44265788	NFKBIE	NFKB inhibitor epsilon	protein coding	1975	31	0.945257
ENST00000269389.8	17:82321024-82334074	SECTM1	secreted and transmembrane 1	protein coding	1565	75	0.9452
ENST00000684710.1	4:87975667-87983532	SPP1	secreted phosphoprotein 1	retained intron	1959	45	0.94516
ENST00000271732.8	1:150646230-150697154	GOLPH3L	golgi phosphoprotein 3 like	protein coding	942	38	0.945052
ENST00000452371.6	CHR_HSCHR6_MHC_DBB_CTG1:32799958-32816755	TAP2	transporter 2, ATP binding cassette subfamily B member	protein coding	2373	112	0.94505
ENST00000378450.6	6:24171755-24358059	DCDC2	doublecortin domain containing 2	protein coding	949	31	0.945009
ENST00000429935.2	CHR_HSCHR6_MHC_MANN_CTG1:29555178-29559492	UBD	ubiquitin D	protein coding	638	41	0.944991
ENST00000288828.9	7:5190196-5233840	WIPI2	WD repeat domain, phosphoinositide interacting 2	protein coding	1662	36	0.944907
ENST00000681590.1	12:121017763-121039242	OASL	2'-5'-oligoadenylate synthetase like	nonsense mediated decay	1249	70	0.944458
ENST00000259030.3	3:187368385-187372076	RTP4	receptor transporter protein 4	protein coding	546	82	0.944172
ENST00000259339.7	9:129803157-129811281	TOR1B	torsin family 1 member B	protein coding	2076	46	0.944009
ENST00000400245.3	20:407498-432139	RBCK1	RANBP2-type and C3HC4-type zinc finger containing 1	processed transcript	818	32	0.943804
ENST00000369026.3	1:150560895-150579738	MCL1	MCL1 apoptosis regulator, BCL2 family member	protein coding	1157	47	0.943767
ENST00000254066.10	17:40309180-40357643	RARA	retinoic acid receptor alpha	protein coding	454	38	0.943746
ENST00000461135.2	1:207018522-207032756	C1orf116	chromosome 1 open reading frame 116	protein coding	1924	31	0.943362
ENST00000355754.7	1:89181144-89198942	GBP4	guanylate binding protein 4	protein coding	5132	49	0.943353
ENST00000239223.4	5:172768096-172771195	DUSP1	dual specificity phosphatase 1	protein coding	1516	52	0.943326
ENST00000477522.6	3:122527924-122564577	PARP9	poly(ADP-ribose) polymerase family member 9	protein coding	1867	38	0.943207
ENST00000240304.5	17:50719565-50756219	LUC7L3	LUC7 like 3 pre-mRNA splicing factor	protein coding	1619	31	0.943203
ENST00000240100.7	8:29333064-29350684	DUSP4	dual specificity phosphatase 4	protein coding	5190	33	0.943137
ENST00000457634.6	CHR_HSCHR6_MHC_SSTO_CTG1:32912700-32929495	TAP2	transporter 2, ATP binding cassette subfamily B member	protein coding	2072	95	0.943102
ENST00000279488.8	12:89347235-89352501	DUSP6	dual specificity phosphatase 6	protein coding	1807	37	0.943089
ENST00000371811.4	10:89327307-89377473	IFIT3	interferon induced protein with tetratricopeptide repeats 3	protein coding	1608	40	0.943037
ENST00000374568.8	CHR_HSCHR6_MHC_COX_CTG1:33221298-33235989	TAPBP	TAP binding protein	protein coding	3525	43	0.942997
ENST00000324262.9	18:74495816-74523454	CNDP2	carnosine dipeptidase 2	protein coding	2242	40	0.942961
ENST00000376962.10	9:72351413-72365235	ZFAND5	zinc finger AN1-type containing 5	protein coding	1888	35	0.942887
ENST00000325307.12	X:150980509-150990771	HMGB3	high mobility group box 3	protein coding	655	34	0.94286
ENST00000521591.6	5:151029945-151093577	TNIP1	TNFAIP3 interacting protein 1	protein coding	2271	49	0.942686
ENST00000680138.1	12:112978395-113011723	OAS2	2'-5'-oligoadenylate synthetase 2	nonsense mediated decay	2401	46	0.942604
ENST00000539698.4	16:71525233-71538748	CHST4	carbohydrate sulfotransferase 4	protein coding	1402	32	0.942569
ENST00000682323.1	3:122527924-122564577	PARP9	poly(ADP-ribose) polymerase family member 9	protein coding	2498	43	0.942497
ENST00000340900.3	14:20801228-20802855	RNASE1	ribonuclease A family member 1, pancreatic	protein coding	487	34	0.942455
ENST00000302979.5	13:27620742-27744237	POLR1D	RNA polymerase I and III subunit D	protein coding	451	31	0.942001
ENST00000269216.10	18:22169589-22202528	GATA6	GATA binding protein 6	protein coding	2188	46	0.941998
ENST00000323013.7	22:42508344-42519796	RRP7A	ribosomal RNA processing 7 homolog A	protein coding	1080	42	0.941911
ENST00000546318.2	10:89392546-89406487	IFIT1	interferon induced protein with tetratricopeptide repeats 1	protein coding	1095	207	0.941778
ENST00000489418.6	4:1692731-1712344	SLBP	stem-loop binding protein	protein coding	1289	31	0.941482
ENST00000333762.6	3:129314771-129316286	H1-10	H1.10 linker histone	protein coding	926	205	0.941364
ENST00000242719.4	1:51236273-51273447	RNF11	ring finger protein 11	protein coding	867	32	0.941314
ENST00000405219.7	22:28794555-28800597	XBP1	X-box binding protein 1	protein coding	1061	31	0.941313
ENST00000377970.6	8:127735434-127742951	MYC	MYC proto-oncogene, bHLH transcription factor	protein coding	1808	36	0.941269
ENST00000429935.2	CHR_HSCHR6_MHC_MANN_CTG1:29555178-29559492	UBD	ubiquitin D	protein coding	585	43	0.941177
ENST00000254436.8	11:4384897-4393702	TRIM21	tripartite motif containing 21	protein coding	1561	51	0.941154
ENST00000375734.6	2:150468195-150539011	RND3	Rho family GTPase 3	protein coding	1515	33	0.941125
ENST00000200453.6	19:48872421-48876058	PPP1R15A	protein phosphatase 1 regulatory subunit 15A	protein coding	436	35	0.940807
ENST00000323013.7	22:42508344-42519796	RRP7A	ribosomal RNA processing 7 homolog A	protein coding	1123	54	0.94079
ENST00000429935.2	CHR_HSCHR6_MHC_MANN_CTG1:29555178-29559492	UBD	ubiquitin D	protein coding	621	38	0.940715
ENST00000558518.6	19:11089462-11133820	LDLR	low density lipoprotein receptor	protein coding	3668	34	0.940555
ENST00000305885.3	11:61792911-61797238	FEN1	flap structure-specific endonuclease 1	protein coding	1670	58	0.940523
ENST00000006053.7	16:57372477-57385044	CX3CL1	C-X3-C motif chemokine ligand 1	protein coding	3134	45	0.940428
ENST00000261489.6	13:44432143-44577147	TSC22D1	TSC22 domain family member 1	protein coding	1111	36	0.940223
ENST00000200453.6	19:48872421-48876058	PPP1R15A	protein phosphatase 1 regulatory subunit 15A	protein coding	1451	77	0.940165
ENST00000200453.6	19:48872421-48876058	PPP1R15A	protein phosphatase 1 regulatory subunit 15A	protein coding	1322	66	0.940078
ENST00000290291.10	20:62804835-62814000	OGFR	opioid growth factor receptor	protein coding	1533	69	0.940066
ENST00000403490.3	15:75639085-75648706	IMP3	IMP U3 small nucleolar ribonucleoprotein 3	protein coding	808	41	0.939946
ENST00000380361.7	16:30704067-30745169	-	novel transcript	nonsense mediated decay	10642	33	0.939713
ENST00000643244.1	7:33014130-33062796	NT5C3A	5'-nucleotidase, cytosolic IIIA	protein coding	1015	354	0.939671
ENST00000339364.10	10:96593315-96720514	PIK3AP1	phosphoinositide-3-kinase adaptor protein 1	protein coding	2577	54	0.939545
ENST00000216080.5	22:50502949-50507702	LMF2	lipase maturation factor 2	protein coding	2285	38	0.939442
ENST00000301738.9	16:2682523-2709030	KCTD5	potassium channel tetramerization domain containing 5	protein coding	1384	31	0.939332
ENST00000259339.7	9:129803157-129811281	TOR1B	torsin family 1 member B	protein coding	2239	44	0.939302
ENST00000268058.8	15:73994673-74047827	PML	PML nuclear body scaffold	protein coding	4326	95	0.939299
ENST00000672860.3	6:43770184-43786487	VEGFA	vascular endothelial growth factor A	protein coding	2407	45	0.939151
ENST00000056233.4	7:26152198-26187137	NFE2L3	nuclear factor, erythroid 2 like 3	protein coding	2212	159	0.939117
ENST00000693315.1	19:50797687-50804929	C19orf48	chromosome 19 open reading frame 48	processed transcript	343	33	0.938918
ENST00000600480.2	19:6413102-6424811	KHSRP	KH-type splicing regulatory protein	protein coding	3893	39	0.938905
ENST00000454193.5	2:74471986-74483408	CCDC142	coiled-coil domain containing 142	nonsense mediated decay	2220	33	0.938855
ENST00000361565.9	1:201829149-201884291	IPO9	importin 9	protein coding	3590	30	0.938812
ENST00000265245.10	3:194640791-194672463	LSG1	large 60S subunit nuclear export GTPase 1	protein coding	2804	53	0.93865
ENST00000519065.6	6:113933028-114011308	HDAC2	histone deacetylase 2	protein coding	1815	69	0.938484
ENST00000649979.2	2:162267074-162318684	IFIH1	interferon induced with helicase C domain 1	protein coding	603	45	0.93842
ENST00000403490.3	15:75639085-75648706	IMP3	IMP U3 small nucleolar ribonucleoprotein 3	protein coding	541	33	0.938397
ENST00000673901.1	12:92140278-92145846	BTG1	BTG anti-proliferation factor 1	processed transcript	406	34	0.938395
ENST00000300403.11	20:31739271-31801805	TPX2	TPX2 microtubule nucleation factor	protein coding	2816	36	0.938377
ENST00000504110.2	4:119296419-119304445	C4orf3	chromosome 4 open reading frame 3	protein coding	190	31	0.938348
ENST00000254958.10	20:10637684-10673999	JAG1	jagged canonical Notch ligand 1	protein coding	4080	31	0.938119
ENST00000299259.10	15:49106068-49155661	COPS2	COP9 signalosome subunit 2	protein coding	1334	30	0.93809
ENST00000340124.9	16:46884362-46931289	GPT2	glutamic--pyruvic transaminase 2	protein coding	1764	33	0.938066
ENST00000257831.8	11:34621093-34663288	EHF	ETS homologous factor	protein coding	1100	42	0.938002
ENST00000374358.5	1:25338317-25362361	TMEM50A	transmembrane protein 50A	protein coding	1755	31	0.937909
ENST00000680809.1	10:89283694-89309271	IFIT2	interferon induced protein with tetratricopeptide repeats 2	protein coding	1776	41	0.937779
ENST00000366621.8	1:233614106-233672514	KCNK1	potassium two pore domain channel subfamily K member 1	protein coding	873	46	0.937731
ENST00000371826.4	10:89283694-89309271	IFIT2	interferon induced protein with tetratricopeptide repeats 2	protein coding	1765	37	0.937682
ENST00000303383.8	16:46578591-46621379	SHCBP1	SHC binding and spindle associated 1	protein coding	1871	30	0.937591
ENST00000680954.1	10:89283694-89309271	IFIT2	interferon induced protein with tetratricopeptide repeats 2	protein coding	1863	38	0.937415
ENST00000156109.7	X:49113407-49123735	GPKOW	G-patch domain and KOW motifs	protein coding	1453	34	0.937323
ENST00000424897.2	CHR_HSCHR6_MHC_MCF_CTG1:32878685-32887454	TAP1	transporter 1, ATP binding cassette subfamily B member	protein coding	669	30	0.937193
ENST00000380232.4	9:21077104-21077942	IFNB1	interferon beta 1	protein coding	668	58	0.937095
ENST00000381140.10	13:27424619-27435823	GTF3A	general transcription factor IIIA	protein coding	1242	64	0.937087
ENST00000425042.7	17:74950742-74973166	HID1	HID1 domain containing	protein coding	2670	32	0.936954
ENST00000370272.9	1:93345907-93369493	DR1	down-regulator of transcription 1	protein coding	1373	43	0.936879
ENST00000343666.6	9:137204082-137205648	TMEM203	transmembrane protein 203	protein coding	1211	31	0.936854
ENST00000367577.7	1:181088700-181092900	IER5	immediate early response 5	protein coding	1604	32	0.936781
ENST00000314392.13	9:127935099-127937854	DPM2	dolichyl-phosphate mannosyltransferase subunit 2, regulatory	protein coding	639	31	0.936494
ENST00000424880.2	3:128051641-128071683	SEC61A1	SEC61 translocon subunit alpha 1	protein coding	1420	39	0.936481
ENST00000299977.9	17:35243071-35273655	SLFN5	schlafen family member 5	protein coding	5738	33	0.936472
ENST00000476993.2	1:1434861-1442882	VWA1	von Willebrand factor A domain containing 1	protein coding	1962	34	0.936462
ENST00000587311.5	17:78971238-78979947	LGALS3BP	galectin 3 binding protein	nonsense mediated decay	1581	50	0.936349
ENST00000610140.7	7:33014130-33062796	NT5C3A	5'-nucleotidase, cytosolic IIIA	protein coding	994	99	0.935889
ENST00000404814.8	14:94376747-94390693	SERPINA1	serpin family A member 1	protein coding	1181	49	0.935628
ENST00000469404.1	3:136862208-136951606	NCK1	NCK adaptor protein 1	protein coding	1052	48	0.935213
ENST00000323666.10	12:95473520-95515839	METAP2	methionyl aminopeptidase 2	protein coding	1610	41	0.93521
ENST00000368690.7	1:153633982-153646306	CHTOP	chromatin target of PRMT1	protein coding	1154	31	0.93509
ENST00000279068.11	20:62122461-62135374	LSM14B	LSM family member 14B	protein coding	2163	32	0.935088
ENST00000382040.4	2:6865557-6898239	RSAD2	radical S-adenosyl methionine domain containing 2	protein coding	1445	45	0.93508
ENST00000526991.3	18:11851413-11854444	CHMP1B	charged multivesicular body protein 1B	protein coding	1162	40	0.935053
ENST00000356126.8	17:67337916-67366605	PSMD12	proteasome 26S subunit, non-ATPase 12	protein coding	1338	37	0.934946
ENST00000355621.8	7:129830732-129952960	UBE2H	ubiquitin conjugating enzyme E2 H	protein coding	985	46	0.934874
ENST00000565898.5	15:73994673-74047827	PML	PML nuclear body scaffold	protein coding	4169	61	0.934713
ENST00000381334.10	4:55395957-55453397	TMEM165	transmembrane protein 165	protein coding	1474	53	0.934642
ENST00000271732.8	1:150646230-150697154	GOLPH3L	golgi phosphoprotein 3 like	protein coding	974	31	0.934612
ENST00000360612.5	22:49960768-49964072	PIM3	Pim-3 proto-oncogene, serine/threonine kinase	protein coding	1227	54	0.934607
ENST00000394048.10	12:56118250-56144674	ESYT1	extended synaptotagmin 1	protein coding	4103	52	0.93458
ENST00000333090.5	11:76782251-76798153	TSKU	tsukushi, small leucine rich proteoglycan	protein coding	1347	44	0.934572
ENST00000394804.6	4:102794383-102868896	UBE2D3	ubiquitin conjugating enzyme E2 D3	protein coding	1324	36	0.934384
ENST00000263246.8	22:42835412-43015149	PACSIN2	protein kinase C and casein kinase substrate in neurons 2	protein coding	1615	39	0.93438
ENST00000533603.5	11:75562056-75572783	SERPINH1	serpin family H member 1	protein coding	1649	41	0.934184
ENST00000681045.1	9:125234853-125241382	HSPA5	heat shock protein family A (Hsp70) member 5	retained intron	3199	38	0.934164
ENST00000216797.10	14:35401513-35404749	NFKBIA	NFKB inhibitor alpha	protein coding	1085	141	0.934088
ENST00000301761.7	11:61430042-61446733	SDHAF2	succinate dehydrogenase complex assembly factor 2	protein coding	659	34	0.934056
ENST00000275015.9	6:44258166-44265788	NFKBIE	NFKB inhibitor epsilon	protein coding	1693	30	0.93399
ENST00000345042.6	2:197486584-197516737	HSPD1	heat shock protein family D (Hsp60) member 1	protein coding	1872	36	0.933974
ENST00000274376.11	5:87267883-87391931	RASA1	RAS p21 protein activator 1	protein coding	3997	37	0.933972
ENST00000253039.9	X:24054946-24078810	EIF2S3	eukaryotic translation initiation factor 2 subunit gamma	protein coding	2315	48	0.933966
ENST00000553152.2	12:112905856-112933219	OAS1	2'-5'-oligoadenylate synthetase 1	protein coding	2051	87	0.93391
ENST00000265245.10	3:194640791-194672463	LSG1	large 60S subunit nuclear export GTPase 1	protein coding	1982	37	0.933768
ENST00000380232.4	9:21077104-21077942	IFNB1	interferon beta 1	protein coding	613	41	0.933452
ENST00000425836.8	6:43770184-43786487	VEGFA	vascular endothelial growth factor A	protein coding	2651	31	0.933334
ENST00000681973.1	4:87975667-87983532	SPP1	secreted phosphoprotein 1	processed transcript	895	377	0.933169
ENST00000456936.4	5:115613210-115632992	TMED7	transmembrane p24 trafficking protein 7	protein coding	557	30	0.932696
ENST00000651234.1	1:1020120-1056118	AGRN	agrin	protein coding	6557	38	0.932584
ENST00000259339.7	9:129803157-129811281	TOR1B	torsin family 1 member B	protein coding	1152	37	0.932122
ENST00000409652.5	22:35648446-35668404	APOL6	apolipoprotein L6	protein coding	7214	46	0.931938
ENST00000453744.7	4:102794383-102868896	UBE2D3	ubiquitin conjugating enzyme E2 D3	protein coding	884	66	0.931802
ENST00000680485.1	12:121017763-121039242	OASL	2'-5'-oligoadenylate synthetase like	nonsense mediated decay	1076	49	0.931596
ENST00000393099.3	16:89560677-89564542	RPL13	ribosomal protein L13	protein coding	1025	30	0.931571
ENST00000679755.1	10:89283694-89309271	IFIT2	interferon induced protein with tetratricopeptide repeats 2	protein coding	519	62	0.93151
ENST00000437315.6	CHR_HSCHR6_MHC_DBB_CTG1:33277619-33292309	TAPBP	TAP binding protein	protein coding	2248	40	0.93145
ENST00000216080.5	22:50502949-50507702	LMF2	lipase maturation factor 2	protein coding	1970	33	0.931423
ENST00000383641.2	CHR_HSCHR6_MHC_QBL_CTG1:29555518-29559832	UBD	ubiquitin D	protein coding	638	45	0.931129
ENST00000296257.10	3:185582496-185633551	SENP2	SUMO specific peptidase 2	protein coding	2601	46	0.931113
ENST00000452357.7	12:112905856-112933219	OAS1	2'-5'-oligoadenylate synthetase 1	protein coding	2659	84	0.931094
ENST00000414436.2	CHR_HSCHR6_MHC_APD_CTG1:29555714-29560028	UBD	ubiquitin D	protein coding	585	39	0.930746
ENST00000377575.3	6:26538366-26546933	HMGN4	high mobility group nucleosomal binding domain 4	protein coding	524	47	0.930738
ENST00000643244.1	7:33014130-33062796	NT5C3A	5'-nucleotidase, cytosolic IIIA	protein coding	869	336	0.930364
ENST00000379958.3	7:93099513-93118023	SAMD9	sterile alpha motif domain containing 9	protein coding	6257	76	0.930357
ENST00000383641.2	CHR_HSCHR6_MHC_QBL_CTG1:29555518-29559832	UBD	ubiquitin D	protein coding	621	38	0.93034
ENST00000292090.8	17:28724348-28727935	TLCD1	TLC domain containing 1	protein coding	872	31	0.930058
ENST00000369026.3	1:150560895-150579738	MCL1	MCL1 apoptosis regulator, BCL2 family member	protein coding	2915	36	0.930012
ENST00000360612.5	22:49960768-49964072	PIM3	Pim-3 proto-oncogene, serine/threonine kinase	protein coding	1171	51	0.929967
ENST00000620103.4	1:155185824-155192916	MUC1	mucin 1, cell surface associated	protein coding	560	62	0.929724
ENST00000358752.4	11:94543921-94549895	FUT4	fucosyltransferase 4	protein coding	2534	33	0.929681
ENST00000672860.3	6:43770184-43786487	VEGFA	vascular endothelial growth factor A	protein coding	1746	42	0.929654
ENST00000680954.1	10:89283694-89309271	IFIT2	interferon induced protein with tetratricopeptide repeats 2	protein coding	1973	38	0.929536
ENST00000359534.4	6:39188971-39229475	KCNK5	potassium two pore domain channel subfamily K member 5	protein coding	2754	49	0.929505
ENST00000296043.7	4:76435229-76783253	SHROOM3	shroom family member 3	protein coding	6903	35	0.929502
ENST00000308807.12	16:74671855-74700960	MLKL	mixed lineage kinase domain like pseudokinase	protein coding	2198	33	0.929483
ENST00000318445.11	15:91853708-92172435	SLCO3A1	solute carrier organic anion transporter family member 3A1	protein coding	2353	39	0.929425
ENST00000376588.4	9:78297125-78330093	PSAT1	phosphoserine aminotransferase 1	protein coding	1504	47	0.929041
ENST00000375650.5	6:31827738-31830254	HSPA1B	heat shock protein family A (Hsp70) member 1B	protein coding	2194	38	0.929012
ENST00000259339.7	9:129803157-129811281	TOR1B	torsin family 1 member B	protein coding	1011	30	0.928975
ENST00000469404.1	3:136862208-136951606	NCK1	NCK adaptor protein 1	protein coding	908	43	0.928947
ENST00000254928.10	17:28855010-28861061	ERAL1	Era like 12S mitochondrial rRNA chaperone 1	protein coding	1385	31	0.928515
ENST00000336032.4	6:89080751-89085160	PNRC1	proline rich nuclear receptor coactivator 1	protein coding	783	42	0.92816
ENST00000546954.2	12:120443964-120446384	TRIAP1	TP53 regulated inhibitor of apoptosis 1	protein coding	405	36	0.927979
ENST00000373178.5	1:36088892-36093932	ADPRS	ADP-ribosylserine hydrolase	protein coding	1283	45	0.927962
ENST00000417626.8	3:50287732-50292918	IFRD2	interferon related developmental regulator 2	protein coding	1638	33	0.92764
ENST00000394126.5	17:40019097-40061215	MED24	mediator complex subunit 24	protein coding	3409	42	0.927497
ENST00000254436.8	11:4384897-4393702	TRIM21	tripartite motif containing 21	protein coding	1201	45	0.927406
ENST00000380737.8	8:26291508-26372680	PPP2R2A	protein phosphatase 2 regulatory subunit Balpha	protein coding	2138	33	0.927333
ENST00000370461.5	20:62804835-62814000	OGFR	opioid growth factor receptor	protein coding	3629	45	0.92733
ENST00000370481.9	1:89006679-89022894	GBP3	guanylate binding protein 3	protein coding	1170	39	0.92733
ENST00000257570.9	12:121017763-121039242	OASL	2'-5'-oligoadenylate synthetase like	protein coding	2314	38	0.927301
ENST00000361842.8	17:6755447-6775647	XAF1	XIAP associated factor 1	protein coding	2933	41	0.927167
ENST00000305386.4	14:49620799-49623481	MGAT2	alpha-1,6-mannosyl-glycoprotein 2-beta-N-acetylglucosaminyltransferase	protein coding	766	40	0.92705
ENST00000369085.8	10:119651380-119677819	BAG3	BAG cochaperone 3	protein coding	2098	47	0.926907
ENST00000684710.1	4:87975667-87983532	SPP1	secreted phosphoprotein 1	retained intron	1789	31	0.926748
ENST00000275767.3	7:135148072-135166215	TMEM140	transmembrane protein 140	protein coding	1197	32	0.926668
ENST00000675032.1	20:35278907-35284985	EIF6	eukaryotic translation initiation factor 6	protein coding	879	36	0.926338
ENST00000313601.11	3:50226292-50259362	GNAI2	G protein subunit alpha i2	protein coding	1184	42	0.92632
ENST00000319921.4	17:80260852-80398794	RNF213	ring finger protein 213	protein coding	3826	30	0.926279
ENST00000372833.6	10:73782047-73783652	CHCHD1	coiled-coil-helix-coiled-coil-helix domain containing 1	protein coding	408	81	0.926024
ENST00000227266.10	11:88265069-88359684	CTSC	cathepsin C	protein coding	1522	62	0.925975
ENST00000296181.9	3:124761948-124901418	ITGB5	integrin subunit beta 5	protein coding	3124	49	0.925969
ENST00000414436.2	CHR_HSCHR6_MHC_APD_CTG1:29555714-29560028	UBD	ubiquitin D	protein coding	621	38	0.925836
ENST00000261489.6	13:44432143-44577147	TSC22D1	TSC22 domain family member 1	protein coding	891	33	0.925705
ENST00000330871.3	17:78356778-78360077	SOCS3	suppressor of cytokine signaling 3	protein coding	2276	32	0.925693
ENST00000439190.2	CHR_HSCHR6_MHC_COX_CTG1:30733058-30734413	IER3	immediate early response 3	protein coding	617	60	0.925506
ENST00000456458.5	7:33014130-33062796	NT5C3A	5'-nucleotidase, cytosolic IIIA	nonsense mediated decay	1215	105	0.925475
ENST00000481752.6	3:136862208-136951606	NCK1	NCK adaptor protein 1	protein coding	788	37	0.925312
ENST00000680954.1	10:89283694-89309271	IFIT2	interferon induced protein with tetratricopeptide repeats 2	protein coding	1714	38	0.925191
ENST00000254322.3	19:14514769-14560391	DNAJB1	DnaJ heat shock protein family (Hsp40) member B1	protein coding	1148	32	0.924986
ENST00000269397.9	17:79833156-79839440	CBX4	chromobox 4	protein coding	2468	37	0.924959
ENST00000252015.3	20:35002404-35092807	TRPC4AP	transient receptor potential cation channel subfamily C member 4 associated protein	protein coding	2697	34	0.924943
ENST00000405219.7	22:28794555-28800597	XBP1	X-box binding protein 1	protein coding	1077	31	0.924747
ENST00000309922.7	3:101561868-101566446	TRMT10C	tRNA methyltransferase 10C, mitochondrial RNase P subunit	protein coding	1519	44	0.924735
ENST00000553152.2	12:112905856-112933219	OAS1	2'-5'-oligoadenylate synthetase 1	protein coding	1578	55	0.92468
ENST00000606142.5	4:17577198-17607972	LAP3	leucine aminopeptidase 3	protein coding	1580	46	0.924616
ENST00000679355.1	9:125234853-125241382	HSPA5	heat shock protein family A (Hsp70) member 5	retained intron	212	32	0.924189
ENST00000539276.7	12:110280756-110351093	ATP2A2	ATPase sarcoplasmic/endoplasmic reticulum Ca2+ transporting 2	protein coding	3672	72	0.924003
ENST00000319264.4	9:12775020-12823060	LURAP1L	leucine rich adaptor protein 1 like	protein coding	1247	51	0.92393
ENST00000684710.1	4:87975667-87983532	SPP1	secreted phosphoprotein 1	retained intron	1684	35	0.923919
ENST00000370339.8	20:63195429-63216139	YTHDF1	YTH N6-methyladenosine RNA binding protein 1	protein coding	2893	72	0.92383
ENST00000269216.10	18:22169589-22202528	GATA6	GATA binding protein 6	protein coding	1998	37	0.923822
ENST00000680809.1	10:89283694-89309271	IFIT2	interferon induced protein with tetratricopeptide repeats 2	protein coding	1331	31	0.923797
ENST00000290291.10	20:62804835-62814000	OGFR	opioid growth factor receptor	protein coding	1425	60	0.923609
ENST00000404371.6	2:10783391-10837977	PDIA6	protein disulfide isomerase family A member 6	protein coding	2096	42	0.923582
ENST00000379715.10	6:8073360-8102559	EEF1E1	eukaryotic translation elongation factor 1 epsilon 1	protein coding	622	30	0.923442
ENST00000332687.11	X:74582976-74614624	RLIM	ring finger protein, LIM domain interacting	protein coding	7779	36	0.923411
ENST00000377970.6	8:127735434-127742951	MYC	MYC proto-oncogene, bHLH transcription factor	protein coding	1508	33	0.923366
ENST00000528163.6	16:3065297-3082192	IL32	interleukin 32	protein coding	174	35	0.923321
ENST00000456936.4	5:115613210-115632992	TMED7	transmembrane p24 trafficking protein 7	protein coding	740	43	0.923242
ENST00000278422.9	11:57712593-57740973	TMX2	thioredoxin related transmembrane protein 2	protein coding	1567	35	0.923007
ENST00000680485.1	12:121017763-121039242	OASL	2'-5'-oligoadenylate synthetase like	nonsense mediated decay	977	46	0.92294
ENST00000237623.11	4:87975667-87983532	SPP1	secreted phosphoprotein 1	protein coding	604	37	0.922873
ENST00000164227.10	19:44747705-44760044	BCL3	BCL3 transcription coactivator	protein coding	1473	37	0.922866
ENST00000681030.1	17:81843159-81860856	P4HB	prolyl 4-hydroxylase subunit beta	nonsense mediated decay	2015	36	0.922851
ENST00000216446.9	14:67386984-67412167	PLEK2	pleckstrin 2	protein coding	1248	31	0.922826
ENST00000371811.4	10:89327307-89377473	IFIT3	interferon induced protein with tetratricopeptide repeats 3	protein coding	2032	46	0.922373
ENST00000679583.1	10:89327307-89377473	IFIT3	interferon induced protein with tetratricopeptide repeats 3	protein coding	2200	45	0.922213
ENST00000352591.9	19:42507304-42561234	CEACAM1	CEA cell adhesion molecule 1	protein coding	3042	44	0.922164
ENST00000261758.6	15:80946289-80989828	MESD	mesoderm development LRP chaperone	protein coding	543	42	0.922068
ENST00000233154.9	2:105744912-105894274	NCK2	NCK adaptor protein 2	protein coding	2174	57	0.922023
ENST00000372876.2	6:42744498-42746103	TBCC	tubulin folding cofactor C	protein coding	530	31	0.921955
ENST00000370508.7	10:99396870-99430624	GOT1	glutamic-oxaloacetic transaminase 1	protein coding	1395	30	0.921843
ENST00000368006.8	1:161120974-161132688	DEDD	death effector domain containing	protein coding	1606	33	0.921841
ENST00000269216.10	18:22169589-22202528	GATA6	GATA binding protein 6	protein coding	2156	47	0.921756
ENST00000254066.10	17:40309180-40357643	RARA	retinoic acid receptor alpha	protein coding	326	31	0.921692
ENST00000324460.7	9:125234853-125241382	HSPA5	heat shock protein family A (Hsp70) member 5	protein coding	2229	44	0.921605
ENST00000357503.3	9:137277726-137282641	TOR4A	torsin family 4 member A	protein coding	2863	34	0.921577
ENST00000619292.4	CHR_HSCHR16_1_CTG1:15317897-15380303	NOMO1	NODAL modulator 1	protein coding	3852	61	0.921529
ENST00000399022.9	18:35984387-36067576	RPRD1A	regulation of nuclear pre-mRNA domain containing 1A	protein coding	1868	38	0.921493
ENST00000672860.3	6:43770184-43786487	VEGFA	vascular endothelial growth factor A	protein coding	1041	30	0.921423
ENST00000355552.8	3:127571232-127598267	TPRA1	transmembrane protein adipocyte associated 1	protein coding	1489	31	0.921112
ENST00000309137.13	16:57152466-57186116	PSME3IP1	proteasome activator subunit 3 interacting protein 1	protein coding	1087	38	0.921098
ENST00000373178.5	1:36088892-36093932	ADPRS	ADP-ribosylserine hydrolase	protein coding	954	32	0.921006
ENST00000357997.10	12:132725503-132761832	ANKLE2	ankyrin repeat and LEM domain containing 2	protein coding	2248	30	0.920955
ENST00000682554.1	4:87975667-87983532	SPP1	secreted phosphoprotein 1	retained intron	1946	53	0.920777
ENST00000320767.4	3:160677160-160678448	ARL14	ADP ribosylation factor like GTPase 14	protein coding	762	47	0.920495
ENST00000329841.10	15:100877714-100916626	ALDH1A3	aldehyde dehydrogenase 1 family member A3	protein coding	1712	53	0.920448
ENST00000619850.2	20:38926312-38953106	FAM83D	family with sequence similarity 83 member D	protein coding	1111	30	0.920291
ENST00000467148.2	20:63558086-63574239	HELZ2	helicase with zinc finger 2	protein coding	8872	105	0.920278
ENST00000464132.2	1:150560895-150579738	MCL1	MCL1 apoptosis regulator, BCL2 family member	retained intron	1094	39	0.91998
ENST00000320767.4	3:160677160-160678448	ARL14	ADP ribosylation factor like GTPase 14	protein coding	796	47	0.919817
ENST00000371711.4	20:49632945-49713878	B4GALT5	beta-1,4-galactosyltransferase 5	protein coding	1681	32	0.919766
ENST00000227520.10	11:60842113-60851081	CCDC86	coiled-coil domain containing 86	protein coding	1273	30	0.919766
ENST00000371253.7	6:46997708-47042350	ADGRF1	adhesion G protein-coupled receptor F1	protein coding	1694	43	0.919695
ENST00000638706.2	CHR_HG30_PATCH:179679612-179732514	CANX	calnexin	protein coding	2113	81	0.919639
ENST00000379958.3	7:93099513-93118023	SAMD9	sterile alpha motif domain containing 9	protein coding	6220	138	0.919636
ENST00000522495.5	8:39902275-39928790	IDO1	indoleamine 2,3-dioxygenase 1	protein coding	1424	53	0.919597
ENST00000403490.3	15:75639085-75648706	IMP3	IMP U3 small nucleolar ribonucleoprotein 3	protein coding	802	47	0.919578
ENST00000343818.11	1:225919877-225924340	PYCR2	pyrroline-5-carboxylate reductase 2	protein coding	1099	35	0.919558
ENST00000395080.8	4:87975667-87983532	SPP1	secreted phosphoprotein 1	protein coding	896	226	0.919543
ENST00000457634.6	CHR_HSCHR6_MHC_SSTO_CTG1:32912700-32929495	TAP2	transporter 2, ATP binding cassette subfamily B member	protein coding	2544	50	0.918979
ENST00000543226.2	19:57363551-57365405	TRAPPC2B	trafficking protein particle complex subunit 2B	protein coding	359	46	0.918869
ENST00000417059.5	CHR_HSCHR6_MHC_DBB_CTG1:33277619-33292309	TAPBP	TAP binding protein	protein coding	2330	33	0.918773
ENST00000435050.1	7:73799542-73832690	CLDN4	claudin 4	protein coding	2907	33	0.918714
ENST00000529403.1	11:57712593-57740973	TMX2	thioredoxin related transmembrane protein 2	nonsense mediated decay	1405	34	0.918528
ENST00000376851.7	19:50958631-50969673	KLK6	kallikrein related peptidase 6	protein coding	1144	156	0.91837
ENST00000343666.6	9:137204082-137205648	TMEM203	transmembrane protein 203	protein coding	1398	32	0.918295
ENST00000355693.5	11:73872667-73876901	COA4	cytochrome c oxidase assembly factor 4 homolog	protein coding	522	30	0.918191
ENST00000264832.8	19:10271093-10286615	ICAM1	intercellular adhesion molecule 1	protein coding	2020	41	0.917982
ENST00000425603.4	CHR_HSCHR6_MHC_MANN_CTG1:30534109-30538847	HLA-E	major histocompatibility complex, class I, E	protein coding	2279	35	0.917876
ENST00000395124.6	11:57406954-57427580	SLC43A3	solute carrier family 43 member 3	protein coding	2003	40	0.917711
ENST00000428771.6	1:998962-1000172	HES4	hes family bHLH transcription factor 4	protein coding	1007	36	0.917702
ENST00000249883.10	3:134355347-134375479	AMOTL2	angiomotin like 2	protein coding	3136	39	0.917592
ENST00000519106.2	8:8701937-8704096	CLDN23	claudin 23	protein coding	1633	43	0.91736
ENST00000606017.2	6:106969831-106975627	CD24	CD24 molecule	protein coding	180	232	0.917342
ENST00000361565.9	1:201829149-201884291	IPO9	importin 9	protein coding	3415	43	0.917224
ENST00000481752.6	3:136862208-136951606	NCK1	NCK adaptor protein 1	protein coding	1173	42	0.916774
ENST00000467148.2	20:63558086-63574239	HELZ2	helicase with zinc finger 2	protein coding	9808	123	0.916649
ENST00000216797.10	14:35401513-35404749	NFKBIA	NFKB inhibitor alpha	protein coding	1376	157	0.916538
ENST00000161559.11	19:42507304-42561234	CEACAM1	CEA cell adhesion molecule 1	protein coding	3365	70	0.916359
ENST00000415289.4	CHR_HSCHR6_MHC_DBB_CTG1:30479706-30484444	HLA-E	major histocompatibility complex, class I, E	protein coding	2279	54	0.916345
ENST00000676514.1	2:231453531-231483641	NCL	nucleolin	retained intron	2834	32	0.916323
ENST00000284637.14	4:169094259-169270956	SH3RF1	SH3 domain containing ring finger 1	protein coding	4499	33	0.916304
ENST00000379141.8	12:58872149-58920504	LRIG3	leucine rich repeats and immunoglobulin like domains 3	protein coding	2070	39	0.916223
ENST00000278903.11	11:125569280-125584684	EI24	EI24 autophagy associated transmembrane protein	protein coding	1949	47	0.916153
ENST00000318445.11	15:91853708-92172435	SLCO3A1	solute carrier organic anion transporter family member 3A1	protein coding	2337	36	0.915777
ENST00000222567.6	7:19695461-19709037	POLR1F	RNA polymerase I subunit F	protein coding	3564	35	0.915703
ENST00000344102.9	14:100333790-100376805	WARS1	tryptophanyl-tRNA synthetase 1	protein coding	2414	44	0.915678
ENST00000456458.5	7:33014130-33062796	NT5C3A	5'-nucleotidase, cytosolic IIIA	nonsense mediated decay	1069	87	0.915496
ENST00000522515.5	8:38163335-38176730	LSM1	LSM1 homolog, mRNA degradation associated	processed transcript	1348	34	0.915431
ENST00000374865.5	9:101387633-101398618	MRPL50	mitochondrial ribosomal protein L50	protein coding	672	40	0.915411
ENST00000673007.1	CHR_HG2111_PATCH:18397186-18411051	LDHA	lactate dehydrogenase A	protein coding	758	49	0.915196
ENST00000467148.2	20:63558086-63574239	HELZ2	helicase with zinc finger 2	protein coding	6882	46	0.915134
ENST00000401959.6	22:41673933-41690504	SNU13	small nuclear ribonucleoprotein 13	protein coding	1313	43	0.915046
ENST00000405486.5	22:41244779-41286187	RANGAP1	Ran GTPase activating protein 1	protein coding	3044	36	0.915001
ENST00000427522.6	20:63558086-63574239	HELZ2	helicase with zinc finger 2	protein coding	3822	32	0.914843
ENST00000679475.1	9:125234853-125241382	HSPA5	heat shock protein family A (Hsp70) member 5	retained intron	1388	33	0.914368
ENST00000218340.4	X:46837043-46882358	RP2	RP2 activator of ARL3 GTPase	protein coding	3375	30	0.914092
ENST00000620985.4	7:93099513-93118023	SAMD9	sterile alpha motif domain containing 9	protein coding	5618	126	0.914036
ENST00000372171.5	6:43629540-43640941	MAD2L1BP	MAD2L1 binding protein	protein coding	194	31	0.913972
ENST00000222219.8	19:12875209-12881466	DNASE2	deoxyribonuclease 2, lysosomal	protein coding	1728	32	0.913962
ENST00000392325.9	17:82614562-82648553	WDR45B	WD repeat domain 45B	protein coding	1250	35	0.913925
ENST00000372876.2	6:42744498-42746103	TBCC	tubulin folding cofactor C	protein coding	773	36	0.913842
ENST00000427522.6	20:63558086-63574239	HELZ2	helicase with zinc finger 2	protein coding	7633	121	0.91382
ENST00000649764.2	17:80134369-80147151	EIF4A3	eukaryotic translation initiation factor 4A3	protein coding	1501	74	0.913585
ENST00000681376.1	10:89327307-89377473	IFIT3	interferon induced protein with tetratricopeptide repeats 3	protein coding	2292	32	0.913551
ENST00000577454.5	17:40121971-40136917	MSL1	MSL complex subunit 1	protein coding	611	52	0.913457
ENST00000257570.9	12:121017763-121039242	OASL	2'-5'-oligoadenylate synthetase like	protein coding	2408	38	0.913342
ENST00000304916.4	8:126552443-126558478	LRATD2	LRAT domain containing 2	protein coding	3424	42	0.913269
ENST00000369660.9	X:154483717-154486615	UBL4A	ubiquitin like 4A	protein coding	1344	37	0.912892
ENST00000249883.10	3:134355347-134375479	AMOTL2	angiomotin like 2	protein coding	2715	40	0.912879
ENST00000414467.2	CHR_HSCHR6_MHC_MANN_CTG1:32998969-33007738	TAP1	transporter 1, ATP binding cassette subfamily B member	protein coding	669	35	0.912159
ENST00000240185.8	1:11012344-11030528	TARDBP	TAR DNA binding protein	protein coding	2333	30	0.912153
ENST00000362042.8	17:48048329-48061545	NFE2L1	nuclear factor, erythroid 2 like 1	protein coding	4476	31	0.912114
ENST00000445736.1	CHR_HSCHR6_MHC_DBB_CTG1:31809921-31812441	HSPA1B	heat shock protein family A (Hsp70) member 1B	protein coding	911	30	0.912027
ENST00000306077.5	3:14125015-14143680	TMEM43	transmembrane protein 43	protein coding	2483	39	0.911999
ENST00000237853.9	5:95885098-95961851	ELL2	elongation factor for RNA polymerase II 2	protein coding	2055	32	0.911721
ENST00000368026.11	1:160995211-161021343	F11R	F11 receptor	protein coding	1568	33	0.911658
ENST00000241261.7	3:172505508-172523475	TNFSF10	TNF superfamily member 10	protein coding	1308	185	0.911567
ENST00000376962.10	9:72351413-72365235	ZFAND5	zinc finger AN1-type containing 5	protein coding	2036	36	0.911518
ENST00000392446.10	17:78991716-79009867	CANT1	calcium activated nucleotidase 1	protein coding	1344	31	0.911503
ENST00000367595.4	1:180269653-180502954	ACBD6	acyl-CoA binding domain containing 6	protein coding	1168	44	0.911417
ENST00000380737.8	8:26291508-26372680	PPP2R2A	protein phosphatase 2 regulatory subunit Balpha	protein coding	1919	45	0.911083
ENST00000396105.6	20:49237946-49278426	ZNFX1	zinc finger NFX1-type containing 1	protein coding	6342	55	0.910888
ENST00000546477.1	12:112013348-112023449	ERP29	endoplasmic reticulum protein 29	protein coding	1325	41	0.91081
ENST00000620985.4	7:93099513-93118023	SAMD9	sterile alpha motif domain containing 9	protein coding	4744	83	0.910563
ENST00000478738.5	2:6840570-6866635	CMPK2	cytidine/uridine monophosphate kinase 2	processed transcript	1054	57	0.910234
ENST00000371828.7	20:49113339-49188367	STAU1	staufen double-stranded RNA binding protein 1	protein coding	2563	33	0.910044
ENST00000244061.6	20:49936336-49953885	RNF114	ring finger protein 114	protein coding	2282	41	0.91004
ENST00000370272.9	1:93345907-93369493	DR1	down-regulator of transcription 1	protein coding	861	34	0.909897
ENST00000535923.6	12:6965327-6970780	PHB2	prohibitin 2	protein coding	1243	37	0.909857
ENST00000526464.6	16:3065297-3082192	IL32	interleukin 32	protein coding	431	39	0.909595
ENST00000682554.1	4:87975667-87983532	SPP1	secreted phosphoprotein 1	retained intron	1841	46	0.909384
ENST00000355703.4	11:65615776-65637439	PCNX3	pecanex 3	protein coding	6985	34	0.909367
ENST00000287263.8	8:37858618-37899497	RAB11FIP1	RAB11 family interacting protein 1	protein coding	5203	52	0.909299
ENST00000261819.8	12:121308245-121399896	ANAPC5	anaphase promoting complex subunit 5	protein coding	2345	65	0.909178
ENST00000395443.7	3:49029707-49094363	QRICH1	glutamine rich 1	protein coding	2804	34	0.908881
ENST00000380232.4	9:21077104-21077942	IFNB1	interferon beta 1	protein coding	594	65	0.908861
ENST00000345057.9	16:67154185-67159909	TRADD	TNFRSF1A associated via death domain	protein coding	1137	41	0.90873
ENST00000398409.1	20:23626706-23638473	CST3	cystatin C	protein coding	647	30	0.908464
ENST00000369026.3	1:150560895-150579738	MCL1	MCL1 apoptosis regulator, BCL2 family member	protein coding	1430	48	0.908389
ENST00000439605.2	2:197486584-197516737	HSPD1	heat shock protein family D (Hsp60) member 1	protein coding	2083	35	0.908377
ENST00000419142.6	CHR_HSCHR6_MHC_MCF_CTG1:32855328-32872254	TAP2	transporter 2, ATP binding cassette subfamily B member	protein coding	2240	30	0.908277
ENST00000375734.6	2:150468195-150539011	RND3	Rho family GTPase 3	protein coding	1427	31	0.908208
ENST00000681277.1	10:89327307-89377473	IFIT3	interferon induced protein with tetratricopeptide repeats 3	protein coding	2103	46	0.908167
ENST00000518237.6	8:39902275-39928790	IDO1	indoleamine 2,3-dioxygenase 1	protein coding	1200	127	0.908068
ENST00000456845.6	8:38988808-38996824	TM2D2	TM2 domain containing 2	protein coding	921	30	0.907964
ENST00000680750.1	12:121017763-121039242	OASL	2'-5'-oligoadenylate synthetase like	retained intron	2031	48	0.907854
ENST00000680738.1	20:58985686-59008238	CTSZ	cathepsin Z	protein coding	1434	30	0.90785
ENST00000379958.3	7:93099513-93118023	SAMD9	sterile alpha motif domain containing 9	protein coding	5675	101	0.907609
ENST00000343242.9	7:1530702-1543043	MAFK	MAF bZIP transcription factor K	protein coding	2535	39	0.907566
ENST00000680750.1	12:121017763-121039242	OASL	2'-5'-oligoadenylate synthetase like	retained intron	2037	48	0.907398
ENST00000249075.4	22:30240453-30246759	LIF	LIF interleukin 6 family cytokine	protein coding	2437	34	0.907396
ENST00000680809.1	10:89283694-89309271	IFIT2	interferon induced protein with tetratricopeptide repeats 2	protein coding	1703	37	0.907319
ENST00000638108.1	10:89283694-89309271	IFIT2	interferon induced protein with tetratricopeptide repeats 2	protein coding	3240	55	0.907151
ENST00000426263.10	1:42925353-42958893	SLC2A1	solute carrier family 2 member 1	protein coding	2118	66	0.907093
ENST00000344795.8	20:36605779-36612557	RAB5IF	RAB5 interacting factor	protein coding	604	122	0.906993
ENST00000427936.4	CHR_HSCHR6_MHC_SSTO_CTG1:30481701-30486439	HLA-E	major histocompatibility complex, class I, E	protein coding	2279	62	0.906978
ENST00000301887.9	11:64987945-64997018	BATF2	basic leucine zipper ATF-like transcription factor 2	protein coding	1813	33	0.906844
ENST00000254066.10	17:40309180-40357643	RARA	retinoic acid receptor alpha	protein coding	240	30	0.906843
ENST00000523505.3	7:106654360-106661158	CCDC71L	coiled-coil domain containing 71 like	protein coding	1221	36	0.906785
ENST00000245680.7	2:113705011-113756693	SLC35F5	solute carrier family 35 member F5	protein coding	2134	30	0.906607
ENST00000273047.9	3:19947097-19985175	RAB5A	RAB5A, member RAS oncogene family	protein coding	517	43	0.906401
ENST00000448750.7	12:130872037-130877678	RAN	RAN, member RAS oncogene family	protein coding	898	86	0.906306
ENST00000287156.9	11:57551656-57568284	UBE2L6	ubiquitin conjugating enzyme E2 L6	protein coding	571	181	0.906113
ENST00000367879.9	1:165827614-165911618	UCK2	uridine-cytidine kinase 2	protein coding	1021	32	0.905995
ENST00000374865.5	9:101387633-101398618	MRPL50	mitochondrial ribosomal protein L50	protein coding	346	45	0.905929
ENST00000353214.6	9:124862130-124877733	ARPC5L	actin related protein 2/3 complex subunit 5 like	protein coding	1940	34	0.905844
ENST00000367808.8	1:169367970-169396540	BLZF1	basic leucine zipper nuclear factor 1	protein coding	564	37	0.905799
ENST00000679475.1	9:125234853-125241382	HSPA5	heat shock protein family A (Hsp70) member 5	retained intron	2596	65	0.905769
ENST00000314754.12	1:207321519-207386804	CD55	CD55 molecule (Cromer blood group)	protein coding	1370	49	0.905589
ENST00000303151.5	7:100706121-100707486	POP7	POP7 homolog, ribonuclease P/MRP subunit	protein coding	680	45	0.9054
ENST00000394166.8	15:96325938-96340263	NR2F2	nuclear receptor subfamily 2 group F member 2	protein coding	2125	33	0.905378
ENST00000403490.3	15:75639085-75648706	IMP3	IMP U3 small nucleolar ribonucleoprotein 3	protein coding	523	35	0.90518
ENST00000275767.3	7:135148072-135166215	TMEM140	transmembrane protein 140	protein coding	1333	36	0.90512
ENST00000568909.5	16:57610652-57665580	ADGRG1	adhesion G protein-coupled receptor G1	protein coding	3228	38	0.905045
ENST00000539698.4	16:71525233-71538748	CHST4	carbohydrate sulfotransferase 4	protein coding	1875	30	0.904798
ENST00000375980.9	1:15409888-15430339	EFHD2	EF-hand domain family member D2	protein coding	2149	45	0.904591
ENST00000383198.6	CHR_HSCHR6_MHC_QBL_CTG1:33228522-33243221	TAPBP	TAP binding protein	protein coding	824	31	0.904259
ENST00000610402.5	17:35578046-35726413	AP2B1	adaptor related protein complex 2 subunit beta 1	protein coding	5468	56	0.904142
ENST00000359957.8	11:66337333-66345125	BRMS1	BRMS1 transcriptional repressor and anoikis regulator	protein coding	1045	33	0.903917
ENST00000200453.6	19:48872421-48876058	PPP1R15A	protein phosphatase 1 regulatory subunit 15A	protein coding	2243	148	0.903905
ENST00000370473.5	1:89051882-89065360	GBP1	guanylate binding protein 1	protein coding	2605	59	0.903774
ENST00000678506.1	11:88265069-88359684	CTSC	cathepsin C	protein coding	1519	32	0.90373
ENST00000332707.10	12:64404392-64451125	XPOT	exportin for tRNA	protein coding	2532	37	0.9036
ENST00000302754.6	19:12791486-12793315	JUNB	JunB proto-oncogene, AP-1 transcription factor subunit	protein coding	1179	180	0.903593
ENST00000367342.8	1:200891048-200915742	INAVA	innate immunity activator	protein coding	3758	39	0.903497
ENST00000680954.1	10:89283694-89309271	IFIT2	interferon induced protein with tetratricopeptide repeats 2	protein coding	2046	44	0.90345
ENST00000369085.8	10:119651380-119677819	BAG3	BAG cochaperone 3	protein coding	1823	30	0.903283
ENST00000371856.7	20:49113339-49188367	STAU1	staufen double-stranded RNA binding protein 1	protein coding	2217	33	0.903124
ENST00000680607.1	2:6865557-6898239	RSAD2	radical S-adenosyl methionine domain containing 2	protein coding	4395	48	0.903118
ENST00000356082.9	1:209614870-209652425	LAMB3	laminin subunit beta 3	protein coding	3706	96	0.902861
ENST00000639938.1	CHR_HG30_PATCH:179679612-179732514	CANX	calnexin	protein coding	2121	69	0.90285
ENST00000368149.3	6:129576132-129710177	ARHGAP18	Rho GTPase activating protein 18	protein coding	2065	46	0.902806
ENST00000546954.2	12:120443964-120446384	TRIAP1	TP53 regulated inhibitor of apoptosis 1	protein coding	448	36	0.902658
ENST00000371804.4	10:89392546-89406487	IFIT1	interferon induced protein with tetratricopeptide repeats 1	protein coding	783	204	0.902641
ENST00000464132.2	1:150560895-150579738	MCL1	MCL1 apoptosis regulator, BCL2 family member	retained intron	1375	37	0.902541
ENST00000400509.1	CHR_HSCHR6_MHC_QBL_CTG1:30732716-30734071	IER3	immediate early response 3	protein coding	1014	38	0.902323
ENST00000563281.2	3:51391285-51397908	RBM15B	RNA binding motif protein 15B	protein coding	1006	30	0.90218
ENST00000419385.5	9:21802636-21937651	MTAP	methylthioadenosine phosphorylase	nonsense mediated decay	1130	30	0.902028
ENST00000378578.9	X:37836757-37847571	DYNLT3	dynein light chain Tctex-type 3	protein coding	2093	31	0.901947
ENST00000610935.2	19:56087366-56121295	ZNF787	zinc finger protein 787	protein coding	1486	71	0.901922
ENST00000256433.6	18:47152834-47176364	IER3IP1	immediate early response 3 interacting protein 1	protein coding	560	47	0.901874
ENST00000225603.9	17:48070052-48101478	CBX1	chromobox 1	protein coding	1414	53	0.901441
ENST00000371752.5	20:49237946-49278426	ZNFX1	zinc finger NFX1-type containing 1	protein coding	6342	70	0.901382
ENST00000369085.8	10:119651380-119677819	BAG3	BAG cochaperone 3	protein coding	2046	35	0.90131
ENST00000681255.1	7:106248298-106285966	NAMPT	nicotinamide phosphoribosyltransferase	protein coding	2224	32	0.90127
ENST00000683620.1	4:87975667-87983532	SPP1	secreted phosphoprotein 1	retained intron	1680	31	0.901221
ENST00000249883.10	3:134355347-134375479	AMOTL2	angiomotin like 2	protein coding	2920	32	0.901155
ENST00000275603.9	7:56051685-56063989	CCT6A	chaperonin containing TCP1 subunit 6A	protein coding	2388	73	0.901101
ENST00000216122.9	22:35400134-35425431	MCM5	minichromosome maintenance complex component 5	protein coding	2364	31	0.901065
ENST00000263256.7	22:41598028-41621043	DESI1	desumoylating isopeptidase 1	protein coding	562	50	0.901012
ENST00000370544.10	1:87328880-87348923	LMO4	LIM domain only 4	protein coding	1042	61	0.900984
ENST00000164227.10	19:44747705-44760044	BCL3	BCL3 transcription coactivator	protein coding	1648	37	0.900852
ENST00000344051.8	15:40844018-40858207	SPINT1	serine peptidase inhibitor, Kunitz type 1	protein coding	1895	62	0.900796
ENST00000442998.6	6:33572547-33580293	BAK1	BCL2 antagonist/killer 1	protein coding	1002	33	0.900767
ENST00000269593.5	17:40443450-40457725	IGFBP4	insulin like growth factor binding protein 4	protein coding	1890	58	0.900677
ENST00000271732.8	1:150646230-150697154	GOLPH3L	golgi phosphoprotein 3 like	protein coding	957	36	0.90061
ENST00000296181.9	3:124761948-124901418	ITGB5	integrin subunit beta 5	protein coding	3241	64	0.900525
ENST00000252809.3	19:18374731-18389176	GDF15	growth differentiation factor 15	protein coding	1195	71	0.900476
ENST00000371856.7	20:49113339-49188367	STAU1	staufen double-stranded RNA binding protein 1	protein coding	2984	43	0.900437
ENST00000679755.1	10:89283694-89309271	IFIT2	interferon induced protein with tetratricopeptide repeats 2	protein coding	634	51	0.900287
ENST00000253237.10	19:48445841-48457022	GRWD1	glutamate rich WD repeat containing 1	protein coding	1117	32	0.900259
ENST00000533603.5	11:75562056-75572783	SERPINH1	serpin family H member 1	protein coding	2168	50	0.900179
ENST00000680809.1	10:89283694-89309271	IFIT2	interferon induced protein with tetratricopeptide repeats 2	protein coding	1444	35	0.89992
ENST00000261507.11	4:165327667-165343164	MSMO1	methylsterol monooxygenase 1	protein coding	894	50	0.899915
ENST00000649949.1	3:149964904-150050788	PFN2	profilin 2	protein coding	2044	43	0.89984
ENST00000304658.10	16:28097976-28211965	XPO6	exportin 6	protein coding	4361	36	0.8998
ENST00000268383.7	16:22345936-22437165	CDR2	cerebellar degeneration related protein 2	protein coding	1940	48	0.899795
ENST00000372805.8	1:40040233-40072649	CAP1	cyclase associated actin cytoskeleton regulatory protein 1	protein coding	1780	58	0.899621
ENST00000396105.6	20:49237946-49278426	ZNFX1	zinc finger NFX1-type containing 1	protein coding	6393	47	0.89962
ENST00000265245.10	3:194640791-194672463	LSG1	large 60S subunit nuclear export GTPase 1	protein coding	2091	37	0.899597
ENST00000317089.10	16:46955362-46973674	DNAJA2	DnaJ heat shock protein family (Hsp40) member A2	protein coding	1314	79	0.899448
ENST00000379883.3	9:32455302-32526208	DDX58	DExD/H-box helicase 58	protein coding	2759	36	0.899444
ENST00000393565.6	5:177456608-177474401	DBN1	drebrin 1	protein coding	1510	42	0.898973
ENST00000399537.8	7:5306790-5425414	TNRC18	trinucleotide repeat containing 18	protein coding	10020	46	0.898752
ENST00000620985.4	7:93099513-93118023	SAMD9	sterile alpha motif domain containing 9	protein coding	6200	91	0.898601
ENST00000277746.11	10:63133247-63155031	NRBF2	nuclear receptor binding factor 2	protein coding	1154	34	0.898584
ENST00000362042.8	17:48048329-48061545	NFE2L1	nuclear factor, erythroid 2 like 1	protein coding	4231	33	0.898525
ENST00000379958.3	7:93099513-93118023	SAMD9	sterile alpha motif domain containing 9	protein coding	5927	124	0.898476
ENST00000263102.7	10:59788747-59906556	CCDC6	coiled-coil domain containing 6	protein coding	5407	58	0.898353
ENST00000677802.1	11:88265069-88359684	CTSC	cathepsin C	nonsense mediated decay	1395	62	0.898336
ENST00000372622.8	20:45791954-45811427	DNTTIP1	deoxynucleotidyltransferase terminal interacting protein 1	protein coding	1117	47	0.89817
ENST00000457634.6	CHR_HSCHR6_MHC_SSTO_CTG1:32912700-32929495	TAP2	transporter 2, ATP binding cassette subfamily B member	protein coding	2240	107	0.897857
ENST00000268383.7	16:22345936-22437165	CDR2	cerebellar degeneration related protein 2	protein coding	1359	31	0.89777
ENST00000356126.8	17:67337916-67366605	PSMD12	proteasome 26S subunit, non-ATPase 12	protein coding	1480	36	0.89776
ENST00000620209.4	17:37609739-37643446	DDX52	DExD-box helicase 52	nonsense mediated decay	2071	39	0.89769
ENST00000319264.4	9:12775020-12823060	LURAP1L	leucine rich adaptor protein 1 like	protein coding	818	32	0.89769
ENST00000393196.8	17:51153559-51162428	NME1	NME/NM23 nucleoside diphosphate kinase 1	protein coding	551	77	0.897432
ENST00000299705.10	15:79311112-79427432	TMED3	transmembrane p24 trafficking protein 3	protein coding	1021	69	0.897417
ENST00000563060.6	16:30064164-30070457	ALDOA	aldolase, fructose-bisphosphate A	protein coding	465	38	0.897358
ENST00000343666.6	9:137204082-137205648	TMEM203	transmembrane protein 203	protein coding	1334	31	0.897352
ENST00000400245.3	20:407498-432139	RBCK1	RANBP2-type and C3HC4-type zinc finger containing 1	processed transcript	854	35	0.897024
ENST00000380232.4	9:21077104-21077942	IFNB1	interferon beta 1	protein coding	713	65	0.896639
ENST00000452357.7	12:112905856-112933219	OAS1	2'-5'-oligoadenylate synthetase 1	protein coding	2361	49	0.896506
ENST00000262776.8	17:78971238-78979947	LGALS3BP	galectin 3 binding protein	protein coding	1382	545	0.896477
ENST00000274311.3	5:52787916-52804044	PELO	pelota mRNA surveillance and ribosome rescue factor	protein coding	2125	58	0.896367
ENST00000558518.6	19:11089462-11133820	LDLR	low density lipoprotein receptor	protein coding	3638	33	0.896333
ENST00000376588.4	9:78297125-78330093	PSAT1	phosphoserine aminotransferase 1	protein coding	1255	50	0.896201
ENST00000256151.8	12:82223681-82358805	CCDC59	coiled-coil domain containing 59	protein coding	666	46	0.896161
ENST00000379965.8	11:5689697-5737089	TRIM22	tripartite motif containing 22	protein coding	1444	68	0.896075
ENST00000320767.4	3:160677160-160678448	ARL14	ADP ribosylation factor like GTPase 14	protein coding	388	38	0.895959
ENST00000307366.8	11:62771629-62792006	TMEM223	transmembrane protein 223	protein coding	666	51	0.895855
ENST00000373812.8	1:28736621-28769775	YTHDF2	YTH N6-methyladenosine RNA binding protein 2	protein coding	2081	38	0.895541
ENST00000357903.7	21:25880550-26171128	APP	amyloid beta precursor protein	protein coding	2583	46	0.895367
ENST00000680750.1	12:121017763-121039242	OASL	2'-5'-oligoadenylate synthetase like	retained intron	2251	53	0.895259
ENST00000251642.8	17:42101404-42112714	DHX58	DExH-box helicase 58	protein coding	2449	57	0.895246
ENST00000408965.4	8:47736913-47738164	CEBPD	CCAAT enhancer binding protein delta	protein coding	837	62	0.895228
ENST00000570195.5	16:80966448-81020270	CMC2	C-X9-C motif containing 2	protein coding	791	35	0.895166
ENST00000257787.6	6:87674860-87702233	AKIRIN2	akirin 2	protein coding	1357	42	0.895018
ENST00000466490.7	3:133784023-133825772	SRPRB	SRP receptor subunit beta	protein coding	1080	37	0.894621
ENST00000261854.10	15:50702266-50765709	SPPL2A	signal peptide peptidase like 2A	protein coding	1748	37	0.894572
ENST00000370473.5	1:89051882-89065360	GBP1	guanylate binding protein 1	protein coding	2876	43	0.894558
ENST00000392325.9	17:82614562-82648553	WDR45B	WD repeat domain 45B	protein coding	1467	34	0.894452
ENST00000466152.5	20:50934867-50959140	DPM1	dolichyl-phosphate mannosyltransferase subunit 1, catalytic	nonsense mediated decay	812	34	0.894435
ENST00000367577.7	1:181088700-181092900	IER5	immediate early response 5	protein coding	1838	37	0.894304
ENST00000356286.10	20:407498-432139	RBCK1	RANBP2-type and C3HC4-type zinc finger containing 1	protein coding	1982	37	0.894271
ENST00000346446.9	19:35115823-35124324	FXYD3	FXYD domain containing ion transport regulator 3	protein coding	562	34	0.894238
ENST00000272233.6	2:20447074-20449440	RHOB	ras homolog family member B	protein coding	1640	255	0.89412
ENST00000310157.7	19:50958631-50969673	KLK6	kallikrein related peptidase 6	protein coding	1100	70	0.894086
ENST00000258884.5	15:80679684-80755621	ABHD17C	abhydrolase domain containing 17C, depalmitoylase	protein coding	1095	34	0.89404
ENST00000269195.6	18:35581117-35711834	GALNT1	polypeptide N-acetylgalactosaminyltransferase 1	protein coding	629	30	0.893563
ENST00000267970.9	15:77041404-77083984	TSPAN3	tetraspanin 3	protein coding	1242	195	0.893458
ENST00000227266.10	11:88265069-88359684	CTSC	cathepsin C	protein coding	1397	61	0.893326
ENST00000427522.6	20:63558086-63574239	HELZ2	helicase with zinc finger 2	protein coding	4359	40	0.893061
ENST00000254322.3	19:14514769-14560391	DNAJB1	DnaJ heat shock protein family (Hsp40) member B1	protein coding	425	32	0.892921
ENST00000305386.4	14:49620799-49623481	MGAT2	alpha-1,6-mannosyl-glycoprotein 2-beta-N-acetylglucosaminyltransferase	protein coding	1698	52	0.89267
ENST00000395587.5	16:28688558-28735727	EIF3C	eukaryotic translation initiation factor 3 subunit C	protein coding	1145	82	0.892507
ENST00000356495.5	1:206928522-206946466	PIGR	polymeric immunoglobulin receptor	protein coding	1092	34	0.892447
ENST00000333090.5	11:76782251-76798153	TSKU	tsukushi, small leucine rich proteoglycan	protein coding	836	30	0.892405
ENST00000568908.5	16:57610652-57665580	ADGRG1	adhesion G protein-coupled receptor G1	protein coding	3384	30	0.892401
ENST00000340573.8	11:57551656-57568284	UBE2L6	ubiquitin conjugating enzyme E2 L6	protein coding	919	76	0.892384
ENST00000237380.12	4:17614641-17634105	MED28	mediator complex subunit 28	protein coding	640	43	0.892374
ENST00000397967.5	14:20801228-20802855	RNASE1	ribonuclease A family member 1, pancreatic	protein coding	534	33	0.892334
ENST00000594442.2	19:39406847-39409412	ZFP36	ZFP36 ring finger protein	protein coding	1436	33	0.892156
ENST00000383597.6	CHR_HSCHR6_MHC_QBL_CTG1:30478970-30483708	HLA-E	major histocompatibility complex, class I, E	protein coding	2279	61	0.891925
ENST00000266643.6	12:57755103-57760411	MARCHF9	membrane associated ring-CH-type finger 9	protein coding	1612	32	0.891809
ENST00000688838.1	3:133573686-133590261	CDV3	CDV3 homolog	protein coding	3021	48	0.891727
ENST00000371222.4	1:58776845-58784048	JUN	Jun proto-oncogene, AP-1 transcription factor subunit	protein coding	858	32	0.891722
ENST00000318066.7	12:93405673-93441947	UBE2N	ubiquitin conjugating enzyme E2 N	protein coding	214	100	0.891708
ENST00000282388.4	2:43222402-43226606	ZFP36L2	ZFP36 ring finger protein like 2	protein coding	1316	41	0.891636
ENST00000311922.4	8:125430358-125438403	TRIB1	tribbles pseudokinase 1	protein coding	3370	45	0.891589
ENST00000306376.10	3:186046314-186110318	ETV5	ETS variant transcription factor 5	protein coding	3562	54	0.891371
ENST00000361842.8	17:6755447-6775647	XAF1	XIAP associated factor 1	protein coding	2203	33	0.891368
ENST00000227266.10	11:88265069-88359684	CTSC	cathepsin C	protein coding	1308	47	0.891273
ENST00000457354.7	14:51240162-51257655	TMX1	thioredoxin related transmembrane protein 1	protein coding	825	47	0.891195
ENST00000427522.6	20:63558086-63574239	HELZ2	helicase with zinc finger 2	protein coding	6811	106	0.891149
ENST00000455842.2	CHR_HSCHR6_MHC_APD_CTG1:32861254-32878050	TAP2	transporter 2, ATP binding cassette subfamily B member	protein coding	2544	49	0.891067
ENST00000617605.4	CHR_HSCHR15_3_CTG8:44711489-44718888	B2M	beta-2-microglobulin	protein coding	306	213	0.891017
ENST00000277746.11	10:63133247-63155031	NRBF2	nuclear receptor binding factor 2	protein coding	1450	33	0.891016
ENST00000316448.10	19:12938578-12944489	CALR	calreticulin	protein coding	1414	229	0.891003
ENST00000230340.9	6:41921499-41933046	BYSL	bystin like	protein coding	1214	45	0.890612
ENST00000234091.8	2:8678845-8684461	ID2	inhibitor of DNA binding 2	protein coding	1344	37	0.89053
ENST00000240304.5	17:50719565-50756219	LUC7L3	LUC7 like 3 pre-mRNA splicing factor	protein coding	1776	33	0.890526
ENST00000383641.2	CHR_HSCHR6_MHC_QBL_CTG1:29555518-29559832	UBD	ubiquitin D	protein coding	585	44	0.890474
ENST00000340093.8	19:43646095-43670547	PLAUR	plasminogen activator, urokinase receptor	protein coding	1133	114	0.890432
ENST00000367103.4	1:206684905-206734281	MAPKAPK2	MAPK activated protein kinase 2	protein coding	1653	50	0.890233
ENST00000428726.8	11:35138882-35232402	CD44	CD44 molecule (Indian blood group)	protein coding	2711	47	0.890037
ENST00000467148.2	20:63558086-63574239	HELZ2	helicase with zinc finger 2	protein coding	9235	97	0.890006
ENST00000440894.2	CHR_HSCHR6_MHC_COX_CTG1:32767527-32776296	TAP1	transporter 1, ATP binding cassette subfamily B member	protein coding	669	45	0.889962
ENST00000268802.10	16:69741871-69754926	NOB1	NIN1 (RPN12) binding protein 1 homolog	protein coding	526	48	0.889838
ENST00000474879.7	22:50502949-50507702	LMF2	lipase maturation factor 2	protein coding	1903	30	0.88961
ENST00000318238.9	7:93130056-93148385	SAMD9L	sterile alpha motif domain containing 9 like	protein coding	4770	40	0.889536
ENST00000332118.11	11:126262938-126269144	SRPRA	SRP receptor subunit alpha	protein coding	2396	39	0.889211
ENST00000303004.5	20:50190830-50192668	CEBPB	CCAAT enhancer binding protein beta	protein coding	488	143	0.889191
ENST00000216962.9	20:25248085-25298012	PYGB	glycogen phosphorylase B	protein coding	3632	139	0.889147
ENST00000392583.7	12:112978395-113011723	OAS2	2'-5'-oligoadenylate synthetase 2	protein coding	1870	74	0.889098
ENST00000429935.2	CHR_HSCHR6_MHC_MANN_CTG1:29555178-29559492	UBD	ubiquitin D	protein coding	789	36	0.889098
ENST00000548514.2	12:112938051-112976460	OAS3	2'-5'-oligoadenylate synthetase 3	protein coding	525	34	0.889083
ENST00000344034.5	2:27381195-27409591	PPM1G	protein phosphatase, Mg2+/Mn2+ dependent 1G	protein coding	2095	40	0.888962
ENST00000459831.2	1:89051882-89065360	GBP1	guanylate binding protein 1	retained intron	3265	62	0.888801
ENST00000379141.8	12:58872149-58920504	LRIG3	leucine rich repeats and immunoglobulin like domains 3	protein coding	2003	38	0.888775
ENST00000313028.12	8:143977153-144012772	PARP10	poly(ADP-ribose) polymerase family member 10	protein coding	2208	61	0.888757
ENST00000425604.5	6:29976042-30061640	ZNRD1ASP	zinc ribbon domain containing 1 antisense, pseudogene	processed transcript	1372	33	0.888699
ENST00000340093.8	19:43646095-43670547	PLAUR	plasminogen activator, urokinase receptor	protein coding	1019	123	0.88857
ENST00000336233.10	10:89213569-89414557	LIPA	lipase A, lysosomal acid type	protein coding	1248	46	0.888524
ENST00000318443.10	15:73683966-73714514	CD276	CD276 molecule	protein coding	2127	30	0.88847
ENST00000358171.8	11:75562056-75572783	SERPINH1	serpin family H member 1	protein coding	1927	39	0.88813
ENST00000610140.7	7:33014130-33062796	NT5C3A	5'-nucleotidase, cytosolic IIIA	protein coding	1140	121	0.888064
ENST00000216037.10	22:28794555-28800597	XBP1	X-box binding protein 1	protein coding	1203	96	0.887914
ENST00000375549.8	11:112086824-112120016	SDHD	succinate dehydrogenase complex subunit D	protein coding	102	56	0.887499
ENST00000571351.1	16:3018445-3022383	TNFRSF12A	TNF receptor superfamily member 12A	retained intron	1379	58	0.887484
ENST00000263277.8	19:47713422-47743134	EHD2	EH domain containing 2	protein coding	3065	37	0.887385
ENST00000231368.10	5:96935394-97037513	LNPEP	leucyl and cystinyl aminopeptidase	protein coding	11621	30	0.887253
ENST00000326181.11	16:2155698-2178129	TRAF7	TNF receptor associated factor 7	protein coding	2487	31	0.887178
ENST00000452371.6	CHR_HSCHR6_MHC_DBB_CTG1:32799958-32816755	TAP2	transporter 2, ATP binding cassette subfamily B member	protein coding	2544	56	0.887174
ENST00000318238.9	7:93130056-93148385	SAMD9L	sterile alpha motif domain containing 9 like	protein coding	5149	49	0.887147
ENST00000252485.8	19:44846175-44889223	NECTIN2	nectin cell adhesion molecule 2	protein coding	1310	35	0.88711
ENST00000281437.6	11:129375848-129452279	BARX2	BARX homeobox 2	protein coding	1204	34	0.88687
ENST00000313028.12	8:143977153-144012772	PARP10	poly(ADP-ribose) polymerase family member 10	protein coding	3040	67	0.88676
ENST00000533898.5	11:32091074-32105722	RCN1	reticulocalbin 1	retained intron	1377	30	0.886493
ENST00000680037.1	10:89327307-89377473	IFIT3	interferon induced protein with tetratricopeptide repeats 3	protein coding	2145	41	0.8864
ENST00000367342.8	1:200891048-200915742	INAVA	innate immunity activator	protein coding	3480	33	0.886276
ENST00000412144.6	CHR_HSCHR6_MHC_QBL_CTG1:33228522-33243221	TAPBP	TAP binding protein	protein coding	2247	32	0.88619
ENST00000421852.6	3:185476496-185499057	TMEM41A	transmembrane protein 41A	protein coding	1568	34	0.885647
ENST00000339275.10	12:121017763-121039242	OASL	2'-5'-oligoadenylate synthetase like	protein coding	1430	62	0.88562
ENST00000483815.5	20:36605779-36612557	RAB5IF	RAB5 interacting factor	nonsense mediated decay	705	109	0.885595
ENST00000367313.4	1:201380833-201399915	LAD1	ladinin 1	protein coding	2017	48	0.88554
ENST00000506437.1	17:50055968-50090481	ITGA3	integrin subunit alpha 3	retained intron	2497	41	0.885505
ENST00000324607.8	6:20099684-20212469	MBOAT1	membrane bound O-acyltransferase domain containing 1	protein coding	2592	30	0.885381
ENST00000378026.5	12:106237881-106304279	CKAP4	cytoskeleton associated protein 4	protein coding	1719	158	0.885352
ENST00000372491.4	9:129175552-129178261	IER5L	immediate early response 5 like	protein coding	811	70	0.885311
ENST00000355354.13	3:108043091-108091862	CD47	CD47 molecule	protein coding	356	44	0.88529
ENST00000249883.10	3:134355347-134375479	AMOTL2	angiomotin like 2	protein coding	3034	38	0.885206
ENST00000216080.5	22:50502949-50507702	LMF2	lipase maturation factor 2	protein coding	2290	33	0.885179
ENST00000473155.2	10:72273919-72276036	DDIT4	DNA damage inducible transcript 4	retained intron	1042	54	0.885143
ENST00000650760.1	8:143723933-143738234	FAM83H	family with sequence similarity 83 member H	protein coding	5874	32	0.885033
ENST00000469404.1	3:136862208-136951606	NCK1	NCK adaptor protein 1	protein coding	1088	44	0.884957
ENST00000679755.1	10:89283694-89309271	IFIT2	interferon induced protein with tetratricopeptide repeats 2	protein coding	1634	79	0.88489
ENST00000260130.9	8:58552924-58582859	SDCBP	syndecan binding protein	protein coding	1190	34	0.884562
ENST00000300086.5	16:75647773-75761872	TERF2IP	TERF2 interacting protein	protein coding	1404	38	0.884528
ENST00000568588.5	15:66498015-66524532	RPL4	ribosomal protein L4	protein coding	1823	186	0.884489
ENST00000249887.3	3:132597270-132618967	ACKR4	atypical chemokine receptor 4	protein coding	1124	40	0.884449
ENST00000498926.7	12:132710819-132722734	PGAM5	PGAM family member 5, mitochondrial serine/threonine protein phosphatase	protein coding	1021	32	0.884209
ENST00000467148.2	20:63558086-63574239	HELZ2	helicase with zinc finger 2	protein coding	5997	36	0.884175
ENST00000295470.10	4:82422565-82430462	HNRNPDL	heterogeneous nuclear ribonucleoprotein D like	protein coding	1561	32	0.884071
ENST00000305596.8	16:30350773-30355308	CD2BP2	CD2 cytoplasmic tail binding protein 2	protein coding	603	34	0.884036
ENST00000561277.5	15:77041404-77083984	TSPAN3	tetraspanin 3	protein coding	936	32	0.8839
ENST00000270460.11	19:55675226-55709858	EPN1	epsin 1	protein coding	520	49	0.883878
ENST00000379958.3	7:93099513-93118023	SAMD9	sterile alpha motif domain containing 9	protein coding	4801	81	0.883492
ENST00000312419.8	11:67350772-67356972	POLD4	DNA polymerase delta 4, accessory subunit	protein coding	597	31	0.883467
ENST00000320767.4	3:160677160-160678448	ARL14	ADP ribosylation factor like GTPase 14	protein coding	636	43	0.883251
ENST00000315436.8	12:118032687-118062430	WSB2	WD repeat and SOCS box containing 2	protein coding	1874	55	0.883219
ENST00000357847.9	6:143060496-143341058	AIG1	androgen induced 1	protein coding	884	32	0.883162
ENST00000375712.4	20:32277651-32335011	KIF3B	kinesin family member 3B	protein coding	5755	31	0.883097
ENST00000679897.1	10:89327307-89377473	IFIT3	interferon induced protein with tetratricopeptide repeats 3	protein coding	1702	31	0.882525
ENST00000620985.4	7:93099513-93118023	SAMD9	sterile alpha motif domain containing 9	protein coding	5870	147	0.882432
ENST00000382199.7	3:185643130-185825042	IGF2BP2	insulin like growth factor 2 mRNA binding protein 2	protein coding	3571	45	0.882341
ENST00000397967.5	14:20801228-20802855	RNASE1	ribonuclease A family member 1, pancreatic	protein coding	405	34	0.882287
ENST00000672405.1	CHR_HG2111_PATCH:18397186-18411051	LDHA	lactate dehydrogenase A	protein coding	487	131	0.882218
ENST00000278422.9	11:57712593-57740973	TMX2	thioredoxin related transmembrane protein 2	protein coding	1349	48	0.881836
ENST00000528653.2	11:7970251-8001862	EIF3F	eukaryotic translation initiation factor 3 subunit F	retained intron	1590	34	0.881468
ENST00000261942.7	5:176447628-176510074	FAF2	Fas associated factor family member 2	protein coding	4137	63	0.881436
ENST00000528157.7	3:51385291-51389397	MANF	mesencephalic astrocyte derived neurotrophic factor	protein coding	590	123	0.880908
ENST00000001008.6	12:2794970-2805423	FKBP4	FKBP prolyl isomerase 4	protein coding	1211	110	0.880857
ENST00000336032.4	6:89080751-89085160	PNRC1	proline rich nuclear receptor coactivator 1	protein coding	1123	51	0.88075
ENST00000434724.7	16:11868128-11916082	GSPT1	G1 to S phase transition 1	protein coding	2392	72	0.880583
ENST00000254799.11	4:70815783-70839897	GRSF1	G-rich RNA sequence binding factor 1	protein coding	1473	43	0.880529
ENST00000680779.1	10:89327307-89377473	IFIT3	interferon induced protein with tetratricopeptide repeats 3	protein coding	2051	34	0.880496
ENST00000682554.1	4:87975667-87983532	SPP1	secreted phosphoprotein 1	retained intron	2101	38	0.880327
ENST00000320767.4	3:160677160-160678448	ARL14	ADP ribosylation factor like GTPase 14	protein coding	1052	42	0.880244
ENST00000436587.7	7:7156934-7248616	C1GALT1	core 1 synthase, glycoprotein-N-acetylgalactosamine 3-beta-galactosyltransferase 1	protein coding	1532	32	0.880185
ENST00000672860.3	6:43770184-43786487	VEGFA	vascular endothelial growth factor A	protein coding	2432	48	0.880042
ENST00000370626.4	10:97677424-97687241	AVPI1	arginine vasopressin induced 1	protein coding	1002	32	0.879689
ENST00000624234.3	22:37848868-37889407	EIF3L	eukaryotic translation initiation factor 3 subunit L	protein coding	1311	30	0.879612
ENST00000378450.6	6:24171755-24358059	DCDC2	doublecortin domain containing 2	protein coding	805	35	0.879464
ENST00000452357.7	12:112905856-112933219	OAS1	2'-5'-oligoadenylate synthetase 1	protein coding	2414	70	0.879388
ENST00000296417.6	4:99948086-99950355	H2AZ1	H2A.Z variant histone 1	protein coding	309	55	0.879221
ENST00000615541.3	16:30740642-30745196	TMEM265	transmembrane protein 265	protein coding	572	36	0.87915
ENST00000370626.4	10:97677424-97687241	AVPI1	arginine vasopressin induced 1	protein coding	1139	33	0.879001
ENST00000425042.7	17:74950742-74973166	HID1	HID1 domain containing	protein coding	2637	35	0.878829
ENST00000359470.6	1:207018522-207032756	C1orf116	chromosome 1 open reading frame 116	protein coding	5182	35	0.878766
ENST00000457408.7	7:44577894-44582287	TMED4	transmembrane p24 trafficking protein 4	protein coding	879	46	0.878764
ENST00000392509.6	12:120469850-120498493	DYNLL1	dynein light chain LC8-type 1	protein coding	578	38	0.878727
ENST00000301761.7	11:61430042-61446733	SDHAF2	succinate dehydrogenase complex assembly factor 2	protein coding	677	36	0.8787
ENST00000504110.2	4:119296419-119304445	C4orf3	chromosome 4 open reading frame 3	protein coding	397	30	0.878661
ENST00000339364.10	10:96593315-96720514	PIK3AP1	phosphoinositide-3-kinase adaptor protein 1	protein coding	2569	56	0.878654
ENST00000357997.10	12:132725503-132761832	ANKLE2	ankyrin repeat and LEM domain containing 2	protein coding	2044	31	0.878645
ENST00000337231.5	17:74987632-75005800	CDR2L	cerebellar degeneration related protein 2 like	protein coding	2965	37	0.878608
ENST00000202017.6	20:31944337-31952046	PDRG1	p53 and DNA damage regulated 1	protein coding	1268	39	0.878572
ENST00000249883.10	3:134355347-134375479	AMOTL2	angiomotin like 2	protein coding	2623	35	0.878556
ENST00000399932.8	16:234521-272183	FAM234A	family with sequence similarity 234 member A	protein coding	2637	36	0.878551
ENST00000225525.4	17:3662895-3668679	TAX1BP3	Tax1 binding protein 3	protein coding	889	51	0.878447
ENST00000261721.9	15:83016423-83067252	BTBD1	BTB domain containing 1	protein coding	1761	33	0.878421
ENST00000341744.8	20:57648392-57711536	PMEPA1	prostate transmembrane protein, androgen induced 1	protein coding	945	314	0.878378
ENST00000465804.5	3:149517235-149736714	WWTR1	WW domain containing transcription regulator 1	protein coding	3450	37	0.878203
ENST00000266643.6	12:57755103-57760411	MARCHF9	membrane associated ring-CH-type finger 9	protein coding	1468	30	0.878161
ENST00000232458.9	3:172750682-172821474	ECT2	epithelial cell transforming 2	protein coding	3667	43	0.878017
ENST00000587807.5	18:56597209-56651600	TXNL1	thioredoxin like 1	nonsense mediated decay	1619	33	0.877996
ENST00000550413.2	12:47075707-47079959	AMIGO2	adhesion molecule with Ig like domain 2	protein coding	1926	37	0.877968
ENST00000681045.1	9:125234853-125241382	HSPA5	heat shock protein family A (Hsp70) member 5	retained intron	3248	37	0.877836
ENST00000398733.8	5:139526431-139628434	UBE2D2	ubiquitin conjugating enzyme E2 D2	protein coding	976	98	0.877731
ENST00000680779.1	10:89327307-89377473	IFIT3	interferon induced protein with tetratricopeptide repeats 3	protein coding	2264	36	0.877541
ENST00000495461.6	3:53884417-53891885	SELENOK	selenoprotein K	protein coding	473	130	0.877501
ENST00000264993.8	3:133573686-133590261	CDV3	CDV3 homolog	protein coding	1721	32	0.877371
ENST00000370339.8	20:63195429-63216139	YTHDF1	YTH N6-methyladenosine RNA binding protein 1	protein coding	1954	48	0.877291
ENST00000618908.4	4:17577198-17607972	LAP3	leucine aminopeptidase 3	protein coding	1771	52	0.876983
ENST00000266025.4	3:50354750-50359521	TMEM115	transmembrane protein 115	protein coding	1843	35	0.876643
ENST00000638108.1	10:89283694-89309271	IFIT2	interferon induced protein with tetratricopeptide repeats 2	protein coding	2001	40	0.876614
ENST00000255641.13	19:1941172-1981338	CSNK1G2	casein kinase 1 gamma 2	protein coding	2508	35	0.876601
ENST00000677802.1	11:88265069-88359684	CTSC	cathepsin C	nonsense mediated decay	1287	60	0.87659
ENST00000301458.10	19:8302127-8308358	CD320	CD320 molecule	protein coding	1202	49	0.876551
ENST00000487519.6	10:58385345-58399220	TFAM	transcription factor A, mitochondrial	protein coding	1157	46	0.876299
ENST00000383560.4	CHR_HSCHR6_MHC_QBL_CTG1:30732716-30734071	IER3	immediate early response 3	protein coding	617	56	0.876247
ENST00000361871.8	16:1938229-1943199	MSRB1	methionine sulfoxide reductase B1	protein coding	1141	33	0.876056
ENST00000389614.6	14:64939152-64942746	GPX2	glutathione peroxidase 2	protein coding	680	40	0.875992
ENST00000303577.7	2:70087477-70089203	PCBP1	poly(rC) binding protein 1	protein coding	945	285	0.875888
ENST00000366690.5	1:229271062-229305894	RAB4A	RAB4A, member RAS oncogene family	protein coding	1077	36	0.875753
ENST00000378454.8	6:24171755-24358059	DCDC2	doublecortin domain containing 2	protein coding	2122	42	0.875695
ENST00000313368.8	5:141259884-141320784	TAF7	TATA-box binding protein associated factor 7	protein coding	862	36	0.875514
ENST00000275767.3	7:135148072-135166215	TMEM140	transmembrane protein 140	protein coding	1549	37	0.875376
ENST00000392290.6	2:199955317-200008540	MAIP1	matrix AAA peptidase interacting protein 1	protein coding	1119	44	0.875374
ENST00000445593.6	8:97775057-97853013	LAPTM4B	lysosomal protein transmembrane 4 beta	protein coding	2545	33	0.875326
ENST00000314852.2	15:75639085-75648706	IMP3	IMP U3 small nucleolar ribonucleoprotein 3	protein coding	1411	30	0.875265
ENST00000273968.5	4:88520998-88523776	PYURF	PIGY upstream open reading frame	protein coding	700	31	0.875097
ENST00000405240.5	2:54972187-55112621	RTN4	reticulon 4	protein coding	3820	41	0.874854
ENST00000456790.2	20:35201745-35278131	MMP24OS	MMP24 opposite strand	protein coding	1010	54	0.8748
ENST00000521591.6	5:151029945-151093577	TNIP1	TNFAIP3 interacting protein 1	protein coding	2760	59	0.8747
ENST00000304858.7	5:133052013-133106449	HSPA4	heat shock protein family A (Hsp70) member 4	protein coding	2751	103	0.874576
ENST00000225972.8	17:50375059-50397523	LRRC59	leucine rich repeat containing 59	protein coding	134	74	0.874519
ENST00000474629.7	3:122680839-122730840	PARP14	poly(ADP-ribose) polymerase family member 14	protein coding	6687	30	0.874411
ENST00000392446.10	17:78991716-79009867	CANT1	calcium activated nucleotidase 1	protein coding	1643	35	0.87435
ENST00000271688.10	1:150960583-150975003	CERS2	ceramide synthase 2	protein coding	1565	50	0.874328
ENST00000367875.1	1:166839447-166856359	POGK	pogo transposable element derived with KRAB domain	protein coding	6043	30	0.874283
ENST00000314392.13	9:127935099-127937854	DPM2	dolichyl-phosphate mannosyltransferase subunit 2, regulatory	protein coding	767	31	0.87417
ENST00000679655.1	12:121017763-121039242	OASL	2'-5'-oligoadenylate synthetase like	protein coding	1599	113	0.874141
ENST00000649979.2	2:162267074-162318684	IFIH1	interferon induced with helicase C domain 1	protein coding	475	44	0.87403
ENST00000394128.7	17:40019097-40061215	MED24	mediator complex subunit 24	protein coding	3357	76	0.874001
ENST00000319264.4	9:12775020-12823060	LURAP1L	leucine rich adaptor protein 1 like	protein coding	1295	37	0.873871
ENST00000586720.5	17:78971238-78979947	LGALS3BP	galectin 3 binding protein	nonsense mediated decay	1074	32	0.873814
ENST00000372422.7	6:43511832-43516985	YIPF3	Yip1 domain family member 3	protein coding	1350	65	0.873683
ENST00000278407.9	11:57597387-57619171	SERPING1	serpin family G member 1	protein coding	1643	34	0.873444
ENST00000420864.5	2:176269395-176338025	MTX2	metaxin 2	nonsense mediated decay	1132	42	0.873282
ENST00000268182.10	15:90388242-90502239	IQGAP1	IQ motif containing GTPase activating protein 1	protein coding	7135	35	0.873226
ENST00000243253.8	3:128051641-128071683	SEC61A1	SEC61 translocon subunit alpha 1	protein coding	1561	115	0.873173
ENST00000372813.4	20:44942130-44960397	TOMM34	translocase of outer mitochondrial membrane 34	protein coding	1619	69	0.873042
ENST00000682323.1	3:122527924-122564577	PARP9	poly(ADP-ribose) polymerase family member 9	protein coding	2740	70	0.873005
ENST00000274376.11	5:87267883-87391931	RASA1	RAS p21 protein activator 1	protein coding	3506	32	0.872954
ENST00000313334.13	1:52056199-52090716	BTF3L4	basic transcription factor 3 like 4	protein coding	603	70	0.872756
ENST00000360565.8	19:49642209-49658642	SCAF1	SR-related CTD associated factor 1	protein coding	2924	40	0.872573
ENST00000279488.8	12:89347235-89352501	DUSP6	dual specificity phosphatase 6	protein coding	1487	33	0.872539
ENST00000379224.10	15:88635670-88656483	ISG20	interferon stimulated exonuclease gene 20	protein coding	330	105	0.872514
ENST00000216554.8	14:103333544-103345025	EIF5	eukaryotic translation initiation factor 5	protein coding	3090	47	0.872428
ENST00000392583.7	12:112978395-113011723	OAS2	2'-5'-oligoadenylate synthetase 2	protein coding	2202	82	0.872379
ENST00000265097.9	5:175917873-176034680	THOC3	THO complex 3	protein coding	1375	32	0.872364
ENST00000332118.11	11:126262938-126269144	SRPRA	SRP receptor subunit alpha	protein coding	2278	35	0.872358
ENST00000355451.8	7:44379119-44490658	NUDCD3	NudC domain containing 3	protein coding	2273	31	0.872248
ENST00000478753.5	16:30443631-30445874	SEPHS2	selenophosphate synthetase 2	protein coding	2041	95	0.872107
ENST00000647444.2	1:31906421-31944856	PTP4A2	protein tyrosine phosphatase 4A2	protein coding	1526	100	0.872044
ENST00000216797.10	14:35401513-35404749	NFKBIA	NFKB inhibitor alpha	protein coding	1239	160	0.87181
ENST00000370509.5	1:167529117-167553805	CREG1	cellular repressor of E1A stimulated genes 1	protein coding	1855	53	0.871752
ENST00000295688.8	1:156308968-156367873	CCT3	chaperonin containing TCP1 subunit 3	protein coding	1202	217	0.871702
ENST00000376911.1	9:73151865-73170393	ANXA1	annexin A1	protein coding	1753	100	0.871596
ENST00000420115.6	3:133573686-133590261	CDV3	CDV3 homolog	protein coding	1443	34	0.871515
ENST00000252015.3	20:35002404-35092807	TRPC4AP	transient receptor potential cation channel subfamily C member 4 associated protein	protein coding	2404	30	0.871413
ENST00000481752.6	3:136862208-136951606	NCK1	NCK adaptor protein 1	protein coding	1317	49	0.871311
ENST00000230895.11	5:10679230-10761234	DAP	death associated protein	protein coding	1926	117	0.87125
ENST00000391932.7	19:45687460-45692569	SNRPD2	small nuclear ribonucleoprotein D2 polypeptide	protein coding	391	102	0.871095
ENST00000647178.2	CHR_HG76_PATCH:8113504-8150080	FDFT1	farnesyl-diphosphate farnesyltransferase 1	protein coding	1332	47	0.870915
ENST00000373178.5	1:36088892-36093932	ADPRS	ADP-ribosylserine hydrolase	protein coding	1221	47	0.870827
ENST00000357503.3	9:137277726-137282641	TOR4A	torsin family 4 member A	protein coding	3206	40	0.870733
ENST00000014914.6	12:12891559-12917937	GPRC5A	G protein-coupled receptor class C group 5 member A	protein coding	4359	42	0.87066
ENST00000270357.10	2:240565804-240581372	RNPEPL1	arginyl aminopeptidase like 1	protein coding	3063	32	0.870603
ENST00000344013.10	19:35115823-35124324	FXYD3	FXYD domain containing ion transport regulator 3	protein coding	646	37	0.87057
ENST00000375533.6	10:28677510-28682932	BAMBI	BMP and activin membrane bound inhibitor	protein coding	1220	68	0.870569
ENST00000356509.7	6:24774931-24786099	GMNN	geminin DNA replication inhibitor	protein coding	854	38	0.870514
ENST00000256722.10	2:6840570-6866635	CMPK2	cytidine/uridine monophosphate kinase 2	protein coding	2109	177	0.870513
ENST00000254436.8	11:4384897-4393702	TRIM21	tripartite motif containing 21	protein coding	1183	46	0.870452
ENST00000442998.6	6:33572547-33580293	BAK1	BCL2 antagonist/killer 1	protein coding	1583	44	0.870002
ENST00000369026.3	1:150560895-150579738	MCL1	MCL1 apoptosis regulator, BCL2 family member	protein coding	1048	42	0.86994
ENST00000370626.4	10:97677424-97687241	AVPI1	arginine vasopressin induced 1	protein coding	1077	33	0.869878
ENST00000304271.11	11:68261338-68272001	C11orf24	chromosome 11 open reading frame 24	protein coding	1724	35	0.869774
ENST00000290158.9	17:47649476-47685505	KPNB1	karyopherin subunit beta 1	protein coding	710	57	0.869725
ENST00000373709.8	1:31409565-31434680	SERINC2	serine incorporator 2	protein coding	1481	42	0.869609
ENST00000511348.1	4:99948086-99950355	H2AZ1	H2A.Z variant histone 1	retained intron	1497	168	0.869584
ENST00000378450.6	6:24171755-24358059	DCDC2	doublecortin domain containing 2	protein coding	691	32	0.869549
ENST00000343043.7	1:155687960-155739010	DAP3	death associated protein 3	protein coding	1485	34	0.869483
ENST00000340573.8	11:57551656-57568284	UBE2L6	ubiquitin conjugating enzyme E2 L6	protein coding	1056	145	0.869354
ENST00000415649.4	CHR_HSCHR6_MHC_COX_CTG1:30479321-30484059	HLA-E	major histocompatibility complex, class I, E	protein coding	2063	48	0.86925
ENST00000449876.1	CHR_HSCHR6_MHC_COX_CTG1:31802834-31805316	HSPA1A	heat shock protein family A (Hsp70) member 1A	protein coding	1769	80	0.868988
ENST00000303596.3	16:67842320-67844195	THAP11	THAP domain containing 11	protein coding	1754	49	0.868986
ENST00000456692.6	5:87267883-87391931	RASA1	RAS p21 protein activator 1	protein coding	2521	31	0.868966
ENST00000398598.8	21:41420020-41470071	MX1	MX dynamin like GTPase 1	protein coding	2418	47	0.868832
ENST00000619060.1	12:76025447-76031776	PHLDA1	pleckstrin homology like domain family A member 1	protein coding	1456	76	0.86875
ENST00000355527.8	11:71428193-71452868	DHCR7	7-dehydrocholesterol reductase	protein coding	2409	32	0.868741
ENST00000638108.1	10:89283694-89309271	IFIT2	interferon induced protein with tetratricopeptide repeats 2	protein coding	2373	35	0.868461
ENST00000290291.10	20:62804835-62814000	OGFR	opioid growth factor receptor	protein coding	1969	81	0.868295
ENST00000537871.1	11:63536808-63546462	PLAAT4	phospholipase A and acyltransferase 4	processed transcript	614	73	0.868278
ENST00000344795.8	20:36605779-36612557	RAB5IF	RAB5 interacting factor	protein coding	43	85	0.86808
ENST00000352203.8	19:46838136-46850846	AP2S1	adaptor related protein complex 2 subunit sigma 1	protein coding	521	38	0.868079
ENST00000295958.10	4:39546336-39638902	SMIM14	small integral membrane protein 14	protein coding	548	35	0.868076
ENST00000222673.6	7:44606572-44709066	OGDH	oxoglutarate dehydrogenase	protein coding	2002	31	0.867819
ENST00000567118.5	15:72199029-72231819	PKM	pyruvate kinase M1/2	nonsense mediated decay	1957	88	0.867632
ENST00000200453.6	19:48872421-48876058	PPP1R15A	protein phosphatase 1 regulatory subunit 15A	protein coding	1328	65	0.867595
ENST00000255262.4	5:152391546-152433368	NMUR2	neuromedin U receptor 2	protein coding	1673	122	0.867509
ENST00000541996.5	1:28736621-28769775	YTHDF2	YTH N6-methyladenosine RNA binding protein 2	protein coding	2359	34	0.867417
ENST00000523505.3	7:106654360-106661158	CCDC71L	coiled-coil domain containing 71 like	protein coding	1339	38	0.867359
ENST00000679583.1	10:89327307-89377473	IFIT3	interferon induced protein with tetratricopeptide repeats 3	protein coding	2413	43	0.866986
ENST00000647800.2	13:48232612-48270357	ITM2B	integral membrane protein 2B	protein coding	265	204	0.866981
ENST00000374943.8	6:32659467-32668383	HLA-DQB1	major histocompatibility complex, class II, DQ beta 1	protein coding	1196	125	0.866825
ENST00000303961.9	19:40798996-40808434	EGLN2	egl-9 family hypoxia inducible factor 2	protein coding	1630	42	0.866772
ENST00000392446.10	17:78991716-79009867	CANT1	calcium activated nucleotidase 1	protein coding	1846	30	0.866643
ENST00000679781.1	10:89327307-89377473	IFIT3	interferon induced protein with tetratricopeptide repeats 3	protein coding	2395	40	0.866595
ENST00000219473.12	16:84699986-84779922	USP10	ubiquitin specific peptidase 10	protein coding	890	37	0.866586
ENST00000361099.8	2:190908460-191020960	STAT1	signal transducer and activator of transcription 1	protein coding	1179	49	0.866563
ENST00000299980.9	16:71729000-71809201	AP1G1	adaptor related protein complex 1 subunit gamma 1	protein coding	5984	34	0.86651
ENST00000612534.4	CHR_HSCHR11_1_CTG8:612805-616257	IRF7	interferon regulatory factor 7	protein coding	1595	87	0.866471
ENST00000679583.1	10:89327307-89377473	IFIT3	interferon induced protein with tetratricopeptide repeats 3	protein coding	1630	30	0.866134
ENST00000253457.8	16:85771758-85799608	EMC8	ER membrane protein complex subunit 8	protein coding	898	56	0.86612
ENST00000356000.7	11:63681446-63759891	RTN3	reticulon 3	protein coding	808	40	0.866082
ENST00000539580.5	12:108562582-108569368	ISCU	iron-sulfur cluster assembly enzyme	nonsense mediated decay	856	35	0.865864
ENST00000399932.8	16:234521-272183	FAM234A	family with sequence similarity 234 member A	protein coding	2003	32	0.865832
ENST00000296677.5	5:76818933-76835315	F2RL1	F2R like trypsin receptor 1	protein coding	369	45	0.865761
ENST00000318443.10	15:73683966-73714514	CD276	CD276 molecule	protein coding	3150	47	0.865644
ENST00000398637.10	12:46183063-46270017	SLC38A1	solute carrier family 38 member 1	protein coding	7986	46	0.865581
ENST00000318238.9	7:93130056-93148385	SAMD9L	sterile alpha motif domain containing 9 like	protein coding	6627	42	0.865546
ENST00000338110.11	16:30053123-30070414	-	novel protein	protein coding	1190	47	0.865528
ENST00000522495.5	8:39902275-39928790	IDO1	indoleamine 2,3-dioxygenase 1	protein coding	1391	58	0.865469
ENST00000372231.7	10:80150889-80205572	ANXA11	annexin A11	protein coding	1939	69	0.865398
ENST00000638108.1	10:89283694-89309271	IFIT2	interferon induced protein with tetratricopeptide repeats 2	protein coding	2290	42	0.86536
ENST00000395145.3	7:73768997-73770270	CLDN3	claudin 3	protein coding	376	152	0.865301
ENST00000254351.9	2:20200797-20225433	SDC1	syndecan 1	protein coding	1463	31	0.86525
ENST00000378198.9	6:24649979-24666930	TDP2	tyrosyl-DNA phosphodiesterase 2	protein coding	1518	46	0.865232
ENST00000368954.10	1:150960583-150975003	CERS2	ceramide synthase 2	protein coding	1357	32	0.865147
ENST00000023939.8	20:56468585-56519449	RTF2	replication termination factor 2	protein coding	1428	33	0.865087
ENST00000261819.8	12:121308245-121399896	ANAPC5	anaphase promoting complex subunit 5	protein coding	435	40	0.865054
ENST00000341567.8	7:66921225-66958551	TMEM248	transmembrane protein 248	protein coding	1450	30	0.864869
ENST00000318066.7	12:93405673-93441947	UBE2N	ubiquitin conjugating enzyme E2 N	protein coding	598	44	0.864864
ENST00000681045.1	9:125234853-125241382	HSPA5	heat shock protein family A (Hsp70) member 5	retained intron	3173	35	0.864833
ENST00000252445.7	19:11551147-11559236	ELOF1	elongation factor 1	protein coding	706	30	0.864786
ENST00000296861.2	6:47231532-47309905	TNFRSF21	TNF receptor superfamily member 21	protein coding	875	74	0.86477
ENST00000587718.5	19:36139953-36150353	CAPNS1	calpain small subunit 1	protein coding	1049	95	0.864706
ENST00000606261.1	7:26152198-26187137	NFE2L3	nuclear factor, erythroid 2 like 3	retained intron	1550	36	0.864522
ENST00000339020.8	5:61157704-61162468	SMIM15	small integral membrane protein 15	protein coding	977	69	0.864433
ENST00000320767.4	3:160677160-160678448	ARL14	ADP ribosylation factor like GTPase 14	protein coding	520	38	0.864429
ENST00000234677.7	1:109213918-109238182	SARS1	seryl-tRNA synthetase 1	protein coding	1815	38	0.864422
ENST00000293760.10	6:33771202-33789130	LEMD2	LEM domain nuclear envelope protein 2	protein coding	2063	32	0.864372
ENST00000506437.1	17:50055968-50090481	ITGA3	integrin subunit alpha 3	retained intron	2492	36	0.86407
ENST00000355937.9	20:59033145-59042809	PRELID3B	PRELI domain containing 3B	protein coding	332	72	0.863903
ENST00000353487.7	12:120762510-120904358	SPPL3	signal peptide peptidase like 3	protein coding	2091	54	0.863865
ENST00000262776.8	17:78971238-78979947	LGALS3BP	galectin 3 binding protein	protein coding	884	583	0.86385
ENST00000005260.9	7:98291650-98401090	BAIAP2L1	BAR/IMD domain containing adaptor protein 2 like 1	protein coding	1789	55	0.86373
ENST00000300651.11	17:39404285-39451272	MED1	mediator complex subunit 1	protein coding	6252	37	0.863667
ENST00000354300.5	12:110533245-110583318	PPTC7	protein phosphatase targeting COQ7	protein coding	4728	32	0.863605
ENST00000684293.1	2:172427354-172506459	ITGA6	integrin subunit alpha 6	protein coding	4043	51	0.863551
ENST00000360943.10	17:48908407-48929056	UBE2Z	ubiquitin conjugating enzyme E2 Z	protein coding	1133	30	0.863371
ENST00000323037.5	7:30284597-30367689	ZNRF2	zinc and ring finger 2	protein coding	1640	31	0.863341
ENST00000239938.5	5:138465479-138469303	EGR1	early growth response 1	protein coding	2125	31	0.863274
ENST00000469269.1	20:38127385-38166578	TGM2	transglutaminase 2	retained intron	2537	52	0.863254
ENST00000677661.1	11:88265069-88359684	CTSC	cathepsin C	nonsense mediated decay	1906	72	0.863172
ENST00000307677.5	20:31664452-31723989	BCL2L1	BCL2 like 1	protein coding	2556	40	0.863129
ENST00000647433.1	5:141515016-141619055	DIAPH1	diaphanous related formin 1	protein coding	5322	33	0.863108
ENST00000410080.8	2:152651593-152718012	PRPF40A	pre-mRNA processing factor 40 homolog A	protein coding	3269	30	0.862969
ENST00000249883.10	3:134355347-134375479	AMOTL2	angiomotin like 2	protein coding	2479	34	0.862883
ENST00000533603.5	11:75562056-75572783	SERPINH1	serpin family H member 1	protein coding	1321	38	0.862836
ENST00000342505.5	1:64833229-65067754	JAK1	Janus kinase 1	protein coding	4771	30	0.862729
ENST00000262646.12	8:60516936-60623644	RAB2A	RAB2A, member RAS oncogene family	protein coding	1134	34	0.862724
ENST00000617249.4	2:10783391-10837977	PDIA6	protein disulfide isomerase family A member 6	protein coding	1758	51	0.862532
ENST00000266025.4	3:50354750-50359521	TMEM115	transmembrane protein 115	protein coding	2007	31	0.862493
ENST00000229595.6	6:118894152-118909171	ASF1A	anti-silencing function 1A histone chaperone	protein coding	208	30	0.862462
ENST00000305784.7	2:241675747-241686944	DTYMK	deoxythymidylate kinase	protein coding	146	38	0.862421
ENST00000357085.5	6:25962802-25991231	TRIM38	tripartite motif containing 38	protein coding	1419	37	0.86239
ENST00000425042.7	17:74950742-74973166	HID1	HID1 domain containing	protein coding	3125	42	0.862374
ENST00000478738.5	2:6840570-6866635	CMPK2	cytidine/uridine monophosphate kinase 2	processed transcript	1665	90	0.86209
ENST00000672860.3	6:43770184-43786487	VEGFA	vascular endothelial growth factor A	protein coding	2166	45	0.862077
ENST00000252674.9	19:6210381-6279975	MLLT1	MLLT1 super elongation complex subunit	protein coding	3806	30	0.861996
ENST00000442998.6	6:33572547-33580293	BAK1	BCL2 antagonist/killer 1	protein coding	1646	39	0.861948
ENST00000621943.4	1:43363398-43368074	ELOVL1	ELOVL fatty acid elongase 1	protein coding	1483	36	0.861855
ENST00000594338.1	19:48993562-49015970	RUVBL2	RuvB like AAA ATPase 2	retained intron	1771	33	0.861737
ENST00000472765.6	1:156308968-156367873	CCT3	chaperonin containing TCP1 subunit 3	protein coding	647	36	0.861541
ENST00000519948.4	12:74537835-74545430	ATXN7L3B	ataxin 7 like 3B	protein coding	2666	41	0.861365
ENST00000249887.3	3:132597270-132618967	ACKR4	atypical chemokine receptor 4	protein coding	1197	31	0.861357
ENST00000372715.7	9:128633653-128656847	DYNC2I2	dynein 2 intermediate chain 2	protein coding	1698	31	0.861135
ENST00000319622.10	15:72199029-72231819	PKM	pyruvate kinase M1/2	protein coding	2344	128	0.860762
ENST00000367619.8	1:179293714-179358680	SOAT1	sterol O-acyltransferase 1	protein coding	2002	36	0.860586
ENST00000368608.4	6:116267760-116279930	TSPYL1	TSPY like 1	protein coding	2557	56	0.860516
ENST00000221943.14	19:41431318-41440717	DMAC2	distal membrane arm assembly component 2	protein coding	1138	35	0.86044
ENST00000247470.10	16:31201486-31203450	PYCARD	PYD and CARD domain containing	protein coding	594	63	0.860374
ENST00000532091.1	11:123057489-123063230	HSPA8	heat shock protein family A (Hsp70) member 8	retained intron	2116	131	0.860276
ENST00000381844.8	2:9583967-9630997	YWHAQ	tyrosine 3-monooxygenase/tryptophan 5-monooxygenase activation protein theta	protein coding	2098	66	0.860201
ENST00000565677.5	16:680224-682870	STUB1	STIP1 homology and U-box containing protein 1	protein coding	1296	34	0.860187
ENST00000677681.1	7:74174231-74197122	EIF4H	eukaryotic translation initiation factor 4H	protein coding	2259	44	0.860166
ENST00000397063.8	2:177227595-177392697	NFE2L2	nuclear factor, erythroid 2 like 2	protein coding	1907	34	0.859969
ENST00000200453.6	19:48872421-48876058	PPP1R15A	protein phosphatase 1 regulatory subunit 15A	protein coding	1733	110	0.8599
ENST00000353334.11	5:150401637-150412969	CD74	CD74 molecule	protein coding	1082	319	0.859808
ENST00000299980.9	16:71729000-71809201	AP1G1	adaptor related protein complex 1 subunit gamma 1	protein coding	6269	36	0.859713
ENST00000242784.5	19:12730640-12734684	TRIR	telomerase RNA component interacting RNase	protein coding	651	47	0.859701
ENST00000383198.6	CHR_HSCHR6_MHC_QBL_CTG1:33228522-33243221	TAPBP	TAP binding protein	protein coding	2329	34	0.859639
ENST00000439762.6	CHR_HSCHR6_MHC_DBB_CTG1:31602891-31619942	PRRC2A	proline rich coiled-coil 2A	protein coding	6428	31	0.859624
ENST00000679897.1	10:89327307-89377473	IFIT3	interferon induced protein with tetratricopeptide repeats 3	protein coding	2126	38	0.8595
ENST00000619133.4	6:106969831-106975627	CD24	CD24 molecule	protein coding	954	329	0.85932
ENST00000261819.8	12:121308245-121399896	ANAPC5	anaphase promoting complex subunit 5	protein coding	599	47	0.859203
ENST00000355295.5	9:97412096-97496125	TDRD7	tudor domain containing 7	protein coding	3312	31	0.859012
ENST00000453059.6	CHR_HSCHR6_MHC_MCF_CTG1:32877612-32913027	PSMB9	proteasome 20S subunit beta 9	protein coding	705	225	0.858886
ENST00000252818.5	19:18279694-18281622	JUND	JunD proto-oncogene, AP-1 transcription factor subunit	protein coding	1376	72	0.858872
ENST00000563281.2	3:51391285-51397908	RBM15B	RNA binding motif protein 15B	protein coding	1761	39	0.858856
ENST00000533872.5	16:1962058-1964841	RPS2	ribosomal protein S2	retained intron	857	399	0.858823
ENST00000536769.1	12:124911604-124917368	UBC	ubiquitin C	protein coding	3426	585	0.858776
ENST00000379965.8	11:5689697-5737089	TRIM22	tripartite motif containing 22	protein coding	1149	65	0.858678
ENST00000249883.10	3:134355347-134375479	AMOTL2	angiomotin like 2	protein coding	3789	55	0.858387
ENST00000233143.6	2:84905656-84906671	TMSB10	thymosin beta 10	protein coding	316	954	0.858356
ENST00000680138.1	12:112978395-113011723	OAS2	2'-5'-oligoadenylate synthetase 2	nonsense mediated decay	2069	49	0.858355
ENST00000415289.4	CHR_HSCHR6_MHC_DBB_CTG1:30479706-30484444	HLA-E	major histocompatibility complex, class I, E	protein coding	2094	50	0.858273
ENST00000292431.5	19:13116862-13141147	NACC1	nucleus accumbens associated 1	protein coding	3983	42	0.858254
ENST00000692065.1	1:145921556-145927678	RBM8A	RNA binding motif protein 8A	retained intron	952	87	0.858169
ENST00000335793.4	17:73283624-73312005	CDC42EP4	CDC42 effector protein 4	protein coding	1535	33	0.858149
ENST00000526991.3	18:11851413-11854444	CHMP1B	charged multivesicular body protein 1B	protein coding	469	35	0.858099
ENST00000614294.2	CHR_HSCHR17_7_CTG4:37494470-37518136	DUSP14	dual specificity phosphatase 14	protein coding	995	48	0.858072
ENST00000388712.7	9:86026146-86100173	GOLM1	golgi membrane protein 1	protein coding	1454	36	0.858028
ENST00000285279.10	7:55436056-55572988	VOPP1	VOPP1 WW domain binding protein	protein coding	2078	49	0.857988
ENST00000472077.1	2:27381195-27409591	PPM1G	protein phosphatase, Mg2+/Mn2+ dependent 1G	retained intron	3605	61	0.857962
ENST00000256015.5	12:92140278-92145846	BTG1	BTG anti-proliferation factor 1	protein coding	614	181	0.857856
ENST00000463112.1	1:31576485-31587686	TINAGL1	tubulointerstitial nephritis antigen like 1	processed transcript	2228	33	0.857788
ENST00000405486.5	22:41244779-41286187	RANGAP1	Ran GTPase activating protein 1	protein coding	3204	40	0.857762
ENST00000409988.7	2:200305881-200482264	SPATS2L	spermatogenesis associated serine rich 2 like	protein coding	1462	32	0.857715
ENST00000287263.8	8:37858618-37899497	RAB11FIP1	RAB11 family interacting protein 1	protein coding	5170	59	0.857543
ENST00000456397.7	8:38988808-38996824	TM2D2	TM2 domain containing 2	protein coding	1056	31	0.857503
ENST00000369498.8	X:155025980-155060304	FUNDC2	FUN14 domain containing 2	protein coding	943	38	0.857336
ENST00000616643.3	CHR_HSCHR17_2_CTG2:1247054-1303157	YWHAE	tyrosine 3-monooxygenase/tryptophan 5-monooxygenase activation protein epsilon	protein coding	1158	72	0.857332
ENST00000459831.2	1:89051882-89065360	GBP1	guanylate binding protein 1	retained intron	3363	52	0.857239
ENST00000620239.5	12:121017763-121039242	OASL	2'-5'-oligoadenylate synthetase like	protein coding	1336	31	0.857123
ENST00000333090.5	11:76782251-76798153	TSKU	tsukushi, small leucine rich proteoglycan	protein coding	1183	42	0.857117
ENST00000367600.5	1:180154869-180204030	QSOX1	quiescin sulfhydryl oxidase 1	protein coding	1811	33	0.857017
ENST00000334869.9	14:92703807-92748679	LGMN	legumain	protein coding	154	80	0.856978
ENST00000296861.2	6:47231532-47309905	TNFRSF21	TNF receptor superfamily member 21	protein coding	1396	74	0.856922
ENST00000360541.10	5:138506095-138543236	ETF1	eukaryotic translation termination factor 1	protein coding	1953	37	0.856905
ENST00000261769.10	16:68737292-68835537	CDH1	cadherin 1	protein coding	4072	147	0.856697
ENST00000426263.10	1:42925353-42958893	SLC2A1	solute carrier family 2 member 1	protein coding	2045	63	0.856356
ENST00000306984.8	7:40126027-40134622	MPLKIP	M-phase specific PLK1 interacting protein	protein coding	857	64	0.856295
ENST00000393099.3	16:89560677-89564542	RPL13	ribosomal protein L13	protein coding	1145	31	0.856271
ENST00000564440.5	15:72199029-72231819	PKM	pyruvate kinase M1/2	retained intron	2643	118	0.856271
ENST00000466152.5	20:50934867-50959140	DPM1	dolichyl-phosphate mannosyltransferase subunit 1, catalytic	nonsense mediated decay	325	30	0.856234
ENST00000680898.1	12:112978395-113011723	OAS2	2'-5'-oligoadenylate synthetase 2	retained intron	2313	34	0.856149
ENST00000334869.9	14:92703807-92748679	LGMN	legumain	protein coding	1608	139	0.856011
ENST00000393892.8	17:41966763-41977740	CNP	2',3'-cyclic nucleotide 3' phosphodiesterase	protein coding	407	81	0.855905
ENST00000567229.5	15:66498015-66524532	RPL4	ribosomal protein L4	retained intron	810	308	0.855728
ENST00000382952.8	4:1211445-1249953	CTBP1	C-terminal binding protein 1	protein coding	913	37	0.855443
ENST00000360840.9	1:54184041-54225464	MRPL37	mitochondrial ribosomal protein L37	protein coding	1171	88	0.855325
ENST00000330843.9	8:37858618-37899497	RAB11FIP1	RAB11 family interacting protein 1	protein coding	6679	44	0.855209
ENST00000274376.11	5:87267883-87391931	RASA1	RAS p21 protein activator 1	protein coding	4017	35	0.855204
ENST00000478738.5	2:6840570-6866635	CMPK2	cytidine/uridine monophosphate kinase 2	processed transcript	1433	68	0.855177
ENST00000337147.11	6:158765741-158819368	EZR	ezrin	protein coding	1986	282	0.855165
ENST00000249806.11	15:68206992-68257211	CLN6	CLN6 transmembrane ER protein	protein coding	1886	42	0.855125
ENST00000237623.11	4:87975667-87983532	SPP1	secreted phosphoprotein 1	protein coding	499	34	0.855076
ENST00000619060.1	12:76025447-76031776	PHLDA1	pleckstrin homology like domain family A member 1	protein coding	1470	78	0.855052
ENST00000255174.3	20:44195939-44210771	OSER1	oxidative stress responsive serine rich 1	protein coding	451	54	0.854981
ENST00000003084.11	7:117287120-117715971	CFTR	CF transmembrane conductance regulator	protein coding	5950	43	0.854893
ENST00000483405.5	16:29900375-29919864	ASPHD1	aspartate beta-hydroxylase domain containing 1	protein coding	451	30	0.854887
ENST00000568588.5	15:66498015-66524532	RPL4	ribosomal protein L4	protein coding	943	213	0.854691
ENST00000341567.8	7:66921225-66958551	TMEM248	transmembrane protein 248	protein coding	1229	37	0.854639
ENST00000035307.7	7:151232483-151240979	CHPF2	chondroitin polymerizing factor 2	protein coding	3596	33	0.854554
ENST00000582730.6	17:58000919-58007346	SRSF1	serine and arginine rich splicing factor 1	protein coding	1083	36	0.854458
ENST00000449876.1	CHR_HSCHR6_MHC_COX_CTG1:31802834-31805316	HSPA1A	heat shock protein family A (Hsp70) member 1A	protein coding	1687	72	0.854412
ENST00000652536.2	6:105273218-105454062	PREP	prolyl endopeptidase	protein coding	2694	32	0.854397
ENST00000254066.10	17:40309180-40357643	RARA	retinoic acid receptor alpha	protein coding	571	36	0.854391
ENST00000230461.11	6:75252924-75284948	TMEM30A	transmembrane protein 30A	protein coding	3462	34	0.854339
ENST00000359314.5	6:47477789-47627263	CD2AP	CD2 associated protein	protein coding	2431	41	0.854292
ENST00000332598.7	5:177592203-177597242	TMED9	transmembrane p24 trafficking protein 9	protein coding	767	268	0.854266
ENST00000355897.10	3:170037995-170085392	GPR160	G protein-coupled receptor 160	protein coding	546	50	0.854146
ENST00000470180.2	1:154206696-154220637	C1orf43	chromosome 1 open reading frame 43	nonsense mediated decay	1218	48	0.854066
ENST00000273062.7	2:218398256-218405941	CTDSP1	CTD small phosphatase 1	protein coding	1512	32	0.853997
ENST00000568223.7	16:715118-719655	METRN	meteorin, glial cell differentiation regulator	protein coding	861	36	0.853866
ENST00000354258.5	6:32845209-32853816	TAP1	transporter 1, ATP binding cassette subfamily B member	protein coding	395	44	0.853689
ENST00000371818.9	10:89327307-89377473	IFIT3	interferon induced protein with tetratricopeptide repeats 3	protein coding	2237	31	0.853687
ENST00000436063.7	1:93866284-93879918	DNTTIP2	deoxynucleotidyltransferase terminal interacting protein 2	protein coding	1512	32	0.853664
ENST00000358752.4	11:94543921-94549895	FUT4	fucosyltransferase 4	protein coding	2373	30	0.85364
ENST00000577454.5	17:40121971-40136917	MSL1	MSL complex subunit 1	protein coding	1677	152	0.853535
ENST00000602624.7	1:20651767-20661544	DDOST	dolichyl-diphosphooligosaccharide--protein glycosyltransferase non-catalytic subunit	protein coding	504	63	0.853376
ENST00000440909.5	14:94376747-94390693	SERPINA1	serpin family A member 1	protein coding	1290	49	0.853362
ENST00000262507.11	16:57447425-57461270	COQ9	coenzyme Q9	protein coding	1526	37	0.853355
ENST00000395816.7	20:57648392-57711536	PMEPA1	prostate transmembrane protein, androgen induced 1	protein coding	4387	39	0.853268
ENST00000290949.8	16:67438014-67481181	ATP6V0D1	ATPase H+ transporting V0 subunit d1	protein coding	1459	53	0.853182
ENST00000263102.7	10:59788747-59906556	CCDC6	coiled-coil domain containing 6	protein coding	5297	58	0.853106
ENST00000316660.7	18:59899996-59904305	PMAIP1	phorbol-12-myristate-13-acetate-induced protein 1	protein coding	347	125	0.853062
ENST00000263735.9	2:47345158-47387601	EPCAM	epithelial cell adhesion molecule	protein coding	1184	337	0.852932
ENST00000374568.8	CHR_HSCHR6_MHC_COX_CTG1:33221298-33235989	TAPBP	TAP binding protein	protein coding	2248	32	0.852778
ENST00000680138.1	12:112978395-113011723	OAS2	2'-5'-oligoadenylate synthetase 2	nonsense mediated decay	639	38	0.852628
ENST00000397463.3	2:132643286-132671579	LYPD1	LY6/PLAUR domain containing 1	protein coding	1551	40	0.852619
ENST00000681376.1	10:89327307-89377473	IFIT3	interferon induced protein with tetratricopeptide repeats 3	protein coding	2559	42	0.852516
ENST00000681590.1	12:121017763-121039242	OASL	2'-5'-oligoadenylate synthetase like	nonsense mediated decay	1469	89	0.85229
ENST00000371856.7	20:49113339-49188367	STAU1	staufen double-stranded RNA binding protein 1	protein coding	2399	37	0.852243
ENST00000395068.9	8:143990056-143993415	GRINA	glutamate ionotropic receptor NMDA type subunit associated protein 1	protein coding	1585	72	0.852195
ENST00000272217.7	1:202133404-202144743	ARL8A	ADP ribosylation factor like GTPase 8A	protein coding	1586	31	0.852186
ENST00000539310.5	X:115561174-115650861	PLS3	plastin 3	protein coding	1882	38	0.852015
ENST00000343242.9	7:1530702-1543043	MAFK	MAF bZIP transcription factor K	protein coding	2886	46	0.852012
ENST00000262613.10	17:74748628-74769353	SLC9A3R1	SLC9A3 regulator 1	protein coding	1893	93	0.851491
ENST00000439190.2	CHR_HSCHR6_MHC_COX_CTG1:30733058-30734413	IER3	immediate early response 3	protein coding	923	62	0.851475
ENST00000371222.4	1:58776845-58784048	JUN	Jun proto-oncogene, AP-1 transcription factor subunit	protein coding	1337	45	0.851469
ENST00000221130.11	8:30678066-30727846	GSR	glutathione-disulfide reductase	protein coding	2096	48	0.851217
ENST00000555868.2	14:61277370-61281761	TMEM30B	transmembrane protein 30B	protein coding	2887	36	0.851108
ENST00000647358.2	19:44777869-44800652	CBLC	Cbl proto-oncogene C	protein coding	1187	33	0.850724
ENST00000395878.8	16:23557721-23574389	UBFD1	ubiquitin family domain containing 1	protein coding	3936	31	0.850701
ENST00000560741.5	15:88635670-88656483	ISG20	interferon stimulated exonuclease gene 20	protein coding	761	34	0.850476
ENST00000344102.9	14:100333790-100376805	WARS1	tryptophanyl-tRNA synthetase 1	protein coding	2292	46	0.850429
ENST00000378312.8	11:57712593-57740973	TMX2	thioredoxin related transmembrane protein 2	protein coding	1443	36	0.850404
ENST00000244745.4	6:21593751-21598619	SOX4	SRY-box transcription factor 4	protein coding	4857	106	0.850204
ENST00000357732.8	2:54972187-55112621	RTN4	reticulon 4	protein coding	2350	96	0.850167
ENST00000305386.4	14:49620799-49623481	MGAT2	alpha-1,6-mannosyl-glycoprotein 2-beta-N-acetylglucosaminyltransferase	protein coding	1784	47	0.850151
ENST00000360370.9	3:126006357-126101561	SLC41A3	solute carrier family 41 member 3	protein coding	1939	41	0.850081
ENST00000334047.12	1:94529173-94541759	F3	coagulation factor III, tissue factor	protein coding	1135	125	0.849818
ENST00000374882.8	6:32840717-32844679	PSMB8	proteasome 20S subunit beta 8	protein coding	662	48	0.8498
ENST00000225603.9	17:48070052-48101478	CBX1	chromobox 1	protein coding	1424	50	0.849768
ENST00000656538.1	2:47160084-47176921	CALM2	calmodulin 2	protein coding	289	128	0.849759
ENST00000372171.5	6:43629540-43640941	MAD2L1BP	MAD2L1 binding protein	protein coding	687	49	0.849702
ENST00000370986.9	1:67685201-67688334	GADD45A	growth arrest and DNA damage inducible alpha	protein coding	898	39	0.84937
ENST00000313368.8	5:141259884-141320784	TAF7	TATA-box binding protein associated factor 7	protein coding	1630	64	0.849322
ENST00000325844.9	15:88467453-88480776	MRPS11	mitochondrial ribosomal protein S11	protein coding	502	30	0.849315
ENST00000268802.10	16:69741871-69754926	NOB1	NIN1 (RPN12) binding protein 1 homolog	protein coding	1182	59	0.849083
ENST00000315436.8	12:118032687-118062430	WSB2	WD repeat and SOCS box containing 2	protein coding	167	38	0.849046
ENST00000268099.13	15:74843730-74873365	SCAMP2	secretory carrier membrane protein 2	protein coding	1966	37	0.849036
ENST00000519106.2	8:8701937-8704096	CLDN23	claudin 23	protein coding	1833	37	0.849008
ENST00000414436.2	CHR_HSCHR6_MHC_APD_CTG1:29555714-29560028	UBD	ubiquitin D	protein coding	789	34	0.848953
ENST00000357085.5	6:25962802-25991231	TRIM38	tripartite motif containing 38	protein coding	1172	31	0.848948
ENST00000585919.5	19:10086122-10093252	SHFL	shiftless antiviral inhibitor of ribosomal frameshifting	retained intron	1217	45	0.848778
ENST00000282728.10	10:92689955-92695647	HHEX	hematopoietically expressed homeobox	protein coding	921	84	0.848769
ENST00000587718.5	19:36139953-36150353	CAPNS1	calpain small subunit 1	protein coding	1252	87	0.848764
ENST00000631021.3	CHR_HG2095_PATCH:17409469-17442386	RCC2	regulator of chromosome condensation 2	protein coding	3596	38	0.848611
ENST00000303151.5	7:100706121-100707486	POP7	POP7 homolog, ribonuclease P/MRP subunit	protein coding	236	39	0.848537
ENST00000317479.8	12:132687587-132704985	PXMP2	peroxisomal membrane protein 2	protein coding	768	44	0.84853
ENST00000309137.13	16:57152466-57186116	PSME3IP1	proteasome activator subunit 3 interacting protein 1	protein coding	643	36	0.84833
ENST00000293599.7	12:49961872-49965682	AQP5	aquaporin 5	protein coding	889	53	0.84831
ENST00000452371.6	CHR_HSCHR6_MHC_DBB_CTG1:32799958-32816755	TAP2	transporter 2, ATP binding cassette subfamily B member	protein coding	358	54	0.848222
ENST00000680884.1	17:81843159-81860856	P4HB	prolyl 4-hydroxylase subunit beta	protein coding	2511	30	0.848113
ENST00000326005.10	15:64687573-64703281	OAZ2	ornithine decarboxylase antizyme 2	protein coding	904	53	0.848089
ENST00000457634.6	CHR_HSCHR6_MHC_SSTO_CTG1:32912700-32929495	TAP2	transporter 2, ATP binding cassette subfamily B member	protein coding	881	61	0.847765
ENST00000253083.9	12:122834453-122862961	HIP1R	huntingtin interacting protein 1 related	protein coding	3522	56	0.847664
ENST00000373622.9	20:37178410-37241619	RPN2	ribophorin II	protein coding	679	48	0.847539
ENST00000375980.9	1:15409888-15430339	EFHD2	EF-hand domain family member D2	protein coding	905	34	0.847438
ENST00000266604.7	12:66116555-66130750	LLPH	LLP homolog, long-term synaptic facilitation factor	protein coding	615	72	0.847393
ENST00000246117.9	19:3185563-3209575	NCLN	nicalin	protein coding	3453	31	0.847333
ENST00000415649.4	CHR_HSCHR6_MHC_COX_CTG1:30479321-30484059	HLA-E	major histocompatibility complex, class I, E	protein coding	1764	36	0.847283
ENST00000464132.2	1:150560895-150579738	MCL1	MCL1 apoptosis regulator, BCL2 family member	retained intron	1613	37	0.847221
ENST00000005257.7	7:39623565-39708120	RALA	RAS like proto-oncogene A	protein coding	991	34	0.847144
ENST00000409785.9	2:84971093-85059472	KCMF1	potassium channel modulatory factor 1	protein coding	1493	52	0.84707
ENST00000268383.7	16:22345936-22437165	CDR2	cerebellar degeneration related protein 2	protein coding	1522	36	0.847023
ENST00000398712.7	8:144098633-144108124	SHARPIN	SHANK associated RH domain interactor	protein coding	389	55	0.846984
ENST00000330843.9	8:37858618-37899497	RAB11FIP1	RAB11 family interacting protein 1	protein coding	7316	58	0.84698
ENST00000565898.5	15:73994673-74047827	PML	PML nuclear body scaffold	protein coding	4240	73	0.846936
ENST00000256722.10	2:6840570-6866635	CMPK2	cytidine/uridine monophosphate kinase 2	protein coding	2341	219	0.846604
ENST00000600932.5	19:18899514-18919387	COPE	COPI coat complex subunit epsilon	protein coding	463	31	0.846396
ENST00000260641.10	2:65227788-65271253	ACTR2	actin related protein 2	protein coding	3196	95	0.846352
ENST00000421852.6	3:185476496-185499057	TMEM41A	transmembrane protein 41A	protein coding	2346	48	0.84632
ENST00000579695.5	17:39921041-39927601	ORMDL3	ORMDL sphingolipid biosynthesis regulator 3	protein coding	850	175	0.846277
ENST00000343262.9	16:1962058-1964841	RPS2	ribosomal protein S2	protein coding	685	795	0.846247
ENST00000355338.6	14:100333790-100376805	WARS1	tryptophanyl-tRNA synthetase 1	protein coding	2684	51	0.846222
ENST00000298130.5	14:34432788-34462240	SPTSSA	serine palmitoyltransferase small subunit A	protein coding	332	31	0.846183
ENST00000310137.5	11:66616626-66629934	RBM14	RNA binding motif protein 14	protein coding	2739	31	0.845947
ENST00000265112.8	5:33440696-33468091	TARS1	threonyl-tRNA synthetase 1	protein coding	1357	44	0.845921
ENST00000392290.6	2:199955317-200008540	MAIP1	matrix AAA peptidase interacting protein 1	protein coding	587	37	0.845854
ENST00000331666.11	16:28688558-28735727	EIF3C	eukaryotic translation initiation factor 3 subunit C	protein coding	1293	43	0.845784
ENST00000555997.1	14:68787660-68796253	ZFP36L1	ZFP36 ring finger protein like 1	processed transcript	2927	77	0.845722
ENST00000372257.7	1:44221070-44355260	ERI3	ERI1 exoribonuclease family member 3	protein coding	1635	34	0.845721
ENST00000354185.9	10:68956135-68985068	DDX21	DExD-box helicase 21	protein coding	2324	34	0.845709
ENST00000511319.5	4:99948086-99950355	H2AZ1	H2A.Z variant histone 1	retained intron	942	70	0.845685
ENST00000311212.9	8:101177878-101206193	ZNF706	zinc finger protein 706	protein coding	560	34	0.84568
ENST00000202017.6	20:31944337-31952046	PDRG1	p53 and DNA damage regulated 1	protein coding	544	31	0.845507
ENST00000483930.2	1:150730079-150765957	CTSS	cathepsin S	nonsense mediated decay	773	38	0.845339
ENST00000309007.9	5:177456608-177474401	DBN1	drebrin 1	protein coding	2333	45	0.845125
ENST00000682323.1	3:122527924-122564577	PARP9	poly(ADP-ribose) polymerase family member 9	protein coding	2650	62	0.845028
ENST00000354192.7	21:25880550-26171128	APP	amyloid beta precursor protein	protein coding	2207	36	0.844796
ENST00000306077.5	3:14125015-14143680	TMEM43	transmembrane protein 43	protein coding	2832	48	0.844766
ENST00000393087.9	14:94376747-94390693	SERPINA1	serpin family A member 1	protein coding	917	146	0.844724
ENST00000304916.4	8:126552443-126558478	LRATD2	LRAT domain containing 2	protein coding	4712	109	0.844719
ENST00000361567.2	MT:12337-14148	MT-ND5	mitochondrially encoded NADH:ubiquinone oxidoreductase core subunit 5	protein coding	37	86	0.844687
ENST00000304056.9	7:32868172-32894131	KBTBD2	kelch repeat and BTB domain containing 2	protein coding	2399	36	0.844654
ENST00000651435.1	19:36114289-36125947	TBCB	tubulin folding cofactor B	protein coding	948	56	0.844616
ENST00000285279.10	7:55436056-55572988	VOPP1	VOPP1 WW domain binding protein	protein coding	2224	61	0.844584
ENST00000254950.13	16:69311350-69326939	VPS4A	vacuolar protein sorting 4 homolog A	protein coding	1680	46	0.8445
ENST00000360938.8	21:38805183-38824955	ETS2	ETS proto-oncogene 2, transcription factor	protein coding	1995	31	0.844487
ENST00000272645.9	2:127843553-127858155	POLR2D	RNA polymerase II subunit D	protein coding	1589	31	0.844471
ENST00000582730.6	17:58000919-58007346	SRSF1	serine and arginine rich splicing factor 1	protein coding	1947	41	0.844471
ENST00000320743.8	12:58872149-58920504	LRIG3	leucine rich repeats and immunoglobulin like domains 3	protein coding	3576	53	0.844265
ENST00000373477.9	1:32775237-32818031	YARS1	tyrosyl-tRNA synthetase 1	protein coding	387	30	0.844248
ENST00000373337.3	1:34981535-34985353	TMEM35B	transmembrane protein 35B	protein coding	626	42	0.84418
ENST00000252809.3	19:18374731-18389176	GDF15	growth differentiation factor 15	protein coding	918	100	0.843973
ENST00000347215.8	20:57648392-57711536	PMEPA1	prostate transmembrane protein, androgen induced 1	protein coding	4228	44	0.843856
ENST00000268059.10	15:73994673-74047827	PML	PML nuclear body scaffold	protein coding	2422	33	0.843846
ENST00000296677.5	5:76818933-76835315	F2RL1	F2R like trypsin receptor 1	protein coding	2440	164	0.843757
ENST00000394391.9	16:57428187-57447420	CIAPIN1	cytokine induced apoptosis inhibitor 1	protein coding	1516	42	0.843661
ENST00000373178.5	1:36088892-36093932	ADPRS	ADP-ribosylserine hydrolase	protein coding	1332	44	0.843631
ENST00000404909.5	2:54972187-55112621	RTN4	reticulon 4	protein coding	3861	34	0.843593
ENST00000432648.8	1:38991276-39006059	AKIRIN1	akirin 1	protein coding	844	45	0.843538
ENST00000330843.9	8:37858618-37899497	RAB11FIP1	RAB11 family interacting protein 1	protein coding	5317	32	0.843408
ENST00000223500.9	9:33264879-33282070	CHMP5	charged multivesicular body protein 5	protein coding	82	58	0.843223
ENST00000620103.4	1:155185824-155192916	MUC1	mucin 1, cell surface associated	protein coding	766	61	0.843215
ENST00000323249.8	5:177446445-177456286	PRR7	proline rich 7, synaptic	protein coding	1342	62	0.843058
ENST00000260130.9	8:58552924-58582859	SDCBP	syndecan binding protein	protein coding	1068	31	0.842867
ENST00000378312.8	11:57712593-57740973	TMX2	thioredoxin related transmembrane protein 2	protein coding	1225	40	0.842547
ENST00000394166.8	15:96325938-96340263	NR2F2	nuclear receptor subfamily 2 group F member 2	protein coding	3762	81	0.842539
ENST00000258739.9	7:6445953-6484190	KDELR2	KDEL endoplasmic reticulum protein retention receptor 2	protein coding	778	235	0.842502
ENST00000396105.6	20:49237946-49278426	ZNFX1	zinc finger NFX1-type containing 1	protein coding	6593	61	0.842288
ENST00000477522.6	3:122527924-122564577	PARP9	poly(ADP-ribose) polymerase family member 9	protein coding	2733	76	0.842263
ENST00000053468.4	6:42206807-42217861	MRPS10	mitochondrial ribosomal protein S10	protein coding	1201	33	0.842247
ENST00000393784.8	5:172834251-172952792	ERGIC1	endoplasmic reticulum-golgi intermediate compartment 1	protein coding	1720	36	0.842177
ENST00000464132.2	1:150560895-150579738	MCL1	MCL1 apoptosis regulator, BCL2 family member	retained intron	1648	37	0.842106
ENST00000429772.7	12:47963569-47968878	TMEM106C	transmembrane protein 106C	protein coding	1304	44	0.842102
ENST00000267202.7	12:122865330-122896127	VPS37B	VPS37B subunit of ESCRT-I	protein coding	2239	83	0.842048
ENST00000650182.1	4:3503612-3532446	LRPAP1	LDL receptor related protein associated protein 1	protein coding	1078	38	0.842045
ENST00000505306.5	17:50055968-50090481	ITGA3	integrin subunit alpha 3	retained intron	4922	138	0.842042
ENST00000035307.7	7:151232483-151240979	CHPF2	chondroitin polymerizing factor 2	protein coding	3724	32	0.842
ENST00000676514.1	2:231453531-231483641	NCL	nucleolin	retained intron	2882	31	0.841996
ENST00000521591.6	5:151029945-151093577	TNIP1	TNFAIP3 interacting protein 1	protein coding	2321	42	0.841965
ENST00000259339.7	9:129803157-129811281	TOR1B	torsin family 1 member B	protein coding	1693	41	0.841922
ENST00000370461.5	20:62804835-62814000	OGFR	opioid growth factor receptor	protein coding	4065	55	0.841888
ENST00000371477.4	6:44387706-44450425	CDC5L	cell division cycle 5 like	protein coding	2709	39	0.841823
ENST00000408965.4	8:47736913-47738164	CEBPD	CCAAT enhancer binding protein delta	protein coding	844	59	0.841571
ENST00000264144.5	1:183186238-183245127	LAMC2	laminin subunit gamma 2	protein coding	3604	158	0.841543
ENST00000258412.8	2:218274197-218292586	TMBIM1	transmembrane BAX inhibitor motif containing 1	protein coding	1081	114	0.841452
ENST00000381334.10	4:55395957-55453397	TMEM165	transmembrane protein 165	protein coding	570	38	0.84142
ENST00000465804.5	3:149517235-149736714	WWTR1	WW domain containing transcription regulator 1	protein coding	3225	33	0.841281
ENST00000369026.3	1:150560895-150579738	MCL1	MCL1 apoptosis regulator, BCL2 family member	protein coding	3183	39	0.84112
ENST00000340958.4	7:73799542-73832690	CLDN4	claudin 4	protein coding	1487	299	0.841094
ENST00000643777.4	16:30064164-30070457	ALDOA	aldolase, fructose-bisphosphate A	protein coding	401	115	0.840987
ENST00000361565.9	1:201829149-201884291	IPO9	importin 9	protein coding	3375	39	0.840832
ENST00000535923.6	12:6965327-6970780	PHB2	prohibitin 2	protein coding	1176	37	0.840803
ENST00000620552.4	1:1020120-1056118	AGRN	agrin	protein coding	6404	39	0.840635
ENST00000471652.1	7:139043515-139132122	ZC3HAV1	zinc finger CCCH-type containing, antiviral 1	protein coding	1643	35	0.840593
ENST00000455842.2	CHR_HSCHR6_MHC_APD_CTG1:32861254-32878050	TAP2	transporter 2, ATP binding cassette subfamily B member	protein coding	358	38	0.840576
ENST00000588454.6	19:12938578-12944489	CALR	calreticulin	protein coding	1174	248	0.84038
ENST00000372171.5	6:43629540-43640941	MAD2L1BP	MAD2L1 binding protein	protein coding	261	43	0.840351
ENST00000253237.10	19:48445841-48457022	GRWD1	glutamate rich WD repeat containing 1	protein coding	1186	40	0.840164
ENST00000610533.6	7:44114680-44124358	POLD2	DNA polymerase delta 2, accessory subunit	protein coding	346	33	0.840049
ENST00000580018.4	10:45972489-46003742	TIMM23	translocase of inner mitochondrial membrane 23	protein coding	793	81	0.839982
ENST00000264255.8	2:99318982-99340702	TXNDC9	thioredoxin domain containing 9	protein coding	1427	36	0.839965
ENST00000288235.9	15:59132434-59372871	MYO1E	myosin IE	protein coding	3709	46	0.839871
ENST00000239938.5	5:138465479-138469303	EGR1	early growth response 1	protein coding	2177	33	0.839868
ENST00000430065.1	CHR_HSCHR6_MHC_APD_CTG1:31882493-31884975	HSPA1A	heat shock protein family A (Hsp70) member 1A	protein coding	2261	359	0.839799
ENST00000428771.6	1:998962-1000172	HES4	hes family bHLH transcription factor 4	protein coding	959	45	0.839778
ENST00000304056.9	7:32868172-32894131	KBTBD2	kelch repeat and BTB domain containing 2	protein coding	3392	41	0.839683
ENST00000249042.8	22:37010859-37020183	TST	thiosulfate sulfurtransferase	protein coding	713	58	0.839626
ENST00000524958.6	11:62662817-62665210	C11orf98	chromosome 11 open reading frame 98	protein coding	456	32	0.839566
ENST00000677354.1	12:6965327-6970780	PHB2	prohibitin 2	retained intron	1557	39	0.839544
ENST00000431918.1	7:73799542-73832690	CLDN4	claudin 4	protein coding	3907	31	0.839338
ENST00000221930.6	19:41301587-41353922	TGFB1	transforming growth factor beta 1	protein coding	751	53	0.839188
ENST00000306072.10	15:88635670-88656483	ISG20	interferon stimulated exonuclease gene 20	protein coding	117	100	0.839139
ENST00000380342.4	X:15627318-15675012	CLTRN	collectrin, amino acid transport regulator	protein coding	749	176	0.838978
ENST00000261798.10	5:149492982-149551471	CSNK1A1	casein kinase 1 alpha 1	protein coding	293	36	0.838864
ENST00000309862.10	17:39671122-39696797	PGAP3	post-GPI attachment to proteins phospholipase 3	retained intron	162	60	0.838858
ENST00000249289.5	7:128862856-128865847	ATP6V1F	ATPase H+ transporting V1 subunit F	protein coding	357	47	0.83876
ENST00000435734.6	19:35115823-35124324	FXYD3	FXYD domain containing ion transport regulator 3	protein coding	676	42	0.838711
ENST00000282388.4	2:43222402-43226606	ZFP36L2	ZFP36 ring finger protein like 2	protein coding	3627	157	0.838654
ENST00000259241.7	2:128236716-128318868	HS6ST1	heparan sulfate 6-O-sulfotransferase 1	protein coding	4022	40	0.838625
ENST00000231512.5	5:133955510-133968674	C5orf15	chromosome 5 open reading frame 15	protein coding	439	82	0.838523
ENST00000272227.8	2:10783391-10837977	PDIA6	protein disulfide isomerase family A member 6	protein coding	444	93	0.838423
ENST00000263549.8	7:140023749-140062951	PARP12	poly(ADP-ribose) polymerase family member 12	protein coding	2924	87	0.838299
ENST00000392006.8	19:41262496-41307787	HNRNPUL1	heterogeneous nuclear ribonucleoprotein U like 1	protein coding	2063	39	0.838216
ENST00000421999.8	3:99817837-100181732	CMSS1	cms1 ribosomal small subunit homolog	protein coding	1016	35	0.838193
ENST00000647358.2	19:44777869-44800652	CBLC	Cbl proto-oncogene C	protein coding	1421	32	0.838048
ENST00000252729.7	19:53991637-54012666	CACNG6	calcium voltage-gated channel auxiliary subunit gamma 6	protein coding	296	41	0.837996
ENST00000503467.1	4:17577198-17607972	LAP3	leucine aminopeptidase 3	processed transcript	1375	44	0.837979
ENST00000321331.12	3:42782908-42804490	HIGD1A	HIG1 hypoxia inducible domain family member 1A	protein coding	1137	111	0.837893
ENST00000258105.8	2:74471982-74472687	MRPL53	mitochondrial ribosomal protein L53	protein coding	403	37	0.837891
ENST00000377970.6	8:127735434-127742951	MYC	MYC proto-oncogene, bHLH transcription factor	protein coding	1862	38	0.837847
ENST00000330714.8	21:41361999-41409393	MX2	MX dynamin like GTPase 2	protein coding	2747	60	0.837761
ENST00000354445.2	11:63536808-63546462	PLAAT4	phospholipase A and acyltransferase 4	protein coding	663	67	0.837634
ENST00000651234.1	1:1020120-1056118	AGRN	agrin	protein coding	5886	34	0.837555
ENST00000394128.7	17:40019097-40061215	MED24	mediator complex subunit 24	protein coding	3000	66	0.837366
ENST00000378578.9	X:37836757-37847571	DYNLT3	dynein light chain Tctex-type 3	protein coding	372	31	0.837075
ENST00000337859.11	2:186486253-186509361	ZC3H15	zinc finger CCCH-type containing 15	protein coding	1457	95	0.837006
ENST00000367196.4	11:1752752-1764573	CTSD	cathepsin D	protein coding	2031	57	0.836948
ENST00000421852.6	3:185476496-185499057	TMEM41A	transmembrane protein 41A	protein coding	1624	41	0.836928
ENST00000341753.10	19:58544064-58550722	TRIM28	tripartite motif containing 28	protein coding	1586	38	0.836834
ENST00000300651.11	17:39404285-39451272	MED1	mediator complex subunit 1	protein coding	6051	32	0.836654
ENST00000252809.3	19:18374731-18389176	GDF15	growth differentiation factor 15	protein coding	634	83	0.836582
ENST00000249075.4	22:30240453-30246759	LIF	LIF interleukin 6 family cytokine	protein coding	2985	46	0.836526
ENST00000340958.4	7:73799542-73832690	CLDN4	claudin 4	protein coding	643	225	0.836414
ENST00000455959.7	15:84669538-84716460	SEC11A	SEC11 homolog A, signal peptidase complex subunit	protein coding	963	66	0.836398
ENST00000262776.8	17:78971238-78979947	LGALS3BP	galectin 3 binding protein	protein coding	1510	692	0.836263
ENST00000434651.7	6:32659467-32668383	HLA-DQB1	major histocompatibility complex, class II, DQ beta 1	protein coding	601	64	0.836233
ENST00000229340.10	12:120095099-120117502	RAB35	RAB35, member RAS oncogene family	protein coding	2415	36	0.836145
ENST00000216416.9	14:54423561-54441391	CNIH1	cornichon family AMPA receptor auxiliary protein 1	protein coding	798	71	0.836082
ENST00000310931.10	2:241227264-241317061	HDLBP	high density lipoprotein binding protein	protein coding	4265	34	0.836035
ENST00000679755.1	10:89283694-89309271	IFIT2	interferon induced protein with tetratricopeptide repeats 2	protein coding	536	51	0.836035
ENST00000370461.5	20:62804835-62814000	OGFR	opioid growth factor receptor	protein coding	4005	54	0.835977
ENST00000360541.10	5:138506095-138543236	ETF1	eukaryotic translation termination factor 1	protein coding	2086	36	0.835951
ENST00000005260.9	7:98291650-98401090	BAIAP2L1	BAR/IMD domain containing adaptor protein 2 like 1	protein coding	1779	50	0.835871
ENST00000508682.5	5:181236897-181248096	RACK1	receptor for activated C kinase 1	nonsense mediated decay	1021	449	0.835825
ENST00000323571.9	17:40219304-40284136	WIPF2	WAS/WASL interacting protein family member 2	protein coding	4965	81	0.83578
ENST00000649979.2	2:162267074-162318684	IFIH1	interferon induced with helicase C domain 1	protein coding	522	43	0.835727
ENST00000217971.8	X:119236245-119244466	PGRMC1	progesterone receptor membrane component 1	protein coding	1392	85	0.835696
ENST00000225174.8	10:79347469-79355334	PPIF	peptidylprolyl isomerase F	protein coding	865	61	0.83533
ENST00000264993.8	3:133573686-133590261	CDV3	CDV3 homolog	protein coding	1748	33	0.835327
ENST00000565184.6	15:72199029-72231819	PKM	pyruvate kinase M1/2	protein coding	2133	35	0.835267
ENST00000415861.2	6:109366514-109382467	CD164	CD164 molecule	retained intron	4668	48	0.835216
ENST00000252444.9	19:11089462-11133820	LDLR	low density lipoprotein receptor	protein coding	4893	30	0.835165
ENST00000295317.4	2:101271219-101308701	RNF149	ring finger protein 149	protein coding	1461	115	0.835141
ENST00000243253.8	3:128051641-128071683	SEC61A1	SEC61 translocon subunit alpha 1	protein coding	2117	137	0.83508
ENST00000274849.3	6:26596953-26600739	ABT1	activator of basal transcription 1	protein coding	752	40	0.835053
ENST00000676397.1	7:5526409-5563902	ACTB	actin beta	protein coding	1418	114	0.83499
ENST00000652678.1	11:33703010-33736479	CD59	CD59 molecule (CD59 blood group)	protein coding	1696	32	0.834831
ENST00000394128.7	17:40019097-40061215	MED24	mediator complex subunit 24	protein coding	2126	53	0.83481
ENST00000610402.5	17:35578046-35726413	AP2B1	adaptor related protein complex 2 subunit beta 1	protein coding	4653	39	0.834721
ENST00000246802.10	19:47745546-47757058	NOP53	NOP53 ribosome biogenesis factor	protein coding	571	62	0.834662
ENST00000423485.6	17:40388525-40417896	TOP2A	DNA topoisomerase II alpha	protein coding	4746	241	0.834644
ENST00000336812.5	4:24517441-24584554	DHX15	DEAH-box helicase 15	protein coding	2564	58	0.834622
ENST00000216181.11	22:36281280-36388010	MYH9	myosin heavy chain 9	protein coding	6953	73	0.834484
ENST00000649949.1	3:149964904-150050788	PFN2	profilin 2	protein coding	1981	43	0.834465
ENST00000377575.3	6:26538366-26546933	HMGN4	high mobility group nucleosomal binding domain 4	protein coding	855	48	0.834303
ENST00000651785.1	11:33703010-33736479	CD59	CD59 molecule (CD59 blood group)	protein coding	496	111	0.834282
ENST00000367306.5	1:201483530-201509456	CSRP1	cysteine and glycine rich protein 1	protein coding	1066	32	0.834091
ENST00000455385.7	7:106090505-106112576	SYPL1	synaptophysin like 1	protein coding	617	43	0.83403
ENST00000647897.1	3:9890574-9894349	JAGN1	jagunal homolog 1	protein coding	856	30	0.834007
ENST00000237380.12	4:17614641-17634105	MED28	mediator complex subunit 28	protein coding	622	37	0.833877
ENST00000367142.5	1:205712822-205750182	NUCKS1	nuclear casein kinase and cyclin dependent kinase substrate 1	protein coding	1417	35	0.833698
ENST00000351018.5	11:3826978-3840959	RHOG	ras homolog family member G	protein coding	295	31	0.83364
ENST00000370487.5	20:62796473-62801729	MRGBP	MRG domain binding protein	protein coding	1248	60	0.833596
ENST00000481869.1	1:998962-1000172	HES4	hes family bHLH transcription factor 4	retained intron	961	32	0.833586
ENST00000372950.6	10:73183362-73247255	DNAJC9	DnaJ heat shock protein family (Hsp40) member C9	protein coding	1148	61	0.833414
ENST00000681266.1	21:41420020-41470071	MX1	MX dynamin like GTPase 1	protein coding	2505	58	0.833411
ENST00000681045.1	9:125234853-125241382	HSPA5	heat shock protein family A (Hsp70) member 5	retained intron	3027	33	0.833398
ENST00000610402.5	17:35578046-35726413	AP2B1	adaptor related protein complex 2 subunit beta 1	protein coding	5192	50	0.833388
ENST00000311351.9	8:38163335-38176730	LSM1	LSM1 homolog, mRNA degradation associated	protein coding	866	66	0.833331
ENST00000245816.11	19:6361531-6370242	CLPP	caseinolytic mitochondrial matrix peptidase proteolytic subunit	protein coding	1036	44	0.833305
ENST00000427936.4	CHR_HSCHR6_MHC_SSTO_CTG1:30481701-30486439	HLA-E	major histocompatibility complex, class I, E	protein coding	2063	51	0.833295
ENST00000304056.9	7:32868172-32894131	KBTBD2	kelch repeat and BTB domain containing 2	protein coding	2021	31	0.833222
ENST00000245680.7	2:113705011-113756693	SLC35F5	solute carrier family 35 member F5	protein coding	2102	31	0.833139
ENST00000587251.5	17:78971238-78979947	LGALS3BP	galectin 3 binding protein	nonsense mediated decay	945	41	0.833094
ENST00000648033.1	19:12668071-12681834	-	novel transcript	nonsense mediated decay	4877	51	0.833036
ENST00000499247.3	17:50862223-50867978	TOB1	transducer of ERBB2, 1	protein coding	1321	86	0.832742
ENST00000230340.9	6:41921499-41933046	BYSL	bystin like	protein coding	1527	35	0.832664
ENST00000677123.1	19:11435284-11450968	PRKCSH	protein kinase C substrate 80K-H	protein coding	1991	36	0.832533
ENST00000335895.12	5:73498408-73505667	BTF3	basic transcription factor 3	protein coding	704	99	0.832486
ENST00000217971.8	X:119236245-119244466	PGRMC1	progesterone receptor membrane component 1	protein coding	872	86	0.832169
ENST00000534624.6	11:123057489-123063230	HSPA8	heat shock protein family A (Hsp70) member 8	protein coding	2072	276	0.832139
ENST00000296444.7	3:48467798-48504826	SHISA5	shisa family member 5	protein coding	1475	33	0.832047
ENST00000367283.7	1:202007945-202017183	ELF3	E74 like ETS transcription factor 3	protein coding	1738	83	0.832009
ENST00000422453.7	3:129167827-129183922	CNBP	CCHC-type zinc finger nucleic acid binding protein	protein coding	1632	40	0.831942
ENST00000357085.5	6:25962802-25991231	TRIM38	tripartite motif containing 38	protein coding	1117	30	0.831941
ENST00000272163.9	1:225401502-225428925	LBR	lamin B receptor	protein coding	2079	30	0.831892
ENST00000250092.11	17:7579491-7582111	CD68	CD68 molecule	protein coding	259	59	0.831846
ENST00000371253.7	6:46997708-47042350	ADGRF1	adhesion G protein-coupled receptor F1	protein coding	1356	40	0.831774
ENST00000673901.1	12:92140278-92145846	BTG1	BTG anti-proliferation factor 1	processed transcript	596	42	0.831711
ENST00000613132.5	7:45912245-45921874	IGFBP3	insulin like growth factor binding protein 3	protein coding	2021	88	0.831675
ENST00000400509.1	CHR_HSCHR6_MHC_QBL_CTG1:30732716-30734071	IER3	immediate early response 3	protein coding	723	33	0.831621
ENST00000361099.8	2:190908460-191020960	STAT1	signal transducer and activator of transcription 1	protein coding	984	46	0.831409
ENST00000262776.8	17:78971238-78979947	LGALS3BP	galectin 3 binding protein	protein coding	980	642	0.831377
ENST00000271526.9	1:156750610-156800815	PRCC	proline rich mitotic checkpoint control factor	protein coding	1723	61	0.831338
ENST00000360632.8	3:149517235-149736714	WWTR1	WW domain containing transcription regulator 1	protein coding	1381	63	0.831298
ENST00000381989.4	13:24420931-24512778	PARP4	poly(ADP-ribose) polymerase family member 4	protein coding	5164	51	0.831292
ENST00000412830.8	12:107685799-107713162	PWP1	PWP1 homolog, endonuclein	protein coding	1722	39	0.831138
ENST00000248098.8	16:1678256-1702280	JPT2	Jupiter microtubule associated homolog 2	protein coding	2515	38	0.831104
ENST00000229214.9	12:75490863-75511636	KRR1	KRR1 small subunit processome component homolog	protein coding	1183	45	0.831044
ENST00000380087.7	X:16839283-16870362	RBBP7	RB binding protein 7, chromatin remodeling factor	protein coding	1566	120	0.830399
ENST00000528653.2	11:7970251-8001862	EIF3F	eukaryotic translation initiation factor 3 subunit F	retained intron	479	30	0.830372
ENST00000053867.8	17:44345246-44353106	GRN	granulin precursor	protein coding	1315	197	0.830292
ENST00000274311.3	5:52787916-52804044	PELO	pelota mRNA surveillance and ribosome rescue factor	protein coding	1812	40	0.830243
ENST00000587251.5	17:78971238-78979947	LGALS3BP	galectin 3 binding protein	nonsense mediated decay	1475	56	0.830147
ENST00000369144.8	10:119033670-119080823	EIF3A	eukaryotic translation initiation factor 3 subunit A	protein coding	4614	46	0.829906
ENST00000320031.13	17:50055968-50090481	ITGA3	integrin subunit alpha 3	protein coding	4434	106	0.829896
ENST00000302228.9	17:27629798-27649560	LGALS9	galectin 9	protein coding	2959	109	0.82984
ENST00000358432.8	1:16124337-16156069	EPHA2	EPH receptor A2	protein coding	3229	54	0.829726
ENST00000366672.5	1:230057990-230282122	GALNT2	polypeptide N-acetylgalactosaminyltransferase 2	protein coding	2053	35	0.829724
ENST00000644701.1	17:40624962-40648654	SMARCE1	SWI/SNF related, matrix associated, actin dependent regulator of chromatin, subfamily e, member 1	protein coding	2393	38	0.829642
ENST00000373480.1	1:32741830-32774970	KIAA1522	KIAA1522	protein coding	4935	30	0.829611
ENST00000310157.7	19:50958631-50969673	KLK6	kallikrein related peptidase 6	protein coding	865	67	0.829606
ENST00000285279.10	7:55436056-55572988	VOPP1	VOPP1 WW domain binding protein	protein coding	1797	40	0.829587
ENST00000555997.1	14:68787660-68796253	ZFP36L1	ZFP36 ring finger protein like 1	processed transcript	1997	41	0.829497
ENST00000252999.7	20:62307955-62367312	LAMA5	laminin subunit alpha 5	protein coding	10705	32	0.829307
ENST00000379888.9	10:6089034-6117457	RBM17	RNA binding motif protein 17	protein coding	1430	37	0.829271
ENST00000288235.9	15:59132434-59372871	MYO1E	myosin IE	protein coding	3578	58	0.82927
ENST00000647178.2	CHR_HG76_PATCH:8113504-8150080	FDFT1	farnesyl-diphosphate farnesyltransferase 1	protein coding	1635	35	0.829211
ENST00000300658.9	17:39671122-39696797	PGAP3	post-GPI attachment to proteins phospholipase 3	protein coding	1002	114	0.829208
ENST00000681424.1	9:125234853-125241382	HSPA5	heat shock protein family A (Hsp70) member 5	retained intron	2723	72	0.829017
ENST00000359651.7	1:202007945-202017183	ELF3	E74 like ETS transcription factor 3	protein coding	4478	168	0.828901
ENST00000360632.8	3:149517235-149736714	WWTR1	WW domain containing transcription regulator 1	protein coding	1349	51	0.828897
ENST00000539698.4	16:71525233-71538748	CHST4	carbohydrate sulfotransferase 4	protein coding	1521	31	0.828797
ENST00000647912.1	1:54849627-54887195	DHCR24	24-dehydrocholesterol reductase	nonsense mediated decay	3624	42	0.82871
ENST00000379958.3	7:93099513-93118023	SAMD9	sterile alpha motif domain containing 9	protein coding	3519	33	0.828504
ENST00000541630.5	12:130872037-130877678	RAN	RAN, member RAS oncogene family	protein coding	861	53	0.828474
ENST00000621332.5	17:38705273-38729795	MLLT6	MLLT6, PHD finger containing	protein coding	5007	30	0.828357
ENST00000534585.5	8:144104461-144107611	MAF1	MAF1 homolog, negative regulator of RNA polymerase III	protein coding	449	37	0.828353
ENST00000081029.8	12:27710822-27756295	MRPS35	mitochondrial ribosomal protein S35	protein coding	1700	50	0.828282
ENST00000394171.6	15:96325938-96340263	NR2F2	nuclear receptor subfamily 2 group F member 2	protein coding	1971	31	0.828268
ENST00000323571.9	17:40219304-40284136	WIPF2	WAS/WASL interacting protein family member 2	protein coding	3934	72	0.828152
ENST00000380034.8	11:5663195-5938619	TRIM5	tripartite motif containing 5	protein coding	1816	34	0.82809
ENST00000563281.2	3:51391285-51397908	RBM15B	RNA binding motif protein 15B	protein coding	1092	32	0.828038
ENST00000427159.7	17:63819433-63830012	FTSJ3	FtsJ RNA 2'-O-methyltransferase 3	protein coding	3322	30	0.828008
ENST00000291442.4	19:17231883-17245919	NR2F6	nuclear receptor subfamily 2 group F member 6	protein coding	2169	46	0.827999
ENST00000457634.6	CHR_HSCHR6_MHC_SSTO_CTG1:32912700-32929495	TAP2	transporter 2, ATP binding cassette subfamily B member	protein coding	358	42	0.827927
ENST00000380232.4	9:21077104-21077942	IFNB1	interferon beta 1	protein coding	237	43	0.827896
ENST00000267935.13	15:75336020-75343224	COMMD4	COMM domain containing 4	protein coding	808	31	0.827819
ENST00000370339.8	20:63195429-63216139	YTHDF1	YTH N6-methyladenosine RNA binding protein 1	protein coding	3111	74	0.827713
ENST00000392692.8	3:172750682-172821474	ECT2	epithelial cell transforming 2	protein coding	3544	45	0.827467
ENST00000316403.15	8:27596917-27614700	CLU	clusterin	protein coding	791	30	0.827358
ENST00000252485.8	19:44846175-44889223	NECTIN2	nectin cell adhesion molecule 2	protein coding	1621	50	0.827358
ENST00000522515.5	8:38163335-38176730	LSM1	LSM1 homolog, mRNA degradation associated	processed transcript	1470	33	0.82735
ENST00000383198.6	CHR_HSCHR6_MHC_QBL_CTG1:33228522-33243221	TAPBP	TAP binding protein	protein coding	882	30	0.827322
ENST00000527958.6	11:117144284-117176894	PAFAH1B2	platelet activating factor acetylhydrolase 1b catalytic subunit 2	protein coding	4124	31	0.827221
ENST00000318238.9	7:93130056-93148385	SAMD9L	sterile alpha motif domain containing 9 like	protein coding	4527	36	0.827218
ENST00000582730.6	17:58000919-58007346	SRSF1	serine and arginine rich splicing factor 1	protein coding	1354	38	0.827185
ENST00000272227.8	2:10783391-10837977	PDIA6	protein disulfide isomerase family A member 6	protein coding	1482	148	0.827023
ENST00000680037.1	10:89327307-89377473	IFIT3	interferon induced protein with tetratricopeptide repeats 3	protein coding	2358	41	0.826967
ENST00000503633.5	17:50367857-50373207	MRPL27	mitochondrial ribosomal protein L27	protein coding	500	38	0.826756
ENST00000245206.10	16:58707131-58734342	GOT2	glutamic-oxaloacetic transaminase 2	protein coding	1406	81	0.826748
ENST00000616395.4	1:36136570-36156053	TRAPPC3	trafficking protein particle complex subunit 3	protein coding	790	30	0.826743
ENST00000269397.9	17:79833156-79839440	CBX4	chromobox 4	protein coding	2207	36	0.826726
ENST00000362020.4	1:27666064-27672212	IFI6	interferon alpha inducible protein 6	protein coding	766	672	0.826704
ENST00000397752.8	7:116672196-116798377	MET	MET proto-oncogene, receptor tyrosine kinase	protein coding	6756	46	0.826696
ENST00000434494.5	15:43746394-43773279	PDIA3	protein disulfide isomerase family A member 3	nonsense mediated decay	1250	38	0.826609
ENST00000620985.4	7:93099513-93118023	SAMD9	sterile alpha motif domain containing 9	protein coding	5338	123	0.82634
ENST00000312960.4	3:150741125-150763477	SIAH2	siah E3 ubiquitin protein ligase 2	protein coding	1300	30	0.826268
ENST00000311351.9	8:38163335-38176730	LSM1	LSM1 homolog, mRNA degradation associated	protein coding	788	79	0.826131
ENST00000368404.9	1:155135344-155138857	SLC50A1	solute carrier family 50 member 1	protein coding	845	34	0.826026
ENST00000272227.8	2:10783391-10837977	PDIA6	protein disulfide isomerase family A member 6	protein coding	1691	151	0.826
ENST00000354817.8	11:13668668-13732346	FAR1	fatty acyl-CoA reductase 1	protein coding	3864	30	0.825913
ENST00000455842.2	CHR_HSCHR6_MHC_APD_CTG1:32861254-32878050	TAP2	transporter 2, ATP binding cassette subfamily B member	protein coding	881	56	0.825857
ENST00000452357.7	12:112905856-112933219	OAS1	2'-5'-oligoadenylate synthetase 1	protein coding	2133	46	0.825851
ENST00000335181.10	15:72199029-72231819	PKM	pyruvate kinase M1/2	protein coding	1932	947	0.825816
ENST00000371696.7	9:136673143-136687457	AGPAT2	1-acylglycerol-3-phosphate O-acyltransferase 2	protein coding	959	31	0.825749
ENST00000357949.5	19:40421589-40425992	SERTAD1	SERTA domain containing 1	protein coding	681	47	0.825628
ENST00000600480.2	19:6413102-6424811	KHSRP	KH-type splicing regulatory protein	protein coding	3586	59	0.825467
ENST00000604929.1	9:137241287-137243707	TUBB4B	tubulin beta 4B class IVb	retained intron	1924	80	0.825435
ENST00000397062.8	2:177227595-177392697	NFE2L2	nuclear factor, erythroid 2 like 2	protein coding	1723	59	0.825315
ENST00000627231.2	CHR_HSCHR17_2_CTG2:1247054-1303157	YWHAE	tyrosine 3-monooxygenase/tryptophan 5-monooxygenase activation protein epsilon	protein coding	1283	82	0.825307
ENST00000396290.2	2:8678845-8684461	ID2	inhibitor of DNA binding 2	protein coding	623	43	0.825206
ENST00000368884.8	1:151254709-151267479	PSMD4	proteasome 26S subunit ubiquitin receptor, non-ATPase 4	protein coding	1220	139	0.825201
ENST00000512805.6	5:181236897-181248096	RACK1	receptor for activated C kinase 1	protein coding	913	194	0.825156
ENST00000293760.10	6:33771202-33789130	LEMD2	LEM domain nuclear envelope protein 2	protein coding	1567	31	0.82479
ENST00000360820.7	12:100267140-100341715	SCYL2	SCY1 like pseudokinase 2	protein coding	5330	33	0.824704
ENST00000372733.3	20:45325288-45348424	SDC4	syndecan 4	protein coding	784	106	0.824635
ENST00000588173.1	19:13150411-13154911	IER2	immediate early response 2	protein coding	2171	34	0.824606
ENST00000374514.8	1:23791145-23795539	LYPLA2	lysophospholipase 2	protein coding	1466	49	0.824595
ENST00000368704.5	1:153606886-153613145	S100A16	S100 calcium binding protein A16	protein coding	992	41	0.824506
ENST00000343820.10	18:3411608-3459978	TGIF1	TGFB induced factor homeobox 1	protein coding	1303	35	0.824504
ENST00000317610.11	2:54972187-55112621	RTN4	reticulon 4	protein coding	2092	82	0.824495
ENST00000309481.11	17:39904595-39919854	GSDMB	gasdermin B	protein coding	250	32	0.82444
ENST00000448552.7	16:69118010-69132588	CHTF8	chromosome transmission fidelity factor 8	protein coding	2266	30	0.824345
ENST00000336273.8	8:97644184-97730260	MTDH	metadherin	protein coding	3555	33	0.824205
ENST00000412770.7	19:55229779-55259017	PPP6R1	protein phosphatase 6 regulatory subunit 1	protein coding	2726	31	0.824199
ENST00000299138.12	16:46656132-46689518	VPS35	VPS35 retromer complex component	protein coding	3038	30	0.824126
ENST00000216962.9	20:25248085-25298012	PYGB	glycogen phosphorylase B	protein coding	1901	70	0.82408
ENST00000372397.6	X:107713221-107777342	TSC22D3	TSC22 domain family member 3	protein coding	1052	30	0.824075
ENST00000333090.5	11:76782251-76798153	TSKU	tsukushi, small leucine rich proteoglycan	protein coding	911	32	0.824067
ENST00000244040.4	20:58309715-58367507	RAB22A	RAB22A, member RAS oncogene family	protein coding	1355	42	0.823982
ENST00000200457.9	7:100867387-100873454	TRIP6	thyroid hormone receptor interactor 6	protein coding	1535	37	0.823939
ENST00000376918.7	19:50476400-50490871	EMC10	ER membrane protein complex subunit 10	protein coding	1713	31	0.823935
ENST00000681544.1	9:125234853-125241382	HSPA5	heat shock protein family A (Hsp70) member 5	retained intron	2418	71	0.823898
ENST00000296417.6	4:99948086-99950355	H2AZ1	H2A.Z variant histone 1	protein coding	522	53	0.82379
ENST00000397421.5	11:832887-839831	CD151	CD151 molecule (Raph blood group)	protein coding	1073	36	0.823757
ENST00000320743.8	12:58872149-58920504	LRIG3	leucine rich repeats and immunoglobulin like domains 3	protein coding	445	30	0.823629
ENST00000647444.2	1:31906421-31944856	PTP4A2	protein tyrosine phosphatase 4A2	protein coding	596	82	0.823629
ENST00000412331.6	22:37848868-37889407	EIF3L	eukaryotic translation initiation factor 3 subunit L	protein coding	1476	30	0.823394
ENST00000234454.6	2:72887382-72892158	SPR	sepiapterin reductase	protein coding	1290	41	0.823293
ENST00000236959.14	2:215311956-215349773	ATIC	5-aminoimidazole-4-carboxamide ribonucleotide formyltransferase/IMP cyclohydrolase	protein coding	1222	36	0.823258
ENST00000221855.8	19:36114289-36125947	TBCB	tubulin folding cofactor B	protein coding	872	31	0.823236
ENST00000219368.8	16:74712955-74774831	FA2H	fatty acid 2-hydroxylase	protein coding	1454	36	0.823224
ENST00000258383.4	2:223957463-223967714	MRPL44	mitochondrial ribosomal protein L44	protein coding	483	41	0.8232
ENST00000262768.11	17:78852977-78925387	TIMP2	TIMP metallopeptidase inhibitor 2	protein coding	2580	49	0.823144
ENST00000482740.2	14:94612384-94624055	SERPINA3	serpin family A member 3	protein coding	2366	51	0.823064
ENST00000376817.8	5:181236897-181248096	RACK1	receptor for activated C kinase 1	protein coding	778	35	0.822999
ENST00000485303.6	3:111070071-111275563	NECTIN3	nectin cell adhesion molecule 3	protein coding	1679	51	0.822932
ENST00000330843.9	8:37858618-37899497	RAB11FIP1	RAB11 family interacting protein 1	protein coding	6659	44	0.822808
ENST00000684710.1	4:87975667-87983532	SPP1	secreted phosphoprotein 1	retained intron	2086	50	0.822692
ENST00000571688.5	16:11547722-11636381	LITAF	lipopolysaccharide induced TNF factor	protein coding	1950	47	0.822567
ENST00000232496.5	3:50320027-50328251	TUSC2	tumor suppressor 2, mitochondrial calcium regulator	protein coding	1040	30	0.822506
ENST00000541388.1	11:64241003-64244132	FKBP2	FKBP prolyl isomerase 2	retained intron	620	38	0.82245
ENST00000373622.9	20:37178410-37241619	RPN2	ribophorin II	protein coding	1326	88	0.822226
ENST00000222573.5	7:20330702-20415754	ITGB8	integrin subunit beta 8	protein coding	7739	64	0.822213
ENST00000397070.6	8:38988808-38996824	TM2D2	TM2 domain containing 2	protein coding	1591	30	0.82218
ENST00000489724.2	3:9890574-9894349	JAGN1	jagunal homolog 1	protein coding	1136	47	0.822116
ENST00000350697.8	3:10293131-10321112	SEC13	SEC13 homolog, nuclear pore and COPII coat complex component	protein coding	698	59	0.822101
ENST00000679781.1	10:89327307-89377473	IFIT3	interferon induced protein with tetratricopeptide repeats 3	protein coding	2662	51	0.822056
ENST00000478753.5	16:30443631-30445874	SEPHS2	selenophosphate synthetase 2	protein coding	2027	85	0.822016
ENST00000418740.5	7:43866558-43869893	MRPS24	mitochondrial ribosomal protein S24	protein coding	699	84	0.821948
ENST00000420115.6	3:133573686-133590261	CDV3	CDV3 homolog	protein coding	2430	48	0.821861
ENST00000219473.12	16:84699986-84779922	USP10	ubiquitin specific peptidase 10	protein coding	732	39	0.821857
ENST00000358171.8	11:75562056-75572783	SERPINH1	serpin family H member 1	protein coding	1886	39	0.821729
ENST00000309422.7	11:64234584-64239264	VEGFB	vascular endothelial growth factor B	protein coding	1047	73	0.821706
ENST00000383235.4	CHR_HSCHR6_MHC_QBL_CTG1:32773904-32782673	TAP1	transporter 1, ATP binding cassette subfamily B member	protein coding	669	38	0.821609
ENST00000320031.13	17:50055968-50090481	ITGA3	integrin subunit alpha 3	protein coding	4326	91	0.821554
ENST00000261721.9	15:83016423-83067252	BTBD1	BTB domain containing 1	protein coding	3124	50	0.821488
ENST00000361566.7	17:41523617-41528308	KRT19	keratin 19	protein coding	468	920	0.82147
ENST00000196061.5	1:11934205-11975538	PLOD1	procollagen-lysine,2-oxoglutarate 5-dioxygenase 1	protein coding	2314	42	0.821413
ENST00000358888.7	12:56116590-56117967	RPL41	ribosomal protein L41	processed transcript	333	176	0.821409
ENST00000373241.9	10:70147289-70170523	SAR1A	secretion associated Ras related GTPase 1A	protein coding	711	30	0.821374
ENST00000287263.8	8:37858618-37899497	RAB11FIP1	RAB11 family interacting protein 1	protein coding	4501	43	0.821353
ENST00000380668.10	X:12791355-12824222	PRPS2	phosphoribosyl pyrophosphate synthetase 2	protein coding	1466	73	0.821338
ENST00000693315.1	19:50797687-50804929	C19orf48	chromosome 19 open reading frame 48	processed transcript	826	35	0.821334
ENST00000523505.3	7:106654360-106661158	CCDC71L	coiled-coil domain containing 71 like	protein coding	1213	37	0.821307
ENST00000371222.4	1:58776845-58784048	JUN	Jun proto-oncogene, AP-1 transcription factor subunit	protein coding	2027	66	0.821306
ENST00000237623.11	4:87975667-87983532	SPP1	secreted phosphoprotein 1	protein coding	901	48	0.821135
ENST00000268058.8	15:73994673-74047827	PML	PML nuclear body scaffold	protein coding	3776	81	0.821107
ENST00000355937.9	20:59033145-59042809	PRELID3B	PRELI domain containing 3B	protein coding	967	74	0.82106
ENST00000543796.6	12:130872037-130877678	RAN	RAN, member RAS oncogene family	protein coding	915	381	0.821027
ENST00000587251.5	17:78971238-78979947	LGALS3BP	galectin 3 binding protein	nonsense mediated decay	1347	38	0.821019
ENST00000566866.5	16:28688558-28735727	EIF3C	eukaryotic translation initiation factor 3 subunit C	protein coding	1124	40	0.820977
ENST00000355338.6	14:100333790-100376805	WARS1	tryptophanyl-tRNA synthetase 1	protein coding	2806	48	0.820779
ENST00000368063.6	1:160343316-160358952	NCSTN	nicastrin	nonsense mediated decay	2128	33	0.820747
ENST00000474879.7	22:50502949-50507702	LMF2	lipase maturation factor 2	protein coding	2223	32	0.820388
ENST00000295770.4	3:31532638-31637616	STT3B	STT3 oligosaccharyltransferase complex catalytic subunit B	protein coding	2547	50	0.820383
ENST00000682554.1	4:87975667-87983532	SPP1	secreted phosphoprotein 1	retained intron	2243	64	0.820309
ENST00000282570.4	2:69829660-69881384	GMCL1	germ cell-less 1, spermatogenesis associated	protein coding	2701	40	0.820237
ENST00000301998.5	2:62196115-62224731	B3GNT2	UDP-GlcNAc:betaGal beta-1,3-N-acetylglucosaminyltransferase 2	protein coding	1844	31	0.820175
ENST00000261489.6	13:44432143-44577147	TSC22D1	TSC22 domain family member 1	protein coding	690	38	0.820139
ENST00000339464.9	22:45920366-45977162	WNT7B	Wnt family member 7B	protein coding	2117	35	0.820068
ENST00000371752.5	20:49237946-49278426	ZNFX1	zinc finger NFX1-type containing 1	protein coding	5814	59	0.820034
ENST00000545856.8	2:152651593-152718012	PRPF40A	pre-mRNA processing factor 40 homolog A	protein coding	2875	34	0.81989
ENST00000301887.9	11:64987945-64997018	BATF2	basic leucine zipper ATF-like transcription factor 2	protein coding	1510	33	0.819876
ENST00000317508.11	16:31131433-31135727	PRSS8	serine protease 8	protein coding	1090	116	0.819859
ENST00000258874.4	15:79833585-79897379	MTHFS	methenyltetrahydrofolate synthetase	protein coding	750	66	0.819588
ENST00000379775.9	10:6144934-6254644	PFKFB3	6-phosphofructo-2-kinase/fructose-2,6-biphosphatase 3	protein coding	4007	31	0.81952
ENST00000681590.1	12:121017763-121039242	OASL	2'-5'-oligoadenylate synthetase like	nonsense mediated decay	1321	77	0.819447
ENST00000415649.4	CHR_HSCHR6_MHC_COX_CTG1:30479321-30484059	HLA-E	major histocompatibility complex, class I, E	protein coding	2094	56	0.819432
ENST00000373703.5	1:31629866-31644896	PEF1	penta-EF-hand domain containing 1	protein coding	794	57	0.819357
ENST00000367549.4	1:182839347-182887982	DHX9	DExH-box helicase 9	protein coding	3904	67	0.819252
ENST00000336812.5	4:24517441-24584554	DHX15	DEAH-box helicase 15	protein coding	2582	59	0.819209
ENST00000532746.5	16:1962058-1964841	RPS2	ribosomal protein S2	nonsense mediated decay	674	61	0.819177
ENST00000263694.9	1:31259568-31296788	SNRNP40	small nuclear ribonucleoprotein U5 subunit 40	protein coding	1159	47	0.819002
ENST00000255764.4	5:6371874-6378571	MED10	mediator complex subunit 10	protein coding	507	50	0.818991
ENST00000620209.4	17:37609739-37643446	DDX52	DExD-box helicase 52	nonsense mediated decay	2396	33	0.818957
ENST00000354258.5	6:32845209-32853816	TAP1	transporter 1, ATP binding cassette subfamily B member	protein coding	706	49	0.818885
ENST00000392290.6	2:199955317-200008540	MAIP1	matrix AAA peptidase interacting protein 1	protein coding	724	41	0.818845
ENST00000253083.9	12:122834453-122862961	HIP1R	huntingtin interacting protein 1 related	protein coding	2392	35	0.818752
ENST00000373970.4	10:52314281-52318042	DKK1	dickkopf WNT signaling pathway inhibitor 1	protein coding	255	60	0.818747
ENST00000377795.7	5:150401637-150412969	CD74	CD74 molecule	protein coding	917	127	0.818661
ENST00000542575.6	19:46774883-46788594	SLC1A5	solute carrier family 1 member 5	protein coding	757	39	0.818494
ENST00000432648.8	1:38991276-39006059	AKIRIN1	akirin 1	protein coding	1236	49	0.818439
ENST00000263265.11	19:48837097-48868617	PLEKHA4	pleckstrin homology domain containing A4	protein coding	3067	36	0.818372
ENST00000391770.9	19:53864763-53876435	MYADM	myeloid associated differentiation marker	protein coding	1020	47	0.818352
ENST00000265333.8	5:133971871-134004975	VDAC1	voltage dependent anion channel 1	protein coding	921	73	0.818234
ENST00000392290.6	2:199955317-200008540	MAIP1	matrix AAA peptidase interacting protein 1	protein coding	1050	44	0.818051
ENST00000374865.5	9:101387633-101398618	MRPL50	mitochondrial ribosomal protein L50	protein coding	374	44	0.817984
ENST00000393080.8	14:94612384-94624055	SERPINA3	serpin family A member 3	protein coding	661	218	0.817917
ENST00000467148.2	20:63558086-63574239	HELZ2	helicase with zinc finger 2	protein coding	8986	112	0.817904
ENST00000563060.6	16:30064164-30070457	ALDOA	aldolase, fructose-bisphosphate A	protein coding	417	52	0.817722
ENST00000617811.5	17:37686431-37745059	HNF1B	HNF1 homeobox B	protein coding	2179	48	0.817718
ENST00000286091.9	7:149003062-149028662	PDIA4	protein disulfide isomerase family A member 4	protein coding	2168	96	0.817429
ENST00000681898.1	10:72273919-72276036	DDIT4	DNA damage inducible transcript 4	protein coding	1567	37	0.817264
ENST00000316660.7	18:59899996-59904305	PMAIP1	phorbol-12-myristate-13-acetate-induced protein 1	protein coding	292	127	0.817183
ENST00000393888.1	17:41966763-41977740	CNP	2',3'-cyclic nucleotide 3' phosphodiesterase	protein coding	1920	106	0.817162
ENST00000406189.4	18:51174550-51218333	MEX3C	mex-3 RNA binding family member C	protein coding	2930	45	0.816959
ENST00000378204.7	8:117794490-118111826	EXT1	exostosin glycosyltransferase 1	protein coding	3208	34	0.816937
ENST00000253003.7	20:62302093-62308862	ADRM1	ADRM1 26S proteasome ubiquitin receptor	protein coding	492	79	0.816859
ENST00000295470.10	4:82422565-82430462	HNRNPDL	heterogeneous nuclear ribonucleoprotein D like	protein coding	2141	42	0.816826
ENST00000680485.1	12:121017763-121039242	OASL	2'-5'-oligoadenylate synthetase like	nonsense mediated decay	1191	50	0.816763
ENST00000519656.1	8:131904093-132013642	EFR3A	EFR3 homolog A	protein coding	4598	36	0.81674
ENST00000261263.5	12:71754863-71800286	RAB21	RAB21, member RAS oncogene family	protein coding	981	52	0.816714
ENST00000344051.8	15:40844018-40858207	SPINT1	serine peptidase inhibitor, Kunitz type 1	protein coding	1781	52	0.816578
ENST00000367627.8	1:179082070-179098023	TOR3A	torsin family 3 member A	protein coding	1277	30	0.816526
ENST00000306376.10	3:186046314-186110318	ETV5	ETS variant transcription factor 5	protein coding	3356	51	0.816346
ENST00000379883.3	9:32455302-32526208	DDX58	DExD/H-box helicase 58	protein coding	2633	38	0.816288
ENST00000262498.8	16:58113592-58129381	CFAP20	cilia and flagella associated protein 20	protein coding	993	50	0.816206
ENST00000466397.5	3:51993522-51995895	RPL29	ribosomal protein L29	protein coding	642	70	0.816086
ENST00000415649.4	CHR_HSCHR6_MHC_COX_CTG1:30479321-30484059	HLA-E	major histocompatibility complex, class I, E	protein coding	2279	64	0.816041
ENST00000245479.3	17:72121020-72126416	SOX9	SRY-box transcription factor 9	protein coding	458	34	0.815998
ENST00000291041.6	16:67893254-67929676	PSKH1	protein serine kinase H1	protein coding	2684	43	0.815979
ENST00000216727.9	14:23321457-23326163	PABPN1	poly(A) binding protein nuclear 1	protein coding	1186	30	0.815953
ENST00000452371.6	CHR_HSCHR6_MHC_DBB_CTG1:32799958-32816755	TAP2	transporter 2, ATP binding cassette subfamily B member	protein coding	881	63	0.815909
ENST00000255174.3	20:44195939-44210771	OSER1	oxidative stress responsive serine rich 1	protein coding	455	55	0.815744
ENST00000584601.5	17:39687914-39730426	ERBB2	erb-b2 receptor tyrosine kinase 2	protein coding	4221	46	0.815697
ENST00000371811.4	10:89327307-89377473	IFIT3	interferon induced protein with tetratricopeptide repeats 3	protein coding	2245	49	0.815531
ENST00000225665.12	17:4937130-4940053	SLC25A11	solute carrier family 25 member 11	protein coding	1484	31	0.815508
ENST00000391769.2	19:53864763-53876435	MYADM	myeloid associated differentiation marker	protein coding	2591	64	0.815488
ENST00000452371.6	CHR_HSCHR6_MHC_DBB_CTG1:32799958-32816755	TAP2	transporter 2, ATP binding cassette subfamily B member	protein coding	2072	108	0.815446
[truncated: 212 more rows]
