# Supplementary material for: The epitranscriptome of Vero cells infected with SARS-CoV-2 assessed by direct RNA sequencing reveals m6A pattern changes and DRACH motif biases in viral and cellular RNAs
Source: Front Cell Infect Microbiol. 2022 Aug 16;12:906578. doi: 10.3389/fcimb.2022.906578 (PMC9425070; doi:10.3389/fcimb.2022.906578)
Supplement: Supplementary file 1 [file DataSheet_1.zip › Supplementary Materials/Table S17. Unique m6A sites of uninfected Calu-3 cell (sample from Chang et al., 2021).xlsx]

## Sheet: Sheet1
Table S17. Unique m6A sites of uninfected Calu-3 cell (sample from Chang et al., 2021).
"-" indicates non-annotaded genes in the reference genome.
Transcript stable ID	Gene coordinate	Gene name	Gene description	Transcript type	Transcript position	Number of reads	Probability of modification
ENST00000575087.5	17:81509413-81523847	ACTG1	actin gamma 1	protein coding	652	31	0.999931
ENST00000199448.9	7:37683843-37951936	EPDR1	ependymin related 1	protein coding	1210	30	0.999513
ENST00000358227.5	9:7796500-7888380	DMAC1	distal membrane arm assembly component 1	protein coding	487	33	0.998587
ENST00000312579.4	11:65890673-65891635	CCDC85B	coiled-coil domain containing 85B	protein coding	917	42	0.997621
ENST00000476993.2	1:1434861-1442882	VWA1	von Willebrand factor A domain containing 1	protein coding	859	39	0.996813
ENST00000258796.12	7:2631986-2664802	TTYH3	tweety family member 3	protein coding	2946	30	0.996728
ENST00000301454.9	19:6436079-6465203	SLC25A23	solute carrier family 25 member 23	protein coding	1627	30	0.996214
ENST00000318407.5	2:241551424-241574131	BOK	BCL2 family apoptosis regulator BOK	protein coding	1978	34	0.995741
ENST00000257013.9	X:135032355-135033546	RTL8C	retrotransposon Gag like 8C	protein coding	839	35	0.995541
ENST00000398073.7	12:57819927-57846729	CTDSP2	CTD small phosphatase 2	protein coding	1856	35	0.99516
ENST00000397133.2	17:3668812-3669668	EMC6	ER membrane protein complex subunit 6	protein coding	617	32	0.994852
ENST00000381150.5	2:20200797-20225433	SDC1	syndecan 1	protein coding	1665	31	0.994589
ENST00000264039.7	2:240435663-240468076	GPC1	glypican 1	protein coding	2567	36	0.994428
ENST00000331163.11	22:39223359-39244982	PDGFB	platelet derived growth factor subunit B	protein coding	2225	31	0.994076
ENST00000409687.5	9:137062127-137070557	SAPCD2	suppressor APC domain containing 2	protein coding	2971	33	0.993829
ENST00000496811.6	3:154272546-154324487	DHX36	DEAH-box helicase 36	protein coding	2998	36	0.993218
ENST00000305885.3	11:61792911-61797238	FEN1	flap structure-specific endonuclease 1	protein coding	681	32	0.992938
ENST00000323037.5	7:30284597-30367689	ZNRF2	zinc and ring finger 2	protein coding	1722	38	0.99275
ENST00000261318.5	12:116710171-116738070	SPRING1	SREBF pathway regulator in golgi 1	protein coding	1098	31	0.992695
ENST00000398022.7	20:32109714-32167258	TM9SF4	transmembrane 9 superfamily member 4	protein coding	3350	36	0.992592
ENST00000396148.2	1:50960745-50974634	CDKN2C	cyclin dependent kinase inhibitor 2C	protein coding	1456	33	0.992541
ENST00000394536.4	5:141853090-141879246	PCDH1	protocadherin 1	protein coding	2437	37	0.992375
ENST00000359523.7	1:167721192-167791919	MPZL1	myelin protein zero like 1	protein coding	1027	40	0.992152
ENST00000476993.2	1:1434861-1442882	VWA1	von Willebrand factor A domain containing 1	protein coding	1517	32	0.992088
ENST00000396014.8	16:21597218-21657471	METTL9	methyltransferase like 9	protein coding	1430	37	0.992029
ENST00000539901.5	3:49468703-49535618	DAG1	dystroglycan 1	protein coding	5515	39	0.99193
ENST00000307227.10	3:67360460-67654612	SUCLG2	succinate-CoA ligase GDP-forming subunit beta	protein coding	1178	40	0.991771
ENST00000476993.2	1:1434861-1442882	VWA1	von Willebrand factor A domain containing 1	protein coding	892	39	0.991753
ENST00000367311.5	1:201464278-201469237	PHLDA3	pleckstrin homology like domain family A member 3	protein coding	1028	35	0.991476
ENST00000261918.9	15:74409289-74433958	SEMA7A	semaphorin 7A (John Milton Hagen blood group)	protein coding	2402	31	0.990989
ENST00000367311.5	1:201464278-201469237	PHLDA3	pleckstrin homology like domain family A member 3	protein coding	1136	36	0.990966
ENST00000431232.7	16:370788-387113	PGAP6	post-glycosylphosphatidylinositol attachment to proteins 6	protein coding	3114	32	0.990687
ENST00000676615.2	6:31639028-31652705	BAG6	BAG cochaperone 6	protein coding	2304	30	0.990671
ENST00000317702.10	18:12307669-12344320	TUBB6	tubulin beta 6 class V	protein coding	1640	35	0.990538
ENST00000199814.9	5:150690792-150701077	RBM22	RNA binding motif protein 22	protein coding	1518	30	0.990205
ENST00000417736.2	18:12307669-12344320	TUBB6	tubulin beta 6 class V	retained intron	1977	34	0.990183
ENST00000254351.9	2:20200797-20225433	SDC1	syndecan 1	protein coding	1537	65	0.989912
ENST00000366999.9	1:211658657-211675630	NEK2	NIMA related kinase 2	protein coding	1536	41	0.989686
ENST00000395159.7	14:58408495-58427531	TIMM9	translocase of inner mitochondrial membrane 9	protein coding	777	38	0.989674
ENST00000296127.7	3:44915257-44976185	ZDHHC3	zinc finger DHHC-type palmitoyltransferase 3	protein coding	1711	33	0.989069
ENST00000621592.8	8:127735434-127742951	MYC	MYC proto-oncogene, bHLH transcription factor	protein coding	1841	31	0.989023
ENST00000530167.2	11:119093874-119095465	H2AX	H2A.X variant histone	protein coding	605	57	0.988734
ENST00000297107.11	5:154190730-154420984	GALNT10	polypeptide N-acetylgalactosaminyltransferase 10	protein coding	5574	36	0.988336
ENST00000296127.7	3:44915257-44976185	ZDHHC3	zinc finger DHHC-type palmitoyltransferase 3	protein coding	1628	31	0.988107
ENST00000349157.10	8:143816344-143829352	PUF60	poly(U) binding splicing factor 60	protein coding	1571	30	0.987772
ENST00000647912.1	1:54849627-54887195	DHCR24	24-dehydrocholesterol reductase	nonsense mediated decay	1959	50	0.987746
ENST00000433176.6	X:103675496-103688158	MORF4L2	mortality factor 4 like 2	protein coding	844	30	0.987708
ENST00000392088.6	2:219249710-219277902	TUBA4A	tubulin alpha 4a	protein coding	1545	31	0.987392
ENST00000575214.1	16:3022625-3024286	HCFC1R1	host cell factor C1 regulator 1	retained intron	1302	31	0.98656
ENST00000234454.6	2:72887382-72892158	SPR	sepiapterin reductase	protein coding	795	35	0.986176
ENST00000252816.10	19:18306236-18323112	LSM4	LSM4 homolog, U6 small nuclear RNA and mRNA degradation associated	protein coding	820	37	0.985987
ENST00000263657.7	2:68157888-68176238	PNO1	partner of NOB1 homolog	protein coding	840	31	0.985492
ENST00000395159.7	14:58408495-58427531	TIMM9	translocase of inner mitochondrial membrane 9	protein coding	834	38	0.985324
ENST00000311637.9	20:51596514-51768390	ATP9A	ATPase phospholipid transporting 9A (putative)	protein coding	6816	31	0.984908
ENST00000264637.8	17:40058290-40093867	THRA	thyroid hormone receptor alpha	protein coding	1983	50	0.984737
ENST00000493471.2	14:23016543-23035230	PSMB5	proteasome 20S subunit beta 5	protein coding	943	41	0.984661
ENST00000392456.4	3:191329085-191398659	CCDC50	coiled-coil domain containing 50	protein coding	1539	38	0.984576
ENST00000374987.4	X:55000363-55009057	APEX2	apurinic/apyrimidinic endodeoxyribonuclease 2	protein coding	1417	37	0.984482
ENST00000647897.1	3:9890574-9894349	JAGN1	jagunal homolog 1	protein coding	625	30	0.984318
ENST00000261590.13	18:31498177-31549008	DSG2	desmoglein 2	protein coding	2565	30	0.984152
ENST00000379095.5	15:90265659-90275778	NGRN	neugrin, neurite outgrowth associated	protein coding	1043	35	0.984016
ENST00000537981.5	11:63681446-63759891	RTN3	reticulon 3	protein coding	1034	40	0.98376
ENST00000219548.9	16:680224-682870	STUB1	STIP1 homology and U-box containing protein 1	protein coding	1147	42	0.983414
ENST00000205636.4	3:32481312-32502852	CMTM6	CKLF like MARVEL transmembrane domain containing 6	protein coding	662	45	0.983334
ENST00000357065.8	10:43385617-43409186	HNRNPF	heterogeneous nuclear ribonucleoprotein F	protein coding	992	31	0.983136
ENST00000327111.8	5:93583222-93594611	NR2F1	nuclear receptor subfamily 2 group F member 1	protein coding	3483	32	0.983009
ENST00000329875.13	17:81932384-81942412	PYCR1	pyrroline-5-carboxylate reductase 1	protein coding	1976	45	0.982916
ENST00000258770.8	7:45100100-45112047	TBRG4	transforming growth factor beta regulator 4	protein coding	217	30	0.982736
ENST00000371674.8	20:50081124-50115959	UBE2V1	ubiquitin conjugating enzyme E2 V1	protein coding	448	38	0.982719
ENST00000331134.11	17:81556887-81648465	NPLOC4	NPL4 homolog, ubiquitin recognition factor	protein coding	2004	36	0.981589
ENST00000381150.5	2:20200797-20225433	SDC1	syndecan 1	protein coding	2282	38	0.981403
ENST00000346249.9	20:63865228-63891545	TPD52L2	TPD52 like 2	protein coding	1374	38	0.981239
ENST00000261918.9	15:74409289-74433958	SEMA7A	semaphorin 7A (John Milton Hagen blood group)	protein coding	2318	33	0.980129
ENST00000258796.12	7:2631986-2664802	TTYH3	tweety family member 3	protein coding	2506	31	0.979777
ENST00000397100.6	7:996986-1138260	C7orf50	chromosome 7 open reading frame 50	protein coding	903	33	0.979253
ENST00000583509.7	1:147629652-147670524	ACP6	acid phosphatase 6, lysophosphatidic	protein coding	260	35	0.978907
ENST00000230461.11	6:75252924-75284948	TMEM30A	transmembrane protein 30A	protein coding	3271	51	0.978728
ENST00000426333.7	17:44849948-44899445	EFTUD2	elongation factor Tu GTP binding domain containing 2	protein coding	3009	36	0.978714
ENST00000521288.2	3:131381671-131388830	NUDT16	nudix hydrolase 16	protein coding	658	31	0.978657
ENST00000258439.8	2:96248514-96265997	TMEM127	transmembrane protein 127	protein coding	2948	31	0.978547
ENST00000359866.9	19:17309518-17323298	DDA1	DET1 and DDB1 associated 1	protein coding	991	33	0.978478
ENST00000399932.8	16:234521-272183	FAM234A	family with sequence similarity 234 member A	protein coding	2745	38	0.97843
ENST00000335793.4	17:73283624-73312005	CDC42EP4	CDC42 effector protein 4	protein coding	1298	32	0.978238
ENST00000317702.10	18:12307669-12344320	TUBB6	tubulin beta 6 class V	protein coding	1628	32	0.977915
ENST00000272645.9	2:127843553-127858155	POLR2D	RNA polymerase II subunit D	protein coding	1793	30	0.977242
ENST00000427177.6	17:77280569-77500596	SEPTIN9	septin 9	protein coding	273	35	0.977083
ENST00000304916.4	8:126552443-126558478	LRATD2	LRAT domain containing 2	protein coding	1403	32	0.97708
ENST00000260641.10	2:65227788-65271253	ACTR2	actin related protein 2	protein coding	1253	30	0.976899
ENST00000346249.9	20:63865228-63891545	TPD52L2	TPD52 like 2	protein coding	833	40	0.976833
ENST00000261918.9	15:74409289-74433958	SEMA7A	semaphorin 7A (John Milton Hagen blood group)	protein coding	2153	31	0.97681
ENST00000373944.8	10:56357227-56361273	ZWINT	ZW10 interacting kinetochore protein	protein coding	1113	30	0.976767
ENST00000399138.5	17:18183078-18209954	ALKBH5	alkB homolog 5, RNA demethylase	protein coding	3025	32	0.976516
ENST00000254351.9	2:20200797-20225433	SDC1	syndecan 1	protein coding	1263	64	0.976443
ENST00000345358.12	19:48954815-48961798	BAX	BCL2 associated X, apoptosis regulator	protein coding	652	38	0.976227
ENST00000272430.10	2:74425835-74442422	RTKN	rhotekin	protein coding	2000	31	0.975822
ENST00000219548.9	16:680224-682870	STUB1	STIP1 homology and U-box containing protein 1	protein coding	1154	44	0.975538
ENST00000380198.6	12:56222015-56229854	NABP2	nucleic acid binding protein 2	protein coding	960	31	0.975495
ENST00000431232.7	16:370788-387113	PGAP6	post-glycosylphosphatidylinositol attachment to proteins 6	protein coding	2904	32	0.975476
ENST00000301015.14	16:88715338-88785220	PIEZO1	piezo type mechanosensitive ion channel component 1	protein coding	7805	30	0.975428
ENST00000398022.7	20:32109714-32167258	TM9SF4	transmembrane 9 superfamily member 4	protein coding	2740	36	0.974717
ENST00000476993.2	1:1434861-1442882	VWA1	von Willebrand factor A domain containing 1	protein coding	1691	41	0.97459
ENST00000307677.5	20:31664452-31723989	BCL2L1	BCL2 like 1	protein coding	484	39	0.974414
ENST00000352482.8	20:63865228-63891545	TPD52L2	TPD52 like 2	protein coding	1396	33	0.974248
ENST00000301838.5	11:70203296-70207390	FADD	Fas associated via death domain	protein coding	556	38	0.974166
ENST00000253462.8	16:85676198-85690073	GINS2	GINS complex subunit 2	protein coding	801	33	0.973787
ENST00000221957.9	19:4838341-4867694	PLIN3	perilipin 3	protein coding	1396	43	0.97364
ENST00000334598.12	18:35452230-35497979	INO80C	INO80 complex subunit C	protein coding	716	34	0.97298
ENST00000496811.6	3:154272546-154324487	DHX36	DEAH-box helicase 36	protein coding	3184	33	0.972908
ENST00000397011.2	7:2354086-2380745	EIF3B	eukaryotic translation initiation factor 3 subunit B	protein coding	2584	31	0.972133
ENST00000420115.6	3:133573686-133590261	CDV3	CDV3 homolog	protein coding	590	32	0.971239
ENST00000216185.7	22:36467046-36481640	TXN2	thioredoxin 2	protein coding	628	43	0.970823
ENST00000574322.6	17:7243591-7252491	CTDNEP1	CTD nuclear envelope phosphatase 1	protein coding	1263	31	0.970662
ENST00000254719.10	17:1829702-1900082	RPA1	replication protein A1	protein coding	2057	35	0.970558
ENST00000379987.7	4:105894775-106004027	NPNT	nephronectin	protein coding	4166	37	0.970511
ENST00000355527.8	11:71428193-71452868	DHCR7	7-dehydrocholesterol reductase	protein coding	1608	38	0.970403
ENST00000600480.2	19:6413102-6424811	KHSRP	KH-type splicing regulatory protein	protein coding	2522	41	0.970228
ENST00000397887.7	21:44849585-44873903	PTTG1IP	PTTG1 interacting protein	protein coding	2087	33	0.969561
ENST00000398022.7	20:32109714-32167258	TM9SF4	transmembrane 9 superfamily member 4	protein coding	2018	30	0.969173
ENST00000308775.7	3:49468703-49535618	DAG1	dystroglycan 1	protein coding	5240	30	0.969073
ENST00000465727.5	1:1216909-1232067	SDF4	stromal cell derived factor 4	nonsense mediated decay	1916	31	0.968791
ENST00000316594.6	X:101408222-101414133	HNRNPH2	heterogeneous nuclear ribonucleoprotein H2	protein coding	502	40	0.968598
ENST00000371485.8	10:93496612-93529092	CEP55	centrosomal protein 55	protein coding	1107	30	0.968526
ENST00000396148.2	1:50960745-50974634	CDKN2C	cyclin dependent kinase inhibitor 2C	protein coding	1410	35	0.968356
ENST00000394536.4	5:141853090-141879246	PCDH1	protocadherin 1	protein coding	2591	34	0.968188
ENST00000309422.7	11:64234584-64239264	VEGFB	vascular endothelial growth factor B	protein coding	1110	74	0.967934
ENST00000588282.5	17:78168581-78173527	SYNGR2	synaptogyrin 2	protein coding	823	42	0.967252
ENST00000647912.1	1:54849627-54887195	DHCR24	24-dehydrocholesterol reductase	nonsense mediated decay	1943	47	0.966987
ENST00000396014.8	16:21597218-21657471	METTL9	methyltransferase like 9	protein coding	1219	35	0.966605
ENST00000417736.2	18:12307669-12344320	TUBB6	tubulin beta 6 class V	retained intron	1965	32	0.966487
ENST00000331163.11	22:39223359-39244982	PDGFB	platelet derived growth factor subunit B	protein coding	1982	31	0.966411
ENST00000307677.5	20:31664452-31723989	BCL2L1	BCL2 like 1	protein coding	733	32	0.966289
ENST00000216185.7	22:36467046-36481640	TXN2	thioredoxin 2	protein coding	734	39	0.966167
ENST00000227378.7	11:123057489-123063230	HSPA8	heat shock protein family A (Hsp70) member 8	protein coding	920	31	0.966146
ENST00000619858.1	17:38730341-38735605	CISD3	CDGSH iron sulfur domain 3	retained intron	834	40	0.966118
ENST00000361866.8	21:45981770-46005050	COL6A1	collagen type VI alpha 1 chain	protein coding	4001	39	0.965597
ENST00000381150.5	2:20200797-20225433	SDC1	syndecan 1	protein coding	2085	42	0.965338
ENST00000476993.2	1:1434861-1442882	VWA1	von Willebrand factor A domain containing 1	protein coding	886	39	0.964831
ENST00000361866.8	21:45981770-46005050	COL6A1	collagen type VI alpha 1 chain	protein coding	3307	33	0.964816
ENST00000358227.5	9:7796500-7888380	DMAC1	distal membrane arm assembly component 1	protein coding	469	39	0.96447
ENST00000371084.8	1:63593411-63660245	PGM1	phosphoglucomutase 1	protein coding	1960	34	0.964335
ENST00000526683.6	8:143816344-143829352	PUF60	poly(U) binding splicing factor 60	protein coding	1585	45	0.964109
ENST00000379789.8	10:6144934-6254644	PFKFB3	6-phosphofructo-2-kinase/fructose-2,6-biphosphatase 3	protein coding	2666	31	0.963534
ENST00000448552.7	16:69118010-69132588	CHTF8	chromosome transmission fidelity factor 8	protein coding	2394	30	0.96351
ENST00000299339.3	13:95433604-95579759	CLDN10	claudin 10	protein coding	767	44	0.963499
ENST00000394252.4	12:55681736-55684611	METTL7B	methyltransferase like 7B	protein coding	1025	31	0.963418
ENST00000640218.2	1:244840638-244864560	HNRNPU	heterogeneous nuclear ribonucleoprotein U	protein coding	2732	38	0.963321
ENST00000567835.5	16:57610652-57665580	ADGRG1	adhesion G protein-coupled receptor G1	protein coding	2684	31	0.963253
ENST00000261918.9	15:74409289-74433958	SEMA7A	semaphorin 7A (John Milton Hagen blood group)	protein coding	2290	33	0.963147
ENST00000647912.1	1:54849627-54887195	DHCR24	24-dehydrocholesterol reductase	nonsense mediated decay	2937	44	0.962748
ENST00000268261.9	16:8788823-8862534	PMM2	phosphomannomutase 2	protein coding	2195	45	0.96233
ENST00000382199.7	3:185643130-185825042	IGF2BP2	insulin like growth factor 2 mRNA binding protein 2	protein coding	3404	33	0.962084
ENST00000586078.5	19:10602457-10644557	SLC44A2	solute carrier family 44 member 2	protein coding	2829	38	0.962026
ENST00000366977.8	1:212726153-212791782	NSL1	NSL1 component of MIS12 kinetochore complex	protein coding	802	35	0.961067
ENST00000648712.1	1:54849627-54887195	DHCR24	24-dehydrocholesterol reductase	processed transcript	3136	31	0.960352
ENST00000555414.5	14:20455191-20457772	APEX1	apurinic/apyrimidinic endodeoxyribonuclease 1	protein coding	1018	33	0.960097
ENST00000652086.1	11:33703010-33736479	CD59	CD59 molecule (CD59 blood group)	protein coding	590	30	0.959598
ENST00000397133.2	17:3668812-3669668	EMC6	ER membrane protein complex subunit 6	protein coding	590	32	0.959431
ENST00000396148.2	1:50960745-50974634	CDKN2C	cyclin dependent kinase inhibitor 2C	protein coding	1467	38	0.959244
ENST00000367284.10	1:202007945-202017183	ELF3	E74 like ETS transcription factor 3	protein coding	1310	60	0.959112
ENST00000545712.7	12:109553715-109573580	MMAB	metabolism of cobalamin associated B	protein coding	771	32	0.959051
ENST00000307677.5	20:31664452-31723989	BCL2L1	BCL2 like 1	protein coding	563	31	0.958447
ENST00000371370.8	1:53946085-53968168	LRRC42	leucine rich repeat containing 42	protein coding	1516	31	0.958296
ENST00000381150.5	2:20200797-20225433	SDC1	syndecan 1	protein coding	1520	34	0.958284
ENST00000337970.7	10:43385617-43409186	HNRNPF	heterogeneous nuclear ribonucleoprotein F	protein coding	1397	30	0.958257
ENST00000379775.9	10:6144934-6254644	PFKFB3	6-phosphofructo-2-kinase/fructose-2,6-biphosphatase 3	protein coding	2991	31	0.9579
ENST00000219473.12	16:84699986-84779922	USP10	ubiquitin specific peptidase 10	protein coding	1029	30	0.957787
ENST00000316594.6	X:101408222-101414133	HNRNPH2	heterogeneous nuclear ribonucleoprotein H2	protein coding	588	43	0.957602
ENST00000346249.9	20:63865228-63891545	TPD52L2	TPD52 like 2	protein coding	1312	40	0.9566
ENST00000248879.8	22:20314238-20320080	DGCR6L	DiGeorge syndrome critical region gene 6 like	protein coding	870	42	0.956236
ENST00000359523.7	1:167721192-167791919	MPZL1	myelin protein zero like 1	protein coding	1085	43	0.95605
ENST00000534025.6	11:8947202-8965011	TMEM9B	TMEM9 domain family member B	protein coding	780	31	0.956033
ENST00000379775.9	10:6144934-6254644	PFKFB3	6-phosphofructo-2-kinase/fructose-2,6-biphosphatase 3	protein coding	2655	31	0.955928
ENST00000373043.1	1:37806979-37809454	C1orf122	chromosome 1 open reading frame 122	protein coding	1905	32	0.955768
ENST00000216862.8	20:54153446-54173986	CYP24A1	cytochrome P450 family 24 subfamily A member 1	protein coding	2005	37	0.955697
ENST00000173527.6	5:129094749-129114028	ISOC1	isochorismatase domain containing 1	protein coding	969	39	0.955399
ENST00000614857.5	4:87975667-87983532	SPP1	secreted phosphoprotein 1	protein coding	818	50	0.954669
ENST00000685864.1	15:43746394-43773279	PDIA3	protein disulfide isomerase family A member 3	retained intron	1857	31	0.954598
ENST00000300851.10	16:31090842-31095980	VKORC1	vitamin K epoxide reductase complex subunit 1	protein coding	732	50	0.953856
ENST00000397375.7	16:1771890-1773150	MRPS34	mitochondrial ribosomal protein S34	protein coding	719	37	0.95347
ENST00000260270.3	11:110429948-110464884	FDX1	ferredoxin 1	protein coding	820	32	0.953428
ENST00000355029.9	10:5412557-5459056	NET1	neuroepithelial cell transforming 1	protein coding	1959	30	0.952657
ENST00000373783.3	10:62804720-62808479	ADO	2-aminoethanethiol dioxygenase	protein coding	1409	30	0.952615
ENST00000646252.2	CHR_HG2419_PATCH:144291591-144314720	HSF1	heat shock transcription factor 1	protein coding	1984	37	0.95247
ENST00000282570.4	2:69829660-69881384	GMCL1	germ cell-less 1, spermatogenesis associated	protein coding	1930	38	0.952453
ENST00000264039.7	2:240435663-240468076	GPC1	glypican 1	protein coding	2333	33	0.951735
ENST00000612192.2	CHR_HSCHR8_3_CTG7:143710940-143720808	FAM83H	family with sequence similarity 83 member H	protein coding	5397	32	0.951145
ENST00000323571.9	17:40219304-40284136	WIPF2	WAS/WASL interacting protein family member 2	protein coding	2224	31	0.950968
ENST00000254351.9	2:20200797-20225433	SDC1	syndecan 1	protein coding	1422	75	0.9509
ENST00000482348.5	17:75135248-75168281	JPT1	Jupiter microtubule associated homolog 1	protein coding	850	30	0.95079
ENST00000225969.9	17:50367857-50373207	MRPL27	mitochondrial ribosomal protein L27	protein coding	488	34	0.950754
ENST00000381611.8	2:10783391-10837977	PDIA6	protein disulfide isomerase family A member 6	protein coding	1827	40	0.950235
ENST00000672225.1	CHR_HG109_PATCH:14119830-14136931	ASF1B	anti-silencing function 1B histone chaperone	protein coding	732	32	0.950085
ENST00000643372.3	CHR_HG2002_PATCH:228487382-228496188	RNF187	ring finger protein 187	protein coding	1031	31	0.949544
ENST00000219271.4	16:58025754-58046901	MMP15	matrix metallopeptidase 15	protein coding	2396	37	0.949391
ENST00000621829.4	17:59619689-59696956	CLTC	clathrin heavy chain	protein coding	5603	39	0.948406
ENST00000327111.8	5:93583222-93594611	NR2F1	nuclear receptor subfamily 2 group F member 1	protein coding	3378	30	0.948241
ENST00000367030.7	1:209614870-209652425	LAMB3	laminin subunit beta 3	protein coding	3730	39	0.947855
ENST00000288937.7	11:6680385-6683340	MRPL17	mitochondrial ribosomal protein L17	protein coding	651	88	0.947636
ENST00000217446.8	20:34560542-34698790	PIGU	phosphatidylinositol glycan anchor biosynthesis class U	protein coding	1341	30	0.947617
ENST00000301458.10	19:8302127-8308358	CD320	CD320 molecule	protein coding	1147	51	0.947115
ENST00000246912.8	17:42567072-42573239	MLX	MAX dimerization protein MLX	protein coding	1036	32	0.94692
ENST00000568908.5	16:57610652-57665580	ADGRG1	adhesion G protein-coupled receptor G1	protein coding	3390	31	0.946901
ENST00000230461.11	6:75252924-75284948	TMEM30A	transmembrane protein 30A	protein coding	3080	38	0.94582
ENST00000372014.5	6:44113451-44127452	MRPL14	mitochondrial ribosomal protein L14	protein coding	476	189	0.944863
ENST00000466521.5	16:30114105-30123506	MAPK3	mitogen-activated protein kinase 3	nonsense mediated decay	1463	33	0.944451
ENST00000399022.9	18:35984387-36067576	RPRD1A	regulation of nuclear pre-mRNA domain containing 1A	protein coding	3975	31	0.944324
ENST00000433922.6	7:16646131-16706523	BZW2	basic leucine zipper and W2 domains 2	protein coding	1642	46	0.94429
ENST00000429102.6	16:68636189-68727468	CDH3	cadherin 3	protein coding	3304	30	0.94403
ENST00000602540.5	12:76025447-76031776	PHLDA1	pleckstrin homology like domain family A member 1	protein coding	1419	34	0.943872
ENST00000512914.1	4:6640091-6642729	MRFAP1	Morf4 family associated protein 1	retained intron	1781	38	0.943648
ENST00000316594.6	X:101408222-101414133	HNRNPH2	heterogeneous nuclear ribonucleoprotein H2	protein coding	331	40	0.943575
ENST00000340450.7	1:40040233-40072649	CAP1	cyclase associated actin cytoskeleton regulatory protein 1	protein coding	1753	35	0.943434
ENST00000512914.1	4:6640091-6642729	MRFAP1	Morf4 family associated protein 1	retained intron	1576	38	0.943331
ENST00000566843.1	15:75336020-75343224	COMMD4	COMM domain containing 4	retained intron	2130	31	0.943109
ENST00000285814.9	2:121726945-121736911	NIFK	nucleolar protein interacting with the FHA domain of MKI67	protein coding	960	36	0.942816
ENST00000680628.1	20:58985686-59008238	CTSZ	cathepsin Z	retained intron	2398	31	0.942522
ENST00000380815.5	6:1623806-2245605	GMDS	GDP-mannose 4,6-dehydratase	protein coding	1214	38	0.942292
ENST00000398022.7	20:32109714-32167258	TM9SF4	transmembrane 9 superfamily member 4	protein coding	1952	32	0.941659
ENST00000287437.8	8:125091679-125367120	NSMCE2	NSE2 (MMS21) homolog, SMC5-SMC6 complex SUMO ligase	protein coding	1041	32	0.940671
ENST00000394536.4	5:141853090-141879246	PCDH1	protocadherin 1	protein coding	2376	37	0.940442
ENST00000265896.10	8:124998497-125022283	SQLE	squalene epoxidase	protein coding	773	63	0.940385
ENST00000620514.1	6:79201245-79234738	HMGN3	high mobility group nucleosomal binding domain 3	protein coding	668	34	0.940218
ENST00000226004.8	17:43766125-43778977	DUSP3	dual specificity phosphatase 3	protein coding	3785	31	0.939658
ENST00000369980.8	X:154010506-154019902	IRAK1	interleukin 1 receptor associated kinase 1	protein coding	1085	31	0.939521
ENST00000392359.8	17:82018702-82024107	CENPX	centromere protein X	protein coding	467	32	0.93936
ENST00000244711.4	6:43011143-43016868	MEA1	male-enhanced antigen 1	protein coding	745	31	0.939338
ENST00000262061.7	12:54301202-54351846	COPZ1	COPI coat complex subunit zeta 1	protein coding	1682	112	0.938571
ENST00000439383.5	3:184299198-184309050	PSMD2	proteasome 26S subunit ubiquitin receptor, non-ATPase 2	protein coding	2496	45	0.938275
ENST00000264039.7	2:240435663-240468076	GPC1	glypican 1	protein coding	1970	31	0.938106
ENST00000383463.9	3:129278828-129306186	HMCES	5-hydroxymethylcytosine binding, ES cell specific	protein coding	1131	48	0.937647
ENST00000369660.9	X:154483717-154486615	UBL4A	ubiquitin like 4A	protein coding	1251	38	0.936889
ENST00000259512.9	8:123013170-123042302	DERL1	derlin 1	protein coding	1292	33	0.936116
ENST00000314423.12	16:69131291-69231130	UTP4	UTP4 small subunit processome component	protein coding	2134	34	0.936018
ENST00000456936.4	5:115613210-115632992	TMED7	transmembrane p24 trafficking protein 7	protein coding	993	46	0.935902
ENST00000351328.8	12:56271699-56300391	CS	citrate synthase	protein coding	1514	46	0.935611
ENST00000398532.9	17:40121971-40136917	MSL1	MSL complex subunit 1	protein coding	1666	33	0.935323
ENST00000318407.5	2:241551424-241574131	BOK	BCL2 family apoptosis regulator BOK	protein coding	2552	38	0.934979
ENST00000240333.12	17:49700934-49709014	SLC35B1	solute carrier family 35 member B1	protein coding	1193	38	0.93462
ENST00000521288.2	3:131381671-131388830	NUDT16	nudix hydrolase 16	protein coding	568	30	0.934482
ENST00000265896.10	8:124998497-125022283	SQLE	squalene epoxidase	protein coding	758	51	0.934381
ENST00000537526.6	17:20999596-21043760	USP22	ubiquitin specific peptidase 22	protein coding	4612	31	0.93438
ENST00000344034.5	2:27381195-27409591	PPM1G	protein phosphatase, Mg2+/Mn2+ dependent 1G	protein coding	2108	38	0.934373
ENST00000287218.9	6:37819727-38154624	ZFAND3	zinc finger AN1-type containing 3	protein coding	1004	30	0.934081
ENST00000199448.9	7:37683843-37951936	EPDR1	ependymin related 1	protein coding	1045	35	0.934049
ENST00000677342.1	X:154428633-154436516	ATP6AP1	ATPase H+ transporting accessory protein 1	nonsense mediated decay	1800	32	0.933699
ENST00000392359.8	17:82018702-82024107	CENPX	centromere protein X	protein coding	429	34	0.933207
ENST00000507110.6	5:44808947-44820428	MRPS30	mitochondrial ribosomal protein S30	protein coding	1357	37	0.933131
ENST00000323037.5	7:30284597-30367689	ZNRF2	zinc and ring finger 2	protein coding	1105	42	0.93311
ENST00000314852.2	15:75639085-75648706	IMP3	IMP U3 small nucleolar ribonucleoprotein 3	protein coding	1429	34	0.932854
ENST00000567835.5	16:57610652-57665580	ADGRG1	adhesion G protein-coupled receptor G1	protein coding	2485	32	0.932735
ENST00000381150.5	2:20200797-20225433	SDC1	syndecan 1	protein coding	1550	34	0.932369
ENST00000380752.10	13:29509414-29595688	SLC7A1	solute carrier family 7 member 1	protein coding	6790	30	0.93217
ENST00000248098.8	16:1678256-1702280	JPT2	Jupiter microtubule associated homolog 2	protein coding	643	35	0.931852
ENST00000568909.5	16:57610652-57665580	ADGRG1	adhesion G protein-coupled receptor G1	protein coding	3179	31	0.931628
ENST00000308018.9	19:38930944-38933168	MRPS12	mitochondrial ribosomal protein S12	protein coding	728	31	0.93161
ENST00000230461.11	6:75252924-75284948	TMEM30A	transmembrane protein 30A	protein coding	2504	37	0.931588
ENST00000352482.8	20:63865228-63891545	TPD52L2	TPD52 like 2	protein coding	1334	32	0.931397
ENST00000576921.1	16:3022625-3024286	HCFC1R1	host cell factor C1 regulator 1	retained intron	972	78	0.931178
ENST00000542575.6	19:46774883-46788594	SLC1A5	solute carrier family 1 member 5	protein coding	2395	81	0.930809
ENST00000236959.14	2:215311956-215349773	ATIC	5-aminoimidazole-4-carboxamide ribonucleotide formyltransferase/IMP cyclohydrolase	protein coding	1678	43	0.930767
ENST00000331163.11	22:39223359-39244982	PDGFB	platelet derived growth factor subunit B	protein coding	2021	30	0.930692
ENST00000230461.11	6:75252924-75284948	TMEM30A	transmembrane protein 30A	protein coding	2095	33	0.93067
ENST00000166345.8	5:892884-919357	TRIP13	thyroid hormone receptor interactor 13	protein coding	1798	35	0.930379
ENST00000358227.5	9:7796500-7888380	DMAC1	distal membrane arm assembly component 1	protein coding	516	52	0.930363
ENST00000361866.8	21:45981770-46005050	COL6A1	collagen type VI alpha 1 chain	protein coding	3989	37	0.93014
ENST00000305586.11	3:180868141-180982753	FXR1	FMR1 autosomal homolog 1	protein coding	2415	32	0.92986
ENST00000528896.7	17:28614446-28645454	KIAA0100	KIAA0100	protein coding	6866	30	0.929491
ENST00000506699.5	5:136028988-136063818	TGFBI	transforming growth factor beta induced	retained intron	2637	42	0.929324
ENST00000340958.4	7:73799542-73832690	CLDN4	claudin 4	protein coding	433	126	0.929303
ENST00000337288.10	2:96184859-96208827	STARD7	StAR related lipid transfer domain containing 7	protein coding	1394	42	0.929234
ENST00000373703.5	1:31629866-31644896	PEF1	penta-EF-hand domain containing 1	protein coding	902	71	0.929137
ENST00000505306.5	17:50055968-50090481	ITGA3	integrin subunit alpha 3	retained intron	4862	103	0.929045
ENST00000199448.9	7:37683843-37951936	EPDR1	ependymin related 1	protein coding	1188	35	0.928775
ENST00000367311.5	1:201464278-201469237	PHLDA3	pleckstrin homology like domain family A member 3	protein coding	1019	37	0.928458
ENST00000417775.5	1:74705482-74733408	CRYZ	crystallin zeta	protein coding	1826	33	0.92837
ENST00000342374.5	20:44496221-44522085	SERINC3	serine incorporator 3	protein coding	1570	68	0.928274
ENST00000683620.1	4:87975667-87983532	SPP1	secreted phosphoprotein 1	retained intron	1850	30	0.928251
ENST00000382452.6	4:10074339-10116949	WDR1	WD repeat domain 1	protein coding	2143	59	0.928002
ENST00000372435.10	X:107628428-107651993	PRPS1	phosphoribosyl pyrophosphate synthetase 1	protein coding	1994	39	0.927457
ENST00000317702.10	18:12307669-12344320	TUBB6	tubulin beta 6 class V	protein coding	1557	32	0.92707
ENST00000369937.5	10:102423245-102432584	CUEDC2	CUE domain containing 2	protein coding	936	34	0.926278
ENST00000257831.8	11:34621093-34663288	EHF	ETS homologous factor	protein coding	4404	76	0.926084
ENST00000268261.9	16:8788823-8862534	PMM2	phosphomannomutase 2	protein coding	1900	44	0.925401
ENST00000307877.7	17:76038775-76072517	SRP68	signal recognition particle 68	protein coding	1944	30	0.925333
ENST00000355527.8	11:71428193-71452868	DHCR7	7-dehydrocholesterol reductase	protein coding	2400	45	0.92529
ENST00000285279.10	7:55436056-55572988	VOPP1	VOPP1 WW domain binding protein	protein coding	870	34	0.924955
ENST00000570303.2	CHR_HSCHR17_4_CTG4:41059470-41060344	KRTAP2-3	keratin associated protein 2-3	protein coding	510	30	0.924386
ENST00000260641.10	2:65227788-65271253	ACTR2	actin related protein 2	protein coding	1329	32	0.92429
ENST00000424390.2	1:45510914-45542732	PRDX1	peroxiredoxin 1	protein coding	1153	34	0.924162
ENST00000356692.10	3:72996803-73069198	PPP4R2	protein phosphatase 4 regulatory subunit 2	protein coding	1642	33	0.924113
ENST00000493763.7	6:42879616-42889925	RPL7L1	ribosomal protein L7 like 1	protein coding	2394	30	0.923931
ENST00000367284.10	1:202007945-202017183	ELF3	E74 like ETS transcription factor 3	protein coding	1624	52	0.923867
ENST00000464506.2	X:13689128-13710504	RAB9A	RAB9A, member RAS oncogene family	protein coding	496	33	0.923859
ENST00000254066.10	17:40309180-40357643	RARA	retinoic acid receptor alpha	protein coding	1731	41	0.923129
ENST00000301633.8	17:78214186-78225636	BIRC5	baculoviral IAP repeat containing 5	protein coding	1506	52	0.922396
ENST00000157600.8	3:8501807-8574668	LMCD1	LIM and cysteine rich domains 1	protein coding	1524	34	0.922097
ENST00000612661.2	6:113857345-113863475	MARCKS	myristoylated alanine rich protein kinase C substrate	protein coding	1431	101	0.922063
ENST00000270357.10	2:240565804-240581372	RNPEPL1	arginyl aminopeptidase like 1	protein coding	2199	33	0.92191
ENST00000600289.6	19:18306236-18323112	LSM4	LSM4 homolog, U6 small nuclear RNA and mRNA degradation associated	nonsense mediated decay	956	33	0.920598
ENST00000373606.8	20:37289649-37317260	MANBAL	mannosidase beta like	protein coding	592	31	0.920542
ENST00000396014.8	16:21597218-21657471	METTL9	methyltransferase like 9	protein coding	1495	35	0.920518
ENST00000373783.3	10:62804720-62808479	ADO	2-aminoethanethiol dioxygenase	protein coding	1947	33	0.92035
ENST00000268261.9	16:8788823-8862534	PMM2	phosphomannomutase 2	protein coding	1642	42	0.920188
ENST00000549989.1	12:120469850-120498493	DYNLL1	dynein light chain LC8-type 1	protein coding	626	30	0.920153
ENST00000677342.1	X:154428633-154436516	ATP6AP1	ATPase H+ transporting accessory protein 1	nonsense mediated decay	1766	31	0.920101
ENST00000275517.8	11:65066300-65084164	CDCA5	cell division cycle associated 5	protein coding	2308	47	0.91961
ENST00000367334.9	1:201134772-201171574	TMEM9	transmembrane protein 9	protein coding	1431	46	0.919507
ENST00000398532.9	17:40121971-40136917	MSL1	MSL complex subunit 1	protein coding	1765	35	0.919287
ENST00000268182.10	15:90388242-90502239	IQGAP1	IQ motif containing GTPase activating protein 1	protein coding	5237	42	0.919115
ENST00000324787.10	7:141002610-141015228	MRPS33	mitochondrial ribosomal protein S33	protein coding	186	31	0.919016
ENST00000369851.7	1:109548615-109600195	GNAI3	G protein subunit alpha i3	protein coding	1471	49	0.91887
ENST00000285279.10	7:55436056-55572988	VOPP1	VOPP1 WW domain binding protein	protein coding	1272	46	0.918863
ENST00000301015.14	16:88715338-88785220	PIEZO1	piezo type mechanosensitive ion channel component 1	protein coding	7986	31	0.918722
ENST00000157600.8	3:8501807-8574668	LMCD1	LIM and cysteine rich domains 1	protein coding	635	30	0.918672
ENST00000216037.10	22:28794555-28800597	XBP1	X-box binding protein 1	protein coding	1187	72	0.918473
ENST00000285279.10	7:55436056-55572988	VOPP1	VOPP1 WW domain binding protein	protein coding	1535	46	0.918217
ENST00000397463.3	2:132643286-132671579	LYPD1	LY6/PLAUR domain containing 1	protein coding	1233	33	0.918044
ENST00000372950.6	10:73183362-73247255	DNAJC9	DnaJ heat shock protein family (Hsp40) member C9	protein coding	761	41	0.917272
ENST00000537981.5	11:63681446-63759891	RTN3	reticulon 3	protein coding	701	35	0.917094
ENST00000228506.8	12:120687149-120701859	MLEC	malectin	protein coding	1340	30	0.916858
ENST00000558518.6	19:11089462-11133820	LDLR	low density lipoprotein receptor	protein coding	4725	45	0.916701
ENST00000285279.10	7:55436056-55572988	VOPP1	VOPP1 WW domain binding protein	protein coding	1211	48	0.916226
ENST00000383560.4	CHR_HSCHR6_MHC_QBL_CTG1:30732716-30734071	IER3	immediate early response 3	protein coding	513	51	0.916092
ENST00000396014.8	16:21597218-21657471	METTL9	methyltransferase like 9	protein coding	1229	35	0.915304
ENST00000431232.7	16:370788-387113	PGAP6	post-glycosylphosphatidylinositol attachment to proteins 6	protein coding	2814	31	0.915231
ENST00000360472.9	1:160205380-160215376	PEA15	proliferation and apoptosis adaptor protein 15	protein coding	2159	54	0.915045
ENST00000268261.9	16:8788823-8862534	PMM2	phosphomannomutase 2	protein coding	1397	37	0.915014
ENST00000353487.7	12:120762510-120904358	SPPL3	signal peptide peptidase like 3	protein coding	1972	38	0.914903
ENST00000357227.9	X:47217860-47229997	CDK16	cyclin dependent kinase 16	protein coding	2702	36	0.914878
ENST00000272462.3	2:110083870-110116022	MALL	mal, T cell differentiation protein like	protein coding	636	32	0.914693
ENST00000397887.7	21:44849585-44873903	PTTG1IP	PTTG1 interacting protein	protein coding	1920	36	0.914605
ENST00000366923.8	1:219968600-220046530	EPRS1	glutamyl-prolyl-tRNA synthetase 1	protein coding	2544	31	0.91439
ENST00000577454.5	17:40121971-40136917	MSL1	MSL complex subunit 1	protein coding	1556	98	0.914374
ENST00000428331.6	3:130850595-131016712	ATP2C1	ATPase secretory pathway Ca2+ transporting 1	protein coding	3086	31	0.914287
ENST00000318782.9	16:2969270-2973484	PAQR4	progestin and adipoQ receptor family member 4	protein coding	2393	30	0.913797
ENST00000399728.5	1:25884181-25906991	STMN1	stathmin 1	protein coding	827	57	0.913637
ENST00000349496.11	3:41194741-41260096	CTNNB1	catenin beta 1	protein coding	679	35	0.913098
ENST00000326840.11	3:98795941-98901695	DCBLD2	discoidin, CUB and LCCL domain containing 2	protein coding	4867	50	0.913098
ENST00000261622.5	16:87830023-87869507	SLC7A5	solute carrier family 7 member 5	protein coding	3338	175	0.912705
ENST00000395366.3	2:28751640-28802940	PPP1CB	protein phosphatase 1 catalytic subunit beta	protein coding	1320	42	0.912649
ENST00000398073.7	12:57819927-57846729	CTDSP2	CTD small phosphatase 2	protein coding	1506	39	0.912393
ENST00000672225.1	CHR_HG109_PATCH:14119830-14136931	ASF1B	anti-silencing function 1B histone chaperone	protein coding	823	38	0.912383
ENST00000549989.1	12:120469850-120498493	DYNLL1	dynein light chain LC8-type 1	protein coding	654	30	0.912273
ENST00000532097.6	11:236966-252984	PSMD13	proteasome 26S subunit, non-ATPase 13	protein coding	1356	47	0.912197
ENST00000418900.6	3:42782908-42804490	HIGD1A	HIG1 hypoxia inducible domain family member 1A	protein coding	1159	41	0.911968
ENST00000234160.5	2:170928464-170967130	GORASP2	golgi reassembly stacking protein 2	protein coding	1368	63	0.911735
ENST00000457354.7	14:51240162-51257655	TMX1	thioredoxin related transmembrane protein 1	protein coding	966	39	0.911638
ENST00000284273.6	11:122655722-122814473	UBASH3B	ubiquitin associated and SH3 domain containing B	protein coding	6456	31	0.910694
ENST00000316594.6	X:101408222-101414133	HNRNPH2	heterogeneous nuclear ribonucleoprotein H2	protein coding	372	40	0.910468
ENST00000343788.10	13:52652709-52700909	SUGT1	SGT1 homolog, MIS12 kinetochore complex assembly cochaperone	protein coding	301	31	0.910294
ENST00000258729.8	7:23310209-23470491	IGF2BP3	insulin like growth factor 2 mRNA binding protein 3	protein coding	3241	34	0.910263
ENST00000374316.9	6:33620365-33696574	ITPR3	inositol 1,4,5-trisphosphate receptor type 3	protein coding	9121	31	0.910231
ENST00000360566.6	2:10120698-10211725	RRM2	ribonucleotide reductase regulatory subunit M2	protein coding	1646	39	0.90999
ENST00000393784.8	5:172834251-172952792	ERGIC1	endoplasmic reticulum-golgi intermediate compartment 1	protein coding	1063	35	0.909971
ENST00000248089.8	16:3022625-3024286	HCFC1R1	host cell factor C1 regulator 1	protein coding	555	44	0.909693
ENST00000317147.10	16:58519951-58629885	CNOT1	CCR4-NOT transcription complex subunit 1	protein coding	7469	30	0.909686
ENST00000398073.7	12:57819927-57846729	CTDSP2	CTD small phosphatase 2	protein coding	1428	36	0.909623
ENST00000579146.5	17:39671122-39696797	PGAP3	post-GPI attachment to proteins phospholipase 3	protein coding	2126	280	0.909592
ENST00000396987.7	8:41577187-41625001	GPAT4	glycerol-3-phosphate acyltransferase 4	protein coding	2282	38	0.909347
ENST00000372661.6	X:103356489-103358462	TCEAL9	transcription elongation factor A like 9	protein coding	380	48	0.909075
ENST00000223029.8	7:6009255-6023834	AIMP2	aminoacyl tRNA synthetase complex interacting multifunctional protein 2	protein coding	911	61	0.908061
ENST00000268383.7	16:22345936-22437165	CDR2	cerebellar degeneration related protein 2	protein coding	1478	37	0.907623
ENST00000300571.7	16:19856691-19886167	GPRC5B	G protein-coupled receptor class C group 5 member B	protein coding	3779	40	0.907592
ENST00000333274.11	5:107376894-107670937	EFNA5	ephrin A5	protein coding	4515	39	0.90755
ENST00000381346.9	14:67676800-67695793	RDH11	retinol dehydrogenase 11	protein coding	1915	76	0.907503
ENST00000647841.1	15:82536750-82540459	RPS17	ribosomal protein S17	protein coding	478	157	0.907374
ENST00000570303.2	CHR_HSCHR17_4_CTG4:41059470-41060344	KRTAP2-3	keratin associated protein 2-3	protein coding	541	31	0.907232
ENST00000374987.4	X:55000363-55009057	APEX2	apurinic/apyrimidinic endodeoxyribonuclease 2	protein coding	1636	37	0.906938
ENST00000248451.7	2:218269651-218346793	PNKD	PNKD metallo-beta-lactamase domain containing	protein coding	602	37	0.906828
ENST00000394611.6	2:54972187-55112621	RTN4	reticulon 4	protein coding	3981	42	0.906543
ENST00000227525.8	11:60914158-60923443	TMEM109	transmembrane protein 109	protein coding	1653	52	0.906348
ENST00000293760.10	6:33771202-33789130	LEMD2	LEM domain nuclear envelope protein 2	protein coding	1540	31	0.90597
ENST00000346249.9	20:63865228-63891545	TPD52L2	TPD52 like 2	protein coding	1200	37	0.905912
ENST00000353703.9	20:44885702-44908532	YWHAB	tyrosine 3-monooxygenase/tryptophan 5-monooxygenase activation protein beta	protein coding	1444	74	0.905777
ENST00000219548.9	16:680224-682870	STUB1	STIP1 homology and U-box containing protein 1	protein coding	1021	45	0.905629
ENST00000361866.8	21:45981770-46005050	COL6A1	collagen type VI alpha 1 chain	protein coding	2804	36	0.905606
ENST00000336812.5	4:24517441-24584554	DHX15	DEAH-box helicase 15	protein coding	2603	68	0.905418
ENST00000221855.8	19:36114289-36125947	TBCB	tubulin folding cofactor B	protein coding	606	31	0.905365
ENST00000395850.9	11:33703010-33736479	CD59	CD59 molecule (CD59 blood group)	protein coding	485	30	0.905255
ENST00000396946.9	7:2906142-3043867	CARD11	caspase recruitment domain family member 11	protein coding	4162	30	0.904949
ENST00000267202.7	12:122865330-122896127	VPS37B	VPS37B subunit of ESCRT-I	protein coding	752	36	0.904946
ENST00000228506.8	12:120687149-120701859	MLEC	malectin	protein coding	2729	45	0.904909
ENST00000392038.7	19:40230317-40285536	AKT2	AKT serine/threonine kinase 2	protein coding	2609	32	0.904532
ENST00000457734.7	3:142596393-142713664	PLS1	plastin 1	protein coding	983	33	0.903859
ENST00000388901.10	15:49106068-49155661	COPS2	COP9 signalosome subunit 2	protein coding	1251	33	0.903851
ENST00000228506.8	12:120687149-120701859	MLEC	malectin	protein coding	1674	34	0.903736
ENST00000677342.1	X:154428633-154436516	ATP6AP1	ATPase H+ transporting accessory protein 1	nonsense mediated decay	952	32	0.903681
ENST00000368830.8	1:151759647-151763496	MRPL9	mitochondrial ribosomal protein L9	protein coding	1120	40	0.903676
ENST00000229812.8	6:36493892-36547479	STK38	serine/threonine kinase 38	protein coding	3475	30	0.903136
ENST00000648640.1	3:51993522-51995895	RPL29	ribosomal protein L29	protein coding	704	40	0.902857
ENST00000555997.1	14:68787660-68796253	ZFP36L1	ZFP36 ring finger protein like 1	processed transcript	2737	33	0.902594
ENST00000216014.9	22:38468078-38483447	KDELR3	KDEL endoplasmic reticulum protein retention receptor 3	protein coding	1348	40	0.902384
ENST00000440191.6	3:186783205-186789897	EIF4A2	eukaryotic translation initiation factor 4A2	protein coding	1585	57	0.902373
ENST00000258884.5	15:80679684-80755621	ABHD17C	abhydrolase domain containing 17C, depalmitoylase	protein coding	1921	35	0.902309
ENST00000383463.9	3:129278828-129306186	HMCES	5-hydroxymethylcytosine binding, ES cell specific	protein coding	1055	48	0.902028
ENST00000657001.1	5:149492982-149551471	CSNK1A1	casein kinase 1 alpha 1	protein coding	3784	33	0.901464
ENST00000358154.8	16:21597218-21657471	METTL9	methyltransferase like 9	protein coding	1068	77	0.900589
ENST00000273920.8	4:82430590-82461177	ENOPH1	enolase-phosphatase 1	protein coding	1421	38	0.900482
ENST00000360244.8	1:150265399-150269580	APH1A	aph-1 homolog A, gamma-secretase subunit	protein coding	1246	74	0.900303
ENST00000173527.6	5:129094749-129114028	ISOC1	isochorismatase domain containing 1	protein coding	954	40	0.899992
ENST00000651234.1	1:1020120-1056118	AGRN	agrin	protein coding	6508	30	0.899895
ENST00000677249.1	12:54280193-54287088	HNRNPA1	heterogeneous nuclear ribonucleoprotein A1	protein coding	1245	38	0.899837
ENST00000323571.9	17:40219304-40284136	WIPF2	WAS/WASL interacting protein family member 2	protein coding	3939	86	0.899754
ENST00000553066.5	12:56152256-56159647	MYL6B	myosin light chain 6B	protein coding	856	32	0.899752
ENST00000343053.6	9:137255327-137273542	NELFB	negative elongation factor complex member B	protein coding	2320	36	0.89949
ENST00000266079.5	20:63981132-64033100	PRPF6	pre-mRNA processing factor 6	protein coding	906	33	0.898939
ENST00000357376.7	2:54972187-55112621	RTN4	reticulon 4	protein coding	3930	35	0.89844
ENST00000319694.3	7:29563835-29567293	PRR15	proline rich 15	protein coding	1404	55	0.898421
ENST00000260102.9	8:54135241-54148514	MRPL15	mitochondrial ribosomal protein L15	protein coding	796	48	0.898356
ENST00000628755.1	CHR_HG2217_PATCH:119015712-119018691	RPS25	ribosomal protein S25	retained intron	1184	34	0.897312
ENST00000351554.8	11:33703010-33736479	CD59	CD59 molecule (CD59 blood group)	protein coding	436	30	0.897219
ENST00000371429.4	1:53765478-53838463	NDC1	NDC1 transmembrane nucleoporin	protein coding	3732	36	0.897111
ENST00000680628.1	20:58985686-59008238	CTSZ	cathepsin Z	retained intron	2204	32	0.897057
ENST00000359470.6	1:207018522-207032756	C1orf116	chromosome 1 open reading frame 116	protein coding	925	34	0.896751
ENST00000391769.2	19:53864763-53876435	MYADM	myeloid associated differentiation marker	protein coding	1152	36	0.896413
ENST00000333775.9	17:7856685-7885238	NAA38	N-alpha-acetyltransferase 38, NatC auxiliary subunit	protein coding	793	31	0.896034
ENST00000304916.4	8:126552443-126558478	LRATD2	LRAT domain containing 2	protein coding	2123	35	0.895495
ENST00000222693.5	7:116287380-116508541	CAV2	caveolin 2	protein coding	2340	31	0.89545
ENST00000398022.7	20:32109714-32167258	TM9SF4	transmembrane 9 superfamily member 4	protein coding	3487	43	0.894721
ENST00000265062.8	3:128693669-128825942	RAB7A	RAB7A, member RAS oncogene family	protein coding	456	31	0.894718
ENST00000253794.7	17:42773449-42779599	VPS25	vacuolar protein sorting 25 homolog	protein coding	639	79	0.894613
ENST00000260130.9	8:58552924-58582859	SDCBP	syndecan binding protein	protein coding	1541	34	0.89451
ENST00000296677.5	5:76818933-76835315	F2RL1	F2R like trypsin receptor 1	protein coding	1654	80	0.894502
ENST00000617249.4	2:10783391-10837977	PDIA6	protein disulfide isomerase family A member 6	protein coding	1549	31	0.893784
ENST00000552283.6	12:102073103-102120120	NUP37	nucleoporin 37	protein coding	1049	55	0.893625
ENST00000245479.3	17:72121020-72126416	SOX9	SRY-box transcription factor 9	protein coding	1712	48	0.893226
ENST00000619850.2	20:38926312-38953106	FAM83D	family with sequence similarity 83 member D	protein coding	1392	38	0.892391
ENST00000158771.9	17:5471254-5486811	DERL2	derlin 2	protein coding	774	35	0.89231
ENST00000254928.10	17:28855010-28861061	ERAL1	Era like 12S mitochondrial rRNA chaperone 1	protein coding	1713	30	0.892271
ENST00000375107.8	6:32168212-32178096	AGPAT1	1-acylglycerol-3-phosphate O-acyltransferase 1	protein coding	141	31	0.892173
ENST00000340450.7	1:40040233-40072649	CAP1	cyclase associated actin cytoskeleton regulatory protein 1	protein coding	1025	32	0.891838
ENST00000347215.8	20:57648392-57711536	PMEPA1	prostate transmembrane protein, androgen induced 1	protein coding	3705	97	0.891803
ENST00000622694.5	22:17734138-17774770	BID	BH3 interacting domain death agonist	protein coding	731	37	0.891754
ENST00000274849.3	6:26596953-26600739	ABT1	activator of basal transcription 1	protein coding	1017	43	0.891453
ENST00000349752.10	2:30910467-31155202	GALNT14	polypeptide N-acetylgalactosaminyltransferase 14	protein coding	2119	34	0.891343
ENST00000275036.11	6:79201245-79234738	HMGN3	high mobility group nucleosomal binding domain 3	protein coding	485	37	0.891318
ENST00000392271.6	19:29923644-30016612	URI1	URI1 prefoldin like chaperone	protein coding	1747	32	0.891278
ENST00000316403.15	8:27596917-27614700	CLU	clusterin	protein coding	1654	33	0.891276
ENST00000285279.10	7:55436056-55572988	VOPP1	VOPP1 WW domain binding protein	protein coding	995	38	0.891097
ENST00000301019.9	16:88803789-88809258	CDT1	chromatin licensing and DNA replication factor 1	protein coding	1760	80	0.891042
ENST00000379775.9	10:6144934-6254644	PFKFB3	6-phosphofructo-2-kinase/fructose-2,6-biphosphatase 3	protein coding	2601	31	0.890754
ENST00000406581.6	7:44114680-44124358	POLD2	DNA polymerase delta 2, accessory subunit	protein coding	1939	47	0.890052
ENST00000298316.7	14:49893079-49897054	ARF6	ADP ribosylation factor 6	protein coding	798	30	0.890034
ENST00000287263.8	8:37858618-37899497	RAB11FIP1	RAB11 family interacting protein 1	protein coding	4747	45	0.889971
ENST00000556968.2	14:94612384-94624055	SERPINA3	serpin family A member 3	nonsense mediated decay	1233	30	0.889902
ENST00000339995.11	11:10797050-10808940	EIF4G2	eukaryotic translation initiation factor 4 gamma 2	protein coding	1950	45	0.889689
ENST00000582401.6	1:145992435-145996579	TXNIP	thioredoxin interacting protein	protein coding	2045	38	0.889549
ENST00000217233.9	20:362835-397559	TRIB3	tribbles pseudokinase 3	protein coding	1761	38	0.889504
ENST00000301453.7	11:63985853-64001811	OTUB1	OTU deubiquitinase, ubiquitin aldehyde binding 1	retained intron	1604	31	0.88947
ENST00000358432.8	1:16124337-16156069	EPHA2	EPH receptor A2	protein coding	3355	30	0.889438
ENST00000274311.3	5:52787916-52804044	PELO	pelota mRNA surveillance and ribosome rescue factor	protein coding	2176	40	0.889112
ENST00000552842.1	17:7012417-7014532	RNASEK	ribonuclease K	protein coding	453	39	0.889007
ENST00000279242.7	11:65122183-65127371	MRPL49	mitochondrial ribosomal protein L49	protein coding	648	31	0.888989
ENST00000262776.8	17:78971238-78979947	LGALS3BP	galectin 3 binding protein	protein coding	289	165	0.888959
ENST00000248594.11	7:77537295-77640069	PTPN12	protein tyrosine phosphatase non-receptor type 12	protein coding	3297	31	0.888869
ENST00000405878.5	22:41621163-41664048	XRCC6	X-ray repair cross complementing 6	protein coding	1972	37	0.888551
ENST00000245206.10	16:58707131-58734342	GOT2	glutamic-oxaloacetic transaminase 2	protein coding	2132	152	0.888456
ENST00000349752.10	2:30910467-31155202	GALNT14	polypeptide N-acetylgalactosaminyltransferase 14	protein coding	2376	31	0.888341
ENST00000258739.9	7:6445953-6484190	KDELR2	KDEL endoplasmic reticulum protein retention receptor 2	protein coding	1440	231	0.888148
ENST00000339995.11	11:10797050-10808940	EIF4G2	eukaryotic translation initiation factor 4 gamma 2	protein coding	843	32	0.887771
ENST00000373812.8	1:28736621-28769775	YTHDF2	YTH N6-methyladenosine RNA binding protein 2	protein coding	1248	31	0.887621
ENST00000349496.11	3:41194741-41260096	CTNNB1	catenin beta 1	protein coding	2638	33	0.887544
ENST00000433297.2	5:43287470-43313512	HMGCS1	3-hydroxy-3-methylglutaryl-CoA synthase 1	protein coding	1856	31	0.887436
ENST00000592962.5	19:36113709-36115213	POLR2I	RNA polymerase II subunit I	nonsense mediated decay	242	38	0.887408
ENST00000002501.11	16:90004871-90019890	DBNDD1	dysbindin domain containing 1	protein coding	1009	30	0.887378
ENST00000693319.1	14:49893079-49897054	ARF6	ADP ribosylation factor 6	protein coding	1296	39	0.887204
ENST00000301634.12	17:78174091-78187233	TK1	thymidine kinase 1	protein coding	672	77	0.887203
ENST00000607016.2	6:34279679-34392669	NUDT3	nudix hydrolase 3	protein coding	9668	36	0.887157
ENST00000352482.8	20:63865228-63891545	TPD52L2	TPD52 like 2	protein coding	998	31	0.886957
ENST00000577454.5	17:40121971-40136917	MSL1	MSL complex subunit 1	protein coding	1750	111	0.886909
ENST00000343380.6	20:33675477-33686385	E2F1	E2F transcription factor 1	protein coding	1404	36	0.886804
ENST00000542575.6	19:46774883-46788594	SLC1A5	solute carrier family 1 member 5	protein coding	389	34	0.886238
ENST00000532383.5	11:10797050-10808940	EIF4G2	eukaryotic translation initiation factor 4 gamma 2	retained intron	2903	35	0.88597
ENST00000267205.7	12:121777754-121803403	RHOF	ras homolog family member F, filopodia associated	protein coding	890	39	0.885949
ENST00000410080.8	2:152651593-152718012	PRPF40A	pre-mRNA processing factor 40 homolog A	protein coding	3475	31	0.885731
ENST00000409784.8	2:65070696-65130331	RAB1A	RAB1A, member RAS oncogene family	protein coding	961	162	0.885719
ENST00000355451.8	7:44379119-44490658	NUDCD3	NudC domain containing 3	protein coding	2235	37	0.88512
ENST00000262482.11	17:4940008-4945222	RNF167	ring finger protein 167	protein coding	1727	36	0.885094
ENST00000261497.9	17:20999596-21043760	USP22	ubiquitin specific peptidase 22	protein coding	4824	42	0.884951
ENST00000456936.4	5:115613210-115632992	TMED7	transmembrane p24 trafficking protein 7	protein coding	1116	53	0.884803
ENST00000398532.9	17:40121971-40136917	MSL1	MSL complex subunit 1	protein coding	1860	33	0.884572
ENST00000360541.10	5:138506095-138543236	ETF1	eukaryotic translation termination factor 1	protein coding	2126	38	0.884507
ENST00000549775.5	17:7012635-7017520	RNASEK-C17orf49	RNASEK-C17orf49 readthrough	retained intron	469	33	0.884311
ENST00000359523.7	1:167721192-167791919	MPZL1	myelin protein zero like 1	protein coding	3484	35	0.884115
ENST00000676397.1	7:5526409-5563902	ACTB	actin beta	protein coding	525	31	0.883859
ENST00000383389.2	CHR_HSCHR6_MHC_QBL_CTG1:31805699-31808181	HSPA1A	heat shock protein family A (Hsp70) member 1A	protein coding	1769	54	0.883736
ENST00000370487.5	20:62796473-62801729	MRGBP	MRG domain binding protein	protein coding	1164	44	0.883729
ENST00000263097.9	19:1026586-1039068	CNN2	calponin 2	protein coding	296	32	0.883722
ENST00000690053.1	X:47142071-47145466	NDUFB11	NADH:ubiquinone oxidoreductase subunit B11	protein coding	115	78	0.883552
ENST00000672741.1	CHR_HG2087_PATCH:7243591-7252491	CTDNEP1	CTD nuclear envelope phosphatase 1	protein coding	1463	35	0.883537
ENST00000272298.12	2:47160084-47176921	CALM2	calmodulin 2	protein coding	84	111	0.883386
ENST00000344726.9	6:79201245-79234738	HMGN3	high mobility group nucleosomal binding domain 3	protein coding	526	57	0.883013
ENST00000298130.5	14:34432788-34462240	SPTSSA	serine palmitoyltransferase small subunit A	protein coding	924	58	0.882699
ENST00000618852.5	1:27404230-27490167	WASF2	WASP family member 2	protein coding	4823	34	0.882683
ENST00000345330.9	15:73560014-73634134	NPTN	neuroplastin	protein coding	653	33	0.882683
ENST00000394417.7	2:63840952-63891562	UGP2	UDP-glucose pyrophosphorylase 2	protein coding	1790	49	0.882599
ENST00000323716.8	7:103074881-103099759	ARMC10	armadillo repeat containing 10	protein coding	999	42	0.882103
ENST00000264144.5	1:183186238-183245127	LAMC2	laminin subunit gamma 2	protein coding	4328	214	0.882077
ENST00000388712.7	9:86026146-86100173	GOLM1	golgi membrane protein 1	protein coding	1759	40	0.882011
ENST00000258729.8	7:23310209-23470491	IGF2BP3	insulin like growth factor 2 mRNA binding protein 3	protein coding	3520	39	0.881404
ENST00000261868.10	15:44537125-44563029	EIF3J	eukaryotic translation initiation factor 3 subunit J	protein coding	1202	30	0.881254
ENST00000254351.9	2:20200797-20225433	SDC1	syndecan 1	protein coding	2833	43	0.881064
ENST00000258781.11	7:44999475-45076469	CCM2	CCM2 scaffold protein	protein coding	1472	31	0.881016
ENST00000652974.1	2:47160084-47176921	CALM2	calmodulin 2	nonsense mediated decay	196	102	0.880749
ENST00000351217.10	15:73560014-73634134	NPTN	neuroplastin	protein coding	1050	36	0.880661
ENST00000395816.7	20:57648392-57711536	PMEPA1	prostate transmembrane protein, androgen induced 1	protein coding	3678	72	0.880538
ENST00000329819.4	11:66435075-66466738	MRPL11	mitochondrial ribosomal protein L11	protein coding	329	31	0.880142
ENST00000381150.5	2:20200797-20225433	SDC1	syndecan 1	protein coding	2260	36	0.880139
ENST00000372561.4	1:42456117-42473385	PPCS	phosphopantothenoylcysteine synthetase	protein coding	1161	30	0.879924
ENST00000474210.1	17:39728496-39730532	MIEN1	migration and invasion enhancer 1	processed transcript	350	37	0.879847
ENST00000371674.8	20:50081124-50115959	UBE2V1	ubiquitin conjugating enzyme E2 V1	protein coding	712	36	0.879752
ENST00000264832.8	19:10271093-10286615	ICAM1	intercellular adhesion molecule 1	protein coding	1881	40	0.879675
ENST00000397011.2	7:2354086-2380745	EIF3B	eukaryotic translation initiation factor 3 subunit B	protein coding	2590	31	0.878403
ENST00000296861.2	6:47231532-47309905	TNFRSF21	TNF receptor superfamily member 21	protein coding	2262	115	0.878005
ENST00000286091.9	7:149003062-149028662	PDIA4	protein disulfide isomerase family A member 4	protein coding	1879	38	0.877807
ENST00000522111.3	1:26993692-27000886	TRNP1	TMF1 regulated nuclear protein 1	protein coding	1090	206	0.877762
ENST00000265748.7	7:36389821-36453791	ANLN	anillin actin binding protein	protein coding	4559	61	0.87776
ENST00000367287.5	1:201955503-201970664	TIMM17A	translocase of inner mitochondrial membrane 17A	protein coding	918	81	0.877537
ENST00000398022.7	20:32109714-32167258	TM9SF4	transmembrane 9 superfamily member 4	protein coding	2392	31	0.877425
ENST00000336138.4	8:142727223-142736927	THEM6	thioesterase superfamily member 6	protein coding	1077	59	0.877414
ENST00000389378.6	5:151029945-151093577	TNIP1	TNFAIP3 interacting protein 1	protein coding	2388	30	0.877259
ENST00000280557.11	12:122752824-122771064	DENR	density regulated re-initiation and release factor	protein coding	2337	105	0.877251
ENST00000395145.3	7:73768997-73770270	CLDN3	claudin 3	protein coding	874	173	0.877139
ENST00000402868.8	12:123384132-123409353	KMT5A	lysine methyltransferase 5A	protein coding	2400	32	0.876523
ENST00000254719.10	17:1829702-1900082	RPA1	replication protein A1	protein coding	2138	41	0.876184
ENST00000420115.6	3:133573686-133590261	CDV3	CDV3 homolog	protein coding	1992	32	0.875952
ENST00000399932.8	16:234521-272183	FAM234A	family with sequence similarity 234 member A	protein coding	193	38	0.875901
ENST00000374922.9	X:56729241-56819179	NBDY	negative regulator of P-body association	protein coding	600	48	0.875533
ENST00000421852.6	3:185476496-185499057	TMEM41A	transmembrane protein 41A	protein coding	2276	33	0.875443
ENST00000305885.3	11:61792911-61797238	FEN1	flap structure-specific endonuclease 1	protein coding	1858	68	0.875378
ENST00000588301.5	19:45687460-45692569	SNRPD2	small nuclear ribonucleoprotein D2 polypeptide	protein coding	478	140	0.875265
ENST00000263238.7	2:113890063-113962596	ACTR3	actin related protein 3	protein coding	1548	117	0.87495
ENST00000445930.7	14:52707178-52728590	PSMC6	proteasome 26S subunit, ATPase 6	protein coding	125	30	0.874945
ENST00000285279.10	7:55436056-55572988	VOPP1	VOPP1 WW domain binding protein	protein coding	2579	95	0.874797
ENST00000541774.5	17:39687914-39730426	ERBB2	erb-b2 receptor tyrosine kinase 2	protein coding	3469	521	0.874654
ENST00000338110.11	16:30053123-30070414	-	novel protein	protein coding	1238	43	0.874613
ENST00000327435.11	2:3497366-3519531	ADI1	acireductone dioxygenase 1	protein coding	636	44	0.874543
ENST00000439696.3	14:68787660-68796253	ZFP36L1	ZFP36 ring finger protein like 1	protein coding	2662	46	0.874276
ENST00000261507.11	4:165327667-165343164	MSMO1	methylsterol monooxygenase 1	protein coding	1163	86	0.874265
ENST00000448552.7	16:69118010-69132588	CHTF8	chromosome transmission fidelity factor 8	protein coding	2504	30	0.874037
ENST00000264156.3	2:135839626-135876443	MCM6	minichromosome maintenance complex component 6	protein coding	2576	44	0.873864
ENST00000372717.5	20:45406057-45410610	DBNDD2	dysbindin domain containing 2	protein coding	758	81	0.873711
ENST00000306125.12	3:49095932-49105130	QARS1	glutaminyl-tRNA synthetase 1	protein coding	2317	32	0.873315
ENST00000265260.8	3:101574180-101594465	PCNP	PEST proteolytic signal containing nuclear protein	protein coding	1557	49	0.873164
ENST00000452853.6	3:149964904-150050788	PFN2	profilin 2	protein coding	1499	62	0.873073
ENST00000298510.4	10:119167720-119178812	PRDX3	peroxiredoxin 3	protein coding	717	153	0.873072
ENST00000485303.6	3:111070071-111275563	NECTIN3	nectin cell adhesion molecule 3	protein coding	1797	53	0.8728
ENST00000382771.9	18:63476958-63505085	SERPINB5	serpin family B member 5	protein coding	870	33	0.872379
ENST00000243253.8	3:128051641-128071683	SEC61A1	SEC61 translocon subunit alpha 1	protein coding	2308	65	0.872095
ENST00000358075.11	X:77825747-77899271	MAGT1	magnesium transporter 1	protein coding	2982	32	0.871854
ENST00000002501.11	16:90004871-90019890	DBNDD1	dysbindin domain containing 1	protein coding	981	30	0.871799
ENST00000401959.6	22:41673933-41690504	SNU13	small nuclear ribonucleoprotein 13	protein coding	1195	39	0.871551
ENST00000348035.9	7:6374527-6403967	RAC1	Rac family small GTPase 1	protein coding	1283	205	0.871351
ENST00000253462.8	16:85676198-85690073	GINS2	GINS complex subunit 2	protein coding	338	35	0.871279
ENST00000456692.6	5:87267883-87391931	RASA1	RAS p21 protein activator 1	protein coding	3032	33	0.871252
ENST00000619133.4	6:106969831-106975627	CD24	CD24 molecule	protein coding	1254	261	0.870975
ENST00000355029.9	10:5412557-5459056	NET1	neuroepithelial cell transforming 1	protein coding	1916	32	0.870841
ENST00000330938.8	21:44849585-44873903	PTTG1IP	PTTG1 interacting protein	protein coding	2312	70	0.870691
ENST00000173527.6	5:129094749-129114028	ISOC1	isochorismatase domain containing 1	protein coding	1394	49	0.870655
ENST00000354624.6	10:69220332-69267552	HKDC1	hexokinase domain containing 1	protein coding	3320	30	0.870564
ENST00000217182.6	20:63488013-63499239	EEF1A2	eukaryotic translation elongation factor 1 alpha 2	protein coding	1760	74	0.870271
ENST00000574322.6	17:7243591-7252491	CTDNEP1	CTD nuclear envelope phosphatase 1	protein coding	1463	31	0.869601
ENST00000682719.1	5:160009113-160065543	TTC1	tetratricopeptide repeat domain 1	protein coding	154	31	0.869113
ENST00000373944.8	10:56357227-56361273	ZWINT	ZW10 interacting kinetochore protein	protein coding	1333	30	0.869068
ENST00000499810.6	5:138506095-138543236	ETF1	eukaryotic translation termination factor 1	protein coding	2318	35	0.869011
ENST00000677661.1	11:88265069-88359684	CTSC	cathepsin C	nonsense mediated decay	1995	60	0.868909
ENST00000265447.8	10:80150889-80205572	ANXA11	annexin A11	protein coding	1793	58	0.86888
ENST00000573095.1	16:3022625-3024286	HCFC1R1	host cell factor C1 regulator 1	retained intron	602	57	0.868667
ENST00000465692.2	10:78033760-78056813	RPS24	ribosomal protein S24	processed transcript	195	38	0.868665
ENST00000375533.6	10:28677510-28682932	BAMBI	BMP and activin membrane bound inhibitor	protein coding	1384	54	0.868188
ENST00000396014.8	16:21597218-21657471	METTL9	methyltransferase like 9	protein coding	1084	34	0.868184
ENST00000514505.7	5:73498408-73505667	BTF3	basic transcription factor 3	retained intron	685	42	0.867855
ENST00000373020.9	X:100627108-100639991	TSPAN6	tetraspanin 6	protein coding	1712	60	0.867818
ENST00000510168.6	3:130850595-131016712	ATP2C1	ATPase secretory pathway Ca2+ transporting 1	protein coding	3330	30	0.867643
ENST00000349752.10	2:30910467-31155202	GALNT14	polypeptide N-acetylgalactosaminyltransferase 14	protein coding	2172	35	0.867412
ENST00000398712.7	8:144098633-144108124	SHARPIN	SHANK associated RH domain interactor	protein coding	1287	40	0.867352
ENST00000209718.8	17:40922700-40937646	KRT23	keratin 23	protein coding	542	34	0.867233
ENST00000431388.3	17:81239305-81241310	NDUFAF8	NADH:ubiquinone oxidoreductase complex assembly factor 8	protein coding	519	37	0.866918
ENST00000396207.1	12:16347142-16609259	MGST1	microsomal glutathione S-transferase 1	protein coding	652	31	0.866838
ENST00000261813.9	5:140245035-140303113	PFDN1	prefoldin subunit 1	protein coding	1277	56	0.866802
ENST00000258198.7	16:66720893-66751609	DYNC1LI2	dynein cytoplasmic 1 light intermediate chain 2	protein coding	3464	32	0.86654
ENST00000285279.10	7:55436056-55572988	VOPP1	VOPP1 WW domain binding protein	protein coding	2185	71	0.866334
ENST00000380359.3	10:5412557-5459056	NET1	neuroepithelial cell transforming 1	protein coding	1687	35	0.866242
ENST00000054950.4	11:32091074-32105722	RCN1	reticulocalbin 1	protein coding	2072	105	0.866061
ENST00000378026.5	12:106237881-106304279	CKAP4	cytoskeleton associated protein 4	protein coding	1285	59	0.865913
ENST00000636580.2	X:40579372-40606848	ATP6AP2	ATPase H+ transporting accessory protein 2	protein coding	654	55	0.865882
ENST00000251413.8	17:42609641-42615238	TUBG1	tubulin gamma 1	protein coding	1428	61	0.865722
ENST00000326446.10	2:152717647-152762396	ARL6IP6	ADP ribosylation factor like GTPase 6 interacting protein 6	protein coding	468	30	0.86512
ENST00000253462.8	16:85676198-85690073	GINS2	GINS complex subunit 2	protein coding	955	30	0.865062
ENST00000602795.6	20:58981208-58995133	NELFCD	negative elongation factor complex member C/D	protein coding	2128	30	0.864927
ENST00000552842.1	17:7012417-7014532	RNASEK	ribonuclease K	protein coding	474	44	0.864837
ENST00000258761.8	7:16646131-16706523	BZW2	basic leucine zipper and W2 domains 2	protein coding	1579	33	0.86473
ENST00000233575.7	2:27370496-27377535	SNX17	sorting nexin 17	protein coding	1274	33	0.864623
ENST00000437397.5	14:94376747-94390693	SERPINA1	serpin family A member 1	protein coding	1251	200	0.864575
ENST00000262498.8	16:58113592-58129381	CFAP20	cilia and flagella associated protein 20	protein coding	1128	51	0.864554
ENST00000465727.5	1:1216909-1232067	SDF4	stromal cell derived factor 4	nonsense mediated decay	1483	30	0.864519
ENST00000394252.4	12:55681736-55684611	METTL7B	methyltransferase like 7B	protein coding	993	36	0.864506
ENST00000639538.1	CHR_HG30_PATCH:179798463-179807814	MGAT4B	alpha-1,3-mannosyl-glycoprotein 4-beta-N-acetylglucosaminyltransferase B	protein coding	2816	30	0.864489
ENST00000550746.5	12:71839707-71927248	TBC1D15	TBC1 domain family member 15	protein coding	2168	30	0.864351
ENST00000344726.9	6:79201245-79234738	HMGN3	high mobility group nucleosomal binding domain 3	protein coding	563	48	0.864028
ENST00000003100.13	7:92084987-92134803	CYP51A1	cytochrome P450 family 51 subfamily A member 1	protein coding	947	36	0.863931
ENST00000528896.7	17:28614446-28645454	KIAA0100	KIAA0100	protein coding	6845	30	0.863835
ENST00000681658.1	15:64155740-64163134	PPIB	peptidylprolyl isomerase B	protein coding	596	64	0.863797
ENST00000652021.1	22:37848868-37889407	EIF3L	eukaryotic translation initiation factor 3 subunit L	protein coding	925	56	0.863718
ENST00000335503.3	7:56051685-56063989	CCT6A	chaperonin containing TCP1 subunit 6A	protein coding	2333	31	0.863544
ENST00000360325.11	17:7259903-7263983	CLDN7	claudin 7	protein coding	593	82	0.863444
ENST00000237530.11	20:37178410-37241619	RPN2	ribophorin II	protein coding	1413	194	0.863142
ENST00000268099.13	15:74843730-74873365	SCAMP2	secretory carrier membrane protein 2	protein coding	2260	38	0.863081
ENST00000305885.3	11:61792911-61797238	FEN1	flap structure-specific endonuclease 1	protein coding	882	30	0.862984
ENST00000268261.9	16:8788823-8862534	PMM2	phosphomannomutase 2	protein coding	770	30	0.862977
ENST00000511203.1	4:99948086-99950355	H2AZ1	H2A.Z variant histone 1	retained intron	1036	141	0.862865
ENST00000398532.9	17:40121971-40136917	MSL1	MSL complex subunit 1	protein coding	1714	34	0.862849
ENST00000572008.5	16:18781295-18790383	RPS15A	ribosomal protein S15a	nonsense mediated decay	463	66	0.862696
ENST00000441618.1	CHR_HSCHR6_MHC_COX_CTG1:31802834-31805316	HSPA1A	heat shock protein family A (Hsp70) member 1A	protein coding	850	46	0.862408
ENST00000301458.10	19:8302127-8308358	CD320	CD320 molecule	protein coding	1094	38	0.86238
ENST00000540468.5	2:73233420-73253021	CCT7	chaperonin containing TCP1 subunit 7	protein coding	1447	31	0.862356
ENST00000268261.9	16:8788823-8862534	PMM2	phosphomannomutase 2	protein coding	1774	42	0.862098
ENST00000269571.10	17:39687914-39730426	ERBB2	erb-b2 receptor tyrosine kinase 2	protein coding	3689	729	0.862037
ENST00000522111.3	1:26993692-27000886	TRNP1	TMF1 regulated nuclear protein 1	protein coding	1131	210	0.862004
ENST00000396946.9	7:2906142-3043867	CARD11	caspase recruitment domain family member 11	protein coding	3947	30	0.861797
ENST00000002596.6	4:11393150-11429564	HS3ST1	heparan sulfate-glucosamine 3-sulfotransferase 1	protein coding	972	79	0.861671
ENST00000367600.5	1:180154869-180204030	QSOX1	quiescin sulfhydryl oxidase 1	protein coding	1747	43	0.86158
ENST00000624234.3	22:37848868-37889407	EIF3L	eukaryotic translation initiation factor 3 subunit L	protein coding	1517	66	0.861428
ENST00000258796.12	7:2631986-2664802	TTYH3	tweety family member 3	protein coding	4578	57	0.861247
ENST00000310823.8	2:9488486-9556732	ADAM17	ADAM metallopeptidase domain 17	protein coding	3977	30	0.861085
ENST00000636712.1	14:94376747-94390693	SERPINA1	serpin family A member 1	protein coding	1257	129	0.861021
ENST00000302118.5	1:55039447-55064852	PCSK9	proprotein convertase subtilisin/kexin type 9	protein coding	3358	31	0.861008
ENST00000304434.11	6:53267398-53349179	ELOVL5	ELOVL fatty acid elongase 5	protein coding	1265	30	0.860885
ENST00000245206.10	16:58707131-58734342	GOT2	glutamic-oxaloacetic transaminase 2	protein coding	886	98	0.8608
ENST00000620552.4	1:1020120-1056118	AGRN	agrin	protein coding	5801	53	0.860755
ENST00000306107.9	3:105366909-105576900	ALCAM	activated leukocyte cell adhesion molecule	protein coding	2341	34	0.860612
ENST00000610533.6	7:44114680-44124358	POLD2	DNA polymerase delta 2, accessory subunit	protein coding	508	79	0.860579
ENST00000002501.11	16:90004871-90019890	DBNDD1	dysbindin domain containing 1	protein coding	1317	31	0.860538
ENST00000397100.6	7:996986-1138260	C7orf50	chromosome 7 open reading frame 50	protein coding	921	34	0.860525
ENST00000413687.3	1:200891048-200915742	INAVA	innate immunity activator	protein coding	3307	73	0.860378
ENST00000296666.13	5:127517640-127555085	PRRC1	proline rich coiled-coil 1	protein coding	4171	44	0.860249
ENST00000441618.1	CHR_HSCHR6_MHC_COX_CTG1:31802834-31805316	HSPA1A	heat shock protein family A (Hsp70) member 1A	protein coding	2261	103	0.860217
ENST00000434471.6	CHR_HSCHR6_MHC_SSTO_CTG1:32934853-32970271	PSMB9	proteasome 20S subunit beta 9	protein coding	705	30	0.860185
ENST00000246912.8	17:42567072-42573239	MLX	MAX dimerization protein MLX	protein coding	1014	34	0.860146
ENST00000675881.1	1:156082573-156140081	LMNA	lamin A/C	nonsense mediated decay	2227	44	0.859908
ENST00000619304.4	20:38926312-38953106	FAM83D	family with sequence similarity 83 member D	protein coding	1497	31	0.859668
ENST00000592588.7	19:1438358-1440495	RPS15	ribosomal protein S15	protein coding	495	43	0.85964
ENST00000312579.4	11:65890673-65891635	CCDC85B	coiled-coil domain containing 85B	protein coding	446	50	0.859546
ENST00000623368.3	8:11795573-11839304	FDFT1	farnesyl-diphosphate farnesyltransferase 1	protein coding	1659	36	0.859484
ENST00000359947.9	1:43525187-43623666	PTPRF	protein tyrosine phosphatase receptor type F	protein coding	7363	33	0.859449
ENST00000358278.7	15:63042632-63071915	TPM1	tropomyosin 1	protein coding	313	183	0.859308
ENST00000535126.1	11:64316460-64317559	TRMT112	tRNA methyltransferase activator subunit 11-2	retained intron	565	36	0.859262
ENST00000612399.4	14:52707178-52728590	PSMC6	proteasome 26S subunit, ATPase 6	protein coding	960	33	0.859106
ENST00000265097.9	5:175917873-176034680	THOC3	THO complex 3	protein coding	1128	53	0.859097
ENST00000242059.10	7:29920104-29990289	SCRN1	secernin 1	protein coding	5128	38	0.858789
ENST00000354624.6	10:69220332-69267552	HKDC1	hexokinase domain containing 1	protein coding	3184	30	0.858612
ENST00000368262.7	1:156308968-156367873	CCT3	chaperonin containing TCP1 subunit 3	nonsense mediated decay	686	42	0.858346
ENST00000423828.5	12:49707725-49764934	TMBIM6	transmembrane BAX inhibitor motif containing 6	protein coding	1571	39	0.858332
ENST00000574322.6	17:7243591-7252491	CTDNEP1	CTD nuclear envelope phosphatase 1	protein coding	1550	30	0.857896
ENST00000287322.5	8:38176533-38213301	BAG4	BAG cochaperone 4	protein coding	4107	38	0.857892
ENST00000393080.8	14:94612384-94624055	SERPINA3	serpin family A member 3	protein coding	1376	304	0.857816
ENST00000642928.2	11:33703010-33736479	CD59	CD59 molecule (CD59 blood group)	protein coding	1702	66	0.857807
ENST00000438331.5	10:80150889-80205572	ANXA11	annexin A11	protein coding	1254	144	0.857769
ENST00000369660.9	X:154483717-154486615	UBL4A	ubiquitin like 4A	protein coding	844	32	0.85767
ENST00000404814.8	14:94376747-94390693	SERPINA1	serpin family A member 1	protein coding	677	84	0.85759
ENST00000394611.6	2:54972187-55112621	RTN4	reticulon 4	protein coding	3920	44	0.857501
ENST00000425053.5	3:186783205-186789897	EIF4A2	eukaryotic translation initiation factor 4A2	nonsense mediated decay	1309	90	0.857419
ENST00000676189.1	7:5526409-5563902	ACTB	actin beta	nonsense mediated decay	547	38	0.857417
ENST00000391555.1	CHR_HSCHR6_MHC_QBL_CTG1:31817974-31820498	HSPA1B	heat shock protein family A (Hsp70) member 1B	protein coding	138	48	0.857226
ENST00000587807.5	18:56597209-56651600	TXNL1	thioredoxin like 1	nonsense mediated decay	1908	45	0.857
ENST00000358432.8	1:16124337-16156069	EPHA2	EPH receptor A2	protein coding	3579	41	0.856874
ENST00000356663.8	19:1009648-1021179	TMEM259	transmembrane protein 259	protein coding	1608	40	0.856747
ENST00000397063.8	2:177227595-177392697	NFE2L2	nuclear factor, erythroid 2 like 2	protein coding	2384	33	0.85623
ENST00000370775.3	X:135050932-135052196	RTL8A	retrotransposon Gag like 8A	protein coding	953	30	0.856183
ENST00000222329.9	19:42247569-42255128	ERF	ETS2 repressor factor	protein coding	2468	37	0.85608
ENST00000327772.7	12:94895297-95003748	NDUFA12	NADH:ubiquinone oxidoreductase subunit A12	protein coding	369	40	0.855748
ENST00000268261.9	16:8788823-8862534	PMM2	phosphomannomutase 2	protein coding	1231	34	0.855723
ENST00000335793.4	17:73283624-73312005	CDC42EP4	CDC42 effector protein 4	protein coding	1390	34	0.855708
ENST00000346178.8	11:62624826-62646726	GANAB	glucosidase II alpha subunit	protein coding	3249	45	0.855581
ENST00000337288.10	2:96184859-96208827	STARD7	StAR related lipid transfer domain containing 7	protein coding	2143	58	0.855564
ENST00000488494.6	10:32887273-33005792	ITGB1	integrin subunit beta 1	protein coding	2672	30	0.855479
ENST00000243253.8	3:128051641-128071683	SEC61A1	SEC61 translocon subunit alpha 1	protein coding	1352	121	0.855476
ENST00000263672.11	11:74949261-74979033	SPCS2	signal peptidase complex subunit 2	protein coding	624	118	0.855361
ENST00000439696.3	14:68787660-68796253	ZFP36L1	ZFP36 ring finger protein like 1	protein coding	1922	35	0.855338
ENST00000265866.12	10:68331174-68343193	HNRNPH3	heterogeneous nuclear ribonucleoprotein H3	protein coding	107	42	0.855328
ENST00000371084.8	1:63593411-63660245	PGM1	phosphoglucomutase 1	protein coding	1876	37	0.855089
ENST00000252102.9	5:140638740-140647771	NDUFA2	NADH:ubiquinone oxidoreductase subunit A2	protein coding	399	35	0.854993
ENST00000355814.8	14:94376747-94390693	SERPINA1	serpin family A member 1	protein coding	1147	61	0.854735
ENST00000248879.8	22:20314238-20320080	DGCR6L	DiGeorge syndrome critical region gene 6 like	protein coding	669	49	0.854626
ENST00000621332.5	17:38705273-38729795	MLLT6	MLLT6, PHD finger containing	protein coding	6744	51	0.854623
ENST00000262291.9	17:59707192-59842255	VMP1	vacuole membrane protein 1	protein coding	1320	77	0.85448
ENST00000310118.9	3:184299198-184309050	PSMD2	proteasome 26S subunit ubiquitin receptor, non-ATPase 2	protein coding	1709	151	0.854309
ENST00000326181.11	16:2155698-2178129	TRAF7	TNF receptor associated factor 7	protein coding	3533	45	0.85417
ENST00000258796.12	7:2631986-2664802	TTYH3	tweety family member 3	protein coding	2981	32	0.853904
ENST00000217233.9	20:362835-397559	TRIB3	tribbles pseudokinase 3	protein coding	2248	51	0.853836
ENST00000239165.9	17:48607232-48633572	HOXB7	homeobox B7	protein coding	819	44	0.853773
ENST00000230340.9	6:41921499-41933046	BYSL	bystin like	protein coding	1419	33	0.853709
ENST00000374026.7	6:34587288-34696859	ILRUN	inflammation and lipid regulator with UBA-like and NBR1-like domains	protein coding	3824	32	0.853572
ENST00000391418.3	17:41059240-41060114	KRTAP2-3	keratin associated protein 2-3	protein coding	734	30	0.853428
ENST00000298229.7	11:72223701-72239147	INPPL1	inositol polyphosphate phosphatase like 1	protein coding	4021	36	0.853312
ENST00000626663.3	CHR_HG2030_PATCH:133351906-133356824	SURF1	SURF1 cytochrome c oxidase assembly factor	protein coding	367	36	0.853297
ENST00000263657.7	2:68157888-68176238	PNO1	partner of NOB1 homolog	protein coding	820	31	0.853262
ENST00000565644.5	16:87830023-87869507	SLC7A5	solute carrier family 7 member 5	protein coding	2968	89	0.853249
ENST00000348035.9	7:6374527-6403967	RAC1	Rac family small GTPase 1	protein coding	1771	290	0.853248
ENST00000247020.9	17:28648346-28662189	SDF2	stromal cell derived factor 2	protein coding	856	47	0.853177
ENST00000350028.5	22:43955442-44010531	SAMM50	SAMM50 sorting and assembly machinery component	protein coding	1575	40	0.852803
ENST00000265626.8	20:57648392-57711536	PMEPA1	prostate transmembrane protein, androgen induced 1	protein coding	3788	91	0.852757
ENST00000515355.5	5:32531633-32604079	SUB1	SUB1 regulator of transcription	protein coding	207	46	0.852744
ENST00000678868.1	22:19941371-19969975	COMT	catechol-O-methyltransferase	protein coding	1370	31	0.852688
ENST00000642480.2	7:5526409-5563902	ACTB	actin beta	protein coding	753	493	0.852651
ENST00000531435.5	1:154272589-154275875	HAX1	HCLS1 associated protein X-1	retained intron	1223	35	0.852534
ENST00000451137.7	1:85580761-85584589	CCN1	cellular communication network factor 1	protein coding	1745	59	0.852428
ENST00000312419.8	11:67350772-67356972	POLD4	DNA polymerase delta 4, accessory subunit	protein coding	717	33	0.852386
ENST00000318348.9	12:109850945-109880541	GLTP	glycolipid transfer protein	protein coding	1801	40	0.852344
ENST00000376572.8	1:11919591-11926428	KIAA2013	KIAA2013	protein coding	2300	35	0.852207
ENST00000621914.4	17:35578046-35726413	AP2B1	adaptor related protein complex 2 subunit beta 1	protein coding	4659	38	0.852128
ENST00000340866.10	1:74705482-74733408	CRYZ	crystallin zeta	protein coding	1429	52	0.851973
ENST00000376572.8	1:11919591-11926428	KIAA2013	KIAA2013	protein coding	2100	30	0.851886
ENST00000399035.7	7:35800932-35907110	SEPTIN7	septin 7	protein coding	1306	31	0.851723
ENST00000353487.7	12:120762510-120904358	SPPL3	signal peptide peptidase like 3	protein coding	2106	46	0.851714
ENST00000381346.9	14:67676800-67695793	RDH11	retinol dehydrogenase 11	protein coding	2446	85	0.85138
ENST00000652086.1	11:33703010-33736479	CD59	CD59 molecule (CD59 blood group)	protein coding	823	35	0.85137
ENST00000614294.2	CHR_HSCHR17_7_CTG4:37494470-37518136	DUSP14	dual specificity phosphatase 14	protein coding	787	53	0.851254
ENST00000325110.11	5:43287470-43313512	HMGCS1	3-hydroxy-3-methylglutaryl-CoA synthase 1	protein coding	1372	31	0.850895
ENST00000366672.5	1:230057990-230282122	GALNT2	polypeptide N-acetylgalactosaminyltransferase 2	protein coding	1842	35	0.850879
ENST00000369856.8	X:154348524-154374634	FLNA	filamin A	protein coding	5001	35	0.850602
ENST00000535757.5	2:119366924-119372550	DBI	diazepam binding inhibitor, acyl-CoA binding protein	protein coding	677	107	0.850567
ENST00000395145.3	7:73768997-73770270	CLDN3	claudin 3	protein coding	445	146	0.850485
ENST00000265044.7	3:156539553-156555149	SSR3	signal sequence receptor subunit 3	protein coding	2161	63	0.850231
ENST00000223324.3	7:42932376-42948958	MRPL32	mitochondrial ribosomal protein L32	protein coding	411	36	0.849709
ENST00000610402.5	17:35578046-35726413	AP2B1	adaptor related protein complex 2 subunit beta 1	protein coding	2719	35	0.849538
ENST00000335007.10	12:110719680-110742939	PPP1CC	protein phosphatase 1 catalytic subunit gamma	protein coding	1184	159	0.849456
ENST00000426333.7	17:44849948-44899445	EFTUD2	elongation factor Tu GTP binding domain containing 2	protein coding	2961	34	0.849407
ENST00000678077.1	12:54280193-54287088	HNRNPA1	heterogeneous nuclear ribonucleoprotein A1	protein coding	1871	30	0.849184
ENST00000292211.5	1:154548577-154559028	UBE2Q1	ubiquitin conjugating enzyme E2 Q1	protein coding	940	38	0.848955
ENST00000378011.8	17:39671122-39696797	PGAP3	post-GPI attachment to proteins phospholipase 3	protein coding	2440	40	0.848931
ENST00000496811.6	3:154272546-154324487	DHX36	DEAH-box helicase 36	protein coding	3061	37	0.84876
ENST00000374846.3	20:34516414-34540958	DYNLRB1	dynein light chain roadblock-type 1	protein coding	786	41	0.848696
ENST00000373886.8	10:58512872-58831435	BICC1	BicC family RNA binding protein 1	protein coding	5051	50	0.848639
ENST00000649906.1	17:49700934-49709014	SLC35B1	solute carrier family 35 member B1	protein coding	738	36	0.848421
ENST00000263774.9	11:47565336-47584562	NDUFS3	NADH:ubiquinone oxidoreductase core subunit S3	protein coding	725	34	0.848392
ENST00000367103.4	1:206684905-206734281	MAPKAPK2	MAPK activated protein kinase 2	protein coding	615	35	0.848375
ENST00000678147.1	17:39200283-39204840	RPL19	ribosomal protein L19	nonsense mediated decay	178	157	0.848196
ENST00000261712.8	17:32444379-32483319	PSMD11	proteasome 26S subunit, non-ATPase 11	protein coding	1744	31	0.848115
ENST00000680065.1	19:571277-583494	BSG	basigin (Ok blood group)	protein coding	513	34	0.847921
ENST00000081029.8	12:27710822-27756295	MRPS35	mitochondrial ribosomal protein S35	protein coding	966	51	0.847632
ENST00000221957.9	19:4838341-4867694	PLIN3	perilipin 3	protein coding	1333	34	0.847595
ENST00000472077.1	2:27381195-27409591	PPM1G	protein phosphatase, Mg2+/Mn2+ dependent 1G	retained intron	3646	69	0.847581
ENST00000403532.7	22:28794555-28800597	XBP1	X-box binding protein 1	protein coding	1179	68	0.847521
ENST00000300651.11	17:39404285-39451272	MED1	mediator complex subunit 1	protein coding	6292	30	0.847516
ENST00000398073.7	12:57819927-57846729	CTDSP2	CTD small phosphatase 2	protein coding	2277	34	0.847388
ENST00000540200.6	17:28346633-28357527	POLDIP2	DNA polymerase delta interacting protein 2	protein coding	1432	61	0.84732
ENST00000373480.1	1:32741830-32774970	KIAA1522	KIAA1522	protein coding	4972	30	0.847138
ENST00000010404.6	12:16347142-16609259	MGST1	microsomal glutathione S-transferase 1	protein coding	644	74	0.847119
ENST00000430524.6	22:20115938-20127355	RANBP1	RAN binding protein 1	protein coding	1044	34	0.847115
ENST00000367287.5	1:201955503-201970664	TIMM17A	translocase of inner mitochondrial membrane 17A	protein coding	863	67	0.846501
ENST00000353703.9	20:44885702-44908532	YWHAB	tyrosine 3-monooxygenase/tryptophan 5-monooxygenase activation protein beta	protein coding	1371	77	0.845981
ENST00000305786.7	7:25118656-25125260	CYCS	cytochrome c, somatic	protein coding	536	345	0.845901
ENST00000344034.5	2:27381195-27409591	PPM1G	protein phosphatase, Mg2+/Mn2+ dependent 1G	protein coding	2067	35	0.845899
ENST00000282728.10	10:92689955-92695647	HHEX	hematopoietically expressed homeobox	protein coding	667	59	0.845873
ENST00000266069.5	20:62938147-62948475	GID8	GID complex subunit 8 homolog	protein coding	1202	82	0.845809
ENST00000398022.7	20:32109714-32167258	TM9SF4	transmembrane 9 superfamily member 4	protein coding	2729	32	0.844951
ENST00000372836.5	6:42929480-42939294	CNPY3	canopy FGF signaling regulator 3	protein coding	1199	42	0.844946
ENST00000381083.9	7:45912245-45921874	IGFBP3	insulin like growth factor binding protein 3	protein coding	2039	78	0.844889
ENST00000612192.2	CHR_HSCHR8_3_CTG7:143710940-143720808	FAM83H	family with sequence similarity 83 member H	protein coding	5254	30	0.8446
ENST00000360472.9	1:160205380-160215376	PEA15	proliferation and apoptosis adaptor protein 15	protein coding	91	32	0.844512
ENST00000327237.7	16:31489471-31509309	RUSF1	RUS family member 1	protein coding	491	30	0.84412
ENST00000333274.11	5:107376894-107670937	EFNA5	ephrin A5	protein coding	3844	32	0.844074
ENST00000304046.7	17:39921041-39927601	ORMDL3	ORMDL sphingolipid biosynthesis regulator 3	protein coding	855	197	0.843771
ENST00000373548.8	1:32292083-32333635	HDAC1	histone deacetylase 1	protein coding	383	46	0.843728
ENST00000295522.4	3:190305707-190322446	CLDN1	claudin 1	protein coding	443	66	0.843697
ENST00000389054.8	5:141515016-141619055	DIAPH1	diaphanous related formin 1	protein coding	5214	33	0.843581
ENST00000338825.5	8:38030534-38060365	EIF4EBP1	eukaryotic translation initiation factor 4E binding protein 1	protein coding	671	264	0.843512
ENST00000676425.1	3:128693669-128825942	RAB7A	RAB7A, member RAS oncogene family	protein coding	503	38	0.843338
ENST00000261918.9	15:74409289-74433958	SEMA7A	semaphorin 7A (John Milton Hagen blood group)	protein coding	2443	34	0.843333
ENST00000355451.8	7:44379119-44490658	NUDCD3	NudC domain containing 3	protein coding	1835	33	0.843249
ENST00000479209.1	3:150541998-150603228	SERP1	stress associated endoplasmic reticulum protein 1	protein coding	1523	114	0.843064
ENST00000563390.5	16:18781295-18790383	RPS15A	ribosomal protein S15a	protein coding	512	34	0.842978
ENST00000395124.6	11:57406954-57427580	SLC43A3	solute carrier family 43 member 3	protein coding	2504	54	0.842953
ENST00000340006.7	1:201483530-201509456	CSRP1	cysteine and glycine rich protein 1	protein coding	763	42	0.842921
ENST00000317610.11	2:54972187-55112621	RTN4	reticulon 4	protein coding	1086	70	0.84291
ENST00000307961.11	15:66498015-66524532	RPL4	ribosomal protein L4	protein coding	1392	261	0.842868
ENST00000377575.3	6:26538366-26546933	HMGN4	high mobility group nucleosomal binding domain 4	protein coding	1146	43	0.842788
ENST00000306376.10	3:186046314-186110318	ETV5	ETS variant transcription factor 5	protein coding	3861	38	0.842541
ENST00000505330.5	3:130850595-131016712	ATP2C1	ATPase secretory pathway Ca2+ transporting 1	protein coding	3224	39	0.84241
ENST00000296129.6	3:45082277-45146422	CDCP1	CUB domain containing protein 1	protein coding	5274	38	0.842364
ENST00000508532.5	3:130850595-131016712	ATP2C1	ATPase secretory pathway Ca2+ transporting 1	protein coding	3305	33	0.84209
ENST00000397492.1	22:31944522-31957603	YWHAH	tyrosine 3-monooxygenase/tryptophan 5-monooxygenase activation protein eta	protein coding	1512	73	0.841936
ENST00000273258.4	3:69084937-69106092	ARL6IP5	ADP ribosylation factor like GTPase 6 interacting protein 5	protein coding	820	118	0.841778
ENST00000563197.6	16:29995715-30005793	INO80E	INO80 complex subunit E	protein coding	1013	47	0.841758
ENST00000382952.8	4:1211445-1249953	CTBP1	C-terminal binding protein 1	protein coding	2434	57	0.841237
ENST00000296861.2	6:47231532-47309905	TNFRSF21	TNF receptor superfamily member 21	protein coding	1149	74	0.841219
ENST00000621878.4	CHR_HSCHR17_7_CTG4:38097522-38123634	MRPL45	mitochondrial ribosomal protein L45	protein coding	1233	123	0.841068
ENST00000378011.8	17:39671122-39696797	PGAP3	post-GPI attachment to proteins phospholipase 3	protein coding	2425	35	0.841017
ENST00000222673.6	7:44606572-44709066	OGDH	oxoglutarate dehydrogenase	protein coding	2525	32	0.840837
ENST00000227378.7	11:123057489-123063230	HSPA8	heat shock protein family A (Hsp70) member 8	protein coding	2002	50	0.840725
ENST00000372458.8	1:43363398-43368074	ELOVL1	ELOVL fatty acid elongase 1	protein coding	1110	63	0.840673
ENST00000520242.6	8:73939169-73972307	ELOC	elongin C	protein coding	607	37	0.840642
ENST00000361219.11	1:67407810-67430415	SERBP1	SERPINE1 mRNA binding protein 1	protein coding	1442	44	0.840524
ENST00000370206.9	1:94896949-94927223	CNN3	calponin 3	protein coding	1985	42	0.84031
ENST00000375107.8	6:32168212-32178096	AGPAT1	1-acylglycerol-3-phosphate O-acyltransferase 1	protein coding	1586	40	0.840308
ENST00000604929.1	9:137241287-137243707	TUBB4B	tubulin beta 4B class IVb	retained intron	888	61	0.840279
ENST00000323013.7	22:42508344-42519796	RRP7A	ribosomal RNA processing 7 homolog A	protein coding	1016	34	0.840251
ENST00000676696.1	X:154348524-154374634	FLNA	filamin A	nonsense mediated decay	8144	55	0.840203
ENST00000353258.8	16:19501693-19522123	GDE1	glycerophosphodiester phosphodiesterase 1	protein coding	1840	81	0.840131
ENST00000333676.8	17:81703367-81707517	MRPL12	mitochondrial ribosomal protein L12	protein coding	888	81	0.839934
ENST00000558506.1	14:103333544-103345025	EIF5	eukaryotic translation initiation factor 5	protein coding	4267	31	0.839737
ENST00000372491.4	9:129175552-129178261	IER5L	immediate early response 5 like	protein coding	1082	74	0.83973
ENST00000395353.5	16:29820394-29848039	MVP	major vault protein	protein coding	1974	37	0.839727
ENST00000686942.1	3:184174689-184184214	AP2M1	adaptor related protein complex 2 subunit mu 1	nonsense mediated decay	1044	41	0.839723
ENST00000216714.8	14:20455191-20457772	APEX1	apurinic/apyrimidinic endodeoxyribonuclease 1	protein coding	576	39	0.839644
ENST00000393818.3	17:42561467-42566277	COASY	Coenzyme A synthase	protein coding	2311	44	0.839467
ENST00000261875.10	15:65530418-65578349	HACD3	3-hydroxyacyl-CoA dehydratase 3	protein coding	1766	53	0.839232
ENST00000356244.8	22:41244779-41286187	RANGAP1	Ran GTPase activating protein 1	protein coding	2064	55	0.839081
ENST00000379731.5	9:33104082-33167356	B4GALT1	beta-1,4-galactosyltransferase 1	protein coding	3375	31	0.839076
ENST00000433206.6	17:38869859-38921770	LASP1	LIM and SH3 protein 1	protein coding	1490	39	0.839073
ENST00000278742.6	11:130159782-130210362	ST14	ST14 transmembrane serine protease matriptase	protein coding	3255	102	0.838942
ENST00000580611.5	17:39637090-39664201	STARD3	StAR related lipid transfer domain containing 3	protein coding	1558	264	0.838806
ENST00000539310.5	X:115561174-115650861	PLS3	plastin 3	protein coding	1256	36	0.838688
ENST00000646651.1	1:202331657-202341980	UBE2T	ubiquitin conjugating enzyme E2 T	protein coding	77	30	0.838334
ENST00000447866.5	1:155308748-155320666	FDPS	farnesyl diphosphate synthase	protein coding	453	67	0.838133
ENST00000286091.9	7:149003062-149028662	PDIA4	protein disulfide isomerase family A member 4	protein coding	1832	57	0.838125
ENST00000489724.2	3:9890574-9894349	JAGN1	jagunal homolog 1	protein coding	998	33	0.838072
ENST00000624234.3	22:37848868-37889407	EIF3L	eukaryotic translation initiation factor 3 subunit L	protein coding	972	60	0.83799
ENST00000545606.6	12:67269358-67319953	CAND1	cullin associated and neddylation dissociated 1	protein coding	4073	47	0.837879
ENST00000226004.8	17:43766125-43778977	DUSP3	dual specificity phosphatase 3	protein coding	3495	32	0.837797
ENST00000464506.2	X:13689128-13710504	RAB9A	RAB9A, member RAS oncogene family	protein coding	707	32	0.837796
ENST00000620103.4	1:155185824-155192916	MUC1	mucin 1, cell surface associated	protein coding	1775	36	0.83772
ENST00000264144.5	1:183186238-183245127	LAMC2	laminin subunit gamma 2	protein coding	4004	212	0.837356
ENST00000427123.5	2:27370496-27377535	SNX17	sorting nexin 17	nonsense mediated decay	1336	30	0.837355
ENST00000301821.11	3:39406716-39412542	RPSA	ribosomal protein SA	protein coding	956	655	0.837334
ENST00000248958.5	22:21642302-21644299	SDF2L1	stromal cell derived factor 2 like 1	protein coding	471	79	0.83724
ENST00000318683.7	19:17794828-17813576	B3GNT3	UDP-GlcNAc:betaGal beta-1,3-N-acetylglucosaminyltransferase 3	protein coding	1657	33	0.837237
ENST00000338110.11	16:30053123-30070414	-	novel protein	protein coding	1008	35	0.837219
ENST00000254066.10	17:40309180-40357643	RARA	retinoic acid receptor alpha	protein coding	1716	45	0.837182
ENST00000225504.8	17:58345175-58353093	SUPT4H1	SPT4 homolog, DSIF elongation factor subunit	protein coding	500	35	0.837181
ENST00000358432.8	1:16124337-16156069	EPHA2	EPH receptor A2	protein coding	3500	57	0.837165
ENST00000285930.9	7:134442356-134459284	AKR1B1	aldo-keto reductase family 1 member B	protein coding	878	132	0.837088
ENST00000307677.5	20:31664452-31723989	BCL2L1	BCL2 like 1	protein coding	768	46	0.837014
ENST00000304916.4	8:126552443-126558478	LRATD2	LRAT domain containing 2	protein coding	4984	121	0.83701
ENST00000240185.8	1:11012344-11030528	TARDBP	TAR DNA binding protein	protein coding	2564	52	0.836608
ENST00000455785.7	1:25884181-25906991	STMN1	stathmin 1	protein coding	556	182	0.836555
ENST00000396049.5	2:74152528-74178898	MOB1A	MOB kinase activator 1A	protein coding	905	40	0.836376
ENST00000339020.8	5:61157704-61162468	SMIM15	small integral membrane protein 15	protein coding	992	43	0.836238
ENST00000355621.8	7:129830732-129952960	UBE2H	ubiquitin conjugating enzyme E2 H	protein coding	4696	37	0.836017
ENST00000359866.9	19:17309518-17323298	DDA1	DET1 and DDB1 associated 1	protein coding	819	33	0.835988
ENST00000286091.9	7:149003062-149028662	PDIA4	protein disulfide isomerase family A member 4	protein coding	1402	37	0.835797
ENST00000367385.9	1:198156994-198322420	NEK7	NIMA related kinase 7	protein coding	1772	51	0.835608
ENST00000456397.7	8:38988808-38996824	TM2D2	TM2 domain containing 2	protein coding	1202	58	0.83558
ENST00000678418.1	12:54280193-54287088	HNRNPA1	heterogeneous nuclear ribonucleoprotein A1	retained intron	1483	31	0.83556
ENST00000393888.1	17:41966763-41977740	CNP	2',3'-cyclic nucleotide 3' phosphodiesterase	protein coding	2163	46	0.835471
ENST00000647897.1	3:9890574-9894349	JAGN1	jagunal homolog 1	protein coding	904	35	0.835326
ENST00000371674.8	20:50081124-50115959	UBE2V1	ubiquitin conjugating enzyme E2 V1	protein coding	1810	44	0.835184
ENST00000389614.6	14:64939152-64942746	GPX2	glutathione peroxidase 2	protein coding	477	39	0.835098
ENST00000372133.8	6:43671202-43687791	MRPS18A	mitochondrial ribosomal protein S18A	protein coding	742	92	0.834939
ENST00000314423.12	16:69131291-69231130	UTP4	UTP4 small subunit processome component	protein coding	2099	31	0.834939
ENST00000361475.7	20:38127385-38166578	TGM2	transglutaminase 2	protein coding	2140	66	0.834687
ENST00000428204.6	2:197486584-197516737	HSPD1	heat shock protein family D (Hsp60) member 1	protein coding	2022	43	0.834686
ENST00000343813.10	1:6221193-6235972	ICMT	isoprenylcysteine carboxyl methyltransferase	protein coding	4664	30	0.834675
ENST00000618852.5	1:27404230-27490167	WASF2	WASP family member 2	protein coding	4894	34	0.834568
ENST00000327237.7	16:31489471-31509309	RUSF1	RUS family member 1	protein coding	1621	34	0.834554
ENST00000248098.8	16:1678256-1702280	JPT2	Jupiter microtubule associated homolog 2	protein coding	2775	57	0.834478
ENST00000695775.1	10:1039152-1049119	IDI1	isopentenyl-diphosphate delta isomerase 1	protein coding	597	31	0.834469
ENST00000456319.6	2:47160084-47176921	CALM2	calmodulin 2	protein coding	135	305	0.83437
ENST00000355527.8	11:71428193-71452868	DHCR7	7-dehydrocholesterol reductase	protein coding	1776	42	0.83426
ENST00000563281.2	3:51391285-51397908	RBM15B	RNA binding motif protein 15B	protein coding	2343	35	0.834187
ENST00000683306.1	4:70195725-70204576	ODAM	odontogenic, ameloblast associated	protein coding	657	61	0.83404
ENST00000568588.5	15:66498015-66524532	RPL4	ribosomal protein L4	protein coding	643	230	0.833976
ENST00000398712.7	8:144098633-144108124	SHARPIN	SHANK associated RH domain interactor	protein coding	1274	63	0.833969
ENST00000360943.10	17:48908407-48929056	UBE2Z	ubiquitin conjugating enzyme E2 Z	protein coding	1051	47	0.833964
ENST00000296181.9	3:124761948-124901418	ITGB5	integrin subunit beta 5	protein coding	1806	72	0.833698
ENST00000367142.5	1:205712822-205750182	NUCKS1	nuclear casein kinase and cyclin dependent kinase substrate 1	protein coding	1546	35	0.833679
ENST00000367142.5	1:205712822-205750182	NUCKS1	nuclear casein kinase and cyclin dependent kinase substrate 1	protein coding	3584	40	0.833624
ENST00000367284.10	1:202007945-202017183	ELF3	E74 like ETS transcription factor 3	protein coding	1240	60	0.833577
ENST00000676397.1	7:5526409-5563902	ACTB	actin beta	protein coding	1763	160	0.833159
ENST00000649452.1	13:48232612-48270357	ITM2B	integral membrane protein 2B	nonsense mediated decay	252	152	0.832966
ENST00000009530.13	5:150401637-150412969	CD74	CD74 molecule	protein coding	1434	626	0.832935
ENST00000157600.8	3:8501807-8574668	LMCD1	LIM and cysteine rich domains 1	protein coding	1500	34	0.832923
ENST00000511473.5	5:181236897-181248096	RACK1	receptor for activated C kinase 1	nonsense mediated decay	935	536	0.832802
ENST00000369144.8	10:119033670-119080823	EIF3A	eukaryotic translation initiation factor 3 subunit A	protein coding	4312	31	0.83268
ENST00000319074.6	14:23095505-23100456	C14orf119	chromosome 14 open reading frame 119	protein coding	659	50	0.832666
ENST00000360803.9	10:988434-1019932	GTPBP4	GTP binding protein 4	protein coding	2206	58	0.832632
ENST00000619169.4	17:39671122-39696797	PGAP3	post-GPI attachment to proteins phospholipase 3	protein coding	2001	34	0.832584
ENST00000316052.6	8:144078648-144080648	EXOSC4	exosome component 4	protein coding	572	72	0.832492
ENST00000371269.9	1:54849627-54887195	DHCR24	24-dehydrocholesterol reductase	protein coding	2570	88	0.832473
ENST00000310931.10	2:241227264-241317061	HDLBP	high density lipoprotein binding protein	protein coding	3304	41	0.832455
ENST00000439211.7	5:80626226-80654983	DHFR	dihydrofolate reductase	protein coding	3805	36	0.832411
ENST00000342192.9	22:21549447-21624034	UBE2L3	ubiquitin conjugating enzyme E2 L3	protein coding	1400	42	0.832336
ENST00000689149.1	16:69398402-69466264	CYB5B	cytochrome b5 type B	nonsense mediated decay	687	31	0.832213
ENST00000627109.2	5:138610967-138935034	CTNNA1	catenin alpha 1	protein coding	3006	114	0.832027
ENST00000412716.8	12:51238724-51271362	DAZAP2	DAZ associated protein 2	protein coding	1337	44	0.832013
ENST00000334295.9	18:36777647-36829216	TPGS2	tubulin polyglutamylase complex subunit 2	protein coding	1493	92	0.831952
ENST00000391857.9	19:49487510-49493057	RPL13A	ribosomal protein L13a	protein coding	934	31	0.831783
ENST00000395366.3	2:28751640-28802940	PPP1CB	protein phosphatase 1 catalytic subunit beta	protein coding	1219	41	0.831779
ENST00000254958.10	20:10637684-10673999	JAG1	jagged canonical Notch ligand 1	protein coding	4592	43	0.831744
ENST00000216554.8	14:103333544-103345025	EIF5	eukaryotic translation initiation factor 5	protein coding	3053	39	0.831744
ENST00000317508.11	16:31131433-31135727	PRSS8	serine protease 8	protein coding	1591	89	0.831729
ENST00000346798.8	21:25880550-26171128	APP	amyloid beta precursor protein	protein coding	2262	80	0.831688
ENST00000326298.8	6:99542387-99568825	CCNC	cyclin C	nonsense mediated decay	2032	33	0.831659
ENST00000537372.5	15:57953424-58497866	ALDH1A2	aldehyde dehydrogenase 1 family member A2	protein coding	3603	36	0.831647
ENST00000278412.7	11:57325986-57335892	SSRP1	structure specific recognition protein 1	protein coding	1332	34	0.831647
ENST00000463112.1	1:31576485-31587686	TINAGL1	tubulointerstitial nephritis antigen like 1	processed transcript	2352	30	0.831612
ENST00000366609.4	1:234604269-234610178	IRF2BP2	interferon regulatory factor 2 binding protein 2	protein coding	2492	54	0.831464
ENST00000216185.7	22:36467046-36481640	TXN2	thioredoxin 2	protein coding	204	30	0.831447
ENST00000378119.9	6:24704861-24719998	C6orf62	chromosome 6 open reading frame 62	protein coding	1672	217	0.831163
ENST00000261497.9	17:20999596-21043760	USP22	ubiquitin specific peptidase 22	protein coding	4274	36	0.831133
ENST00000621267.4	4:82422565-82430462	HNRNPDL	heterogeneous nuclear ribonucleoprotein D like	protein coding	1904	35	0.830995
ENST00000409724.5	2:85394753-85418432	CAPG	capping actin protein, gelsolin like	protein coding	929	44	0.830976
ENST00000393565.6	5:177456608-177474401	DBN1	drebrin 1	protein coding	2364	45	0.830964
ENST00000528157.7	3:51385291-51389397	MANF	mesencephalic astrocyte derived neurotrophic factor	protein coding	803	131	0.830843
ENST00000465727.5	1:1216909-1232067	SDF4	stromal cell derived factor 4	nonsense mediated decay	1847	31	0.830786
ENST00000647912.1	1:54849627-54887195	DHCR24	24-dehydrocholesterol reductase	nonsense mediated decay	2252	49	0.830333
ENST00000409724.5	2:85394753-85418432	CAPG	capping actin protein, gelsolin like	protein coding	571	47	0.830189
ENST00000320623.10	16:69706996-69726668	NQO1	NAD(P)H quinone dehydrogenase 1	protein coding	2329	53	0.830147
ENST00000275603.9	7:56051685-56063989	CCT6A	chaperonin containing TCP1 subunit 6A	protein coding	2167	46	0.830092
ENST00000361354.9	2:182909115-183038858	NCKAP1	NCK associated protein 1	protein coding	3803	41	0.829876
ENST00000276079.13	X:71254814-71301522	NONO	non-POU domain containing octamer binding	protein coding	2032	38	0.829801
ENST00000369496.8	1:116372668-116410261	ATP1A1	ATPase Na+/K+ transporting subunit alpha 1	protein coding	3336	31	0.829772
ENST00000301788.12	11:62761565-62766710	POLR2G	RNA polymerase II subunit G	protein coding	42	37	0.829629
ENST00000274311.3	5:52787916-52804044	PELO	pelota mRNA surveillance and ribosome rescue factor	protein coding	2087	42	0.829411
ENST00000696426.1	X:154517825-154547572	G6PD	glucose-6-phosphate dehydrogenase	nonsense mediated decay	2100	38	0.829402
ENST00000280326.9	5:10249929-10266389	CCT5	chaperonin containing TCP1 subunit 5	protein coding	340	137	0.829395
ENST00000448552.7	16:69118010-69132588	CHTF8	chromosome transmission fidelity factor 8	protein coding	2582	32	0.829365
ENST00000256689.10	12:46358188-46372773	SLC38A2	solute carrier family 38 member 2	protein coding	3592	37	0.829158
ENST00000307714.12	1:32013868-32060850	KHDRBS1	KH RNA binding domain containing, signal transduction associated 1	processed transcript	2487	85	0.829148
ENST00000564243.5	16:28688558-28735727	EIF3C	eukaryotic translation initiation factor 3 subunit C	protein coding	1253	34	0.829091
ENST00000264645.12	17:40140318-40172171	CASC3	CASC3 exon junction complex subunit	protein coding	1395	86	0.828835
ENST00000575214.1	16:3022625-3024286	HCFC1R1	host cell factor C1 regulator 1	retained intron	1176	30	0.82879
ENST00000210444.6	9:98056732-98083077	NANS	N-acetylneuraminate synthase	protein coding	1006	35	0.828717
ENST00000319694.3	7:29563835-29567293	PRR15	proline rich 15	protein coding	927	37	0.828668
ENST00000270357.10	2:240565804-240581372	RNPEPL1	arginyl aminopeptidase like 1	protein coding	2440	32	0.828632
ENST00000369851.7	1:109548615-109600195	GNAI3	G protein subunit alpha i3	protein coding	1671	57	0.828569
ENST00000246533.8	19:36139953-36150353	CAPNS1	calpain small subunit 1	protein coding	915	80	0.828491
ENST00000466490.7	3:133784023-133825772	SRPRB	SRP receptor subunit beta	protein coding	1146	50	0.828454
ENST00000258770.8	7:45100100-45112047	TBRG4	transforming growth factor beta regulator 4	protein coding	1244	42	0.82829
ENST00000527958.6	11:117144284-117176894	PAFAH1B2	platelet activating factor acetylhydrolase 1b catalytic subunit 2	protein coding	3651	35	0.828072
ENST00000270776.13	1:10398592-10420511	PGD	phosphogluconate dehydrogenase	protein coding	1627	134	0.827986
ENST00000460851.6	3:150546678-150586016	EIF2A	eukaryotic translation initiation factor 2A	protein coding	1033	52	0.827978
ENST00000310118.9	3:184299198-184309050	PSMD2	proteasome 26S subunit ubiquitin receptor, non-ATPase 2	protein coding	760	129	0.827944
ENST00000249014.5	22:37560480-37569405	CDC42EP1	CDC42 effector protein 1	protein coding	255	40	0.827925
ENST00000367283.7	1:202007945-202017183	ELF3	E74 like ETS transcription factor 3	protein coding	1528	58	0.827899
ENST00000262613.10	17:74748628-74769353	SLC9A3R1	SLC9A3 regulator 1	protein coding	1278	116	0.827837
ENST00000678299.1	3:133784023-133825772	SRPRB	SRP receptor subunit beta	protein coding	885	57	0.827825
ENST00000355857.8	2:119366924-119372550	DBI	diazepam binding inhibitor, acyl-CoA binding protein	protein coding	508	78	0.827807
ENST00000590151.5	17:41866917-41930542	ACLY	ATP citrate lyase	protein coding	3653	63	0.827661
ENST00000303596.3	16:67842320-67844195	THAP11	THAP domain containing 11	protein coding	1120	51	0.827601
ENST00000391769.2	19:53864763-53876435	MYADM	myeloid associated differentiation marker	protein coding	1251	43	0.827586
ENST00000394126.5	17:40019097-40061215	MED24	mediator complex subunit 24	protein coding	3766	50	0.827387
ENST00000649906.1	17:49700934-49709014	SLC35B1	solute carrier family 35 member B1	protein coding	1180	48	0.827025
ENST00000306390.7	19:4536402-4540036	LRG1	leucine rich alpha-2-glycoprotein 1	protein coding	1610	31	0.826893
ENST00000677048.1	19:49487510-49493057	RPL13A	ribosomal protein L13a	retained intron	1621	38	0.826878
ENST00000331457.9	22:31399604-31530634	DRG1	developmentally regulated GTP binding protein 1	protein coding	203	36	0.826795
ENST00000228506.8	12:120687149-120701859	MLEC	malectin	protein coding	4387	97	0.826701
ENST00000225969.9	17:50367857-50373207	MRPL27	mitochondrial ribosomal protein L27	protein coding	399	30	0.826676
ENST00000680158.1	15:64155740-64163134	PPIB	peptidylprolyl isomerase B	nonsense mediated decay	854	337	0.826614
ENST00000371856.7	20:49113339-49188367	STAU1	staufen double-stranded RNA binding protein 1	protein coding	2939	43	0.826581
ENST00000337288.10	2:96184859-96208827	STARD7	StAR related lipid transfer domain containing 7	protein coding	2043	50	0.826494
ENST00000242719.4	1:51236273-51273447	RNF11	ring finger protein 11	protein coding	968	41	0.826394
ENST00000361298.9	X:103376395-103378164	BEX3	brain expressed X-linked 3	protein coding	570	39	0.826355
ENST00000340368.9	7:155297776-155310235	INSIG1	insulin induced gene 1	protein coding	996	54	0.826225
ENST00000268261.9	16:8788823-8862534	PMM2	phosphomannomutase 2	protein coding	1349	32	0.826024
ENST00000491935.5	20:62302093-62308862	ADRM1	ADRM1 26S proteasome ubiquitin receptor	protein coding	643	122	0.82595
ENST00000419792.6	CHR_HSCHR6_MHC_DBB_CTG1:30710458-30715683	TUBB	tubulin beta class I	protein coding	1170	132	0.825842
ENST00000244496.6	6:43021623-43034156	RRP36	ribosomal RNA processing 36	protein coding	781	72	0.825836
ENST00000291568.7	21:43772511-43776330	CSTB	cystatin B	protein coding	342	42	0.825811
ENST00000611106.4	CHR_HSCHR16_1_CTG1:16317633-16379962	NOMO3	NODAL modulator 3	protein coding	3853	30	0.825427
ENST00000693319.1	14:49893079-49897054	ARF6	ADP ribosylation factor 6	protein coding	1072	40	0.825026
ENST00000456790.2	20:35201745-35278131	MMP24OS	MMP24 opposite strand	protein coding	646	84	0.824893
ENST00000229812.8	6:36493892-36547479	STK38	serine/threonine kinase 38	protein coding	3383	31	0.824821
ENST00000564243.5	16:28688558-28735727	EIF3C	eukaryotic translation initiation factor 3 subunit C	protein coding	1009	33	0.824445
ENST00000399728.5	1:25884181-25906991	STMN1	stathmin 1	protein coding	831	47	0.824336
ENST00000647069.2	CHR_HG76_PATCH:8113504-8150080	FDFT1	farnesyl-diphosphate farnesyltransferase 1	protein coding	1332	58	0.82428
ENST00000374865.5	9:101387633-101398618	MRPL50	mitochondrial ribosomal protein L50	protein coding	788	40	0.824253
ENST00000349496.11	3:41194741-41260096	CTNNB1	catenin beta 1	protein coding	2627	32	0.824188
ENST00000279281.8	11:65089324-65111862	VPS51	VPS51 subunit of GARP complex	protein coding	613	30	0.823967
ENST00000431232.7	16:370788-387113	PGAP6	post-glycosylphosphatidylinositol attachment to proteins 6	protein coding	3285	33	0.823853
ENST00000404814.8	14:94376747-94390693	SERPINA1	serpin family A member 1	protein coding	1416	80	0.823721
ENST00000311832.6	2:61888724-62147247	COMMD1	copper metabolism domain containing 1	protein coding	70	30	0.823579
ENST00000263228.4	9:33817160-33920399	UBE2R2	ubiquitin conjugating enzyme E2 R2	protein coding	1913	52	0.823535
ENST00000349752.10	2:30910467-31155202	GALNT14	polypeptide N-acetylgalactosaminyltransferase 14	protein coding	1997	33	0.823319
ENST00000308831.7	11:67056847-67072017	RHOD	ras homolog family member D	protein coding	787	31	0.823193
ENST00000014914.6	12:12891559-12917937	GPRC5A	G protein-coupled receptor class C group 5 member A	protein coding	637	121	0.82313
ENST00000628155.2	CHR_HSCHR14_7_CTG1:94378757-94392703	SERPINA1	serpin family A member 1	protein coding	1135	30	0.823024
ENST00000605149.5	10:5035354-5107686	AKR1C3	aldo-keto reductase family 1 member C3	protein coding	799	30	0.822983
ENST00000311806.8	3:38165089-38255484	OXSR1	oxidative stress responsive kinase 1	protein coding	3914	35	0.822943
ENST00000569798.5	16:30064164-30070457	ALDOA	aldolase, fructose-bisphosphate A	protein coding	341	160	0.822816
ENST00000621829.4	17:59619689-59696956	CLTC	clathrin heavy chain	protein coding	5753	43	0.822659
ENST00000263202.15	22:19449911-19479202	UFD1	ubiquitin recognition factor in ER associated degradation 1	protein coding	1039	84	0.822526
ENST00000371269.9	1:54849627-54887195	DHCR24	24-dehydrocholesterol reductase	protein coding	2409	80	0.822351
ENST00000409293.6	19:1275530-1279244	FAM174C	family with sequence similarity 174 member C	protein coding	765	30	0.822276
ENST00000527871.5	16:1962058-1964841	RPS2	ribosomal protein S2	retained intron	986	739	0.821979
ENST00000358154.8	16:21597218-21657471	METTL9	methyltransferase like 9	protein coding	955	69	0.821897
ENST00000398073.7	12:57819927-57846729	CTDSP2	CTD small phosphatase 2	protein coding	1496	36	0.821745
ENST00000606017.2	6:106969831-106975627	CD24	CD24 molecule	protein coding	597	306	0.82174
ENST00000545606.6	12:67269358-67319953	CAND1	cullin associated and neddylation dissociated 1	protein coding	2571	37	0.821653
ENST00000397887.7	21:44849585-44873903	PTTG1IP	PTTG1 interacting protein	protein coding	1890	34	0.821536
ENST00000476993.2	1:1434861-1442882	VWA1	von Willebrand factor A domain containing 1	protein coding	775	35	0.821363
ENST00000312475.5	15:88459477-88467390	MRPL46	mitochondrial ribosomal protein L46	protein coding	736	33	0.821085
ENST00000340385.6	1:173477330-173488815	PRDX6	peroxiredoxin 6	protein coding	1196	172	0.820954
ENST00000677661.1	11:88265069-88359684	CTSC	cathepsin C	nonsense mediated decay	1669	59	0.820943
ENST00000280097.5	2:137964020-138016364	HNMT	histamine N-methyltransferase	protein coding	1284	40	0.82094
ENST00000621663.4	10:72216000-72235860	ANAPC16	anaphase promoting complex subunit 16	protein coding	52	54	0.820887
ENST00000453744.7	4:102794383-102868896	UBE2D3	ubiquitin conjugating enzyme E2 D3	protein coding	1800	42	0.820866
ENST00000393812.4	6:44254096-44257890	SLC35B2	solute carrier family 35 member B2	protein coding	892	32	0.820599
ENST00000255174.3	20:44195939-44210771	OSER1	oxidative stress responsive serine rich 1	protein coding	1124	34	0.82047
ENST00000337526.11	2:54972187-55112621	RTN4	reticulon 4	protein coding	4657	35	0.820405
ENST00000355904.9	8:30578318-30658236	GTF2E2	general transcription factor IIE subunit 2	protein coding	1082	50	0.820326
ENST00000254066.10	17:40309180-40357643	RARA	retinoic acid receptor alpha	protein coding	1159	39	0.820267
ENST00000618876.2	CHR_HSCHR17_7_CTG4:38506329-38530590	MLLT6	MLLT6, PHD finger containing	protein coding	7247	30	0.820259
ENST00000553947.1	14:94592058-94624646	-	novel protein	nonsense mediated decay	2134	468	0.819869
ENST00000392994.7	X:101390824-101396155	RPL36A	ribosomal protein L36a	protein coding	331	170	0.819805
ENST00000379160.3	20:5114953-5126626	PCNA	proliferating cell nuclear antigen	protein coding	881	62	0.819559
ENST00000357376.7	2:54972187-55112621	RTN4	reticulon 4	protein coding	4070	34	0.819538
ENST00000540040.3	17:22523415-22524663	MTRNR2L1	MT-RNR2 like 1	protein coding	265	42	0.819477
ENST00000317534.6	7:43866558-43869893	MRPS24	mitochondrial ribosomal protein S24	protein coding	619	72	0.819246
ENST00000227471.7	11:67991100-68004982	UNC93B1	unc-93 homolog B1, TLR signaling regulator	protein coding	1785	50	0.819216
ENST00000392542.6	12:118013588-118033130	RFC5	replication factor C subunit 5	protein coding	2215	30	0.81913
ENST00000434325.7	19:281040-291403	PLPP2	phospholipid phosphatase 2	protein coding	1042	85	0.818936
ENST00000422674.6	CHR_HSCHR6_MHC_COX_CTG1:30710059-30715284	TUBB	tubulin beta class I	protein coding	1170	125	0.818859
ENST00000377843.8	5:149492982-149551471	CSNK1A1	casein kinase 1 alpha 1	protein coding	3862	45	0.818808
ENST00000371696.7	9:136673143-136687457	AGPAT2	1-acylglycerol-3-phosphate O-acyltransferase 2	protein coding	1008	35	0.818766
ENST00000676319.1	7:5526409-5563902	ACTB	actin beta	protein coding	425	128	0.818675
ENST00000439190.2	CHR_HSCHR6_MHC_COX_CTG1:30733058-30734413	IER3	immediate early response 3	protein coding	932	55	0.818563
ENST00000220003.14	15:74782080-74803197	CSK	C-terminal Src kinase	protein coding	1278	36	0.818355
ENST00000222673.6	7:44606572-44709066	OGDH	oxoglutarate dehydrogenase	protein coding	3116	37	0.818333
ENST00000676765.1	8:38996754-39105445	ADAM9	ADAM metallopeptidase domain 9	protein coding	3802	34	0.81813
ENST00000268099.13	15:74843730-74873365	SCAMP2	secretory carrier membrane protein 2	protein coding	2360	42	0.818122
ENST00000370509.5	1:167529117-167553805	CREG1	cellular repressor of E1A stimulated genes 1	protein coding	1292	57	0.818099
ENST00000571504.5	CHR_HSCHR17_4_CTG4:40922696-40937634	KRT23	keratin 23	nonsense mediated decay	1279	34	0.818066
ENST00000317897.5	3:184710364-184712064	MAGEF1	MAGE family member F1	protein coding	1023	32	0.818052
ENST00000548577.5	17:7012417-7014532	RNASEK	ribonuclease K	protein coding	609	31	0.817993
ENST00000381401.11	X:1386152-1392113	SLC25A6	solute carrier family 25 member 6	protein coding	1077	145	0.817959
ENST00000370487.5	20:62796473-62801729	MRGBP	MRG domain binding protein	protein coding	1586	38	0.817775
ENST00000412331.6	22:37848868-37889407	EIF3L	eukaryotic translation initiation factor 3 subunit L	protein coding	1113	48	0.817763
ENST00000645391.1	7:99374249-99394816	ARPC1B	actin related protein 2/3 complex subunit 1B	protein coding	1609	58	0.817555
ENST00000301905.9	8:27809624-27838082	PBK	PDZ binding kinase	protein coding	784	58	0.817414
ENST00000628155.2	CHR_HSCHR14_7_CTG1:94378757-94392703	SERPINA1	serpin family A member 1	protein coding	1370	38	0.817409
ENST00000265866.12	10:68331174-68343193	HNRNPH3	heterogeneous nuclear ribonucleoprotein H3	protein coding	58	44	0.817386
ENST00000265062.8	3:128693669-128825942	RAB7A	RAB7A, member RAS oncogene family	protein coding	82	34	0.817269
ENST00000328195.8	8:37762595-37779768	PLPBP	pyridoxal phosphate binding protein	protein coding	231	31	0.817244
ENST00000281828.8	2:222566899-222656092	FARSB	phenylalanyl-tRNA synthetase subunit beta	protein coding	442	54	0.817225
ENST00000356493.10	9:35099776-35103195	STOML2	stomatin like 2	protein coding	866	48	0.817132
ENST00000272542.8	2:112645939-112663825	SLC20A1	solute carrier family 20 member 1	protein coding	3234	33	0.817072
ENST00000230895.11	5:10679230-10761234	DAP	death associated protein	protein coding	1644	134	0.817
ENST00000656538.1	2:47160084-47176921	CALM2	calmodulin 2	protein coding	588	218	0.816913
ENST00000215980.10	22:41938737-41947152	CENPM	centromere protein M	protein coding	810	103	0.816883
ENST00000357997.10	12:132725503-132761832	ANKLE2	ankyrin repeat and LEM domain containing 2	protein coding	3285	32	0.816726
ENST00000381086.9	7:45912245-45921874	IGFBP3	insulin like growth factor binding protein 3	protein coding	1730	44	0.816612
ENST00000472077.1	2:27381195-27409591	PPM1G	protein phosphatase, Mg2+/Mn2+ dependent 1G	retained intron	3376	69	0.816603
ENST00000216014.9	22:38468078-38483447	KDELR3	KDEL endoplasmic reticulum protein retention receptor 3	protein coding	1100	46	0.81627
ENST00000264335.13	17:1344275-1400222	YWHAE	tyrosine 3-monooxygenase/tryptophan 5-monooxygenase activation protein epsilon	protein coding	1127	81	0.816142
ENST00000389912.7	14:70325081-70416984	COX16	cytochrome c oxidase assembly factor COX16	protein coding	474	42	0.816136
ENST00000297107.11	5:154190730-154420984	GALNT10	polypeptide N-acetylgalactosaminyltransferase 10	protein coding	4965	48	0.816024
ENST00000259512.9	8:123013170-123042302	DERL1	derlin 1	protein coding	1178	31	0.815945
ENST00000267935.13	15:75336020-75343224	COMMD4	COMM domain containing 4	protein coding	303	38	0.815863
ENST00000273398.8	3:113747033-113812056	ATP6V1A	ATPase H+ transporting V1 subunit A	protein coding	4208	43	0.815733
ENST00000369541.4	1:114567557-114581629	BCAS2	BCAS2 pre-mRNA processing factor	protein coding	756	40	0.815671
ENST00000511348.1	4:99948086-99950355	H2AZ1	H2A.Z variant histone 1	retained intron	997	290	0.815658
ENST00000287263.8	8:37858618-37899497	RAB11FIP1	RAB11 family interacting protein 1	protein coding	2399	30	0.815432
ENST00000307366.8	11:62771629-62792006	TMEM223	transmembrane protein 223	protein coding	559	43	0.815375
ENST00000300658.9	17:39671122-39696797	PGAP3	post-GPI attachment to proteins phospholipase 3	protein coding	162	81	0.814795
ENST00000196061.5	1:11934205-11975538	PLOD1	procollagen-lysine,2-oxoglutarate 5-dioxygenase 1	protein coding	1649	36	0.814697
ENST00000540200.6	17:28346633-28357527	POLDIP2	DNA polymerase delta interacting protein 2	protein coding	1892	53	0.81456
ENST00000511203.1	4:99948086-99950355	H2AZ1	H2A.Z variant histone 1	retained intron	1536	133	0.814483
ENST00000339464.9	22:45920366-45977162	WNT7B	Wnt family member 7B	protein coding	2812	31	0.814443
ENST00000683198.1	14:68874128-68979440	ACTN1	actinin alpha 1	protein coding	3011	30	0.814416
ENST00000307227.10	3:67360460-67654612	SUCLG2	succinate-CoA ligase GDP-forming subunit beta	protein coding	628	30	0.814387
ENST00000318443.10	15:73683966-73714514	CD276	CD276 molecule	protein coding	2983	36	0.814135
ENST00000318493.11	7:116672196-116798377	MET	MET proto-oncogene, receptor tyrosine kinase	protein coding	6581	55	0.8141
ENST00000377575.3	6:26538366-26546933	HMGN4	high mobility group nucleosomal binding domain 4	protein coding	674	32	0.813961
ENST00000628018.2	19:36139953-36150353	CAPNS1	calpain small subunit 1	protein coding	996	142	0.813926
ENST00000265056.12	3:127598410-127622436	MCM2	minichromosome maintenance complex component 2	protein coding	2922	67	0.813792
ENST00000545606.6	12:67269358-67319953	CAND1	cullin associated and neddylation dissociated 1	protein coding	2214	39	0.813775
ENST00000322428.10	8:144104461-144107611	MAF1	MAF1 homolog, negative regulator of RNA polymerase III	protein coding	1188	37	0.813754
ENST00000448876.5	3:185282941-185489094	MAP3K13	mitogen-activated protein kinase kinase kinase 13	protein coding	805	41	0.813665
ENST00000360840.9	1:54184041-54225464	MRPL37	mitochondrial ribosomal protein L37	protein coding	239	89	0.813641
ENST00000343380.6	20:33675477-33686385	E2F1	E2F transcription factor 1	protein coding	1290	36	0.813634
ENST00000542575.6	19:46774883-46788594	SLC1A5	solute carrier family 1 member 5	protein coding	487	40	0.813478
ENST00000367385.9	1:198156994-198322420	NEK7	NIMA related kinase 7	protein coding	2488	89	0.813313
ENST00000418022.2	2:197486584-197516737	HSPD1	heat shock protein family D (Hsp60) member 1	protein coding	2022	35	0.813301
ENST00000265044.7	3:156539553-156555149	SSR3	signal sequence receptor subunit 3	protein coding	1509	46	0.813263
ENST00000267202.7	12:122865330-122896127	VPS37B	VPS37B subunit of ESCRT-I	protein coding	458	47	0.813146
ENST00000330843.9	8:37858618-37899497	RAB11FIP1	RAB11 family interacting protein 1	protein coding	6136	36	0.813103
ENST00000637815.2	11:1752752-1764573	CTSD	cathepsin D	protein coding	1857	33	0.813013
ENST00000394211.7	17:39737927-39747291	GRB7	growth factor receptor bound protein 7	protein coding	999	338	0.813001
ENST00000525665.5	11:236966-252984	PSMD13	proteasome 26S subunit, non-ATPase 13	nonsense mediated decay	1417	34	0.81292
ENST00000395958.6	8:100916523-100953388	YWHAZ	tyrosine 3-monooxygenase/tryptophan 5-monooxygenase activation protein zeta	protein coding	651	41	0.812876
ENST00000675417.1	7:76302673-76304295	HSPB1	heat shock protein family B (small) member 1	retained intron	955	31	0.812827
ENST00000310786.10	6:109366514-109382467	CD164	CD164 molecule	protein coding	2988	69	0.812771
ENST00000367879.9	1:165827614-165911618	UCK2	uridine-cytidine kinase 2	protein coding	1185	32	0.812726
ENST00000578112.6	17:40624962-40648654	SMARCE1	SWI/SNF related, matrix associated, actin dependent regulator of chromatin, subfamily e, member 1	nonsense mediated decay	2281	35	0.812591
ENST00000336812.5	4:24517441-24584554	DHX15	DEAH-box helicase 15	protein coding	2280	59	0.812524
ENST00000255681.7	11:63998558-64166113	MACROD1	mono-ADP ribosylhydrolase 1	protein coding	333	34	0.812485
ENST00000398073.7	12:57819927-57846729	CTDSP2	CTD small phosphatase 2	protein coding	1882	38	0.812468
ENST00000681973.1	4:87975667-87983532	SPP1	secreted phosphoprotein 1	processed transcript	880	248	0.812467
ENST00000266069.5	20:62938147-62948475	GID8	GID complex subunit 8 homolog	protein coding	739	50	0.812345
ENST00000398494.8	11:73646178-73662819	PLEKHB1	pleckstrin homology domain containing B1	protein coding	1254	30	0.812203
ENST00000450525.7	17:40058290-40093867	THRA	thyroid hormone receptor alpha	protein coding	4511	31	0.812141
ENST00000509205.5	5:128083766-128189677	SLC12A2	solute carrier family 12 member 2	nonsense mediated decay	3970	30	0.812135
ENST00000391770.9	19:53864763-53876435	MYADM	myeloid associated differentiation marker	protein coding	2459	132	0.811919
ENST00000677693.1	5:138553756-138575675	HSPA9	heat shock protein family A (Hsp70) member 9	nonsense mediated decay	795	40	0.811829
ENST00000397752.8	7:116672196-116798377	MET	MET proto-oncogene, receptor tyrosine kinase	protein coding	6689	38	0.811799
ENST00000394936.8	10:71816298-71851251	PSAP	prosaposin	protein coding	646	196	0.811701
ENST00000394252.4	12:55681736-55684611	METTL7B	methyltransferase like 7B	protein coding	868	36	0.811607
ENST00000511865.6	5:112876385-112922289	REEP5	receptor accessory protein 5	nonsense mediated decay	810	43	0.811505
ENST00000222543.11	7:93885396-93890753	TFPI2	tissue factor pathway inhibitor 2	protein coding	1156	91	0.811463
ENST00000331134.11	17:81556887-81648465	NPLOC4	NPL4 homolog, ubiquitin recognition factor	protein coding	2718	47	0.811451
ENST00000680628.1	20:58985686-59008238	CTSZ	cathepsin Z	retained intron	1957	31	0.8113
ENST00000394886.7	5:138187650-138213343	CDC23	cell division cycle 23	protein coding	2465	31	0.81127
ENST00000304916.4	8:126552443-126558478	LRATD2	LRAT domain containing 2	protein coding	1507	33	0.811249
ENST00000355621.8	7:129830732-129952960	UBE2H	ubiquitin conjugating enzyme E2 H	protein coding	3757	31	0.810953
ENST00000215832.11	22:21759657-21867680	MAPK1	mitogen-activated protein kinase 1	protein coding	2668	39	0.810906
ENST00000265395.7	7:27525442-27662883	HIBADH	3-hydroxyisobutyrate dehydrogenase	protein coding	1060	37	0.810901
ENST00000428331.6	3:130850595-131016712	ATP2C1	ATPase secretory pathway Ca2+ transporting 1	protein coding	3131	30	0.810834
ENST00000300557.3	17:47951967-47957883	PRR15L	proline rich 15 like	protein coding	1221	32	0.810595
ENST00000393078.5	14:94612384-94624055	SERPINA3	serpin family A member 3	protein coding	658	337	0.810451
ENST00000337526.11	2:54972187-55112621	RTN4	reticulon 4	protein coding	4456	34	0.810249
ENST00000393088.8	14:94376747-94390693	SERPINA1	serpin family A member 1	protein coding	1425	62	0.810214
ENST00000392882.7	14:100333790-100376805	WARS1	tryptophanyl-tRNA synthetase 1	protein coding	2325	57	0.810191
ENST00000373062.8	1:37566816-37595937	GNL2	G protein nucleolar 2	protein coding	1710	30	0.810184
ENST00000331134.11	17:81556887-81648465	NPLOC4	NPL4 homolog, ubiquitin recognition factor	protein coding	2693	39	0.810051
ENST00000369851.7	1:109548615-109600195	GNAI3	G protein subunit alpha i3	protein coding	1360	54	0.810005
ENST00000568223.7	16:715118-719655	METRN	meteorin, glial cell differentiation regulator	protein coding	1120	49	0.809871
ENST00000267984.4	15:81000923-81005788	TLNRD1	talin rod domain containing 1	protein coding	2473	52	0.809651
ENST00000240185.8	1:11012344-11030528	TARDBP	TAR DNA binding protein	protein coding	1579	41	0.809648
ENST00000353411.11	5:134148935-134176964	SKP1	S-phase kinase associated protein 1	protein coding	825	329	0.809632
ENST00000472765.6	1:156308968-156367873	CCT3	chaperonin containing TCP1 subunit 3	protein coding	1547	40	0.809631
ENST00000366955.8	1:214603195-214664571	CENPF	centromere protein F	protein coding	9497	34	0.809626
ENST00000373014.5	1:38009258-38024820	UTP11	UTP11 small subunit processome component	protein coding	788	35	0.809555
ENST00000448552.7	16:69118010-69132588	CHTF8	chromosome transmission fidelity factor 8	protein coding	2649	31	0.809553
ENST00000379143.10	20:5114953-5126626	PCNA	proliferating cell nuclear antigen	protein coding	798	114	0.809455
ENST00000506437.1	17:50055968-50090481	ITGA3	integrin subunit alpha 3	retained intron	2600	38	0.809313
ENST00000505330.5	3:130850595-131016712	ATP2C1	ATPase secretory pathway Ca2+ transporting 1	protein coding	1733	30	0.80926
ENST00000433674.6	1:223701593-223776018	CAPN2	calpain 2	protein coding	2157	48	0.809151
ENST00000621914.4	17:35578046-35726413	AP2B1	adaptor related protein complex 2 subunit beta 1	protein coding	5215	54	0.809141
ENST00000250916.6	19:1852399-1863579	KLF16	Kruppel like factor 16	protein coding	2680	41	0.80912
ENST00000395047.6	5:133971871-134004975	VDAC1	voltage dependent anion channel 1	protein coding	484	56	0.809002
ENST00000367495.4	6:146543833-146554953	RAB32	RAB32, member RAS oncogene family	protein coding	659	37	0.808984
ENST00000383560.4	CHR_HSCHR6_MHC_QBL_CTG1:30732716-30734071	IER3	immediate early response 3	protein coding	662	54	0.80893
ENST00000376851.7	19:50958631-50969673	KLK6	kallikrein related peptidase 6	protein coding	1379	144	0.80877
ENST00000361439.9	16:27224994-27268772	NSMCE1	NSE1 homolog, SMC5-SMC6 complex component	protein coding	420	75	0.808764
ENST00000400331.10	7:20134655-20217404	MACC1	MET transcriptional regulator MACC1	protein coding	8474	40	0.808675
ENST00000483405.5	16:29900375-29919864	ASPHD1	aspartate beta-hydroxylase domain containing 1	protein coding	483	33	0.808476
ENST00000446342.5	10:73909177-73917496	PLAU	plasminogen activator, urokinase	protein coding	1816	40	0.808406
ENST00000466521.5	16:30114105-30123506	MAPK3	mitogen-activated protein kinase 3	nonsense mediated decay	1322	35	0.808358
ENST00000367242.4	1:203007374-203024848	TMEM183A	transmembrane protein 183A	protein coding	576	76	0.80826
ENST00000571688.5	16:11547722-11636381	LITAF	lipopolysaccharide induced TNF factor	protein coding	2033	47	0.808168
ENST00000395850.9	11:33703010-33736479	CD59	CD59 molecule (CD59 blood group)	protein coding	1335	56	0.808135
ENST00000422982.8	10:80150889-80205572	ANXA11	annexin A11	protein coding	1023	68	0.808076
ENST00000307892.13	16:69398402-69466264	CYB5B	cytochrome b5 type B	protein coding	571	33	0.807983
ENST00000309862.10	17:39671122-39696797	PGAP3	post-GPI attachment to proteins phospholipase 3	retained intron	1329	103	0.807961
ENST00000652332.1	7:149003062-149028662	PDIA4	protein disulfide isomerase family A member 4	protein coding	1672	172	0.807862
ENST00000227507.3	11:69641156-69654474	CCND1	cyclin D1	protein coding	1216	32	0.807736
ENST00000623711.4	3:134065303-134250859	RYK	receptor like tyrosine kinase	protein coding	2177	36	0.807689
ENST00000374358.5	1:25338317-25362361	TMEM50A	transmembrane protein 50A	protein coding	611	69	0.807607
ENST00000215582.8	19:751112-764318	MISP	mitotic spindle positioning	protein coding	2426	65	0.807511
ENST00000392369.6	12:130872037-130877678	RAN	RAN, member RAS oncogene family	protein coding	1368	299	0.807482
ENST00000367925.6	1:162561722-162601240	UAP1	UDP-N-acetylglucosamine pyrophosphorylase 1	protein coding	1810	34	0.807453
ENST00000261622.5	16:87830023-87869507	SLC7A5	solute carrier family 7 member 5	protein coding	3404	183	0.807255
ENST00000649949.1	3:149964904-150050788	PFN2	profilin 2	protein coding	1875	34	0.806992
ENST00000310418.9	5:176392501-176416539	CLTB	clathrin light chain B	protein coding	1089	37	0.806855
ENST00000309422.7	11:64234584-64239264	VEGFB	vascular endothelial growth factor B	protein coding	419	50	0.806654
ENST00000216727.9	14:23321457-23326163	PABPN1	poly(A) binding protein nuclear 1	protein coding	1312	34	0.806633
ENST00000503633.5	17:50367857-50373207	MRPL27	mitochondrial ribosomal protein L27	protein coding	649	33	0.806538
ENST00000358406.10	7:143244093-143270854	GSTK1	glutathione S-transferase kappa 1	protein coding	836	30	0.806473
ENST00000375663.8	6:31777518-31795752	VARS1	valyl-tRNA synthetase 1	protein coding	3638	32	0.806331
ENST00000358204.9	7:116210506-116258783	TES	testin LIM domain protein	protein coding	1534	33	0.806302
ENST00000318443.10	15:73683966-73714514	CD276	CD276 molecule	protein coding	3045	39	0.80613
ENST00000373463.8	1:32894594-32901438	TMEM54	transmembrane protein 54	protein coding	582	86	0.805873
ENST00000676397.1	7:5526409-5563902	ACTB	actin beta	protein coding	1208	47	0.805733
ENST00000567835.5	16:57610652-57665580	ADGRG1	adhesion G protein-coupled receptor G1	protein coding	2398	32	0.805618
ENST00000282388.4	2:43222402-43226606	ZFP36L2	ZFP36 ring finger protein like 2	protein coding	3210	74	0.805579
ENST00000391967.7	1:201380833-201399915	LAD1	ladinin 1	protein coding	1735	96	0.805515
ENST00000288235.9	15:59132434-59372871	MYO1E	myosin IE	protein coding	3151	46	0.805498
ENST00000326181.11	16:2155698-2178129	TRAF7	TNF receptor associated factor 7	protein coding	2615	46	0.805486
ENST00000401073.7	1:32741830-32774970	KIAA1522	KIAA1522	protein coding	5063	40	0.805469
ENST00000374987.4	X:55000363-55009057	APEX2	apurinic/apyrimidinic endodeoxyribonuclease 2	protein coding	752	32	0.805442
ENST00000243253.8	3:128051641-128071683	SEC61A1	SEC61 translocon subunit alpha 1	protein coding	2576	114	0.805325
ENST00000378119.9	6:24704861-24719998	C6orf62	chromosome 6 open reading frame 62	protein coding	2184	243	0.805084
ENST00000258796.12	7:2631986-2664802	TTYH3	tweety family member 3	protein coding	3840	44	0.804951
ENST00000367549.4	1:182839347-182887982	DHX9	DExH-box helicase 9	protein coding	2989	34	0.804883
ENST00000528838.6	8:144291591-144314720	HSF1	heat shock transcription factor 1	protein coding	1866	36	0.804665
ENST00000445327.6	17:39737927-39747291	GRB7	growth factor receptor bound protein 7	protein coding	1097	133	0.804515
ENST00000509659.5	4:87975667-87983532	SPP1	secreted phosphoprotein 1	processed transcript	942	72	0.804367
ENST00000392038.7	19:40230317-40285536	AKT2	AKT serine/threonine kinase 2	protein coding	2775	37	0.804237
ENST00000216038.6	22:32387582-32412248	RTCB	RNA 2',3'-cyclic phosphate and 5'-OH ligase	protein coding	1339	54	0.803895
ENST00000301633.8	17:78214186-78225636	BIRC5	baculoviral IAP repeat containing 5	protein coding	1484	53	0.803799
ENST00000643389.2	CHR_HG30_PATCH:179821758-179838931	SQSTM1	sequestosome 1	protein coding	1835	147	0.803676
ENST00000436063.7	1:93866284-93879918	DNTTIP2	deoxynucleotidyltransferase terminal interacting protein 2	protein coding	1218	32	0.803576
ENST00000248089.8	16:3022625-3024286	HCFC1R1	host cell factor C1 regulator 1	protein coding	429	39	0.803224
ENST00000619060.1	12:76025447-76031776	PHLDA1	pleckstrin homology like domain family A member 1	protein coding	1277	30	0.803198
ENST00000635647.1	19:797075-812327	PTBP1	polypyrimidine tract binding protein 1	protein coding	2575	35	0.80311
ENST00000264108.5	2:171922448-171983686	HAT1	histone acetyltransferase 1	protein coding	188	46	0.80302
ENST00000262193.7	6:170535120-170553307	PSMB1	proteasome 20S subunit beta 1	protein coding	787	303	0.803019
ENST00000544017.5	19:39480412-39493785	TIMM50	translocase of inner mitochondrial membrane 50	protein coding	1505	34	0.802655
ENST00000368494.4	6:117675469-117710727	NUS1	NUS1 dehydrodolichyl diphosphate synthase subunit	protein coding	819	42	0.802651
ENST00000396987.7	8:41577187-41625001	GPAT4	glycerol-3-phosphate acyltransferase 4	protein coding	3087	38	0.80261
ENST00000304414.12	16:18791669-18801572	ARL6IP1	ADP ribosylation factor like GTPase 6 interacting protein 1	protein coding	913	96	0.80243
ENST00000261622.5	16:87830023-87869507	SLC7A5	solute carrier family 7 member 5	protein coding	1807	148	0.802429
ENST00000399138.5	17:18183078-18209954	ALKBH5	alkB homolog 5, RNA demethylase	protein coding	2992	35	0.802423
ENST00000375344.8	9:94374569-94461042	MFSD14B	major facilitator superfamily domain containing 14B	protein coding	2904	45	0.802419
ENST00000260356.6	15:39581079-39599466	THBS1	thrombospondin 1	protein coding	4271	72	0.802414
ENST00000587367.5	19:45687460-45692569	SNRPD2	small nuclear ribonucleoprotein D2 polypeptide	protein coding	371	117	0.802279
ENST00000334660.10	15:41230839-41281887	CHP1	calcineurin like EF-hand protein 1	protein coding	2049	36	0.802262
ENST00000357903.7	21:25880550-26171128	APP	amyloid beta precursor protein	protein coding	2222	30	0.802247
ENST00000352456.7	19:41262496-41307787	HNRNPUL1	heterogeneous nuclear ribonucleoprotein U like 1	protein coding	3191	31	0.802166
ENST00000311086.9	5:173607145-173616659	BOD1	biorientation of chromosomes in cell division 1	protein coding	1064	50	0.802165
ENST00000264144.5	1:183186238-183245127	LAMC2	laminin subunit gamma 2	protein coding	3622	206	0.802121
ENST00000296861.2	6:47231532-47309905	TNFRSF21	TNF receptor superfamily member 21	protein coding	1315	54	0.802085
ENST00000298556.8	X:134460165-134520513	HPRT1	hypoxanthine phosphoribosyltransferase 1	protein coding	283	70	0.802013
ENST00000392692.8	3:172750682-172821474	ECT2	epithelial cell transforming 2	protein coding	3716	30	0.801723
ENST00000340006.7	1:201483530-201509456	CSRP1	cysteine and glycine rich protein 1	protein coding	63	35	0.801613
ENST00000602540.5	12:76025447-76031776	PHLDA1	pleckstrin homology like domain family A member 1	protein coding	1215	33	0.801592
ENST00000291442.4	19:17231883-17245919	NR2F6	nuclear receptor subfamily 2 group F member 6	protein coding	2346	36	0.801516
ENST00000367600.5	1:180154869-180204030	QSOX1	quiescin sulfhydryl oxidase 1	protein coding	1057	44	0.801458
ENST00000253462.8	16:85676198-85690073	GINS2	GINS complex subunit 2	protein coding	607	39	0.801423
ENST00000396076.5	12:21635342-21757857	LDHB	lactate dehydrogenase B	protein coding	477	221	0.8014
ENST00000361157.11	1:27666064-27672212	IFI6	interferon alpha inducible protein 6	protein coding	556	87	0.80131
ENST00000448552.7	16:69118010-69132588	CHTF8	chromosome transmission fidelity factor 8	protein coding	2645	37	0.801246
ENST00000649367.1	10:96518110-96587452	TM9SF3	transmembrane 9 superfamily member 3	processed transcript	2598	31	0.800991
ENST00000493945.6	7:5526409-5563902	ACTB	actin beta	protein coding	616	48	0.800951
ENST00000240185.8	1:11012344-11030528	TARDBP	TAR DNA binding protein	protein coding	2119	47	0.80082
ENST00000652678.1	11:33703010-33736479	CD59	CD59 molecule (CD59 blood group)	protein coding	965	49	0.800743
ENST00000548577.5	17:7012417-7014532	RNASEK	ribonuclease K	protein coding	687	33	0.800581
ENST00000278742.6	11:130159782-130210362	ST14	ST14 transmembrane serine protease matriptase	protein coding	2844	119	0.800562
ENST00000319622.10	15:72199029-72231819	PKM	pyruvate kinase M1/2	protein coding	2440	137	0.80042
ENST00000619850.2	20:38926312-38953106	FAM83D	family with sequence similarity 83 member D	protein coding	1603	40	0.800402
ENST00000391976.6	2:241227264-241317061	HDLBP	high density lipoprotein binding protein	protein coding	4353	36	0.800357
ENST00000311521.8	2:119366924-119372550	DBI	diazepam binding inhibitor, acyl-CoA binding protein	protein coding	655	45	0.800323
ENST00000331134.11	17:81556887-81648465	NPLOC4	NPL4 homolog, ubiquitin recognition factor	protein coding	3292	57	0.800155
ENST00000272542.8	2:112645939-112663825	SLC20A1	solute carrier family 20 member 1	protein coding	919	34	0.800126
ENST00000352393.8	20:35626031-35664956	CPNE1	copine 1	protein coding	462	30	0.800061
