# Supplementary material for: The epitranscriptome of Vero cells infected with SARS-CoV-2 assessed by direct RNA sequencing reveals m6A pattern changes and DRACH motif biases in viral and cellular RNAs
Source: Front Cell Infect Microbiol. 2022 Aug 16;12:906578. doi: 10.3389/fcimb.2022.906578 (PMC9425070; doi:10.3389/fcimb.2022.906578)
Supplement: Supplementary file 1 [file DataSheet_1.zip › Supplementary Materials/Table S18. Epitranscriptome of the infected Vero cell (sample Kim et al., 2020), EpiNano results.xlsx]

## Sheet: Sheet1
Table S18. Epitranscriptome of the infected Vero cell (sample Kim et al., 2020), EpiNano results
Transcript stable ID	Gene coordinate	Gene name	Gene description	Transcript type	Transcript position	Number of reads	Probability of modification
ENSCSAT00000004597.1	1:11326969-11339439	EEF1G	eukaryotic translation elongation factor 1 gamma	protein coding	1541	30	0.9909
ENSCSAT00000005336.1	19:20379003-20383464	LGALS1	galectin 1	protein coding	702	32	0.986154
ENSCSAT00000017925.1	1:78065492-78066643	PRSS23	serine protease 23	protein coding	295	46	0.986087
ENSCSAT00000008192.1	8:122282630-122288384	MYC	MYC proto-oncogene, bHLH transcription factor	protein coding	2414	48	0.98364
ENSCSAT00000011728.1	12:12920710-12927431	HSPA5	heat shock protein family A (Hsp70) member 5	protein coding	2276	120	0.983135
ENSCSAT00000012233.1	14:51664101-51667011	-	-	protein coding	523	173	0.98203
ENSCSAT00000012164.1	25:27390809-27397441	ELF3	E74 like ETS transcription factor 3	protein coding	1792	31	0.976548
ENSCSAT00000011100.1	6:309506-321785	BSG	basigin (Ok blood group)	protein coding	1931	38	0.976228
ENSCSAT00000017317.1	20:87267044-87279978	PRDX1	peroxiredoxin 1	protein coding	1021	38	0.976029
ENSCSAT00000009602.1	6:2248583-2250889	GADD45B	growth arrest and DNA damage inducible beta	protein coding	1197	31	0.972078
ENSCSAT00000018928.1	6:11479407-11480450	JUNB	JunB proto-oncogene, AP-1 transcription factor subunit	protein coding	321	51	0.971919
ENSCSAT00000002052.1	6:33290622-33374693	ACTN4	actinin alpha 4	protein coding	3919	30	0.970455
ENSCSAT00000016168.1	KE147549.1:99135-105656	SLC25A6	solute carrier family 25 member 6	protein coding	1417	48	0.970338
ENSCSAT00000012644.1	8:52457904-52463859	PENK	proenkephalin	protein coding	790	39	0.970165
ENSCSAT00000006561.1	19:14826135-14840325	YWHAH	tyrosine 3-monooxygenase/tryptophan 5-monooxygenase activation protein eta	protein coding	1573	49	0.968711
ENSCSAT00000009623.1	23:53044994-53050194	RPS14	ribosomal protein S14	protein coding	504	55	0.966694
ENSCSAT00000004018.1	16:31833160-31900963	PPM1D	protein phosphatase, Mg2+/Mn2+ dependent 1D	protein coding	2097	44	0.96379
ENSCSAT00000014480.1	2:686129-687892	PPDPF	pancreatic progenitor cell differentiation and proliferation factor	protein coding	813	66	0.959603
ENSCSAT00000017062.1	20:40413897-40427060	-	-	protein coding	1132	208	0.959144
ENSCSAT00000018510.1	9:42216568-42218166	SLC18A3	solute carrier family 18 member A3	protein coding	863	31	0.95801
ENSCSAT00000012164.1	25:27390809-27397441	ELF3	E74 like ETS transcription factor 3	protein coding	1542	31	0.957322
ENSCSAT00000019512.1	4:77114421-77114869	-	-	protein coding	420	156	0.95719
ENSCSAT00000015040.1	13:35537102-35549197	TNFAIP3	TNF alpha induced protein 3	protein coding	2676	39	0.956768
ENSCSAT00000012164.1	25:27390809-27397441	ELF3	E74 like ETS transcription factor 3	protein coding	1708	31	0.955567
ENSCSAT00000008293.1	11:6900787-6906787	TPI1	triosephosphate isomerase 1	protein coding	1273	60	0.955422
ENSCSAT00000000027.1	MT:10461-10757	ND4L	NADH dehydrogenase subunit 4L	protein coding	211	30	0.949194
ENSCSAT00000008192.1	8:122282630-122288384	MYC	MYC proto-oncogene, bHLH transcription factor	protein coding	2374	50	0.946949
ENSCSAT00000019400.1	17:40203936-40205858	-	-	protein coding	1827	96	0.946549
ENSCSAT00000012714.1	25:24016930-24036641	NUAK2	NUAK family kinase 2	protein coding	3046	35	0.945677
ENSCSAT00000014101.1	2:1841865-1843087	RPS21	ribosomal protein S21	protein coding	321	175	0.944963
ENSCSAT00000018091.1	12:52426752-52427879	ACTB	actin beta	protein coding	461	622	0.942375
ENSCSAT00000007452.1	9:51608938-51656225	ANXA11	annexin A11	protein coding	2235	32	0.942232
ENSCSAT00000009109.1	19:7000793-7001757	MIF	macrophage migration inhibitory factor	protein coding	615	76	0.942174
ENSCSAT00000016256.1	18:21107369-21252693	ALPK2	alpha kinase 2	protein coding	6681	31	0.942069
ENSCSAT00000010164.1	15:33593500-33609195	CCNL1	cyclin L1	protein coding	1644	33	0.941204
ENSCSAT00000017050.1	20:39036500-39097068	ARHGAP29	Rho GTPase activating protein 29	protein coding	4146	34	0.940559
ENSCSAT00000014678.1	29:21678559-21731430	HNRNPC	heterogeneous nuclear ribonucleoprotein C	protein coding	1210	38	0.939437
ENSCSAT00000003289.1	1:33100850-33108260	RCN1	reticulocalbin 1	protein coding	1587	31	0.939266
ENSCSAT00000002458.1	1:56799838-56813650	EIF3F	eukaryotic translation initiation factor 3 subunit F	protein coding	1228	37	0.939003
ENSCSAT00000006347.1	17:41712528-41714126	IER3	immediate early response 3	protein coding	686	36	0.939
ENSCSAT00000017050.1	20:39036500-39097068	ARHGAP29	Rho GTPase activating protein 29	protein coding	4457	40	0.938225
ENSCSAT00000007678.1	23:74929863-74934532	DUSP1	dual specificity phosphatase 1	protein coding	1435	48	0.937984
ENSCSAT00000000171.1	16:73982899-74006551	FASN	fatty acid synthase	protein coding	7961	50	0.937944
ENSCSAT00000002236.1	11:65214060-65230379	CCT2	chaperonin containing TCP1 subunit 2	protein coding	1941	30	0.935151
ENSCSAT00000011726.1	23:36997078-37029280	PPP2CA	protein phosphatase 2 catalytic subunit alpha	protein coding	1839	30	0.935078
ENSCSAT00000009514.1	19:6878662-6884655	CHCHD10	coiled-coil-helix-coiled-coil-helix domain containing 10	protein coding	1179	34	0.934145
ENSCSAT00000003647.1	9:93380914-93398912	SCD	stearoyl-CoA desaturase	protein coding	2964	35	0.933425
ENSCSAT00000011535.1	9:7836845-7854078	ATP5F1C	ATP synthase F1 subunit gamma	protein coding	1113	39	0.930306
ENSCSAT00000002740.1	16:46479406-46496114	SUMO2	small ubiquitin like modifier 2	protein coding	1032	39	0.929507
ENSCSAT00000010446.1	8:92957814-92962242	-	-	protein coding	478	208	0.928848
ENSCSAT00000010973.1	X:46267358-46271818	PLP2	proteolipid protein 2	protein coding	927	33	0.928602
ENSCSAT00000006487.1	8:138634752-138639460	VPS28	VPS28 subunit of ESCRT-I	protein coding	700	33	0.927314
ENSCSAT00000019531.1	14:37013880-37014947	PCBP1	poly(rC) binding protein 1	protein coding	27	34	0.926516
ENSCSAT00000005506.1	17:61386880-61424798	-	-	protein coding	741	42	0.925856
ENSCSAT00000011706.1	26:14002075-14004474	-	-	protein coding	513	147	0.925234
ENSCSAT00000000035.1	MT:14732-15872	CYTB	cytochrome b	protein coding	1138	1246	0.923476
ENSCSAT00000004995.1	14:104069645-104075647	-	-	protein coding	691	222	0.923112
ENSCSAT00000000380.1	16:70819139-70850471	TIMP2	TIMP metallopeptidase inhibitor 2	protein coding	612	32	0.92081
ENSCSAT00000007980.1	1:1570069-1581833	CTSD	cathepsin D	protein coding	2021	111	0.920751
ENSCSAT00000006236.1	12:83949399-84009003	ALDH1A1	aldehyde dehydrogenase 1 family member A1	protein coding	2018	52	0.919057
ENSCSAT00000012146.1	22:12726308-12730587	MANF	mesencephalic astrocyte derived neurotrophic factor	protein coding	588	41	0.918586
ENSCSAT00000015040.1	13:35537102-35549197	TNFAIP3	TNF alpha induced protein 3	protein coding	2761	39	0.918463
ENSCSAT00000006318.1	12:83401111-83414591	ZFAND5	zinc finger AN1-type containing 5	protein coding	1196	38	0.918378
ENSCSAT00000010485.1	8:91552647-91568828	SDC2	syndecan 2	protein coding	611	41	0.91812
ENSCSAT00000006002.1	5:17082137-17100780	-	-	protein coding	1148	149	0.917661
ENSCSAT00000012644.1	8:52457904-52463859	PENK	proenkephalin	protein coding	1221	30	0.916529
ENSCSAT00000011363.1	21:47245170-47252730	NDUFA4	NDUFA4 mitochondrial complex associated	protein coding	766	43	0.916502
ENSCSAT00000014101.1	2:1841865-1843087	RPS21	ribosomal protein S21	protein coding	330	64	0.916076
ENSCSAT00000016112.1	28:12047529-12060202	SERPINE1	serpin family E member 1	protein coding	3481	155	0.91542
ENSCSAT00000000006.1	MT:3303-4258	ND1	NADH dehydrogenase subunit 1	protein coding	952	1218	0.914455
ENSCSAT00000012208.1	15:2841255-2858202	DNAJB11	DnaJ heat shock protein family (Hsp40) member B11	protein coding	1322	37	0.911773
ENSCSAT00000017062.1	20:40413897-40427060	-	-	protein coding	1146	92	0.909284
ENSCSAT00000007694.1	26:38331442-38338809	B2M	beta-2-microglobulin	protein coding	973	103	0.909153
ENSCSAT00000017365.1	20:90226001-90249413	-	-	protein coding	1289	98	0.906153
ENSCSAT00000004698.1	10:117477904-117486774	NCL	nucleolin	protein coding	2261	65	0.90377
ENSCSAT00000010851.1	2:36058919-36116470	BCL2L1	BCL2 like 1	protein coding	2275	30	0.900183
ENSCSAT00000015040.1	13:35537102-35549197	TNFAIP3	TNF alpha induced protein 3	protein coding	3317	48	0.898934
ENSCSAT00000009737.1	2:46635954-46673165	DSTN	destrin, actin depolymerizing factor	protein coding	1259	37	0.898556
ENSCSAT00000014792.1	13:40701883-40706368	-	-	protein coding	736	931	0.898444
ENSCSAT00000005577.1	12:94768480-94789743	HNRNPK	heterogeneous nuclear ribonucleoprotein K	protein coding	864	56	0.898085
ENSCSAT00000017801.1	20:125527087-125555479	-	-	protein coding	1036	141	0.897894
ENSCSAT00000008533.1	16:7732921-7740325	RPL26	ribosomal protein L26	protein coding	518	220	0.897598
ENSCSAT00000017925.1	1:78065492-78066643	PRSS23	serine protease 23	protein coding	428	51	0.897466
ENSCSAT00000016256.1	18:21107369-21252693	ALPK2	alpha kinase 2	protein coding	7015	40	0.897388
ENSCSAT00000001246.1	16:63840859-63863296	CAVIN1	caveolae associated protein 1	protein coding	3618	62	0.892283
ENSCSAT00000006678.1	22:52391813-52417575	RPN1	ribophorin I	protein coding	2300	31	0.891979
ENSCSAT00000011925.1	8:66311614-66344840	TRAM1	translocation associated membrane protein 1	protein coding	2843	32	0.891444
ENSCSAT00000011587.1	17:11214695-11271416	-	-	protein coding	3299	38	0.890908
ENSCSAT00000013016.1	4:76392625-76396331	RPS23	ribosomal protein S23	protein coding	448	199	0.889599
ENSCSAT00000005186.1	22:60218367-60226298	-	-	protein coding	448	45	0.88932
ENSCSAT00000013618.1	24:12210281-12214854	NFKBIA	NFKB inhibitor alpha	protein coding	1052	90	0.888362
ENSCSAT00000011971.1	22:13362375-13364975	-	-	protein coding	546	86	0.886249
ENSCSAT00000009920.1	13:97682369-97701799	PSMB1	proteasome 20S subunit beta 1	protein coding	1022	32	0.882923
ENSCSAT00000010485.1	8:91552647-91568828	SDC2	syndecan 2	protein coding	647	41	0.880082
ENSCSAT00000017330.1	20:88010616-88015477	RPS8	ribosomal protein S8	protein coding	839	366	0.879235
ENSCSAT00000000555.1	6:42666353-42671124	-	-	protein coding	1015	397	0.876792
ENSCSAT00000016256.1	18:21107369-21252693	ALPK2	alpha kinase 2	protein coding	7106	40	0.876611
ENSCSAT00000009602.1	6:2248583-2250889	GADD45B	growth arrest and DNA damage inducible beta	protein coding	1259	32	0.873886
ENSCSAT00000003503.1	11:49768783-49780081	-	-	protein coding	720	59	0.873056
ENSCSAT00000002458.1	1:56799838-56813650	EIF3F	eukaryotic translation initiation factor 3 subunit F	protein coding	1201	54	0.87303
ENSCSAT00000009602.1	6:2248583-2250889	GADD45B	growth arrest and DNA damage inducible beta	protein coding	1293	33	0.871261
ENSCSAT00000001033.1	16:64549689-64552343	-	-	protein coding	1916	32	0.870664
ENSCSAT00000008713.1	25:66700369-66714891	ACTA1	actin alpha 1, skeletal muscle	protein coding	994	38	0.869943
ENSCSAT00000018986.1	15:31157171-31157773	-	-	protein coding	408	256	0.869552
ENSCSAT00000001372.1	7:97676666-97682294	RPS3A	ribosomal protein S3A	protein coding	838	139	0.867231
ENSCSAT00000002052.1	6:33290622-33374693	ACTN4	actinin alpha 4	protein coding	3933	30	0.86279
ENSCSAT00000003346.1	11:51672740-51676301	CD63	CD63 molecule	protein coding	811	42	0.862588
ENSCSAT00000006347.1	17:41712528-41714126	IER3	immediate early response 3	protein coding	623	34	0.861765
ENSCSAT00000000208.1	1:121150291-121224534	APLP2	amyloid beta precursor like protein 2	protein coding	3701	33	0.860984
ENSCSAT00000011726.1	23:36997078-37029280	PPP2CA	protein phosphatase 2 catalytic subunit alpha	protein coding	1999	30	0.860478
ENSCSAT00000011649.1	14:60027801-60044951	CALM2	calmodulin 2	protein coding	994	109	0.860228
ENSCSAT00000015040.1	13:35537102-35549197	TNFAIP3	TNF alpha induced protein 3	protein coding	3011	44	0.86013
ENSCSAT00000016940.1	6:50819833-50827010	TRIM28	tripartite motif containing 28	protein coding	3319	30	0.859242
ENSCSAT00000002236.1	11:65214060-65230379	CCT2	chaperonin containing TCP1 subunit 2	protein coding	1933	51	0.85709
ENSCSAT00000007171.1	9:56136756-56157173	VDAC2	voltage dependent anion channel 2	protein coding	1058	36	0.856362
ENSCSAT00000013016.1	4:76392625-76396331	RPS23	ribosomal protein S23	protein coding	180	232	0.856143
ENSCSAT00000010847.1	6:545964-562630	PTBP1	polypyrimidine tract binding protein 1	protein coding	2878	32	0.856113
ENSCSAT00000012164.1	25:27390809-27397441	ELF3	E74 like ETS transcription factor 3	protein coding	1760	31	0.855985
ENSCSAT00000011333.1	X:45702275-45707075	RBM3	RNA binding motif protein 3	protein coding	2114	40	0.854175
ENSCSAT00000015172.1	27:9074923-9086517	UCHL1	ubiquitin C-terminal hydrolase L1	protein coding	1282	67	0.851726
ENSCSAT00000008192.1	8:122282630-122288384	MYC	MYC proto-oncogene, bHLH transcription factor	protein coding	1894	44	0.851536
ENSCSAT00000012233.1	14:51664101-51667011	-	-	protein coding	517	454	0.851294
ENSCSAT00000018059.1	12:21401910-21402595	-	-	protein coding	675	289	0.84992
ENSCSAT00000000890.1	6:41640636-41650080	KDELR1	KDEL endoplasmic reticulum protein retention receptor 1	protein coding	1890	30	0.849592
ENSCSAT00000000380.1	16:70819139-70850471	TIMP2	TIMP metallopeptidase inhibitor 2	protein coding	3220	38	0.849103
ENSCSAT00000009602.1	6:2248583-2250889	GADD45B	growth arrest and DNA damage inducible beta	protein coding	1151	33	0.847434
ENSCSAT00000018108.1	7:2002541-2003068	-	-	protein coding	518	36	0.846213
ENSCSAT00000004190.1	11:45494919-45503300	TUBA1C	tubulin alpha 1c	protein coding	835	84	0.846197
ENSCSAT00000016663.1	20:10139107-10147009	-	-	protein coding	1128	31	0.845109
ENSCSAT00000015906.1	28:13491483-13519507	CYP3A5	cytochrome P450 family 3 subfamily A member 5	protein coding	2367	54	0.844934
ENSCSAT00000001246.1	16:63840859-63863296	CAVIN1	caveolae associated protein 1	protein coding	3468	76	0.842688
ENSCSAT00000017050.1	20:39036500-39097068	ARHGAP29	Rho GTPase activating protein 29	protein coding	4866	43	0.842194
ENSCSAT00000007002.1	10:104098402-104135791	ARPC2	actin related protein 2/3 complex subunit 2	protein coding	238	32	0.841675
ENSCSAT00000017317.1	20:87267044-87279978	PRDX1	peroxiredoxin 1	protein coding	1015	95	0.840738
ENSCSAT00000019512.1	4:77114421-77114869	-	-	protein coding	437	83	0.840176
ENSCSAT00000002740.1	16:46479406-46496114	SUMO2	small ubiquitin like modifier 2	protein coding	659	53	0.83978
ENSCSAT00000007980.1	1:1570069-1581833	CTSD	cathepsin D	protein coding	1974	111	0.838893
ENSCSAT00000002664.1	11:53659336-53664861	CDK4	cyclin dependent kinase 4	protein coding	983	38	0.837669
ENSCSAT00000014245.1	4:54629194-54636032	PLK2	polo like kinase 2	protein coding	2269	105	0.836778
ENSCSAT00000011100.1	6:309506-321785	BSG	basigin (Ok blood group)	protein coding	1738	38	0.836371
ENSCSAT00000012056.1	21:35037001-35066171	GPNMB	glycoprotein nmb	protein coding	2744	34	0.835085
ENSCSAT00000010811.1	13:86344051-86370622	EZR	ezrin	protein coding	1769	57	0.834996
ENSCSAT00000000645.1	11:105876778-105878272	-	-	protein coding	1341	33	0.834383
ENSCSAT00000017062.1	20:40413897-40427060	-	-	protein coding	1140	186	0.834253
ENSCSAT00000018928.1	6:11479407-11480450	JUNB	JunB proto-oncogene, AP-1 transcription factor subunit	protein coding	171	41	0.832589
ENSCSAT00000010401.1	12:27574970-27613811	UGCG	UDP-glucose ceramide glucosyltransferase	protein coding	3401	31	0.832216
ENSCSAT00000011649.1	14:60027801-60044951	CALM2	calmodulin 2	protein coding	1070	46	0.831796
ENSCSAT00000007369.1	9:53398783-53407697	RPS24	ribosomal protein S24	protein coding	572	215	0.830242
ENSCSAT00000001372.1	7:97676666-97682294	RPS3A	ribosomal protein S3A	protein coding	1175	179	0.82904
ENSCSAT00000013367.1	24:26628561-26632048	RPS29	ribosomal protein S29	protein coding	852	181	0.828013
ENSCSAT00000004351.1	5:26221337-26225083	TUFM	Tu translation elongation factor, mitochondrial	protein coding	1007	44	0.827831
ENSCSAT00000011925.1	8:66311614-66344840	TRAM1	translocation associated membrane protein 1	protein coding	2438	32	0.827782
ENSCSAT00000018693.1	8:97021222-97021592	-	-	protein coding	360	91	0.827329
ENSCSAT00000014245.1	4:54629194-54636032	PLK2	polo like kinase 2	protein coding	2564	104	0.825726
ENSCSAT00000013612.1	2:6404515-6465982	PMEPA1	prostate transmembrane protein, androgen induced 1	protein coding	860	30	0.823965
ENSCSAT00000016627.1	20:9821523-9823482	-	-	protein coding	1220	454	0.821318
ENSCSAT00000012056.1	21:35037001-35066171	GPNMB	glycoprotein nmb	protein coding	1548	42	0.821297
ENSCSAT00000015040.1	13:35537102-35549197	TNFAIP3	TNF alpha induced protein 3	protein coding	3016	44	0.820537
ENSCSAT00000009623.1	23:53044994-53050194	RPS14	ribosomal protein S14	protein coding	327	574	0.819507
ENSCSAT00000007369.1	9:53398783-53407697	RPS24	ribosomal protein S24	protein coding	579	162	0.818744
ENSCSAT00000004597.1	1:11326969-11339439	EEF1G	eukaryotic translation elongation factor 1 gamma	protein coding	1534	191	0.817849
ENSCSAT00000013489.1	21:15672106-15687177	PSMA2	proteasome 20S subunit alpha 2	protein coding	830	41	0.815615
ENSCSAT00000010401.1	12:27574970-27613811	UGCG	UDP-glucose ceramide glucosyltransferase	protein coding	3435	31	0.813843
ENSCSAT00000007678.1	23:74929863-74934532	DUSP1	dual specificity phosphatase 1	protein coding	1118	44	0.813147
ENSCSAT00000008533.1	16:7732921-7740325	RPL26	ribosomal protein L26	protein coding	525	153	0.811851
ENSCSAT00000005859.1	X:108450536-108570214	GPC4	glypican 4	protein coding	2251	31	0.811718
ENSCSAT00000014245.1	4:54629194-54636032	PLK2	polo like kinase 2	protein coding	2437	105	0.808603
ENSCSAT00000005577.1	12:94768480-94789743	HNRNPK	heterogeneous nuclear ribonucleoprotein K	protein coding	1086	68	0.808188
ENSCSAT00000012714.1	25:24016930-24036641	NUAK2	NUAK family kinase 2	protein coding	3394	32	0.806943
ENSCSAT00000017050.1	20:39036500-39097068	ARHGAP29	Rho GTPase activating protein 29	protein coding	4314	38	0.806849
ENSCSAT00000007846.1	15:68596968-68599389	RPL15	ribosomal protein L15	protein coding	685	222	0.802548
