# Supplementary material for: The epitranscriptome of Vero cells infected with SARS-CoV-2 assessed by direct RNA sequencing reveals m6A pattern changes and DRACH motif biases in viral and cellular RNAs
Source: Front Cell Infect Microbiol. 2022 Aug 16;12:906578. doi: 10.3389/fcimb.2022.906578 (PMC9425070; doi:10.3389/fcimb.2022.906578)
Supplement: Supplementary file 1 [file DataSheet_1.zip › Supplementary Materials/Table S19. Epitranscriptome of the infected Vero cell (sample Taiaroa et al., 2020), EpiNano results.xlsx]

## Sheet: Sheet1
Table S19. Epitranscriptome of the infected Vero cell (sample Taiaroa et al., 2020), EpiNano results
Transcript stable ID	Gene coordinate	Gene name	Gene description	Transcript type	Transcript position	Number of reads	Probability of modification
ENSCSAT00000012275.1	21:32155839-32166114	CBX3	chromobox 3	protein coding	228	36	0.99937
ENSCSAT00000016941.1	20:20969828-20991971	CAPZA1	capping actin protein of muscle Z-line subunit alpha 1	protein coding	158	35	0.996118
ENSCSAT00000006311.1	9:61144503-61154226	-	-	protein coding	637	30	0.989954
ENSCSAT00000018036.1	23:40435002-40435913	HNRNPA0	heterogeneous nuclear ribonucleoprotein A0	protein coding	858	39	0.989399
ENSCSAT00000018336.1	13:7049415-7050680	TPBG	trophoblast glycoprotein	protein coding	1031	30	0.988527
ENSCSAT00000000161.1	16:74150110-74158112	SLC16A3	solute carrier family 16 member 3	protein coding	1438	53	0.986525
ENSCSAT00000009594.1	15:41052614-41193268	WWTR1	WW domain containing transcription regulator 1	protein coding	4763	33	0.985772
ENSCSAT00000004367.1	6:13173157-13176877	DNAJB1	DnaJ heat shock protein family (Hsp40) member B1	protein coding	1924	43	0.985469
ENSCSAT00000006007.1	10:105432912-105438896	CHPF	chondroitin polymerizing factor	protein coding	2758	35	0.985007
ENSCSAT00000000538.1	11:107244335-107256499	ERP29	endoplasmic reticulum protein 29	protein coding	1066	77	0.982973
ENSCSAT00000008192.1	8:122282630-122288384	MYC	MYC proto-oncogene, bHLH transcription factor	protein coding	2414	74	0.982215
ENSCSAT00000011728.1	12:12920710-12927431	HSPA5	heat shock protein family A (Hsp70) member 5	protein coding	2276	233	0.980652
ENSCSAT00000017317.1	20:87267044-87279978	PRDX1	peroxiredoxin 1	protein coding	1021	128	0.979478
ENSCSAT00000019260.1	1:8366409-8367017	CCDC85B	coiled-coil domain containing 85B	protein coding	254	30	0.979123
ENSCSAT00000008840.1	25:63224338-63252340	MGST3	microsomal glutathione S-transferase 3	protein coding	654	153	0.978168
ENSCSAT00000005027.1	X:127342850-127390536	NSDHL	NAD(P) dependent steroid dehydrogenase-like	protein coding	1323	91	0.977955
ENSCSAT00000014480.1	2:686129-687892	PPDPF	pancreatic progenitor cell differentiation and proliferation factor	protein coding	813	183	0.976564
ENSCSAT00000006157.1	10:105153933-105158655	TUBA4A	tubulin alpha 4a	protein coding	1084	37	0.976476
ENSCSAT00000004597.1	1:11326969-11339439	EEF1G	eukaryotic translation elongation factor 1 gamma	protein coding	1541	99	0.975708
ENSCSAT00000019547.1	14:69736558-69737322	CDC42EP3	CDC42 effector protein 3	protein coding	490	72	0.975166
ENSCSAT00000012233.1	14:51664101-51667011	-	-	protein coding	523	340	0.974753
ENSCSAT00000000161.1	16:74150110-74158112	SLC16A3	solute carrier family 16 member 3	protein coding	2571	30	0.974236
ENSCSAT00000016256.1	18:21107369-21252693	ALPK2	alpha kinase 2	protein coding	6681	44	0.973955
ENSCSAT00000000793.1	6:42186238-42194115	BAX	BCL2 associated X, apoptosis regulator	protein coding	751	53	0.973788
ENSCSAT00000007051.1	9:57452761-57459286	PLAU	plasminogen activator, urokinase	protein coding	1524	34	0.973435
ENSCSAT00000010851.1	2:36058919-36116470	BCL2L1	BCL2 like 1	protein coding	85	32	0.973142
ENSCSAT00000006935.1	15:88220083-88223243	HES1	hes family bHLH transcription factor 1	protein coding	1150	37	0.972874
ENSCSAT00000003590.1	9:94005285-94006111	MRPL43	mitochondrial ribosomal protein L43	protein coding	538	39	0.972252
ENSCSAT00000006007.1	10:105432912-105438896	CHPF	chondroitin polymerizing factor	protein coding	2497	33	0.971949
ENSCSAT00000015300.1	4:30457718-30592105	CDH6	cadherin 6	protein coding	2539	32	0.969528
ENSCSAT00000017925.1	1:78065492-78066643	PRSS23	serine protease 23	protein coding	295	54	0.969238
ENSCSAT00000007581.1	11:8757799-8768379	M6PR	mannose-6-phosphate receptor, cation dependent	protein coding	2025	31	0.968497
ENSCSAT00000004367.1	6:13173157-13176877	DNAJB1	DnaJ heat shock protein family (Hsp40) member B1	protein coding	1207	37	0.968413
ENSCSAT00000012308.1	26:9056114-9064423	SEMA7A	semaphorin 7A (John Milton Hagen blood group)	protein coding	1858	37	0.966253
ENSCSAT00000008827.1	2:54589437-54635503	-	-	protein coding	2117	41	0.963772
ENSCSAT00000018091.1	12:52426752-52427879	ACTB	actin beta	protein coding	461	900	0.963593
ENSCSAT00000004367.1	6:13173157-13176877	DNAJB1	DnaJ heat shock protein family (Hsp40) member B1	protein coding	1917	42	0.963122
ENSCSAT00000002199.1	5:57433472-57443337	PSMD7	proteasome 26S subunit, non-ATPase 7	protein coding	731	45	0.96277
ENSCSAT00000008605.1	1:646748-649029	POLR2L	RNA polymerase II, I and III subunit L	protein coding	369	77	0.96266
ENSCSAT00000007455.1	24:83372334-83378215	CRIP2	cysteine rich protein 2	protein coding	640	47	0.962377
ENSCSAT00000003445.1	9:95672648-95689247	TRIM8	tripartite motif containing 8	protein coding	1486	35	0.961743
ENSCSAT00000011100.1	6:309506-321785	BSG	basigin (Ok blood group)	protein coding	1931	67	0.961087
ENSCSAT00000014474.1	13:46530355-46606730	RSPO3	R-spondin 3	protein coding	1605	52	0.961079
ENSCSAT00000005336.1	19:20379003-20383464	LGALS1	galectin 1	protein coding	702	181	0.960235
ENSCSAT00000009023.1	25:61472617-61488999	CREG1	cellular repressor of E1A stimulated genes 1	protein coding	1948	43	0.958996
ENSCSAT00000008507.1	6:4592919-4642445	UHRF1	ubiquitin like with PHD and ring finger domains 1	protein coding	3086	30	0.958993
ENSCSAT00000017062.1	20:40413897-40427060	-	-	protein coding	1132	475	0.957227
ENSCSAT00000004775.1	X:128770268-128786961	G6PD	glucose-6-phosphate dehydrogenase	protein coding	2160	80	0.95692
ENSCSAT00000007130.1	2:65376310-65385918	ADAMTS1	ADAM metallopeptidase with thrombospondin type 1 motif 1	protein coding	3113	30	0.956436
ENSCSAT00000001562.1	6:35648677-35674365	TGFB1	transforming growth factor beta 1	protein coding	2229	38	0.956012
ENSCSAT00000009972.1	6:1771736-1796393	BTBD2	BTB domain containing 2	protein coding	1646	30	0.955887
ENSCSAT00000008293.1	11:6900787-6906787	TPI1	triosephosphate isomerase 1	protein coding	1273	206	0.955839
ENSCSAT00000011191.1	23:41447675-41600190	CTNNA1	catenin alpha 1	protein coding	2713	32	0.955099
ENSCSAT00000002052.1	6:33290622-33374693	ACTN4	actinin alpha 4	protein coding	3919	60	0.954651
ENSCSAT00000013506.1	24:15801509-15874994	SEC23A	SEC23 homolog A, COPII coat complex component	protein coding	3801	35	0.95451
ENSCSAT00000017983.1	16:33748336-33748909	PTRH2	peptidyl-tRNA hydrolase 2	protein coding	556	43	0.954284
ENSCSAT00000011166.1	23:42002482-42042777	PAIP2	poly(A) binding protein interacting protein 2	protein coding	1532	32	0.953331
ENSCSAT00000012677.1	21:27749514-27790881	GARS1	glycyl-tRNA synthetase 1	protein coding	2481	36	0.952401
ENSCSAT00000004069.1	5:27096212-27102835	DCTPP1	dCTP pyrophosphatase 1	protein coding	895	57	0.952338
ENSCSAT00000006157.1	10:105153933-105158655	TUBA4A	tubulin alpha 4a	protein coding	802	36	0.952294
ENSCSAT00000008926.1	2:54063999-54073367	SNRPB	small nuclear ribonucleoprotein polypeptides B and B1	protein coding	1377	91	0.951428
ENSCSAT00000003395.1	6:16852971-16861964	GDF15	growth differentiation factor 15	protein coding	1636	89	0.950925
ENSCSAT00000012308.1	26:9056114-9064423	SEMA7A	semaphorin 7A (John Milton Hagen blood group)	protein coding	1618	35	0.950916
ENSCSAT00000001055.1	16:64438333-64448731	FKBP10	FKBP prolyl isomerase 10	protein coding	3332	43	0.95066
ENSCSAT00000019547.1	14:69736558-69737322	CDC42EP3	CDC42 effector protein 3	protein coding	275	68	0.950487
ENSCSAT00000000283.1	11:115792622-115796488	-	-	protein coding	749	62	0.950445
ENSCSAT00000008192.1	8:122282630-122288384	MYC	MYC proto-oncogene, bHLH transcription factor	protein coding	1336	55	0.94992
ENSCSAT00000000209.1	20:7119450-7122834	HDGF	heparin binding growth factor	protein coding	2036	41	0.949642
ENSCSAT00000009524.1	5:1681228-1682151	MRPS34	mitochondrial ribosomal protein S34	protein coding	616	45	0.947206
ENSCSAT00000005100.1	21:117271548-117374379	CUL1	cullin 1	protein coding	2843	56	0.946242
ENSCSAT00000018401.1	20:96465298-96465669	LSM10	LSM10, U7 small nuclear RNA associated	protein coding	182	38	0.946223
ENSCSAT00000018506.1	9:40602223-40602861	DEPP1	DEPP1 autophagy regulator	protein coding	317	50	0.946071
ENSCSAT00000008713.1	25:66700369-66714891	ACTA1	actin alpha 1, skeletal muscle	protein coding	994	46	0.945964
ENSCSAT00000018552.1	9:39059030-39060277	-	-	processed pseudogene	643	83	0.945948
ENSCSAT00000000161.1	16:74150110-74158112	SLC16A3	solute carrier family 16 member 3	protein coding	2149	76	0.945748
ENSCSAT00000017393.1	20:92829735-92864697	-	-	protein coding	2657	40	0.945343
ENSCSAT00000010764.1	25:45731326-45739508	ARPC5	actin related protein 2/3 complex subunit 5	protein coding	158	38	0.945091
ENSCSAT00000005068.1	21:117574427-117601960	PDIA4	protein disulfide isomerase family A member 4	protein coding	3016	48	0.944433
ENSCSAT00000012208.1	15:2841255-2858202	DNAJB11	DnaJ heat shock protein family (Hsp40) member B11	protein coding	1322	66	0.942118
ENSCSAT00000003174.1	5:42275584-42334207	AMFR	autocrine motility factor receptor	protein coding	2264	39	0.941713
ENSCSAT00000006944.1	8:138034395-138042468	PUF60	poly(U) binding splicing factor 60	protein coding	1549	70	0.941709
ENSCSAT00000012323.1	25:26453242-26462549	ADIPOR1	adiponectin receptor 1	protein coding	1497	42	0.941237
ENSCSAT00000010446.1	8:92957814-92962242	-	-	protein coding	630	75	0.941179
ENSCSAT00000010432.1	26:20162926-20224502	CA12	carbonic anhydrase 12	protein coding	3058	55	0.941048
ENSCSAT00000005465.1	17:64250359-64281195	TXNDC5	thioredoxin domain containing 5	protein coding	1618	36	0.940835
ENSCSAT00000008192.1	8:122282630-122288384	MYC	MYC proto-oncogene, bHLH transcription factor	protein coding	2374	76	0.940581
ENSCSAT00000000379.1	16:70941562-70947736	LGALS3BP	galectin 3 binding protein	protein coding	1337	59	0.940562
ENSCSAT00000006561.1	19:14826135-14840325	YWHAH	tyrosine 3-monooxygenase/tryptophan 5-monooxygenase activation protein eta	protein coding	1573	81	0.940396
ENSCSAT00000001579.1	16:62069127-62074579	SLC25A39	solute carrier family 25 member 39	protein coding	1599	77	0.940258
ENSCSAT00000017050.1	20:39036500-39097068	ARHGAP29	Rho GTPase activating protein 29	protein coding	4146	48	0.940254
ENSCSAT00000014214.1	21:2820233-2826290	MRPS17	mitochondrial ribosomal protein S17	protein coding	1146	66	0.939899
ENSCSAT00000010432.1	26:20162926-20224502	CA12	carbonic anhydrase 12	protein coding	2004	40	0.939855
ENSCSAT00000000161.1	16:74150110-74158112	SLC16A3	solute carrier family 16 member 3	protein coding	2470	84	0.938967
ENSCSAT00000011004.1	10:66477515-66561079	UBE2E3	ubiquitin conjugating enzyme E2 E3	protein coding	894	30	0.938773
ENSCSAT00000005296.1	12:102475415-102551322	SPTLC1	serine palmitoyltransferase long chain base subunit 1	protein coding	1582	31	0.938159
ENSCSAT00000016226.1	KE148049.1:422674-427107	SF3B4	splicing factor 3b subunit 4	protein coding	1485	34	0.938059
ENSCSAT00000010851.1	2:36058919-36116470	BCL2L1	BCL2 like 1	protein coding	233	33	0.937763
ENSCSAT00000014280.1	25:5589383-5603227	DEGS1	delta 4-desaturase, sphingolipid 1	protein coding	281	40	0.936046
ENSCSAT00000006817.1	8:138316980-138319456	MAF1	MAF1 homolog, negative regulator of RNA polymerase III	protein coding	1184	66	0.935913
ENSCSAT00000006113.1	1:8338593-8340841	C11orf68	chromosome 11 open reading frame 68	protein coding	1174	30	0.935726
ENSCSAT00000006935.1	15:88220083-88223243	HES1	hes family bHLH transcription factor 1	protein coding	1089	37	0.935413
ENSCSAT00000015300.1	4:30457718-30592105	CDH6	cadherin 6	protein coding	2257	31	0.935106
ENSCSAT00000008376.1	12:45513307-45517110	STOML2	stomatin like 2	protein coding	1573	32	0.934575
ENSCSAT00000004695.1	1:11235023-11235492	UQCC3	ubiquinol-cytochrome c reductase complex assembly factor 3	protein coding	362	42	0.934306
ENSCSAT00000006236.1	12:83949399-84009003	ALDH1A1	aldehyde dehydrogenase 1 family member A1	protein coding	2018	126	0.933794
ENSCSAT00000001055.1	16:64438333-64448731	FKBP10	FKBP prolyl isomerase 10	protein coding	2818	62	0.931087
ENSCSAT00000000379.1	16:70941562-70947736	LGALS3BP	galectin 3 binding protein	protein coding	1003	54	0.930879
ENSCSAT00000011479.1	2:32955538-32969152	TMEM230	transmembrane protein 230	protein coding	758	30	0.930111
ENSCSAT00000011706.1	26:14002075-14004474	-	-	protein coding	513	302	0.929982
ENSCSAT00000016168.1	KE147549.1:99135-105656	SLC25A6	solute carrier family 25 member 6	protein coding	1417	151	0.929733
ENSCSAT00000007223.1	X:94774205-94833647	MORC4	MORC family CW-type zinc finger 4	protein coding	2073	43	0.929254
ENSCSAT00000009332.1	24:70456095-70486087	LGMN	legumain	protein coding	1856	35	0.927552
ENSCSAT00000005191.1	14:98057576-98065500	YWHAQ	tyrosine 3-monooxygenase/tryptophan 5-monooxygenase activation protein theta	protein coding	1669	71	0.927194
ENSCSAT00000015881.1	28:13764945-13825815	ARPC1B	actin related protein 2/3 complex subunit 1B	protein coding	1436	38	0.926976
ENSCSAT00000012439.1	26:8533453-8552280	COX5A	cytochrome c oxidase subunit 5A	protein coding	716	73	0.925983
ENSCSAT00000004069.1	5:27096212-27102835	DCTPP1	dCTP pyrophosphatase 1	protein coding	653	48	0.925748
ENSCSAT00000008771.1	11:6364330-6378902	TNFRSF1A	TNF receptor superfamily member 1A	protein coding	2197	36	0.925638
ENSCSAT00000011537.1	23:37660913-37685032	TXNDC15	thioredoxin domain containing 15	protein coding	1434	30	0.925339
ENSCSAT00000018651.1	12:60670258-60671202	-	-	processed pseudogene	188	40	0.924704
ENSCSAT00000003289.1	1:33100850-33108260	RCN1	reticulocalbin 1	protein coding	1587	63	0.924433
ENSCSAT00000010312.1	17:28037952-28052481	-	-	protein coding	324	104	0.921904
ENSCSAT00000000117.1	20:7723477-7748780	LMNA	lamin A/C	protein coding	2209	47	0.921343
ENSCSAT00000011775.1	2:26503597-26564142	RPN2	ribophorin II	protein coding	1665	69	0.919686
ENSCSAT00000019400.1	17:40203936-40205858	-	-	protein coding	674	82	0.918974
ENSCSAT00000005191.1	14:98057576-98065500	YWHAQ	tyrosine 3-monooxygenase/tryptophan 5-monooxygenase activation protein theta	protein coding	1679	50	0.918137
ENSCSAT00000005284.1	2:89737003-89758425	COL6A2	collagen type VI alpha 2 chain	protein coding	3377	78	0.917857
ENSCSAT00000019512.1	4:77114421-77114869	-	-	protein coding	420	433	0.917443
ENSCSAT00000000379.1	16:70941562-70947736	LGALS3BP	galectin 3 binding protein	protein coding	1285	59	0.917412
ENSCSAT00000010111.1	15:34815066-34885228	GMPS	guanine monophosphate synthase	protein coding	2259	40	0.917163
ENSCSAT00000002740.1	16:46479406-46496114	SUMO2	small ubiquitin like modifier 2	protein coding	1032	190	0.916403
ENSCSAT00000006935.1	15:88220083-88223243	HES1	hes family bHLH transcription factor 1	protein coding	1187	37	0.916375
ENSCSAT00000016226.1	KE148049.1:422674-427107	SF3B4	splicing factor 3b subunit 4	protein coding	1490	31	0.916267
ENSCSAT00000005773.1	X:110229657-110230371	-	-	protein coding	479	42	0.916121
ENSCSAT00000007130.1	2:65376310-65385918	ADAMTS1	ADAM metallopeptidase with thrombospondin type 1 motif 1	protein coding	3222	30	0.915868
ENSCSAT00000005302.1	16:22322744-22341157	PIGS	phosphatidylinositol glycan anchor biosynthesis class S	protein coding	2245	30	0.915446
ENSCSAT00000003468.1	1:30039749-30132416	CD44	CD44 molecule (Indian blood group)	protein coding	2361	73	0.915255
ENSCSAT00000004296.1	1:12924606-12934810	TMEM109	transmembrane protein 109	protein coding	1958	46	0.914648
ENSCSAT00000003399.1	6:16782746-16800143	LSM4	LSM4 homolog, U6 small nuclear RNA and mRNA degradation associated	protein coding	1006	66	0.91444
ENSCSAT00000002453.1	9:122737379-122781391	GLRX3	glutaredoxin 3	protein coding	469	31	0.914203
ENSCSAT00000000190.1	16:73905600-73910322	CENPX	centromere protein X	protein coding	255	31	0.914183
ENSCSAT00000000161.1	16:74150110-74158112	SLC16A3	solute carrier family 16 member 3	protein coding	2144	75	0.913896
ENSCSAT00000009623.1	23:53044994-53050194	RPS14	ribosomal protein S14	protein coding	504	133	0.91387
ENSCSAT00000017763.1	20:121944391-122042474	CLSTN1	calsyntenin 1	protein coding	3535	33	0.913615
ENSCSAT00000007492.1	9:51404808-51427599	-	-	protein coding	449	34	0.913422
ENSCSAT00000000208.1	1:121150291-121224534	APLP2	amyloid beta precursor like protein 2	protein coding	1581	45	0.913391
ENSCSAT00000002692.1	5:52244909-52258567	CKLF	chemokine like factor	protein coding	609	44	0.912606
ENSCSAT00000006678.1	22:52391813-52417575	RPN1	ribophorin I	protein coding	2307	44	0.912275
ENSCSAT00000018506.1	9:40602223-40602861	DEPP1	DEPP1 autophagy regulator	protein coding	535	50	0.911998
ENSCSAT00000008174.1	25:71773588-71779835	IRF2BP2	interferon regulatory factor 2 binding protein 2	protein coding	1919	39	0.911273
ENSCSAT00000016256.1	18:21107369-21252693	ALPK2	alpha kinase 2	protein coding	7015	53	0.911042
ENSCSAT00000017465.1	20:99834334-99858781	-	-	protein coding	610	35	0.91022
ENSCSAT00000014280.1	25:5589383-5603227	DEGS1	delta 4-desaturase, sphingolipid 1	protein coding	768	50	0.90972
ENSCSAT00000019400.1	17:40203936-40205858	-	-	protein coding	1827	157	0.90889
ENSCSAT00000012146.1	22:12726308-12730587	MANF	mesencephalic astrocyte derived neurotrophic factor	protein coding	588	95	0.908715
ENSCSAT00000006637.1	22:52976872-52992039	SEC61A1	SEC61 translocon subunit alpha 1	protein coding	1865	32	0.908635
ENSCSAT00000016248.1	18:22107291-22131140	NARS1	asparaginyl-tRNA synthetase 1	protein coding	2723	38	0.908055
ENSCSAT00000003646.1	19:25686981-25690768	TSPO	translocator protein	protein coding	347	75	0.907426
ENSCSAT00000006918.1	8:138125280-138149364	PLEC	plectin	protein coding	12967	36	0.907015
ENSCSAT00000009864.1	5:1200018-1216741	UBE2I	ubiquitin conjugating enzyme E2 I	protein coding	1481	33	0.906899
ENSCSAT00000004256.1	9:87127486-87137564	SLC35G1	solute carrier family 35 member G1	protein coding	717	37	0.90662
ENSCSAT00000004671.1	26:53210972-53222782	ECHS1	enoyl-CoA hydratase, short chain 1	protein coding	1694	48	0.904717
ENSCSAT00000006493.1	15:91666236-91674881	RPL35A	ribosomal protein L35a	protein coding	1111	85	0.904543
ENSCSAT00000010715.1	5:554558-556125	METTL26	methyltransferase like 26	protein coding	719	49	0.904391
ENSCSAT00000006355.1	23:81594392-81635808	TBC1D9B	TBC1 domain family member 9B	protein coding	4281	36	0.904161
ENSCSAT00000011658.1	15:5241223-5245120	AP2M1	adaptor related protein complex 2 subunit mu 1	protein coding	745	92	0.902737
ENSCSAT00000007581.1	11:8757799-8768379	M6PR	mannose-6-phosphate receptor, cation dependent	protein coding	2165	32	0.900452
ENSCSAT00000006157.1	10:105153933-105158655	TUBA4A	tubulin alpha 4a	protein coding	1452	30	0.90032
ENSCSAT00000000809.1	16:65761416-65792701	TOP2A	DNA topoisomerase II alpha	protein coding	5307	61	0.900247
ENSCSAT00000001278.1	6:38363176-38375218	TOMM40	translocase of outer mitochondrial membrane 40	protein coding	1648	44	0.900121
ENSCSAT00000000890.1	6:41640636-41650080	KDELR1	KDEL endoplasmic reticulum protein retention receptor 1	protein coding	1890	99	0.900093
ENSCSAT00000017062.1	20:40413897-40427060	-	-	protein coding	1146	210	0.899403
ENSCSAT00000000379.1	16:70941562-70947736	LGALS3BP	galectin 3 binding protein	protein coding	1777	72	0.898029
ENSCSAT00000004256.1	9:87127486-87137564	SLC35G1	solute carrier family 35 member G1	protein coding	1725	56	0.897763
ENSCSAT00000007678.1	23:74929863-74934532	DUSP1	dual specificity phosphatase 1	protein coding	1649	32	0.89736
ENSCSAT00000000764.1	16:66172807-66189781	PSMD3	proteasome 26S subunit, non-ATPase 3	protein coding	176	30	0.897301
ENSCSAT00000004206.1	5:26573638-26585849	PPP4C	protein phosphatase 4 catalytic subunit	protein coding	1279	63	0.896774
ENSCSAT00000001050.1	16:64449057-64457868	P3H4	prolyl 3-hydroxylase family member 4 (inactive)	protein coding	2048	35	0.896077
ENSCSAT00000016040.1	3:10000109-10026449	HSPH1	heat shock protein family H (Hsp110) member 1	protein coding	3414	79	0.895523
ENSCSAT00000001055.1	16:64438333-64448731	FKBP10	FKBP prolyl isomerase 10	protein coding	2610	57	0.895279
ENSCSAT00000015660.1	18:68018143-68053634	NDUFV2	NADH:ubiquinone oxidoreductase core subunit V2	protein coding	882	37	0.894993
ENSCSAT00000000006.1	MT:3303-4258	ND1	NADH dehydrogenase subunit 1	protein coding	952	932	0.894763
ENSCSAT00000009972.1	6:1771736-1796393	BTBD2	BTB domain containing 2	protein coding	1852	31	0.894521
ENSCSAT00000004095.1	11:45976700-46001457	TMBIM6	transmembrane BAX inhibitor motif containing 6	protein coding	121	99	0.8945
ENSCSAT00000007494.1	1:3243313-3257487	DHCR7	7-dehydrocholesterol reductase	protein coding	1562	44	0.893918
ENSCSAT00000018588.1	6:16755247-16756290	JUND	JunD proto-oncogene, AP-1 transcription factor subunit	protein coding	794	72	0.893182
ENSCSAT00000019575.1	28:12018800-12020647	VGF	VGF nerve growth factor inducible	protein coding	1565	816	0.89272
ENSCSAT00000000035.1	MT:14732-15872	CYTB	cytochrome b	protein coding	1138	671	0.892669
ENSCSAT00000004381.1	6:13052105-13065153	DDX39A	DExD-box helicase 39A	protein coding	1521	33	0.892117
ENSCSAT00000000225.1	11:116680587-116728122	ANAPC5	anaphase promoting complex subunit 5	protein coding	2449	30	0.892079
ENSCSAT00000004639.1	21:119652127-119703458	RHEB	Ras homolog, mTORC1 binding	protein coding	1669	90	0.891378
ENSCSAT00000014778.1	29:20969559-20975545	-	-	protein coding	925	55	0.891228
ENSCSAT00000006487.1	8:138634752-138639460	VPS28	VPS28 subunit of ESCRT-I	protein coding	700	67	0.890429
ENSCSAT00000006918.1	8:138125280-138149364	PLEC	plectin	protein coding	14498	82	0.88954
ENSCSAT00000006002.1	5:17082137-17100780	-	-	protein coding	1148	417	0.889423
ENSCSAT00000009156.1	25:59895341-59925522	ATP1B1	ATPase Na+/K+ transporting subunit beta 1	protein coding	2587	66	0.888623
ENSCSAT00000010851.1	2:36058919-36116470	BCL2L1	BCL2 like 1	protein coding	464	38	0.887583
ENSCSAT00000003647.1	9:93380914-93398912	SCD	stearoyl-CoA desaturase	protein coding	2727	37	0.886595
ENSCSAT00000013541.1	21:14717648-14720645	MRPS24	mitochondrial ribosomal protein S24	protein coding	597	101	0.885944
ENSCSAT00000018928.1	6:11479407-11480450	JUNB	JunB proto-oncogene, AP-1 transcription factor subunit	protein coding	321	50	0.88564
ENSCSAT00000009623.1	23:53044994-53050194	RPS14	ribosomal protein S14	protein coding	327	1077	0.885614
ENSCSAT00000000171.1	16:73982899-74006551	FASN	fatty acid synthase	protein coding	8363	50	0.885423
ENSCSAT00000006038.1	6:7796045-7839244	HNRNPM	heterogeneous nuclear ribonucleoprotein M	protein coding	1212	56	0.885398
ENSCSAT00000002785.1	9:111955952-111968475	PRDX3	peroxiredoxin 3	protein coding	1534	47	0.885012
ENSCSAT00000019531.1	14:37013880-37014947	PCBP1	poly(rC) binding protein 1	protein coding	27	92	0.884289
ENSCSAT00000017730.1	20:119869760-119877418	KIAA2013	KIAA2013	protein coding	1852	33	0.883566
ENSCSAT00000019078.1	4:16936178-16936858	BASP1	brain abundant membrane attached signal protein 1	protein coding	451	66	0.882888
ENSCSAT00000002458.1	1:56799838-56813650	EIF3F	eukaryotic translation initiation factor 3 subunit F	protein coding	1228	80	0.882866
ENSCSAT00000016746.1	20:12756053-12761177	TXNIP	thioredoxin interacting protein	protein coding	1696	52	0.882858
ENSCSAT00000008725.1	24:73387641-73398233	GLRX5	glutaredoxin 5	protein coding	1331	32	0.882739
ENSCSAT00000001961.1	6:33551679-33554575	MRPS12	mitochondrial ribosomal protein S12	protein coding	1261	55	0.882629
ENSCSAT00000001562.1	6:35648677-35674365	TGFB1	transforming growth factor beta 1	protein coding	446	38	0.882378
ENSCSAT00000006176.1	1:8189446-8207020	SF3B2	splicing factor 3b subunit 2	protein coding	2682	36	0.882369
ENSCSAT00000010738.1	26:18596204-18624534	SPG21	SPG21 abhydrolase domain containing, maspardin	protein coding	1265	32	0.882344
ENSCSAT00000007340.1	X:94568776-94633618	RNF128	ring finger protein 128	protein coding	2123	38	0.882184
ENSCSAT00000009514.1	19:6878662-6884655	CHCHD10	coiled-coil-helix-coiled-coil-helix domain containing 10	protein coding	1179	133	0.882087
ENSCSAT00000003647.1	9:93380914-93398912	SCD	stearoyl-CoA desaturase	protein coding	2964	44	0.881508
ENSCSAT00000014776.1	14:16233378-16297365	PAX8	paired box 8	protein coding	1763	32	0.881286
ENSCSAT00000012316.1	22:11688970-11693183	HYAL1	hyaluronidase 1	protein coding	2235	48	0.880383
ENSCSAT00000006007.1	10:105432912-105438896	CHPF	chondroitin polymerizing factor	protein coding	2092	31	0.87983
ENSCSAT00000012056.1	21:35037001-35066171	GPNMB	glycoprotein nmb	protein coding	2744	184	0.878869
ENSCSAT00000002846.1	6:27633621-27639794	PDCD5	programmed cell death 5	protein coding	560	47	0.87877
ENSCSAT00000013489.1	21:15672106-15687177	PSMA2	proteasome 20S subunit alpha 2	protein coding	938	52	0.878215
ENSCSAT00000010851.1	2:36058919-36116470	BCL2L1	BCL2 like 1	protein coding	215	34	0.878167
ENSCSAT00000013367.1	24:26628561-26632048	RPS29	ribosomal protein S29	protein coding	864	79	0.87798
ENSCSAT00000014653.1	4:51393488-51400704	GPX8	glutathione peroxidase 8 (putative)	protein coding	1017	33	0.877936
ENSCSAT00000010038.1	X:55660234-55735191	MSN	moesin	protein coding	4015	35	0.877143
ENSCSAT00000003174.1	5:42275584-42334207	AMFR	autocrine motility factor receptor	protein coding	2152	32	0.876842
ENSCSAT00000014101.1	2:1841865-1843087	RPS21	ribosomal protein S21	protein coding	321	463	0.87677
ENSCSAT00000016374.1	28:2482419-2497086	TMEM248	transmembrane protein 248	protein coding	1205	31	0.875866
ENSCSAT00000017050.1	20:39036500-39097068	ARHGAP29	Rho GTPase activating protein 29	protein coding	4004	46	0.875375
ENSCSAT00000012114.1	26:9852658-9926109	NPTN	neuroplastin	protein coding	2343	46	0.874844
ENSCSAT00000007980.1	1:1570069-1581833	CTSD	cathepsin D	protein coding	1974	637	0.874258
ENSCSAT00000008827.1	2:54589437-54635503	-	-	protein coding	2592	47	0.873643
ENSCSAT00000005462.1	12:96897849-96915540	ISCA1	iron-sulfur cluster assembly 1	protein coding	585	37	0.873596
ENSCSAT00000002725.1	5:44645602-44670918	GOT2	glutamic-oxaloacetic transaminase 2	protein coding	2449	33	0.873495
ENSCSAT00000004926.1	X:128208063-128221527	IDH3G	isocitrate dehydrogenase (NAD(+)) 3 non-catalytic subunit gamma	protein coding	917	38	0.873115
ENSCSAT00000002236.1	11:65214060-65230379	CCT2	chaperonin containing TCP1 subunit 2	protein coding	1941	49	0.873091
ENSCSAT00000001031.1	11:99490597-99560267	TXNRD1	thioredoxin reductase 1	protein coding	3677	50	0.871874
ENSCSAT00000000449.1	11:108404719-108437168	DDX54	DEAD-box helicase 54	protein coding	3123	32	0.87163
ENSCSAT00000001562.1	6:35648677-35674365	TGFB1	transforming growth factor beta 1	protein coding	539	39	0.870614
ENSCSAT00000005462.1	12:96897849-96915540	ISCA1	iron-sulfur cluster assembly 1	protein coding	387	38	0.870079
ENSCSAT00000013612.1	2:6404515-6465982	PMEPA1	prostate transmembrane protein, androgen induced 1	protein coding	539	40	0.869591
ENSCSAT00000000230.1	16:73776092-73784724	PCYT2	phosphate cytidylyltransferase 2, ethanolamine	protein coding	1738	40	0.86942
ENSCSAT00000006651.1	22:52924819-52967830	RUVBL1	RuvB like AAA ATPase 1	protein coding	1839	30	0.867759
ENSCSAT00000007980.1	1:1570069-1581833	CTSD	cathepsin D	protein coding	2021	639	0.86693
ENSCSAT00000016112.1	28:12047529-12060202	SERPINE1	serpin family E member 1	protein coding	3481	163	0.866494
ENSCSAT00000008725.1	24:73387641-73398233	GLRX5	glutaredoxin 5	protein coding	1059	46	0.865496
ENSCSAT00000010337.1	6:1039401-1042187	CIRBP	cold inducible RNA binding protein	protein coding	1245	40	0.865265
ENSCSAT00000009128.1	1:305282-321270	RNH1	ribonuclease/angiogenin inhibitor 1	protein coding	2018	65	0.864984
ENSCSAT00000011268.1	16:3978845-4022678	SPNS2	sphingolipid transporter 2	protein coding	1996	35	0.864053
ENSCSAT00000013732.1	21:14104060-14114645	DDX56	DEAD-box helicase 56	protein coding	1705	61	0.863359
ENSCSAT00000004143.1	1:13861207-13865500	MRPL16	mitochondrial ribosomal protein L16	protein coding	640	38	0.861778
ENSCSAT00000005336.1	19:20379003-20383464	LGALS1	galectin 1	protein coding	452	1024	0.861531
ENSCSAT00000000516.1	16:69307175-69312254	ATP5MC1	ATP synthase membrane subunit c locus 1	protein coding	544	54	0.861458
ENSCSAT00000004367.1	6:13173157-13176877	DNAJB1	DnaJ heat shock protein family (Hsp40) member B1	protein coding	1150	36	0.861267
ENSCSAT00000006271.1	1:7844474-7847476	MRPL11	mitochondrial ribosomal protein L11	protein coding	1001	40	0.861106
ENSCSAT00000011763.1	23:35862814-35918287	HSPA4	heat shock protein family A (Hsp70) member 4	protein coding	2783	62	0.860796
ENSCSAT00000006222.1	12:84207820-84226562	ANXA1	annexin A1	protein coding	1442	56	0.860523
ENSCSAT00000010063.1	6:1357204-1371777	MBD3	methyl-CpG binding domain protein 3	protein coding	2043	35	0.860429
ENSCSAT00000015703.1	28:19037395-19072458	TTYH3	tweety family member 3	protein coding	3774	39	0.860419
ENSCSAT00000003982.1	1:15908495-15918596	SSRP1	structure specific recognition protein 1	protein coding	2655	44	0.860117
ENSCSAT00000017046.1	20:38325848-38356760	CNN3	calponin 3	protein coding	2027	32	0.859403
ENSCSAT00000000171.1	16:73982899-74006551	FASN	fatty acid synthase	protein coding	7961	102	0.859318
ENSCSAT00000004163.1	16:30036766-30097088	HNF1B	HNF1 homeobox B	protein coding	2395	57	0.859201
ENSCSAT00000011353.1	24:44909001-44932611	RDH11	retinol dehydrogenase 11	protein coding	3131	41	0.858887
ENSCSAT00000011971.1	22:13362375-13364975	-	-	protein coding	546	253	0.858516
ENSCSAT00000010485.1	8:91552647-91568828	SDC2	syndecan 2	protein coding	611	48	0.858137
ENSCSAT00000016351.1	18:270938-285966	TXNL4A	thioredoxin like 4A	protein coding	707	84	0.857821
ENSCSAT00000007228.1	10:101176789-101254633	FN1	fibronectin 1	protein coding	6921	266	0.855778
ENSCSAT00000000645.1	11:105876778-105878272	-	-	protein coding	1341	80	0.855584
ENSCSAT00000007236.1	9:55977584-55981263	ZNF503	zinc finger protein 503	protein coding	2221	34	0.855073
ENSCSAT00000000112.1	20:7806510-7810456	LAMTOR2	late endosomal/lysosomal adaptor, MAPK and MTOR activator 2	protein coding	544	59	0.854851
ENSCSAT00000007694.1	26:38331442-38338809	B2M	beta-2-microglobulin	protein coding	973	171	0.85472
ENSCSAT00000008188.1	8:124307049-124345548	CYRIB	CYFIP related Rac1 interactor B	protein coding	1573	47	0.85469
ENSCSAT00000000380.1	16:70819139-70850471	TIMP2	TIMP metallopeptidase inhibitor 2	protein coding	3227	68	0.854341
ENSCSAT00000017330.1	20:88010616-88015477	RPS8	ribosomal protein S8	protein coding	839	936	0.853753
ENSCSAT00000015666.1	28:20098586-20132859	INTS1	integrator complex subunit 1	protein coding	6932	30	0.853229
ENSCSAT00000009394.1	24:69867175-69872881	-	-	protein coding	349	78	0.851979
ENSCSAT00000001644.1	16:61505825-61551890	EFTUD2	elongation factor Tu GTP binding domain containing 2	protein coding	3481	60	0.85142
ENSCSAT00000017756.1	20:121359381-121377032	PGD	phosphogluconate dehydrogenase	protein coding	978	59	0.851285
ENSCSAT00000008174.1	25:71773588-71779835	IRF2BP2	interferon regulatory factor 2 binding protein 2	protein coding	1614	32	0.85049
ENSCSAT00000002574.1	9:115825664-115838428	BUB3	BUB3 mitotic checkpoint protein	protein coding	275	32	0.850242
ENSCSAT00000010446.1	8:92957814-92962242	-	-	protein coding	478	482	0.849387
ENSCSAT00000004487.1	5:24930347-24974054	NSMCE1	NSE1 homolog, SMC5-SMC6 complex component	protein coding	1092	36	0.84906
ENSCSAT00000016294.1	28:8818650-8847865	RFC2	replication factor C subunit 2	protein coding	1452	41	0.848293
ENSCSAT00000007906.1	19:12154898-12169860	EWSR1	EWS RNA binding protein 1	protein coding	1632	42	0.847645
ENSCSAT00000013166.1	2:13814967-13888458	PEDS1	plasmanylethanolamine desaturase 1	protein coding	1095	39	0.84745
ENSCSAT00000008050.1	12:46988340-47006742	CHMP5	charged multivesicular body protein 5	protein coding	2173	34	0.847412
ENSCSAT00000018836.1	2:13781160-13782194	CEBPB	CCAAT enhancer binding protein beta	protein coding	545	56	0.845552
ENSCSAT00000003503.1	11:49768783-49780081	-	-	protein coding	720	166	0.84536
ENSCSAT00000007264.1	21:103336809-103372186	BPGM	bisphosphoglycerate mutase	protein coding	1674	58	0.845194
ENSCSAT00000006465.1	23:81330351-81339882	HNRNPH1	heterogeneous nuclear ribonucleoprotein H1	protein coding	2118	48	0.843493
ENSCSAT00000017405.1	20:93412772-93692461	MACF1	microtubule actin crosslinking factor 1	protein coding	23837	30	0.843493
ENSCSAT00000007639.1	1:2755735-2791346	NAP1L4	nucleosome assembly protein 1 like 4	protein coding	1471	38	0.843181
ENSCSAT00000000230.1	16:73776092-73784724	PCYT2	phosphate cytidylyltransferase 2, ethanolamine	protein coding	1270	41	0.842762
ENSCSAT00000004367.1	6:13173157-13176877	DNAJB1	DnaJ heat shock protein family (Hsp40) member B1	protein coding	1188	37	0.842073
ENSCSAT00000014792.1	13:40701883-40706368	-	-	protein coding	736	1173	0.841939
ENSCSAT00000009002.1	21:85397645-85488093	MET	MET proto-oncogene, receptor tyrosine kinase	protein coding	5887	53	0.841347
ENSCSAT00000014101.1	2:1841865-1843087	RPS21	ribosomal protein S21	protein coding	330	204	0.840621
ENSCSAT00000003385.1	9:96432668-96442067	ATP5MK	ATP synthase membrane subunit k	protein coding	364	83	0.839675
ENSCSAT00000010432.1	26:20162926-20224502	CA12	carbonic anhydrase 12	protein coding	3118	57	0.838601
ENSCSAT00000011363.1	21:47245170-47252730	NDUFA4	NDUFA4 mitochondrial complex associated	protein coding	766	130	0.838036
ENSCSAT00000004933.1	1:10269021-10271175	COX8A	cytochrome c oxidase subunit 8A	protein coding	464	62	0.83727
ENSCSAT00000007639.1	1:2755735-2791346	NAP1L4	nucleosome assembly protein 1 like 4	protein coding	2546	39	0.837244
ENSCSAT00000007780.1	24:82704068-82727698	AKT1	AKT serine/threonine kinase 1	protein coding	2432	30	0.836858
ENSCSAT00000000161.1	16:74150110-74158112	SLC16A3	solute carrier family 16 member 3	protein coding	2360	84	0.836672
ENSCSAT00000011053.1	21:53607541-53639896	PON2	paraoxonase 2	protein coding	1572	43	0.836488
ENSCSAT00000008645.1	11:6532431-6533536	MRPL51	mitochondrial ribosomal protein L51	protein coding	559	88	0.835637
ENSCSAT00000004995.1	14:104069645-104075647	-	-	protein coding	691	599	0.83556
ENSCSAT00000006355.1	23:81594392-81635808	TBC1D9B	TBC1 domain family member 9B	protein coding	3935	32	0.835403
ENSCSAT00000008376.1	12:45513307-45517110	STOML2	stomatin like 2	protein coding	1540	58	0.835402
ENSCSAT00000013016.1	4:76392625-76396331	RPS23	ribosomal protein S23	protein coding	448	539	0.835019
ENSCSAT00000006355.1	23:81594392-81635808	TBC1D9B	TBC1 domain family member 9B	protein coding	3812	30	0.834708
ENSCSAT00000012775.1	26:6970584-7076049	ETFA	electron transfer flavoprotein subunit alpha	protein coding	1330	36	0.834459
ENSCSAT00000006311.1	9:61144503-61154226	-	-	protein coding	605	41	0.833675
ENSCSAT00000001859.1	11:81270593-81277713	NTS	neurotensin	protein coding	206	86	0.833633
ENSCSAT00000005465.1	17:64250359-64281195	TXNDC5	thioredoxin domain containing 5	protein coding	2456	47	0.833528
ENSCSAT00000006678.1	22:52391813-52417575	RPN1	ribophorin I	protein coding	2300	79	0.833384
ENSCSAT00000005418.1	16:22085428-22096594	TMEM97	transmembrane protein 97	protein coding	1452	31	0.833245
ENSCSAT00000013782.1	13:59873767-59905742	HDAC2	histone deacetylase 2	protein coding	1787	45	0.832482
ENSCSAT00000006335.1	19:15300158-15323956	FBXO7	F-box protein 7	protein coding	476	32	0.832056
ENSCSAT00000013489.1	21:15672106-15687177	PSMA2	proteasome 20S subunit alpha 2	protein coding	930	94	0.83187
ENSCSAT00000017756.1	20:121359381-121377032	PGD	phosphogluconate dehydrogenase	protein coding	1138	63	0.831707
ENSCSAT00000011134.1	21:51247742-51265241	ASNS	asparagine synthetase (glutamine-hydrolyzing)	protein coding	1762	47	0.830216
ENSCSAT00000004631.1	6:11419938-11424062	TRIR	telomerase RNA component interacting RNase	protein coding	623	46	0.829934
ENSCSAT00000005412.1	19:20264082-20276266	CDC42EP1	CDC42 effector protein 1	protein coding	1482	32	0.829494
ENSCSAT00000000076.1	11:118913078-118928281	TMED2	transmembrane p24 trafficking protein 2	protein coding	2177	59	0.829459
ENSCSAT00000014245.1	4:54629194-54636032	PLK2	polo like kinase 2	protein coding	2564	157	0.829347
ENSCSAT00000015302.1	27:1391852-1424270	OCIAD1	OCIA domain containing 1	protein coding	1417	37	0.829104
ENSCSAT00000001900.1	16:57680423-57688712	TACO1	translational activator of cytochrome c oxidase I	protein coding	1339	34	0.828941
ENSCSAT00000001203.1	7:111688604-111704849	MSMO1	methylsterol monooxygenase 1	protein coding	986	90	0.828446
ENSCSAT00000004566.1	6:11618396-11623792	CALR	calreticulin	protein coding	1652	174	0.828099
ENSCSAT00000017365.1	20:90226001-90249413	-	-	protein coding	1289	291	0.827898
ENSCSAT00000009002.1	21:85397645-85488093	MET	MET proto-oncogene, receptor tyrosine kinase	protein coding	6229	60	0.827873
ENSCSAT00000016227.1	3:61957-72524	SAP18	Sin3A associated protein 18	protein coding	788	85	0.827534
ENSCSAT00000001961.1	6:33551679-33554575	MRPS12	mitochondrial ribosomal protein S12	protein coding	1067	54	0.827113
ENSCSAT00000017925.1	1:78065492-78066643	PRSS23	serine protease 23	protein coding	428	58	0.826967
ENSCSAT00000008533.1	16:7732921-7740325	RPL26	ribosomal protein L26	protein coding	518	568	0.826952
ENSCSAT00000011100.1	6:309506-321785	BSG	basigin (Ok blood group)	protein coding	1738	66	0.826357
ENSCSAT00000011799.1	15:5084780-5105288	EIF4G1	eukaryotic translation initiation factor 4 gamma 1	protein coding	5205	77	0.826297
ENSCSAT00000000380.1	16:70819139-70850471	TIMP2	TIMP metallopeptidase inhibitor 2	protein coding	3220	71	0.826253
ENSCSAT00000011149.1	17:20222590-20243809	MCM3	minichromosome maintenance complex component 3	protein coding	2677	48	0.825456
ENSCSAT00000008531.1	2:56184679-56191012	EIF6	eukaryotic translation initiation factor 6	protein coding	684	72	0.823579
ENSCSAT00000010851.1	2:36058919-36116470	BCL2L1	BCL2 like 1	protein coding	78	32	0.822556
ENSCSAT00000009156.1	25:59895341-59925522	ATP1B1	ATPase Na+/K+ transporting subunit beta 1	protein coding	1194	42	0.82086
ENSCSAT00000017263.1	20:80895228-80929704	TXNDC12	thioredoxin domain containing 12	protein coding	1127	31	0.82054
ENSCSAT00000004190.1	11:45494919-45503300	TUBA1C	tubulin alpha 1c	protein coding	835	285	0.81959
ENSCSAT00000009778.1	19:6275844-6308035	UFD1	ubiquitin recognition factor in ER associated degradation 1	protein coding	1053	35	0.819269
ENSCSAT00000008110.1	22:46336829-46355723	SEC13	SEC13 homolog, nuclear pore and COPII coat complex component	protein coding	681	51	0.818781
ENSCSAT00000007780.1	24:82704068-82727698	AKT1	AKT serine/threonine kinase 1	protein coding	2462	38	0.818735
ENSCSAT00000008779.1	12:44344395-44367619	CLTA	clathrin light chain A	protein coding	1119	80	0.818548
ENSCSAT00000011726.1	23:36997078-37029280	PPP2CA	protein phosphatase 2 catalytic subunit alpha	protein coding	1839	50	0.81848
ENSCSAT00000004532.1	6:11818968-11825412	NACC1	nucleus accumbens associated 1	protein coding	4333	37	0.817379
ENSCSAT00000001246.1	16:63840859-63863296	CAVIN1	caveolae associated protein 1	protein coding	1480	62	0.816597
ENSCSAT00000008361.1	14:79201649-79222373	FOSL2	FOS like 2, AP-1 transcription factor subunit	protein coding	1880	36	0.815936
ENSCSAT00000010847.1	6:545964-562630	PTBP1	polypyrimidine tract binding protein 1	protein coding	1775	32	0.815583
ENSCSAT00000005068.1	21:117574427-117601960	PDIA4	protein disulfide isomerase family A member 4	protein coding	3000	63	0.815398
ENSCSAT00000009817.1	25:55706885-55718665	PRDX6	peroxiredoxin 6	protein coding	1639	43	0.814965
ENSCSAT00000008827.1	2:54589437-54635503	-	-	protein coding	2445	46	0.813586
ENSCSAT00000000679.1	16:67267940-67320373	LASP1	LIM and SH3 protein 1	protein coding	2930	82	0.812199
ENSCSAT00000013412.1	13:64481790-64499135	CD164	CD164 molecule	protein coding	3358	41	0.812186
ENSCSAT00000011799.1	15:5084780-5105288	EIF4G1	eukaryotic translation initiation factor 4 gamma 1	protein coding	5572	56	0.812076
ENSCSAT00000013875.1	21:11292788-11554933	TNS3	tensin 3	protein coding	7834	39	0.812015
ENSCSAT00000015666.1	28:20098586-20132859	INTS1	integrator complex subunit 1	protein coding	6768	48	0.811473
ENSCSAT00000002957.1	11:53141462-53147795	SHMT2	serine hydroxymethyltransferase 2	protein coding	2037	38	0.811148
ENSCSAT00000000890.1	6:41640636-41650080	KDELR1	KDEL endoplasmic reticulum protein retention receptor 1	protein coding	473	67	0.81033
ENSCSAT00000019400.1	17:40203936-40205858	-	-	protein coding	557	75	0.809363
ENSCSAT00000019498.1	24:26949388-26950074	ARF6	ADP ribosylation factor 6	protein coding	605	78	0.809259
ENSCSAT00000011098.1	23:42332793-42337343	CXXC5	CXXC finger protein 5	protein coding	1435	34	0.809026
ENSCSAT00000009920.1	13:97682369-97701799	PSMB1	proteasome 20S subunit beta 1	protein coding	1022	82	0.808851
ENSCSAT00000009737.1	2:46635954-46673165	DSTN	destrin, actin depolymerizing factor	protein coding	1259	90	0.808405
ENSCSAT00000005044.1	1:9992149-9994012	FKBP2	FKBP prolyl isomerase 2	protein coding	498	35	0.808061
ENSCSAT00000018108.1	7:2002541-2003068	-	-	protein coding	518	97	0.807827
ENSCSAT00000002014.1	7:54309596-54341235	AIMP1	aminoacyl tRNA synthetase complex interacting multifunctional protein 1	protein coding	1313	33	0.80698
ENSCSAT00000000230.1	16:73776092-73784724	PCYT2	phosphate cytidylyltransferase 2, ethanolamine	protein coding	1277	41	0.806571
ENSCSAT00000005751.1	11:26068735-26069967	-	-	pseudogene	124	44	0.806146
ENSCSAT00000011847.1	16:2299725-2319020	CLUH	clustered mitochondria homolog	protein coding	6068	33	0.805796
ENSCSAT00000009023.1	25:61472617-61488999	CREG1	cellular repressor of E1A stimulated genes 1	protein coding	1535	54	0.804653
ENSCSAT00000017356.1	20:89625145-89634329	EBNA1BP2	EBNA1 binding protein 2	protein coding	1719	42	0.804303
ENSCSAT00000005284.1	2:89737003-89758425	COL6A2	collagen type VI alpha 2 chain	protein coding	3029	102	0.803839
ENSCSAT00000012495.1	X:22231855-22235031	SAT1	spermidine/spermine N1-acetyltransferase 1	protein coding	1109	65	0.803699
ENSCSAT00000004698.1	10:117477904-117486774	NCL	nucleolin	protein coding	2261	157	0.802971
ENSCSAT00000008137.1	21:97338913-97373156	CALU	calumenin	protein coding	3237	31	0.802845
ENSCSAT00000011478.1	23:38113195-38168382	MACROH2A1	macroH2A.1 histone	protein coding	1984	45	0.802471
ENSCSAT00000012458.1	2:18490485-18513332	SDC4	syndecan 4	protein coding	1681	40	0.80183
ENSCSAT00000016389.1	28:1620359-1646075	GUSB	glucuronidase beta	protein coding	2127	34	0.801734
ENSCSAT00000016256.1	18:21107369-21252693	ALPK2	alpha kinase 2	protein coding	7348	30	0.80167
ENSCSAT00000013335.1	12:4759388-4776219	SURF4	surfeit 4	protein coding	1188	78	0.800372
