# Supplementary material for: The epitranscriptome of Vero cells infected with SARS-CoV-2 assessed by direct RNA sequencing reveals m6A pattern changes and DRACH motif biases in viral and cellular RNAs
Source: Front Cell Infect Microbiol. 2022 Aug 16;12:906578. doi: 10.3389/fcimb.2022.906578 (PMC9425070; doi:10.3389/fcimb.2022.906578)
Supplement: Supplementary file 1 [file DataSheet_1.zip › Supplementary Materials/Table S2. Epitranscriptome of the infected Vero cell (sample from Kim et al., 2020 study).xlsx]

## Sheet: Sheet1
Table S2. Distribution of m6A sites in cellular transcripts. "-" indicates non-annotaded genes in the reference genome. Table data sorted alphabetically by gene name.
Epitranscriptome of the infected Vero cell (sample from Kim et al. 2020)
Transcript stable ID	Gene coordinate	Gene name	Gene description	Transcript type	Transcript position	Number of reads	Probability of modification
ENSCSAT00000000283.1	11:115792622-115796488	-	-	protein coding	686	45	0.901406
ENSCSAT00000000429.1	1:114446544-114451562	-	-	protein coding	1995	177	0.810025
ENSCSAT00000000645.1	11:105876778-105878272	-	-	protein coding	504	36	0.907753
ENSCSAT00000003463.1	11:50396888-50400802	-	-	protein coding	796	102	0.818358
ENSCSAT00000004423.1	21:127154981-127156797	-	-	protein coding	1349	43	0.945934
ENSCSAT00000005933.1	11:23273522-23274162	-	-	pseudogene	590	84	0.839364
ENSCSAT00000005990.1	11:21488814-21511938	-	-	protein coding	304	37	0.800609
ENSCSAT00000007846.1	15:68596968-68599389	-	-	protein coding	685	84	0.807506
ENSCSAT00000007980.1	1:1570069-1581833	-	-	protein coding	1974	95	0.880069
ENSCSAT00000007980.1	1:1570069-1581833	-	-	protein coding	1786	73	0.824244
ENSCSAT00000011297.1	26:17045988-17049081	-	-	protein coding	750	150	0.889575
ENSCSAT00000011587.1	17:11214695-11271416	-	-	protein coding	2430	30	0.866391
ENSCSAT00000011971.1	22:13362375-13364975	-	-	protein coding	554	78	0.918821
ENSCSAT00000011971.1	22:13362375-13364975	-	-	protein coding	546	58	0.815966
ENSCSAT00000013365.1	24:26658519-26660418	-	-	protein coding	371	79	0.968392
ENSCSAT00000014665.1	10:10955766-10962135	-	-	protein coding	617	79	0.83849
ENSCSAT00000015029.1	27:10850625-10854574	-	-	protein coding	671	31	0.801706
ENSCSAT00000015696.1	18:62501879-62505937	-	-	protein coding	527	31	0.921018
ENSCSAT00000015767.1	28:16195607-16199048	-	-	protein coding	758	604	0.984918
ENSCSAT00000015767.1	28:16195607-16199048	-	-	protein coding	86	437	0.885937
ENSCSAT00000015767.1	28:16195607-16199048	-	-	protein coding	966	787	0.808375
ENSCSAT00000017801.1	20:125527087-125555479	-	-	protein coding	899	182	0.818554
ENSCSAT00000018091.1	12:52426752-52427879	-	-	protein coding	461	688	0.995765
ENSCSAT00000018668.1	18:70826193-70826794	-	-	protein coding	46	30	0.89836
ENSCSAT00000019106.1	16:58958785-58959403	-	-	protein coding	528	102	0.890992
ENSCSAT00000019236.1	21:105161670-105162026	-	-	protein coding	222	30	0.895754
ENSCSAT00000019299.1	1:18223877-18224272	-	-	protein coding	184	502	0.850798
ENSCSAT00000019299.1	1:18223877-18224272	-	-	protein coding	325	438	0.846794
ENSCSAT00000019400.1	17:40203936-40205858	-	-	protein coding	1827	68	0.997404
ENSCSAT00000019400.1	17:40203936-40205858	-	-	protein coding	1355	49	0.92913
ENSCSAT00000019566.1	KE148108.1:5011997-5012541	-	-	protein coding	282	53	0.828538
ENSCSAT00000003842.1	19:24008667-24071356	ACO2	aconitase 2	protein coding	2500	32	0.922082
ENSCSAT00000007436.1	21:103059991-103077341	AKR1B1	aldo-keto reductase family 1 member B	protein coding	3662	76	0.961317
ENSCSAT00000016256.1	18:21107369-21252693	ALPK2	alpha kinase 2	protein coding	7106	34	0.867766
ENSCSAT00000008902.1	15:56003236-56022123	AMOTL2	angiomotin like 2	protein coding	3238	30	0.984804
ENSCSAT00000008902.1	15:56003236-56022123	AMOTL2	angiomotin like 2	protein coding	3748	53	0.982609
ENSCSAT00000008902.1	15:56003236-56022123	AMOTL2	angiomotin like 2	protein coding	3534	36	0.980369
ENSCSAT00000008902.1	15:56003236-56022123	AMOTL2	angiomotin like 2	protein coding	3289	41	0.977789
ENSCSAT00000008902.1	15:56003236-56022123	AMOTL2	angiomotin like 2	protein coding	3003	32	0.946504
ENSCSAT00000008902.1	15:56003236-56022123	AMOTL2	angiomotin like 2	protein coding	3906	62	0.945481
ENSCSAT00000008902.1	15:56003236-56022123	AMOTL2	angiomotin like 2	protein coding	3145	34	0.940674
ENSCSAT00000008902.1	15:56003236-56022123	AMOTL2	angiomotin like 2	protein coding	3367	30	0.925586
ENSCSAT00000008902.1	15:56003236-56022123	AMOTL2	angiomotin like 2	protein coding	3588	56	0.881367
ENSCSAT00000008902.1	15:56003236-56022123	AMOTL2	angiomotin like 2	protein coding	4100	47	0.809296
ENSCSAT00000001743.1	7:68940304-68970811	ANXA5	annexin A5	protein coding	1204	49	0.947555
ENSCSAT00000004026.1	16:31678566-31754309	APPBP2	amyloid beta precursor protein binding protein 2	protein coding	1825	43	0.971805
ENSCSAT00000017050.1	20:39036500-39097068	ARHGAP29	Rho GTPase activating protein 29	protein coding	4146	31	0.996714
ENSCSAT00000017050.1	20:39036500-39097068	ARHGAP29	Rho GTPase activating protein 29	protein coding	4644	42	0.99403
ENSCSAT00000017050.1	20:39036500-39097068	ARHGAP29	Rho GTPase activating protein 29	protein coding	4457	30	0.992267
ENSCSAT00000017050.1	20:39036500-39097068	ARHGAP29	Rho GTPase activating protein 29	protein coding	4193	32	0.970327
ENSCSAT00000017050.1	20:39036500-39097068	ARHGAP29	Rho GTPase activating protein 29	protein coding	4866	38	0.947188
ENSCSAT00000017050.1	20:39036500-39097068	ARHGAP29	Rho GTPase activating protein 29	protein coding	6000	40	0.90283
ENSCSAT00000008579.1	5:2387812-2394180	ATP6V0C	ATPase H+ transporting V0 subunit c	protein coding	959	44	0.859832
ENSCSAT00000007637.1	23:75149710-75200192	ATP6V0E1	ATPase H+ transporting V0 subunit e1	protein coding	699	38	0.969942
ENSCSAT00000007637.1	23:75149710-75200192	ATP6V0E1	ATPase H+ transporting V0 subunit e1	protein coding	865	40	0.961149
ENSCSAT00000007637.1	23:75149710-75200192	ATP6V0E1	ATPase H+ transporting V0 subunit e1	protein coding	845	44	0.86552
ENSCSAT00000008061.1	21:97464146-97468370	ATP6V1F	ATPase H+ transporting V1 subunit F	protein coding	1052	32	0.965647
ENSCSAT00000011100.1	6:309506-321785	BSG	basigin (Ok blood group)	protein coding	1738	32	0.993281
ENSCSAT00000011100.1	6:309506-321785	BSG	basigin (Ok blood group)	protein coding	1931	31	0.906029
ENSCSAT00000011100.1	6:309506-321785	BSG	basigin (Ok blood group)	protein coding	1863	30	0.812991
ENSCSAT00000010893.1	16:4843438-4850600	C1QBP	complement C1q binding protein	protein coding	540	63	0.858871
ENSCSAT00000011649.1	14:60027801-60044951	CALM2	calmodulin 2	protein coding	1070	32	0.936485
ENSCSAT00000011649.1	14:60027801-60044951	CALM2	calmodulin 2	protein coding	479	132	0.829587
ENSCSAT00000011649.1	14:60027801-60044951	CALM2	calmodulin 2	protein coding	994	85	0.813197
ENSCSAT00000004566.1	6:11618396-11623792	CALR	calreticulin	protein coding	1652	80	0.99211
ENSCSAT00000012419.1	4:90497754-90605481	CAST	calpastatin	protein coding	1119	31	0.898466
ENSCSAT00000012419.1	4:90497754-90605481	CAST	calpastatin	protein coding	1944	60	0.832528
ENSCSAT00000017104.1	20:47783935-47785997	CCN1	cellular communication network factor 1	protein coding	988	128	0.964621
ENSCSAT00000017104.1	20:47783935-47785997	CCN1	cellular communication network factor 1	protein coding	1142	55	0.955278
ENSCSAT00000017104.1	20:47783935-47785997	CCN1	cellular communication network factor 1	protein coding	411	104	0.857059
ENSCSAT00000012734.1	14:45086920-45111271	CCT4	chaperonin containing TCP1 subunit 4	protein coding	848	42	0.995741
ENSCSAT00000012734.1	14:45086920-45111271	CCT4	chaperonin containing TCP1 subunit 4	protein coding	685	55	0.85915
ENSCSAT00000003903.1	16:33752556-33799102	CLTC	clathrin heavy chain	protein coding	4409	40	0.800673
ENSCSAT00000017046.1	20:38325848-38356760	CNN3	calponin 3	protein coding	545	37	0.883001
ENSCSAT00000009116.1	2:52832181-52838865	CST3	cystatin C	protein coding	764	33	0.824412
ENSCSAT00000014988.1	22:2684022-2723949	CTNNB1	catenin beta 1	protein coding	1479	31	0.835893
ENSCSAT00000005434.1	12:98347800-98353467	CTSL	cathepsin L	protein coding	506	296	0.864401
ENSCSAT00000015906.1	28:13491483-13519507	CYP3A5	cytochrome P450 family 3 subfamily A member 5	protein coding	1732	54	0.900395
ENSCSAT00000015906.1	28:13491483-13519507	CYP3A5	cytochrome P450 family 3 subfamily A member 5	protein coding	2297	52	0.818959
ENSCSAT00000006567.1	17:40447061-40456826	DDX39B	DExD-box helicase 39B	protein coding	602	32	0.828579
ENSCSAT00000007678.1	23:74929863-74934532	DUSP1	dual specificity phosphatase 1	protein coding	1118	39	0.967931
ENSCSAT00000007678.1	23:74929863-74934532	DUSP1	dual specificity phosphatase 1	protein coding	1435	40	0.958107
ENSCSAT00000007678.1	23:74929863-74934532	DUSP1	dual specificity phosphatase 1	protein coding	1649	49	0.931997
ENSCSAT00000007678.1	23:74929863-74934532	DUSP1	dual specificity phosphatase 1	protein coding	870	33	0.860391
ENSCSAT00000007678.1	23:74929863-74934532	DUSP1	dual specificity phosphatase 1	protein coding	1281	41	0.80852
ENSCSAT00000008955.1	6:3732425-3742826	EEF2	eukaryotic translation elongation factor 2	protein coding	3015	194	0.956948
ENSCSAT00000008955.1	6:3732425-3742826	EEF2	eukaryotic translation elongation factor 2	protein coding	2971	178	0.858626
ENSCSAT00000017703.1	20:116843218-116863010	EFHD2	EF-hand domain family member D2	protein coding	1959	40	0.82448
ENSCSAT00000002458.1	1:56799838-56813650	EIF3F	eukaryotic translation initiation factor 3 subunit F	protein coding	1201	39	0.913023
ENSCSAT00000002458.1	1:56799838-56813650	EIF3F	eukaryotic translation initiation factor 3 subunit F	protein coding	503	44	0.801936
ENSCSAT00000002054.1	6:33263098-33281517	EIF3K	eukaryotic translation initiation factor 3 subunit K	protein coding	675	70	0.880457
ENSCSAT00000002621.1	1:54017696-54028843	EIF4G2	eukaryotic translation initiation factor 4 gamma 2	protein coding	2295	53	0.866945
ENSCSAT00000010811.1	13:86344051-86370622	EZR	ezrin	protein coding	1769	49	0.985202
ENSCSAT00000000171.1	16:73982899-74006551	FASN	fatty acid synthase	protein coding	7961	34	0.977727
ENSCSAT00000004775.1	X:128770268-128786961	G6PD	glucose-6-phosphate dehydrogenase	protein coding	1875	38	0.962452
ENSCSAT00000012677.1	21:27749514-27790881	GARS1	glycyl-tRNA synthetase 1	protein coding	2417	35	0.927274
ENSCSAT00000005859.1	X:108450536-108570214	GPC4	glypican 4	protein coding	2336	32	0.904324
ENSCSAT00000012159.1	24:38873861-38928288	HIF1A	hypoxia inducible factor 1 subunit alpha	protein coding	2882	31	0.967694
ENSCSAT00000004163.1	16:30036766-30097088	HNF1B	HNF1 homeobox B	protein coding	2063	30	0.930275
ENSCSAT00000004163.1	16:30036766-30097088	HNF1B	HNF1 homeobox B	protein coding	2049	30	0.879036
ENSCSAT00000002495.1	7:30805749-30810720	HNRNPDL	heterogeneous nuclear ribonucleoprotein D like	protein coding	1408	65	0.877484
ENSCSAT00000002495.1	7:30805749-30810720	HNRNPDL	heterogeneous nuclear ribonucleoprotein D like	protein coding	1576	68	0.858072
ENSCSAT00000007286.1	25:81878111-81890701	HNRNPU	heterogeneous nuclear ribonucleoprotein U	protein coding	2676	38	0.965201
ENSCSAT00000011728.1	12:12920710-12927431	HSPA5	heat shock protein family A (Hsp70) member 5	protein coding	2276	99	0.994575
ENSCSAT00000011728.1	12:12920710-12927431	HSPA5	heat shock protein family A (Hsp70) member 5	protein coding	2310	116	0.97411
ENSCSAT00000011728.1	12:12920710-12927431	HSPA5	heat shock protein family A (Hsp70) member 5	protein coding	2284	117	0.967166
ENSCSAT00000006347.1	17:41712528-41714126	IER3	immediate early response 3	protein coding	531	30	0.985125
ENSCSAT00000006347.1	17:41712528-41714126	IER3	immediate early response 3	protein coding	479	30	0.966176
ENSCSAT00000006347.1	17:41712528-41714126	IER3	immediate early response 3	protein coding	641	34	0.956704
ENSCSAT00000006347.1	17:41712528-41714126	IER3	immediate early response 3	protein coding	916	34	0.889491
ENSCSAT00000006347.1	17:41712528-41714126	IER3	immediate early response 3	protein coding	463	30	0.871727
ENSCSAT00000006347.1	17:41712528-41714126	IER3	immediate early response 3	protein coding	940	38	0.809437
ENSCSAT00000013859.1	21:12905280-12914205	IGFBP3	insulin like growth factor binding protein 3	protein coding	1304	390	0.940792
ENSCSAT00000013859.1	21:12905280-12914205	IGFBP3	insulin like growth factor binding protein 3	protein coding	1154	356	0.929152
ENSCSAT00000013859.1	21:12905280-12914205	IGFBP3	insulin like growth factor binding protein 3	protein coding	1378	404	0.815088
ENSCSAT00000009503.1	9:32202204-32258154	ITGB1	integrin subunit beta 1	protein coding	1725	55	0.816518
ENSCSAT00000018386.1	20:74205542-74206546	JUN	Jun proto-oncogene, AP-1 transcription factor subunit	protein coding	794	41	0.868147
ENSCSAT00000018928.1	6:11479407-11480450	JUNB	JunB proto-oncogene, AP-1 transcription factor subunit	protein coding	321	37	0.992124
ENSCSAT00000018928.1	6:11479407-11480450	JUNB	JunB proto-oncogene, AP-1 transcription factor subunit	protein coding	99	36	0.968124
ENSCSAT00000018928.1	6:11479407-11480450	JUNB	JunB proto-oncogene, AP-1 transcription factor subunit	protein coding	893	60	0.951426
ENSCSAT00000018928.1	6:11479407-11480450	JUNB	JunB proto-oncogene, AP-1 transcription factor subunit	protein coding	224	41	0.900324
ENSCSAT00000000890.1	6:41640636-41650080	KDELR1	KDEL endoplasmic reticulum protein retention receptor 1	protein coding	1640	38	0.829702
ENSCSAT00000015796.1	28:15672442-15694148	KDELR2	KDEL endoplasmic reticulum protein retention receptor 2	protein coding	1453	33	0.833649
ENSCSAT00000015796.1	28:15672442-15694148	KDELR2	KDEL endoplasmic reticulum protein retention receptor 2	protein coding	790	50	0.830111
ENSCSAT00000006919.1	23:79336997-79358421	LMAN2	lectin, mannose binding 2	protein coding	1119	40	0.949571
ENSCSAT00000012146.1	22:12726308-12730587	MANF	mesencephalic astrocyte derived neurotrophic factor	protein coding	588	37	0.990893
ENSCSAT00000012146.1	22:12726308-12730587	MANF	mesencephalic astrocyte derived neurotrophic factor	protein coding	548	40	0.864047
ENSCSAT00000005041.1	5:20128176-20175564	METTL9	methyltransferase like 9	protein coding	992	32	0.863746
ENSCSAT00000018219.1	X:91566712-91567575	MORF4L2	mortality factor 4 like 2	protein coding	413	33	0.801303
ENSCSAT00000000010.1	MT:4465-5506	MT-ND2	mitochondrially encoded NADH:ubiquinone oxidoreductase core subunit 2	protein coding	941	845	0.864296
ENSCSAT00000008192.1	8:122282630-122288384	MYC	MYC proto-oncogene, bHLH transcription factor	protein coding	1894	40	0.990686
ENSCSAT00000008192.1	8:122282630-122288384	MYC	MYC proto-oncogene, bHLH transcription factor	protein coding	2374	47	0.988789
ENSCSAT00000008192.1	8:122282630-122288384	MYC	MYC proto-oncogene, bHLH transcription factor	protein coding	1924	45	0.987736
ENSCSAT00000008192.1	8:122282630-122288384	MYC	MYC proto-oncogene, bHLH transcription factor	protein coding	2414	44	0.980626
ENSCSAT00000008192.1	8:122282630-122288384	MYC	MYC proto-oncogene, bHLH transcription factor	protein coding	2431	43	0.965832
ENSCSAT00000008192.1	8:122282630-122288384	MYC	MYC proto-oncogene, bHLH transcription factor	protein coding	2399	44	0.95302
ENSCSAT00000008192.1	8:122282630-122288384	MYC	MYC proto-oncogene, bHLH transcription factor	protein coding	2231	42	0.879492
ENSCSAT00000015694.1	18:62521295-62529131	MYL12B	myosin light chain 12B	protein coding	539	61	0.839834
ENSCSAT00000004698.1	10:117477904-117486774	NCL	nucleolin	protein coding	2261	58	0.979502
ENSCSAT00000004698.1	10:117477904-117486774	NCL	nucleolin	protein coding	2014	33	0.871972
ENSCSAT00000013618.1	24:12210281-12214854	NFKBIA	NFKB inhibitor alpha	protein coding	1052	80	0.977313
ENSCSAT00000013618.1	24:12210281-12214854	NFKBIA	NFKB inhibitor alpha	protein coding	1338	88	0.909314
ENSCSAT00000013618.1	24:12210281-12214854	NFKBIA	NFKB inhibitor alpha	protein coding	1205	85	0.906221
ENSCSAT00000003544.1	16:42185260-42195616	NME1	NME/NM23 nucleoside diphosphate kinase 1	protein coding	562	32	0.889442
ENSCSAT00000012714.1	25:24016930-24036641	NUAK2	NUAK family kinase 2	protein coding	3098	32	0.980429
ENSCSAT00000012714.1	25:24016930-24036641	NUAK2	NUAK family kinase 2	protein coding	3046	31	0.973301
ENSCSAT00000012714.1	25:24016930-24036641	NUAK2	NUAK family kinase 2	protein coding	3301	30	0.953354
ENSCSAT00000012714.1	25:24016930-24036641	NUAK2	NUAK family kinase 2	protein coding	3077	33	0.941852
ENSCSAT00000012714.1	25:24016930-24036641	NUAK2	NUAK family kinase 2	protein coding	3105	33	0.940221
ENSCSAT00000012714.1	25:24016930-24036641	NUAK2	NUAK family kinase 2	protein coding	3018	32	0.925162
ENSCSAT00000012714.1	25:24016930-24036641	NUAK2	NUAK family kinase 2	protein coding	3136	34	0.828453
ENSCSAT00000000238.1	16:73718656-73733892	P4HB	prolyl 4-hydroxylase subunit beta	protein coding	2123	75	0.920381
ENSCSAT00000019531.1	14:37013880-37014947	PCBP1	poly(rC) binding protein 1	protein coding	37	33	0.99465
ENSCSAT00000019531.1	14:37013880-37014947	PCBP1	poly(rC) binding protein 1	protein coding	27	34	0.963985
ENSCSAT00000019531.1	14:37013880-37014947	PCBP1	poly(rC) binding protein 1	protein coding	849	44	0.909555
ENSCSAT00000019531.1	14:37013880-37014947	PCBP1	poly(rC) binding protein 1	protein coding	866	58	0.908547
ENSCSAT00000011489.1	2:32948196-32953991	PCNA	proliferating cell nuclear antigen	protein coding	754	41	0.90346
ENSCSAT00000005068.1	21:117574427-117601960	PDIA4	protein disulfide isomerase family A member 4	protein coding	2464	73	0.990864
ENSCSAT00000005068.1	21:117574427-117601960	PDIA4	protein disulfide isomerase family A member 4	protein coding	1951	65	0.818002
ENSCSAT00000005068.1	21:117574427-117601960	PDIA4	protein disulfide isomerase family A member 4	protein coding	2262	71	0.807012
ENSCSAT00000005327.1	14:96801349-96828716	PDIA6	protein disulfide isomerase family A member 6	protein coding	1597	52	0.908593
ENSCSAT00000005327.1	14:96801349-96828716	PDIA6	protein disulfide isomerase family A member 6	protein coding	1509	50	0.853214
ENSCSAT00000012644.1	8:52457904-52463859	PENK	proenkephalin	protein coding	981	31	0.990698
ENSCSAT00000012644.1	8:52457904-52463859	PENK	proenkephalin	protein coding	790	34	0.971889
ENSCSAT00000015177.1	13:29751233-29792247	PEX3	peroxisomal biogenesis factor 3	protein coding	3888	31	0.987604
ENSCSAT00000001690.1	1:77213836-77324875	PICALM	phosphatidylinositol binding clathrin assembly protein	protein coding	2706	56	0.941614
ENSCSAT00000001690.1	1:77213836-77324875	PICALM	phosphatidylinositol binding clathrin assembly protein	protein coding	2480	53	0.929739
ENSCSAT00000001690.1	1:77213836-77324875	PICALM	phosphatidylinositol binding clathrin assembly protein	protein coding	895	33	0.802333
ENSCSAT00000014245.1	4:54629194-54636032	PLK2	polo like kinase 2	protein coding	2437	49	0.993907
ENSCSAT00000014245.1	4:54629194-54636032	PLK2	polo like kinase 2	protein coding	2269	78	0.993181
ENSCSAT00000014245.1	4:54629194-54636032	PLK2	polo like kinase 2	protein coding	2279	98	0.98163
ENSCSAT00000014245.1	4:54629194-54636032	PLK2	polo like kinase 2	protein coding	2256	102	0.975563
ENSCSAT00000014245.1	4:54629194-54636032	PLK2	polo like kinase 2	protein coding	2349	86	0.969624
ENSCSAT00000014245.1	4:54629194-54636032	PLK2	polo like kinase 2	protein coding	2564	101	0.924463
ENSCSAT00000014245.1	4:54629194-54636032	PLK2	polo like kinase 2	protein coding	2390	96	0.919411
ENSCSAT00000014245.1	4:54629194-54636032	PLK2	polo like kinase 2	protein coding	210	36	0.803595
ENSCSAT00000004018.1	16:31833160-31900963	PPM1D	protein phosphatase, Mg2+/Mn2+ dependent 1D	protein coding	2097	39	0.990186
ENSCSAT00000004018.1	16:31833160-31900963	PPM1D	protein phosphatase, Mg2+/Mn2+ dependent 1D	protein coding	1511	32	0.961544
ENSCSAT00000004018.1	16:31833160-31900963	PPM1D	protein phosphatase, Mg2+/Mn2+ dependent 1D	protein coding	2011	38	0.951501
ENSCSAT00000004018.1	16:31833160-31900963	PPM1D	protein phosphatase, Mg2+/Mn2+ dependent 1D	protein coding	1819	36	0.927713
ENSCSAT00000004018.1	16:31833160-31900963	PPM1D	protein phosphatase, Mg2+/Mn2+ dependent 1D	protein coding	1808	36	0.919798
ENSCSAT00000004018.1	16:31833160-31900963	PPM1D	protein phosphatase, Mg2+/Mn2+ dependent 1D	protein coding	2058	42	0.878761
ENSCSAT00000004018.1	16:31833160-31900963	PPM1D	protein phosphatase, Mg2+/Mn2+ dependent 1D	protein coding	1657	37	0.874022
ENSCSAT00000005049.1	1:9989030-9992088	PPP1R14B	protein phosphatase 1 regulatory inhibitor subunit 14B	protein coding	1050	53	0.850627
ENSCSAT00000000813.1	6:42108267-42112471	PPP1R15A	protein phosphatase 1 regulatory subunit 15A	protein coding	1937	31	0.978386
ENSCSAT00000000813.1	6:42108267-42112471	PPP1R15A	protein phosphatase 1 regulatory subunit 15A	protein coding	2450	43	0.933062
ENSCSAT00000000813.1	6:42108267-42112471	PPP1R15A	protein phosphatase 1 regulatory subunit 15A	protein coding	1760	30	0.85489
ENSCSAT00000000813.1	6:42108267-42112471	PPP1R15A	protein phosphatase 1 regulatory subunit 15A	protein coding	2022	35	0.854583
ENSCSAT00000011726.1	23:36997078-37029280	PPP2CA	protein phosphatase 2 catalytic subunit alpha	protein coding	2079	30	0.862304
ENSCSAT00000017317.1	20:87267044-87279978	PRDX1	peroxiredoxin 1	protein coding	1015	33	0.879901
ENSCSAT00000017925.1	1:78065492-78066643	PRSS23	serine protease 23	protein coding	428	32	0.986739
ENSCSAT00000017925.1	1:78065492-78066643	PRSS23	serine protease 23	protein coding	753	49	0.980337
ENSCSAT00000017925.1	1:78065492-78066643	PRSS23	serine protease 23	protein coding	623	49	0.942925
ENSCSAT00000017925.1	1:78065492-78066643	PRSS23	serine protease 23	protein coding	198	33	0.942882
ENSCSAT00000017925.1	1:78065492-78066643	PRSS23	serine protease 23	protein coding	981	53	0.929362
ENSCSAT00000017925.1	1:78065492-78066643	PRSS23	serine protease 23	protein coding	295	43	0.922674
ENSCSAT00000017925.1	1:78065492-78066643	PRSS23	serine protease 23	protein coding	350	46	0.918342
ENSCSAT00000017925.1	1:78065492-78066643	PRSS23	serine protease 23	protein coding	737	55	0.868667
ENSCSAT00000009920.1	13:97682369-97701799	PSMB1	proteasome 20S subunit beta 1	protein coding	927	43	0.896753
ENSCSAT00000011791.1	15:5110989-5121099	PSMD2	proteasome 26S subunit ubiquitin receptor, non-ATPase 2	protein coding	2853	36	0.9261
ENSCSAT00000014270.1	24:1122631-1125416	PSME1	proteasome activator subunit 1	protein coding	386	35	0.839006
ENSCSAT00000006687.1	22:52230835-52309306	RAB7A	RAB7A, member RAS oncogene family	protein coding	1255	35	0.93803
ENSCSAT00000006068.1	23:82798085-82805936	RACK1	receptor for activated C kinase 1	protein coding	1250	456	0.838127
ENSCSAT00000018156.1	14:87249005-87249592	RHOB	ras homolog family member B	protein coding	269	31	0.991521
ENSCSAT00000018156.1	14:87249005-87249592	RHOB	ras homolog family member B	protein coding	194	31	0.868364
ENSCSAT00000018156.1	14:87249005-87249592	RHOB	ras homolog family member B	protein coding	122	31	0.852123
ENSCSAT00000010807.1	15:18571116-18575090	RPL22L1	ribosomal protein L22 like 1	protein coding	457	66	0.959709
ENSCSAT00000000289.1	11:115547427-115550209	RPLP0	ribosomal protein lateral stalk subunit P0	protein coding	473	486	0.842688
ENSCSAT00000006678.1	22:52391813-52417575	RPN1	ribophorin I	protein coding	1615	36	0.834329
ENSCSAT00000006678.1	22:52391813-52417575	RPN1	ribophorin I	protein coding	1154	32	0.806449
ENSCSAT00000007369.1	9:53398783-53407697	RPS24	ribosomal protein S24	protein coding	65	154	0.815677
ENSCSAT00000013367.1	24:26628561-26632048	RPS29	ribosomal protein S29	protein coding	771	215	0.847529
ENSCSAT00000004995.1	14:104069645-104075647	RPS7	ribosomal protein S7	protein coding	700	80	0.905249
ENSCSAT00000012495.1	X:22231855-22235031	SAT1	spermidine/spermine N1-acetyltransferase 1	protein coding	714	40	0.839667
ENSCSAT00000003647.1	9:93380914-93398912	SCD	stearoyl-CoA desaturase	protein coding	2727	30	0.903373
ENSCSAT00000003647.1	9:93380914-93398912	SCD	stearoyl-CoA desaturase	protein coding	4502	47	0.813734
ENSCSAT00000010485.1	8:91552647-91568828	SDC2	syndecan 2	protein coding	647	34	0.810043
ENSCSAT00000017168.1	20:65673450-65697828	SERBP1	SERPINE1 mRNA binding protein 1	protein coding	875	35	0.812863
ENSCSAT00000009011.1	24:72156784-72163500	SERPINA1	serpin family A member 1	protein coding	874	40	0.927068
ENSCSAT00000009011.1	24:72156784-72163500	SERPINA1	serpin family A member 1	protein coding	484	37	0.889094
ENSCSAT00000009011.1	24:72156784-72163500	SERPINA1	serpin family A member 1	protein coding	1109	40	0.845303
ENSCSAT00000016112.1	28:12047529-12060202	SERPINE1	serpin family E member 1	protein coding	1807	112	0.970638
ENSCSAT00000016112.1	28:12047529-12060202	SERPINE1	serpin family E member 1	protein coding	1829	113	0.949136
ENSCSAT00000016112.1	28:12047529-12060202	SERPINE1	serpin family E member 1	protein coding	1896	124	0.848393
ENSCSAT00000016112.1	28:12047529-12060202	SERPINE1	serpin family E member 1	protein coding	2083	139	0.820889
ENSCSAT00000001942.1	1:66788240-66799072	SERPINH1	serpin family H member 1	protein coding	2082	31	0.941278
ENSCSAT00000001942.1	1:66788240-66799072	SERPINH1	serpin family H member 1	protein coding	2041	31	0.835028
ENSCSAT00000017358.1	20:90002030-90008033	SLC2A1	solute carrier family 2 member 1	protein coding	2315	32	0.931403
ENSCSAT00000011268.1	16:3978845-4022678	SPNS2	sphingolipid transporter 2	protein coding	2997	30	0.950755
ENSCSAT00000008373.1	17:35537336-35544826	SRSF3	serine and arginine rich splicing factor 3	protein coding	117	43	0.871196
ENSCSAT00000000108.1	20:7844430-7856999	SSR2	signal sequence receptor subunit 2	protein coding	1090	36	0.975168
ENSCSAT00000000512.1	20:4024775-4032526	TAGLN2	transgelin 2	protein coding	1292	44	0.850885
ENSCSAT00000000380.1	16:70819139-70850471	TIMP2	TIMP metallopeptidase inhibitor 2	protein coding	1583	36	0.852908
ENSCSAT00000000076.1	11:118913078-118928281	TMED2	transmembrane p24 trafficking protein 2	protein coding	1394	33	0.808598
ENSCSAT00000015040.1	13:35537102-35549197	TNFAIP3	TNF alpha induced protein 3	protein coding	3011	38	0.997882
ENSCSAT00000015040.1	13:35537102-35549197	TNFAIP3	TNF alpha induced protein 3	protein coding	2728	34	0.99342
ENSCSAT00000015040.1	13:35537102-35549197	TNFAIP3	TNF alpha induced protein 3	protein coding	2695	35	0.993079
ENSCSAT00000015040.1	13:35537102-35549197	TNFAIP3	TNF alpha induced protein 3	protein coding	2761	34	0.990361
ENSCSAT00000015040.1	13:35537102-35549197	TNFAIP3	TNF alpha induced protein 3	protein coding	2676	39	0.985635
ENSCSAT00000015040.1	13:35537102-35549197	TNFAIP3	TNF alpha induced protein 3	protein coding	2959	41	0.983726
ENSCSAT00000015040.1	13:35537102-35549197	TNFAIP3	TNF alpha induced protein 3	protein coding	3143	44	0.971668
ENSCSAT00000015040.1	13:35537102-35549197	TNFAIP3	TNF alpha induced protein 3	protein coding	2988	41	0.911988
ENSCSAT00000015040.1	13:35537102-35549197	TNFAIP3	TNF alpha induced protein 3	protein coding	2462	31	0.861445
ENSCSAT00000015040.1	13:35537102-35549197	TNFAIP3	TNF alpha induced protein 3	protein coding	2666	38	0.859712
ENSCSAT00000013875.1	21:11292788-11554933	TNS3	tensin 3	protein coding	7534	31	0.884178
ENSCSAT00000003445.1	9:95672648-95689247	TRIM8	tripartite motif containing 8	protein coding	2315	31	0.830267
ENSCSAT00000004190.1	11:45494919-45503300	TUBA1C	tubulin alpha 1c	protein coding	1539	71	0.819929
ENSCSAT00000006330.1	17:41729143-41733243	TUBB	tubulin beta class I	protein coding	1071	100	0.9703
ENSCSAT00000014705.1	12:945459-948065	TUBB4B	tubulin beta 4B class IVb	protein coding	1449	34	0.935757
ENSCSAT00000004351.1	5:26221337-26225083	TUFM	Tu translation elongation factor, mitochondrial	protein coding	572	34	0.834215
ENSCSAT00000004351.1	5:26221337-26225083	TUFM	Tu translation elongation factor, mitochondrial	protein coding	1336	35	0.819638
ENSCSAT00000016794.1	6:48000656-48007767	UBE2S	ubiquitin conjugating enzyme E2 S	protein coding	433	62	0.829919
ENSCSAT00000015172.1	27:9074923-9086517	UCHL1	ubiquitin C-terminal hydrolase L1	protein coding	793	79	0.878782
ENSCSAT00000019575.1	28:12018800-12020647	VGF	VGF nerve growth factor inducible	protein coding	1565	85	0.992693
ENSCSAT00000019575.1	28:12018800-12020647	VGF	VGF nerve growth factor inducible	protein coding	1343	62	0.933389
ENSCSAT00000019575.1	28:12018800-12020647	VGF	VGF nerve growth factor inducible	protein coding	1660	99	0.889051
ENSCSAT00000010791.1	9:17183388-17191829	VIM	vimentin	protein coding	483	114	0.804155
ENSCSAT00000014402.1	27:39929787-39974012	WDR1	WD repeat domain 1	protein coding	2098	33	0.923413
ENSCSAT00000006561.1	19:14826135-14840325	YWHAH	tyrosine 3-monooxygenase/tryptophan 5-monooxygenase activation protein eta	protein coding	1573	47	0.992681
ENSCSAT00000006561.1	19:14826135-14840325	YWHAH	tyrosine 3-monooxygenase/tryptophan 5-monooxygenase activation protein eta	protein coding	1307	41	0.98395
ENSCSAT00000006561.1	19:14826135-14840325	YWHAH	tyrosine 3-monooxygenase/tryptophan 5-monooxygenase activation protein eta	protein coding	986	30	0.97281
ENSCSAT00000006561.1	19:14826135-14840325	YWHAH	tyrosine 3-monooxygenase/tryptophan 5-monooxygenase activation protein eta	protein coding	1280	32	0.949838
