# Supplementary material for: The epitranscriptome of Vero cells infected with SARS-CoV-2 assessed by direct RNA sequencing reveals m6A pattern changes and DRACH motif biases in viral and cellular RNAs
Source: Front Cell Infect Microbiol. 2022 Aug 16;12:906578. doi: 10.3389/fcimb.2022.906578 (PMC9425070; doi:10.3389/fcimb.2022.906578)
Supplement: Supplementary file 1 [file DataSheet_1.zip › Supplementary Materials/Table S20. Epitranscriptome of the uninfected Vero cell (sample Chang et al., 2021), EpiNano results.xlsx]

## Sheet: Sheet1
Table S20. Epitranscriptome of the uninfected Vero cell (sample Chang et al., 2021), EpiNano results
Transcript stable ID	Gene coordinate	Gene name	Gene description	Transcript type	Transcript position	Number of reads	Probability of modification
ENSCSAT00000001006.1	6:40561274-40567853	BBC3	BCL2 binding component 3	protein coding	631	42	0.992188
ENSCSAT00000014152.1	14:22271291-22275877	-	-	protein coding	1109	60	0.991614
ENSCSAT00000018761.1	2:43255347-43257296	FLRT3	fibronectin leucine rich transmembrane protein 3	protein coding	1070	39	0.991294
ENSCSAT00000008088.1	12:46666001-46781572	UBE2R2	ubiquitin conjugating enzyme E2 R2	protein coding	1752	67	0.990885
ENSCSAT00000017917.1	1:68001429-68002490	TSKU	tsukushi, small leucine rich proteoglycan	protein coding	854	58	0.99043
ENSCSAT00000000290.1	1:117387044-117394415	SRPRA	SRP receptor subunit alpha	protein coding	1079	56	0.990399
ENSCSAT00000000085.1	6:43846561-43847297	-	-	protein coding	112	37	0.989079
ENSCSAT00000016941.1	20:20969828-20991971	CAPZA1	capping actin protein of muscle Z-line subunit alpha 1	protein coding	158	95	0.98884
ENSCSAT00000008243.1	12:45982439-45985880	SIGMAR1	sigma non-opioid intracellular receptor 1	protein coding	801	99	0.988634
ENSCSAT00000017410.1	20:94030961-94053653	RRAGC	Ras related GTP binding C	protein coding	1772	32	0.987473
ENSCSAT00000003536.1	6:16192734-16209553	MAP1S	microtubule associated protein 1S	protein coding	2683	34	0.987327
ENSCSAT00000006007.1	10:105432912-105438896	CHPF	chondroitin polymerizing factor	protein coding	2758	138	0.987325
ENSCSAT00000018036.1	23:40435002-40435913	HNRNPA0	heterogeneous nuclear ribonucleoprotein A0	protein coding	858	90	0.987318
ENSCSAT00000000365.1	16:71795862-71802051	CBX4	chromobox 4	protein coding	1459	47	0.987279
ENSCSAT00000015703.1	28:19037395-19072458	TTYH3	tweety family member 3	protein coding	2968	46	0.986167
ENSCSAT00000012308.1	26:9056114-9064423	SEMA7A	semaphorin 7A (John Milton Hagen blood group)	protein coding	1858	75	0.986121
ENSCSAT00000011004.1	10:66477515-66561079	UBE2E3	ubiquitin conjugating enzyme E2 E3	protein coding	304	81	0.984926
ENSCSAT00000019347.1	11:49360455-49361807	MFSD5	major facilitator superfamily domain containing 5	protein coding	703	46	0.984259
ENSCSAT00000017434.1	20:96534294-96538859	EVA1B	eva-1 homolog B	protein coding	983	66	0.984129
ENSCSAT00000012861.1	12:7256648-7312734	ABL1	ABL proto-oncogene 1, non-receptor tyrosine kinase	protein coding	3720	44	0.984094
ENSCSAT00000005027.1	X:127342850-127390536	NSDHL	NAD(P) dependent steroid dehydrogenase-like	protein coding	1323	263	0.984083
ENSCSAT00000004299.1	1:12910280-12923718	TMEM132A	transmembrane protein 132A	protein coding	3389	31	0.983954
ENSCSAT00000000259.1	16:73613786-73632016	HGS	hepatocyte growth factor-regulated tyrosine kinase substrate	protein coding	1335	30	0.983527
ENSCSAT00000018761.1	2:43255347-43257296	FLRT3	fibronectin leucine rich transmembrane protein 3	protein coding	1137	39	0.983377
ENSCSAT00000008967.1	5:2101891-2105739	MLST8	MTOR associated protein, LST8 homolog	protein coding	1509	42	0.983212
ENSCSAT00000011168.1	9:14543006-14557450	FAM107B	family with sequence similarity 107 member B	protein coding	744	66	0.982956
ENSCSAT00000005724.1	16:19307311-19324515	TMEM11	transmembrane protein 11	protein coding	810	48	0.982364
ENSCSAT00000016816.1	20:14615349-14726780	WARS2	tryptophanyl tRNA synthetase 2, mitochondrial	protein coding	1180	37	0.982185
ENSCSAT00000019134.1	16:70354746-70355423	SOCS3	suppressor of cytokine signaling 3	protein coding	656	30	0.982173
ENSCSAT00000013858.1	22:9870497-9871612	-	-	pseudogene	726	31	0.982105
ENSCSAT00000006319.1	17:41762829-41765867	NRM	nurim	protein coding	922	81	0.982019
ENSCSAT00000017844.1	20:130014754-130021822	VWA1	von Willebrand factor A domain containing 1	protein coding	939	49	0.98173
ENSCSAT00000018885.1	10:120543575-120544150	ARL4C	ADP ribosylation factor like GTPase 4C	protein coding	518	33	0.981683
ENSCSAT00000019811.1	23:59530291-59530989	MED7	mediator complex subunit 7	protein coding	272	49	0.981609
ENSCSAT00000019547.1	14:69736558-69737322	CDC42EP3	CDC42 effector protein 3	protein coding	490	64	0.981489
ENSCSAT00000008962.1	6:3712170-3727929	DAPK3	death associated protein kinase 3	protein coding	1749	54	0.981128
ENSCSAT00000005787.1	5:18141230-18165138	GPRC5B	G protein-coupled receptor class C group 5 member B	protein coding	493	37	0.981042
ENSCSAT00000017980.1	16:30269779-30270375	DUSP14	dual specificity phosphatase 14	protein coding	261	61	0.980794
ENSCSAT00000007188.1	8:137491467-137498821	GLI4	GLI family zinc finger 4	protein coding	1030	32	0.980731
ENSCSAT00000018812.1	22:79307444-79308658	TRMT10C	tRNA methyltransferase 10C, mitochondrial RNase P subunit	protein coding	860	56	0.980691
ENSCSAT00000005153.1	6:9515416-9522797	KEAP1	kelch like ECH associated protein 1	protein coding	1992	72	0.980666
ENSCSAT00000012811.1	12:7909846-7929589	-	-	protein coding	819	39	0.980225
ENSCSAT00000004367.1	6:13173157-13176877	DNAJB1	DnaJ heat shock protein family (Hsp40) member B1	protein coding	1924	82	0.980211
ENSCSAT00000018916.1	6:7015733-7017439	ZNF358	zinc finger protein 358	protein coding	362	53	0.980067
ENSCSAT00000005724.1	16:19307311-19324515	TMEM11	transmembrane protein 11	protein coding	729	47	0.980047
ENSCSAT00000000302.1	16:73195670-73242995	SLC38A10	solute carrier family 38 member 10	protein coding	493	30	0.979925
ENSCSAT00000014442.1	14:20539287-20557849	RNF103	ring finger protein 103	protein coding	1644	32	0.979838
ENSCSAT00000000568.1	16:68449898-68461190	NFE2L1	NFE2 like bZIP transcription factor 1	protein coding	2102	53	0.979584
ENSCSAT00000007783.1	6:5834660-5913119	MLLT1	MLLT1 super elongation complex subunit	protein coding	3666	49	0.979493
ENSCSAT00000017412.1	20:94870608-94873616	FHL3	four and a half LIM domains 3	protein coding	1142	37	0.979481
ENSCSAT00000019789.1	27:38714570-38715493	HS3ST1	heparan sulfate-glucosamine 3-sulfotransferase 1	protein coding	668	81	0.979226
ENSCSAT00000015139.1	29:8979720-8988235	FURIN	furin, paired basic amino acid cleaving enzyme	protein coding	2624	50	0.979174
ENSCSAT00000007496.1	22:50068095-50086648	TMEM43	transmembrane protein 43	protein coding	1848	58	0.979097
ENSCSAT00000005870.1	1:8700973-8714763	SCYL1	SCY1 like pseudokinase 1	protein coding	1844	31	0.978847
ENSCSAT00000006131.1	14:87499574-87525026	SDC1	syndecan 1	protein coding	1725	48	0.978817
ENSCSAT00000010342.1	6:1018290-1027618	MIDN	midnolin	protein coding	2682	70	0.978715
ENSCSAT00000004277.1	11:45071611-45092646	DDX23	DEAD-box helicase 23	protein coding	3278	73	0.978547
ENSCSAT00000018812.1	22:79307444-79308658	TRMT10C	tRNA methyltransferase 10C, mitochondrial RNase P subunit	protein coding	569	52	0.978252
ENSCSAT00000010864.1	24:50405590-50472132	PSEN1	presenilin 1	protein coding	1373	33	0.977552
ENSCSAT00000008873.1	25:62177847-62193247	POGK	pogo transposable element derived with KRAB domain	protein coding	2260	33	0.977314
ENSCSAT00000010490.1	12:26348930-26402980	FKBP15	FKBP prolyl isomerase family member 15	protein coding	3222	32	0.977065
ENSCSAT00000005861.1	X:107782218-107870342	HS6ST2	heparan sulfate 6-O-sulfotransferase 2	protein coding	317	33	0.976938
ENSCSAT00000004779.1	21:119209675-119229801	ABCB8	ATP binding cassette subfamily B member 8	protein coding	2267	64	0.976834
ENSCSAT00000004367.1	6:13173157-13176877	DNAJB1	DnaJ heat shock protein family (Hsp40) member B1	protein coding	1207	65	0.976761
ENSCSAT00000001152.1	6:39233911-39242403	DMWD	DM1 locus, WD repeat containing	protein coding	1331	42	0.976728
ENSCSAT00000001722.1	5:60707006-60732882	BCAR1	BCAR1 scaffold protein, Cas family member	protein coding	1574	81	0.976696
ENSCSAT00000017917.1	1:68001429-68002490	TSKU	tsukushi, small leucine rich proteoglycan	protein coding	176	48	0.976692
ENSCSAT00000005409.1	16:22102531-22115451	TNFAIP1	TNF alpha induced protein 1	protein coding	1414	39	0.976519
ENSCSAT00000019847.1	26:52187898-52188812	NSMCE3	NSE3 homolog, SMC5-SMC6 complex component	protein coding	830	55	0.976353
ENSCSAT00000013926.1	14:31732129-31761329	EVA1A	eva-1 homolog A, regulator of programmed cell death	protein coding	772	46	0.976339
ENSCSAT00000019400.1	17:40203936-40205858	-	-	protein coding	1827	317	0.976195
ENSCSAT00000005110.1	12:103829680-103945419	FAM120A	family with sequence similarity 120A	protein coding	4515	50	0.976146
ENSCSAT00000004469.1	21:125262906-125397898	UBE3C	ubiquitin protein ligase E3C	protein coding	4211	50	0.975902
ENSCSAT00000010803.1	14:64019418-64026281	ZFP36L2	ZFP36 ring finger protein like 2	protein coding	1210	38	0.975889
ENSCSAT00000002919.1	5:43401576-43412287	DOK4	docking protein 4	protein coding	1409	31	0.975167
ENSCSAT00000014215.1	29:23341249-23352685	AJUBA	ajuba LIM protein	protein coding	975	40	0.975143
ENSCSAT00000006640.1	2:80380425-80409687	CHAF1B	chromatin assembly factor 1 subunit B	protein coding	1881	30	0.975099
ENSCSAT00000011936.1	12:10275064-10315040	ENG	endoglin	protein coding	107	47	0.974961
ENSCSAT00000000161.1	16:74150110-74158112	SLC16A3	solute carrier family 16 member 3	protein coding	2149	240	0.974739
ENSCSAT00000014976.1	13:36888942-37075818	MAP7	microtubule associated protein 7	protein coding	2273	30	0.974456
ENSCSAT00000000498.1	6:42820350-42834111	SCAF1	SR-related CTD associated factor 1	protein coding	2990	50	0.9744
ENSCSAT00000002176.1	5:57937176-57978449	CYB5B	cytochrome b5 type B	protein coding	806	104	0.974033
ENSCSAT00000010329.1	22:19054673-19232336	SLMAP	sarcolemma associated protein	protein coding	3106	30	0.973765
ENSCSAT00000013858.1	22:9870497-9871612	-	-	pseudogene	1080	31	0.973751
ENSCSAT00000011658.1	15:5241223-5245120	AP2M1	adaptor related protein complex 2 subunit mu 1	protein coding	745	548	0.973605
ENSCSAT00000001940.1	5:59806551-59880049	CTCF	CCCTC-binding factor	protein coding	2336	30	0.973436
ENSCSAT00000006508.1	2:82757930-82770165	ETS2	ETS proto-oncogene 2, transcription factor	protein coding	1685	42	0.973345
ENSCSAT00000012783.1	23:19740563-19800927	SEMA6A	semaphorin 6A	protein coding	2657	49	0.97326
ENSCSAT00000006113.1	1:8338593-8340841	C11orf68	chromosome 11 open reading frame 68	protein coding	902	41	0.973191
ENSCSAT00000012941.1	21:25557630-25568209	KBTBD2	kelch repeat and BTB domain containing 2	protein coding	2057	36	0.973117
ENSCSAT00000003434.1	11:50510714-50535328	ITGA5	integrin subunit alpha 5	protein coding	4036	46	0.973038
ENSCSAT00000007236.1	9:55977584-55981263	ZNF503	zinc finger protein 503	protein coding	1893	62	0.97293
ENSCSAT00000018916.1	6:7015733-7017439	ZNF358	zinc finger protein 358	protein coding	26	46	0.972774
ENSCSAT00000002152.1	5:58076652-58078535	PDF	peptide deformylase, mitochondrial	protein coding	686	32	0.972756
ENSCSAT00000002574.1	9:115825664-115838428	BUB3	BUB3 mitotic checkpoint protein	protein coding	275	90	0.972743
ENSCSAT00000018713.1	3:59358394-59359341	SPRY2	sprouty RTK signaling antagonist 2	protein coding	243	36	0.97274
ENSCSAT00000004758.1	19:20929509-20982835	TMEM184B	transmembrane protein 184B	protein coding	1555	60	0.972469
ENSCSAT00000019405.1	1:29635698-29637011	FJX1	four-jointed box kinase 1	protein coding	703	40	0.972467
ENSCSAT00000000302.1	16:73195670-73242995	SLC38A10	solute carrier family 38 member 10	protein coding	3552	137	0.972444
ENSCSAT00000019799.1	12:8988433-8989650	IER5L	immediate early response 5 like	protein coding	776	47	0.972279
ENSCSAT00000003422.1	6:16644392-16649751	IFI30	IFI30 lysosomal thiol reductase	protein coding	571	86	0.972234
ENSCSAT00000006516.1	15:91469033-91500059	FYTTD1	forty-two-three domain containing 1	protein coding	3212	56	0.972192
ENSCSAT00000000161.1	16:74150110-74158112	SLC16A3	solute carrier family 16 member 3	protein coding	1438	190	0.972183
ENSCSAT00000001816.1	6:34357449-34368067	DYRK1B	dual specificity tyrosine phosphorylation regulated kinase 1B	protein coding	1761	32	0.972087
ENSCSAT00000012899.1	15:38881-52775	SLC25A38	solute carrier family 25 member 38	protein coding	1079	51	0.971819
ENSCSAT00000008179.1	8:124514210-124869668	ASAP1	ArfGAP with SH3 domain, ankyrin repeat and PH domain 1	protein coding	3003	33	0.971791
ENSCSAT00000016735.1	20:12498644-12514343	VPS72	vacuolar protein sorting 72 homolog	protein coding	1069	62	0.971747
ENSCSAT00000017575.1	20:106934315-106950483	MTFR1L	mitochondrial fission regulator 1 like	protein coding	1234	58	0.971739
ENSCSAT00000005412.1	19:20264082-20276266	CDC42EP1	CDC42 effector protein 1	protein coding	1482	95	0.971719
ENSCSAT00000004699.1	26:53157406-53162319	ZNF511	zinc finger protein 511	protein coding	1171	75	0.971701
ENSCSAT00000001076.1	6:39957320-39966581	CALM3	calmodulin 3	protein coding	1486	110	0.971576
ENSCSAT00000008873.1	25:62177847-62193247	POGK	pogo transposable element derived with KRAB domain	protein coding	2119	33	0.971187
ENSCSAT00000001664.1	6:35251237-35260040	EGLN2	egl-9 family hypoxia inducible factor 2	protein coding	889	42	0.971038
ENSCSAT00000007783.1	6:5834660-5913119	MLLT1	MLLT1 super elongation complex subunit	protein coding	2215	30	0.970823
ENSCSAT00000009811.1	16:6822065-6833768	CHRNB1	cholinergic receptor nicotinic beta 1 subunit	protein coding	1582	44	0.97063
ENSCSAT00000012281.1	22:11740818-11747338	TMEM115	transmembrane protein 115	protein coding	181	37	0.970166
ENSCSAT00000009461.1	9:34294362-34364122	CUL2	cullin 2	protein coding	3395	42	0.970127
ENSCSAT00000014218.1	27:42404084-42438005	WFS1	wolframin ER transmembrane glycoprotein	protein coding	2512	55	0.97004
ENSCSAT00000015300.1	4:30457718-30592105	CDH6	cadherin 6	protein coding	2257	163	0.96994
ENSCSAT00000013683.1	27:47425185-47473626	MAEA	macrophage erythroblast attacher, E3 ubiquitin ligase	protein coding	1679	47	0.969849
ENSCSAT00000004815.1	X:128657393-128680531	FLNA	filamin A	protein coding	2460	104	0.969824
ENSCSAT00000019347.1	11:49360455-49361807	MFSD5	major facilitator superfamily domain containing 5	protein coding	377	44	0.969695
ENSCSAT00000011098.1	23:42332793-42337343	CXXC5	CXXC finger protein 5	protein coding	549	134	0.969684
ENSCSAT00000003498.1	9:95185480-95195136	NOLC1	nucleolar and coiled-body phosphoprotein 1	protein coding	2947	56	0.969529
ENSCSAT00000009325.1	6:2858937-2887704	GNA11	G protein subunit alpha 11	protein coding	1660	51	0.969386
ENSCSAT00000017685.1	20:116147040-116178644	EPHA2	EPH receptor A2	protein coding	3226	37	0.969376
ENSCSAT00000017543.1	20:105451536-105465435	TMEM222	transmembrane protein 222	protein coding	746	30	0.969206
ENSCSAT00000003890.1	16:34211360-34217039	SMG8	SMG8 nonsense mediated mRNA decay factor	protein coding	2680	34	0.96919
ENSCSAT00000018480.1	X:89753866-89755215	HNRNPH2	heterogeneous nuclear ribonucleoprotein H2	protein coding	437	65	0.969158
ENSCSAT00000004800.1	1:11008120-11050298	SLC3A2	solute carrier family 3 member 2	protein coding	935	79	0.969077
ENSCSAT00000008994.1	22:41049712-41055360	BHLHE40	basic helix-loop-helix family member e40	protein coding	1399	125	0.968905
ENSCSAT00000009890.1	9:26703992-26752340	YME1L1	YME1 like 1 ATPase	protein coding	1640	72	0.968901
ENSCSAT00000018506.1	9:40602223-40602861	DEPP1	DEPP1 autophagy regulator	protein coding	317	109	0.968869
ENSCSAT00000018726.1	8:139054225-139054899	COMMD5	COMM domain containing 5	protein coding	188	37	0.968869
ENSCSAT00000002552.1	6:30202375-30213058	USF2	upstream transcription factor 2, c-fos interacting	protein coding	1568	60	0.968835
ENSCSAT00000014788.1	4:49094528-49100838	PELO	pelota mRNA surveillance and ribosome rescue factor	protein coding	1308	96	0.968826
ENSCSAT00000017515.1	20:104040679-104078484	YTHDF2	YTH N6-methyladenosine RNA binding protein 2	protein coding	1969	35	0.968819
ENSCSAT00000017917.1	1:68001429-68002490	TSKU	tsukushi, small leucine rich proteoglycan	protein coding	191	48	0.968668
ENSCSAT00000007396.1	9:52109272-52117483	PPIF	peptidylprolyl isomerase F	protein coding	1004	34	0.96856
ENSCSAT00000006577.1	8:138571081-138573079	SLC52A2	solute carrier family 52 member 2	protein coding	1630	83	0.968411
ENSCSAT00000013885.1	25:9414711-9485429	IARS2	isoleucyl-tRNA synthetase 2, mitochondrial	protein coding	1750	40	0.968402
ENSCSAT00000001722.1	5:60707006-60732882	BCAR1	BCAR1 scaffold protein, Cas family member	protein coding	1597	83	0.968266
ENSCSAT00000004069.1	5:27096212-27102835	DCTPP1	dCTP pyrophosphatase 1	protein coding	895	142	0.968214
ENSCSAT00000013522.1	21:14955859-15000656	STK17A	serine/threonine kinase 17a	protein coding	1475	75	0.968089
ENSCSAT00000001282.1	6:38288537-38301634	BCAM	basal cell adhesion molecule (Lutheran blood group)	protein coding	1161	110	0.968039
ENSCSAT00000018510.1	9:42216568-42218166	SLC18A3	solute carrier family 18 member A3	protein coding	863	104	0.967972
ENSCSAT00000006157.1	10:105153933-105158655	TUBA4A	tubulin alpha 4a	protein coding	1084	104	0.967925
ENSCSAT00000006508.1	2:82757930-82770165	ETS2	ETS proto-oncogene 2, transcription factor	protein coding	1729	43	0.967857
ENSCSAT00000011138.1	6:237462-248526	TPGS1	tubulin polyglutamylase complex subunit 1	protein coding	1069	37	0.96753
ENSCSAT00000003449.1	1:30792399-30829592	CAT	catalase	protein coding	1581	58	0.967482
ENSCSAT00000012761.1	24:32240008-32242931	MAPK1IP1L	mitogen-activated protein kinase 1 interacting protein 1 like	protein coding	453	55	0.967388
ENSCSAT00000000295.1	11:115447489-115468941	RAB35	RAB35, member RAS oncogene family	protein coding	849	31	0.967349
ENSCSAT00000008840.1	25:63224338-63252340	MGST3	microsomal glutathione S-transferase 3	protein coding	654	479	0.967226
ENSCSAT00000008400.1	5:2709245-2713256	PAQR4	progestin and adipoQ receptor family member 4	protein coding	1379	31	0.967222
ENSCSAT00000002794.1	6:28020710-28103003	RHPN2	rhophilin Rho GTPase binding protein 2	protein coding	3379	46	0.967072
ENSCSAT00000018540.1	9:95099095-95101422	HPS6	HPS6 biogenesis of lysosomal organelles complex 2 subunit 3	protein coding	2233	31	0.967036
ENSCSAT00000000587.1	1:110002591-110052831	PHLDB1	pleckstrin homology like domain family B member 1	protein coding	1700	30	0.96694
ENSCSAT00000011098.1	23:42332793-42337343	CXXC5	CXXC finger protein 5	protein coding	1435	176	0.966654
ENSCSAT00000017925.1	1:78065492-78066643	PRSS23	serine protease 23	protein coding	295	280	0.966611
ENSCSAT00000015139.1	29:8979720-8988235	FURIN	furin, paired basic amino acid cleaving enzyme	protein coding	2512	49	0.966484
ENSCSAT00000007496.1	22:50068095-50086648	TMEM43	transmembrane protein 43	protein coding	1620	47	0.966444
ENSCSAT00000002186.1	5:57646587-57662406	NOB1	NIN1 (RPN12) binding protein 1 homolog	protein coding	1199	54	0.966119
ENSCSAT00000001658.1	11:90683981-90709137	VEZT	vezatin, adherens junctions transmembrane protein	protein coding	1579	64	0.966115
ENSCSAT00000006113.1	1:8338593-8340841	C11orf68	chromosome 11 open reading frame 68	protein coding	259	31	0.965768
ENSCSAT00000001918.1	1:67564077-67595179	THAP12	THAP domain containing 12	protein coding	2213	58	0.965639
ENSCSAT00000018506.1	9:40602223-40602861	DEPP1	DEPP1 autophagy regulator	protein coding	535	114	0.96555
ENSCSAT00000014215.1	29:23341249-23352685	AJUBA	ajuba LIM protein	protein coding	1146	44	0.965402
ENSCSAT00000005501.1	11:30314201-30381241	IPO8	importin 8	protein coding	3625	32	0.965381
ENSCSAT00000011100.1	6:309506-321785	BSG	basigin (Ok blood group)	protein coding	1931	241	0.965124
ENSCSAT00000016270.1	28:9478061-9488989	TBL2	transducin beta like 2	protein coding	1251	30	0.96504
ENSCSAT00000000365.1	16:71795862-71802051	CBX4	chromobox 4	protein coding	1803	59	0.964965
ENSCSAT00000001366.1	7:97697382-97847309	SH3D19	SH3 domain containing 19	protein coding	5317	52	0.964916
ENSCSAT00000003289.1	1:33100850-33108260	RCN1	reticulocalbin 1	protein coding	1587	269	0.964857
ENSCSAT00000008269.1	8:119052415-119102839	TATDN1	TatD DNase domain containing 1	protein coding	1203	40	0.964845
ENSCSAT00000008827.1	2:54589437-54635503	-	-	protein coding	2117	103	0.964823
ENSCSAT00000011241.1	16:4066568-4091420	SMTNL2	smoothelin like 2	protein coding	1702	72	0.964796
ENSCSAT00000012157.1	16:1102348-1135166	CRK	CRK proto-oncogene, adaptor protein	protein coding	423	39	0.964744
ENSCSAT00000018086.1	12:46008520-46009011	RPP25L	ribonuclease P/MRP subunit p25 like	protein coding	123	75	0.964653
ENSCSAT00000006806.1	19:14215918-14237579	PATZ1	POZ/BTB and AT hook containing zinc finger 1	protein coding	1372	36	0.964457
ENSCSAT00000002154.1	7:46609602-46788704	TSPAN5	tetraspanin 5	protein coding	3210	48	0.964422
ENSCSAT00000009136.1	1:265246-303824	PTDSS2	phosphatidylserine synthase 2	protein coding	1593	52	0.964375
ENSCSAT00000010851.1	2:36058919-36116470	BCL2L1	BCL2 like 1	protein coding	85	91	0.964342
ENSCSAT00000012697.1	14:45432619-45488723	XPO1	exportin 1	protein coding	35	44	0.964224
ENSCSAT00000004469.1	21:125262906-125397898	UBE3C	ubiquitin protein ligase E3C	protein coding	4414	56	0.964115
ENSCSAT00000018401.1	20:96465298-96465669	LSM10	LSM10, U7 small nuclear RNA associated	protein coding	182	69	0.963841
ENSCSAT00000006697.1	8:138503831-138529165	HSF1	heat shock transcription factor 1	protein coding	1280	99	0.963387
ENSCSAT00000017917.1	1:68001429-68002490	TSKU	tsukushi, small leucine rich proteoglycan	protein coding	488	52	0.963184
ENSCSAT00000000587.1	1:110002591-110052831	PHLDB1	pleckstrin homology like domain family B member 1	protein coding	1557	31	0.963107
ENSCSAT00000017253.1	20:80244267-80259348	COA7	cytochrome c oxidase assembly factor 7	protein coding	570	37	0.963016
ENSCSAT00000015686.1	3:56076226-56086963	CLN5	CLN5 intracellular trafficking protein	protein coding	711	33	0.962793
ENSCSAT00000013259.1	26:1134208-1270885	EFL1	elongation factor like GTPase 1	protein coding	2803	40	0.962714
ENSCSAT00000011131.1	6:262860-281513	CDC34	cell division cycle 34, ubiqiutin conjugating enzyme	protein coding	1058	48	0.96268
ENSCSAT00000012124.1	26:9772914-9785744	-	-	protein coding	923	62	0.962652
ENSCSAT00000002150.1	5:58082521-58095173	VPS4A	vacuolar protein sorting 4 homolog A	protein coding	749	49	0.962628
ENSCSAT00000004500.1	1:12057618-12062040	FEN1	flap structure-specific endonuclease 1	protein coding	811	51	0.962616
ENSCSAT00000004129.1	16:30728070-30838704	AATF	apoptosis antagonizing transcription factor	protein coding	576	39	0.96256
ENSCSAT00000003143.1	9:106436685-106474544	HABP2	hyaluronan binding protein 2	protein coding	2036	80	0.962529
ENSCSAT00000018349.1	13:34010228-34011046	CITED2	Cbp/p300 interacting transactivator with Glu/Asp rich carboxy-terminal domain 2	protein coding	229	80	0.962528
ENSCSAT00000017876.1	20:98102413-98103225	GJB3	gap junction protein beta 3	protein coding	524	39	0.962515
ENSCSAT00000005167.1	X:125355349-125483689	CD99L2	CD99 molecule like 2	protein coding	3271	48	0.962467
ENSCSAT00000019496.1	24:26661049-26662392	MGAT2	alpha-1,6-mannosyl-glycoprotein 2-beta-N-acetylglucosaminyltransferase	protein coding	1130	83	0.962368
ENSCSAT00000007421.1	23:78456545-78516245	FAF2	Fas associated factor family member 2	protein coding	1547	34	0.962275
ENSCSAT00000000379.1	16:70941562-70947736	LGALS3BP	galectin 3 binding protein	protein coding	1003	147	0.962222
ENSCSAT00000004908.1	1:10569235-10611323	ATL3	atlastin GTPase 3	protein coding	1822	34	0.962013
ENSCSAT00000010524.1	17:27902389-27910440	NFKBIE	NFKB inhibitor epsilon	protein coding	1595	34	0.961944
ENSCSAT00000000045.1	20:8173954-8200960	YY1AP1	YY1 associated protein 1	protein coding	2242	45	0.961782
ENSCSAT00000008902.1	15:56003236-56022123	AMOTL2	angiomotin like 2	protein coding	3238	54	0.961754
ENSCSAT00000016468.1	KE148108.1:215888-282521	IL13RA1	interleukin 13 receptor subunit alpha 1	protein coding	2505	46	0.961752
ENSCSAT00000007505.1	19:13305888-13309164	MTFP1	mitochondrial fission process 1	protein coding	960	75	0.961711
ENSCSAT00000000939.1	7:132483032-132616112	FAT1	FAT atypical cadherin 1	protein coding	13076	39	0.961438
ENSCSAT00000007100.1	16:12835338-12935627	HS3ST3A1	heparan sulfate-glucosamine 3-sulfotransferase 3A1	protein coding	755	40	0.961404
ENSCSAT00000018336.1	13:7049415-7050680	TPBG	trophoblast glycoprotein	protein coding	722	108	0.961368
ENSCSAT00000010745.1	2:36499402-36553443	TM9SF4	transmembrane 9 superfamily member 4	protein coding	2158	35	0.961343
ENSCSAT00000014287.1	14:21562847-21572340	VAMP5	vesicle associated membrane protein 5	protein coding	402	113	0.961074
ENSCSAT00000008713.1	25:66700369-66714891	ACTA1	actin alpha 1, skeletal muscle	protein coding	994	213	0.961052
ENSCSAT00000013033.1	21:22729346-22788250	HERPUD2	HERPUD family member 2	protein coding	302	32	0.960999
ENSCSAT00000014305.1	29:23267944-23287166	RBM23	RNA binding motif protein 23	protein coding	1682	51	0.96096
ENSCSAT00000007236.1	9:55977584-55981263	ZNF503	zinc finger protein 503	protein coding	1776	55	0.960694
ENSCSAT00000004476.1	5:25046701-25070015	IL4R	interleukin 4 receptor	protein coding	2674	40	0.960378
ENSCSAT00000017941.1	1:110714081-110715379	RNF26	ring finger protein 26	protein coding	610	39	0.960253
ENSCSAT00000002154.1	7:46609602-46788704	TSPAN5	tetraspanin 5	protein coding	1860	35	0.96018
ENSCSAT00000010627.1	12:25985723-26117343	RGS3	regulator of G protein signaling 3	protein coding	3461	46	0.960126
ENSCSAT00000005167.1	X:125355349-125483689	CD99L2	CD99 molecule like 2	protein coding	2591	41	0.960066
ENSCSAT00000018812.1	22:79307444-79308658	TRMT10C	tRNA methyltransferase 10C, mitochondrial RNase P subunit	protein coding	612	52	0.959991
ENSCSAT00000005412.1	19:20264082-20276266	CDC42EP1	CDC42 effector protein 1	protein coding	646	72	0.959982
ENSCSAT00000001188.1	5:70379179-70401139	ZDHHC7	zinc finger DHHC-type palmitoyltransferase 7	protein coding	1756	43	0.959929
ENSCSAT00000009180.1	9:38459237-38505560	BMS1	BMS1 ribosome biogenesis factor	protein coding	4628	31	0.959828
ENSCSAT00000002348.1	1:58432068-58436236	SMPD1	sphingomyelin phosphodiesterase 1	protein coding	827	35	0.95975
ENSCSAT00000005347.1	9:72469323-72789167	BICC1	BicC family RNA binding protein 1	protein coding	1522	48	0.959372
ENSCSAT00000007051.1	9:57452761-57459286	PLAU	plasminogen activator, urokinase	protein coding	1524	95	0.959346
ENSCSAT00000015687.1	28:19222328-19245969	EIF3B	eukaryotic translation initiation factor 3 subunit B	protein coding	562	41	0.959183
ENSCSAT00000017024.1	20:33047476-33073179	RTCA	RNA 3'-terminal phosphate cyclase	protein coding	831	52	0.959091
ENSCSAT00000000851.1	6:41867139-41881268	SPHK2	sphingosine kinase 2	protein coding	1475	31	0.959078
ENSCSAT00000013612.1	2:6404515-6465982	PMEPA1	prostate transmembrane protein, androgen induced 1	protein coding	3284	77	0.959006
ENSCSAT00000004541.1	19:21351131-21366353	JOSD1	Josephin domain containing 1	protein coding	1511	47	0.958979
ENSCSAT00000015281.1	4:31409386-31461547	GOLPH3	golgi phosphoprotein 3	protein coding	986	81	0.958925
ENSCSAT00000019799.1	12:8988433-8989650	IER5L	immediate early response 5 like	protein coding	1195	52	0.958798
ENSCSAT00000000568.1	16:68449898-68461190	NFE2L1	NFE2 like bZIP transcription factor 1	protein coding	723	30	0.958656
ENSCSAT00000005705.1	16:19396452-19427652	MAP2K3	mitogen-activated protein kinase kinase 3	protein coding	1441	69	0.958654
ENSCSAT00000000568.1	16:68449898-68461190	NFE2L1	NFE2 like bZIP transcription factor 1	protein coding	2495	60	0.958625
ENSCSAT00000002185.1	1:63444713-63459776	INPPL1	inositol polyphosphate phosphatase like 1	protein coding	3109	50	0.958575
ENSCSAT00000006772.1	1:6641381-6643352	-	-	protein coding	522	49	0.958545
ENSCSAT00000017730.1	20:119869760-119877418	KIAA2013	KIAA2013	protein coding	1852	123	0.958386
ENSCSAT00000006842.1	23:79467647-79484592	DBN1	drebrin 1	protein coding	2996	101	0.958207
ENSCSAT00000005501.1	11:30314201-30381241	IPO8	importin 8	protein coding	3370	32	0.958159
ENSCSAT00000007159.1	5:4292771-4301515	UBALD1	UBA like domain containing 1	protein coding	748	32	0.958142
ENSCSAT00000015300.1	4:30457718-30592105	CDH6	cadherin 6	protein coding	2539	154	0.95807
ENSCSAT00000016955.1	20:22162692-22172171	WDR77	WD repeat domain 77	protein coding	1839	35	0.958029
ENSCSAT00000018595.1	12:97591762-97592805	GAS1	growth arrest specific 1	protein coding	632	77	0.957987
ENSCSAT00000010336.1	25:49452289-49491525	TOR1AIP1	torsin 1A interacting protein 1	protein coding	1709	35	0.957908
ENSCSAT00000000045.1	20:8173954-8200960	YY1AP1	YY1 associated protein 1	protein coding	2060	42	0.957619
ENSCSAT00000000587.1	1:110002591-110052831	PHLDB1	pleckstrin homology like domain family B member 1	protein coding	1544	31	0.957594
ENSCSAT00000011289.1	19:4855611-4890302	CRKL	CRK like proto-oncogene, adaptor protein	protein coding	2732	30	0.957207
ENSCSAT00000012932.1	10:57035238-57063682	CYBRD1	cytochrome b reductase 1	protein coding	832	44	0.957175
ENSCSAT00000000753.1	16:66243539-66250167	ORMDL3	ORMDL sphingolipid biosynthesis regulator 3	protein coding	1796	46	0.957065
ENSCSAT00000006152.1	14:87043196-87077623	HS1BP3	HCLS1 binding protein 3	protein coding	1602	54	0.956897
ENSCSAT00000004117.1	16:30452343-30705004	ACACA	acetyl-CoA carboxylase alpha	protein coding	9278	53	0.956849
ENSCSAT00000008962.1	6:3712170-3727929	DAPK3	death associated protein kinase 3	protein coding	1401	47	0.956801
ENSCSAT00000004575.1	1:11502578-11529598	ASRGL1	asparaginase and isoaspartyl peptidase 1	protein coding	1641	126	0.956573
ENSCSAT00000004231.1	5:26536532-26546461	MAPK3	mitogen-activated protein kinase 3	protein coding	1389	93	0.956536
ENSCSAT00000011191.1	23:41447675-41600190	CTNNA1	catenin alpha 1	protein coding	2713	118	0.956266
ENSCSAT00000018730.1	10:10633435-10634370	TMEM177	transmembrane protein 177	protein coding	389	41	0.956145
ENSCSAT00000005104.1	14:98961546-98964384	ID2	inhibitor of DNA binding 2	protein coding	987	66	0.956123
ENSCSAT00000018016.1	X:129131929-129132999	-	-	protein coding	655	78	0.955925
ENSCSAT00000013522.1	21:14955859-15000656	STK17A	serine/threonine kinase 17a	protein coding	1306	71	0.955815
ENSCSAT00000006393.1	5:11143768-11206506	TXNDC11	thioredoxin domain containing 11	protein coding	1788	31	0.955633
ENSCSAT00000005336.1	19:20379003-20383464	LGALS1	galectin 1	protein coding	452	4770	0.955502
ENSCSAT00000010524.1	17:27902389-27910440	NFKBIE	NFKB inhibitor epsilon	protein coding	1615	34	0.955455
ENSCSAT00000007836.1	11:8004744-8017559	SLC2A3	solute carrier family 2 member 3	protein coding	2033	32	0.955453
ENSCSAT00000001148.1	5:73229951-73269754	SLC7A5	solute carrier family 7 member 5	protein coding	3570	46	0.95544
ENSCSAT00000014445.1	8:20686504-20699707	CCAR2	cell cycle and apoptosis regulator 2	protein coding	1579	34	0.955353
ENSCSAT00000001070.1	7:128598835-128795211	TENM3	teneurin transmembrane protein 3	protein coding	7800	40	0.955181
ENSCSAT00000010764.1	25:45731326-45739508	ARPC5	actin related protein 2/3 complex subunit 5	protein coding	158	162	0.955154
ENSCSAT00000013669.1	24:11812672-11846675	SRP54	signal recognition particle 54	protein coding	1884	100	0.954876
ENSCSAT00000003309.1	6:17291175-17330193	UPF1	UPF1 RNA helicase and ATPase	protein coding	4557	43	0.954853
ENSCSAT00000015139.1	29:8979720-8988235	FURIN	furin, paired basic amino acid cleaving enzyme	protein coding	2165	42	0.954841
ENSCSAT00000003262.1	16:43188022-43205680	PPP1R9B	protein phosphatase 1 regulatory subunit 9B	protein coding	4091	58	0.954804
ENSCSAT00000014251.1	25:5774063-5841709	TP53BP2	tumor protein p53 binding protein 2	protein coding	1919	43	0.954794
ENSCSAT00000004928.1	21:118513570-118518862	REPIN1	replication initiator 1	protein coding	781	69	0.954618
ENSCSAT00000005146.1	6:9555780-9568814	ATG4D	autophagy related 4D cysteine peptidase	protein coding	1932	31	0.95455
ENSCSAT00000014524.1	12:1144752-1151619	NPDC1	neural proliferation, differentiation and control 1	protein coding	1489	107	0.954524
ENSCSAT00000019373.1	19:23975979-23977013	TOB2	transducer of ERBB2, 2	protein coding	722	49	0.954504
ENSCSAT00000003590.1	9:94005285-94006111	MRPL43	mitochondrial ribosomal protein L43	protein coding	538	135	0.954467
ENSCSAT00000012164.1	25:27390809-27397441	ELF3	E74 like ETS transcription factor 3	protein coding	1708	245	0.95432
ENSCSAT00000000097.1	16:74985796-75001626	METRNL	meteorin like, glial cell differentiation regulator	protein coding	792	96	0.954227
ENSCSAT00000019718.1	6:39330249-39332003	IRF2BP1	interferon regulatory factor 2 binding protein 1	protein coding	1316	40	0.9541
ENSCSAT00000006507.1	22:53449903-53468442	TPRA1	transmembrane protein adipocyte associated 1	protein coding	1691	31	0.954008
ENSCSAT00000007879.1	6:5543631-5623321	RANBP3	RAN binding protein 3	protein coding	1780	40	0.953812
ENSCSAT00000012465.1	12:9419852-9422774	ZDHHC12	zinc finger DHHC-type palmitoyltransferase 12	protein coding	395	44	0.953699
ENSCSAT00000016786.1	20:13602870-13622650	SEC22B	SEC22 homolog B, vesicle trafficking protein	protein coding	717	37	0.953642
ENSCSAT00000011840.1	12:10556650-10621589	NIBAN2	niban apoptosis regulator 2	protein coding	2754	45	0.953596
ENSCSAT00000016088.1	28:12352448-12358131	TRIP6	thyroid hormone receptor interactor 6	protein coding	803	34	0.953559
ENSCSAT00000011017.1	10:65463390-65527520	CWC22	CWC22 spliceosome associated protein homolog	protein coding	3084	35	0.953397
ENSCSAT00000007500.1	14:80582506-80592908	TMEM214	transmembrane protein 214	protein coding	2607	76	0.953381
ENSCSAT00000016256.1	18:21107369-21252693	ALPK2	alpha kinase 2	protein coding	6681	278	0.953327
ENSCSAT00000008902.1	15:56003236-56022123	AMOTL2	angiomotin like 2	protein coding	3534	60	0.953239
ENSCSAT00000012714.1	25:24016930-24036641	NUAK2	NUAK family kinase 2	protein coding	2372	35	0.953154
ENSCSAT00000009983.1	8:98254852-98271514	SLC25A32	solute carrier family 25 member 32	protein coding	2237	39	0.953071
ENSCSAT00000008620.1	12:44876643-44907072	TLN1	talin 1	protein coding	8094	103	0.953069
ENSCSAT00000004786.1	X:128732876-128736077	UBL4A	ubiquitin like 4A	protein coding	926	72	0.953028
ENSCSAT00000016201.1	KE148049.1:655784-668739	PLEKHO1	pleckstrin homology domain containing O1	protein coding	1271	88	0.953003
ENSCSAT00000007130.1	2:65376310-65385918	ADAMTS1	ADAM metallopeptidase with thrombospondin type 1 motif 1	protein coding	3113	170	0.952928
ENSCSAT00000004367.1	6:13173157-13176877	DNAJB1	DnaJ heat shock protein family (Hsp40) member B1	protein coding	1150	67	0.952886
ENSCSAT00000006473.1	5:10405194-10418428	-	-	protein coding	965	79	0.952794
ENSCSAT00000014453.1	10:19606616-19607793	-	-	protein coding	13	81	0.952727
ENSCSAT00000006806.1	19:14215918-14237579	PATZ1	POZ/BTB and AT hook containing zinc finger 1	protein coding	1507	36	0.952702
ENSCSAT00000008761.1	9:41513210-41577152	-	-	protein coding	3341	33	0.952611
ENSCSAT00000017306.1	20:86588550-86599107	POMGNT1	protein O-linked mannose N-acetylglucosaminyltransferase 1 (beta 1,2-)	protein coding	2543	57	0.952593
ENSCSAT00000001572.1	6:35582849-35627195	HNRNPUL1	heterogeneous nuclear ribonucleoprotein U like 1	protein coding	159	40	0.952577
ENSCSAT00000003309.1	6:17291175-17330193	UPF1	UPF1 RNA helicase and ATPase	protein coding	4460	39	0.952417
ENSCSAT00000007623.1	6:6188897-6193652	CD70	CD70 molecule	protein coding	523	34	0.952349
ENSCSAT00000017763.1	20:121944391-122042474	CLSTN1	calsyntenin 1	protein coding	3535	252	0.952239
ENSCSAT00000018412.1	X:51534052-51534740	MAGEH1	MAGE family member H1	protein coding	576	33	0.952088
ENSCSAT00000010963.1	9:15193471-15252288	FAM171A1	family with sequence similarity 171 member A1	protein coding	2694	40	0.952006
ENSCSAT00000000448.1	6:42979674-42994865	MED25	mediator complex subunit 25	protein coding	2230	108	0.951647
ENSCSAT00000006425.1	5:10826182-10832563	RMI2	RecQ mediated genome instability 2	protein coding	1145	35	0.951606
ENSCSAT00000007236.1	9:55977584-55981263	ZNF503	zinc finger protein 503	protein coding	914	32	0.951437
ENSCSAT00000005247.1	17:69366389-69386932	WRNIP1	WRN helicase interacting protein 1	protein coding	1990	31	0.951405
ENSCSAT00000013065.1	24:29954446-29993682	FERMT2	FERM domain containing kindlin 2	protein coding	1858	57	0.951256
ENSCSAT00000019623.1	X:12201049-12201651	RAB9A	RAB9A, member RAS oncogene family	protein coding	159	80	0.951178
ENSCSAT00000019267.1	1:12336980-12337855	LRRC10B	leucine rich repeat containing 10B	protein coding	224	57	0.950846
ENSCSAT00000008096.1	2:57397874-57406630	MYL9	myosin light chain 9	protein coding	1136	32	0.950843
ENSCSAT00000006161.1	10:105150421-105153693	STK16	serine/threonine kinase 16	protein coding	1192	118	0.950784
ENSCSAT00000012164.1	25:27390809-27397441	ELF3	E74 like ETS transcription factor 3	protein coding	1792	247	0.950689
ENSCSAT00000018850.1	2:34470410-34472221	CENPB	centromere protein B	protein coding	1439	66	0.950603
ENSCSAT00000005130.1	6:9574832-9594480	AP1M2	adaptor related protein complex 1 subunit mu 2	protein coding	1159	106	0.950481
ENSCSAT00000012533.1	10:61697271-61699933	HOXD9	homeobox D9	protein coding	1947	36	0.95036
ENSCSAT00000016256.1	18:21107369-21252693	ALPK2	alpha kinase 2	protein coding	7015	324	0.950133
ENSCSAT00000009307.1	6:2948212-2975596	NCLN	nicalin	protein coding	2847	52	0.950084
ENSCSAT00000017495.1	20:101235056-101240732	PEF1	penta-EF-hand domain containing 1	protein coding	1033	31	0.950004
ENSCSAT00000003280.1	1:33710582-33756884	IMMP1L	inner mitochondrial membrane peptidase subunit 1	protein coding	696	66	0.949979
ENSCSAT00000006007.1	10:105432912-105438896	CHPF	chondroitin polymerizing factor	protein coding	2092	117	0.949854
ENSCSAT00000005682.1	X:110974918-110986961	-	-	protein coding	3641	50	0.949783
ENSCSAT00000019373.1	19:23975979-23977013	TOB2	transducer of ERBB2, 2	protein coding	440	45	0.949554
ENSCSAT00000017877.1	20:98125345-98126145	GJB4	gap junction protein beta 4	protein coding	521	32	0.9494
ENSCSAT00000005409.1	16:22102531-22115451	TNFAIP1	TNF alpha induced protein 1	protein coding	1337	38	0.94932
ENSCSAT00000006007.1	10:105432912-105438896	CHPF	chondroitin polymerizing factor	protein coding	1666	110	0.949287
ENSCSAT00000006131.1	14:87499574-87525026	SDC1	syndecan 1	protein coding	1610	45	0.948741
ENSCSAT00000006785.1	23:79609826-79614084	TMED9	transmembrane p24 trafficking protein 9	protein coding	1430	115	0.948719
ENSCSAT00000002381.1	1:58213310-58214581	TAF10	TATA-box binding protein associated factor 10	protein coding	420	36	0.948704
ENSCSAT00000013495.1	21:15666765-15671952	-	-	protein coding	466	122	0.94867
ENSCSAT00000010432.1	26:20162926-20224502	CA12	carbonic anhydrase 12	protein coding	3058	98	0.948667
ENSCSAT00000016268.1	18:20377255-20409741	LMAN1	lectin, mannose binding 1	protein coding	142	47	0.948617
ENSCSAT00000013077.1	2:14804791-14878838	STAU1	staufen double-stranded RNA binding protein 1	protein coding	1990	144	0.948509
ENSCSAT00000009343.1	11:2941001-2955438	RHNO1	RAD9-HUS1-RAD1 interacting nuclear orphan 1	protein coding	543	64	0.948477
ENSCSAT00000013926.1	14:31732129-31761329	EVA1A	eva-1 homolog A, regulator of programmed cell death	protein coding	834	46	0.948461
ENSCSAT00000013645.1	2:5687611-5740740	VAPB	VAMP associated protein B and C	protein coding	135	57	0.948444
ENSCSAT00000008174.1	25:71773588-71779835	IRF2BP2	interferon regulatory factor 2 binding protein 2	protein coding	1919	70	0.948258
ENSCSAT00000003174.1	5:42275584-42334207	AMFR	autocrine motility factor receptor	protein coding	278	58	0.948247
ENSCSAT00000014494.1	8:20630437-20656154	SORBS3	sorbin and SH3 domain containing 3	protein coding	2448	66	0.948148
ENSCSAT00000008677.1	25:67347697-67543039	GALNT2	polypeptide N-acetylgalactosaminyltransferase 2	protein coding	2185	88	0.947997
ENSCSAT00000010803.1	14:64019418-64026281	ZFP36L2	ZFP36 ring finger protein like 2	protein coding	1861	41	0.947882
ENSCSAT00000010753.1	24:51104503-51148080	ZNF410	zinc finger protein 410	protein coding	2096	37	0.947796
ENSCSAT00000019373.1	19:23975979-23977013	TOB2	transducer of ERBB2, 2	protein coding	194	43	0.947734
ENSCSAT00000018595.1	12:97591762-97592805	GAS1	growth arrest specific 1	protein coding	386	70	0.94766
ENSCSAT00000011679.1	14:59375691-59400174	MSH6	mutS homolog 6	protein coding	2529	34	0.947385
ENSCSAT00000016120.1	28:11962286-11975228	PLOD3	procollagen-lysine,2-oxoglutarate 5-dioxygenase 3	protein coding	1277	52	0.947255
ENSCSAT00000007004.1	15:86891383-87009025	MB21D2	Mab-21 domain containing 2	protein coding	2920	31	0.947239
ENSCSAT00000014325.1	29:23236539-23242638	LRP10	LDL receptor related protein 10	protein coding	1954	74	0.946972
ENSCSAT00000005167.1	X:125355349-125483689	CD99L2	CD99 molecule like 2	protein coding	3110	49	0.946886
ENSCSAT00000019742.1	6:46566968-46567936	MYADM	myeloid associated differentiation marker	protein coding	671	37	0.946785
ENSCSAT00000004033.1	1:15525169-15555405	ZDHHC5	zinc finger DHHC-type palmitoyltransferase 5	protein coding	2403	51	0.946692
ENSCSAT00000009887.1	X:58668581-58681855	EFNB1	ephrin B1	protein coding	1856	45	0.946639
ENSCSAT00000012714.1	25:24016930-24036641	NUAK2	NUAK family kinase 2	protein coding	2114	31	0.946636
ENSCSAT00000007948.1	14:80205458-80230424	PPM1G	protein phosphatase, Mg2+/Mn2+ dependent 1G	protein coding	468	33	0.94663
ENSCSAT00000015916.1	18:52426077-52654828	CDH2	cadherin 2	protein coding	2065	53	0.946439
ENSCSAT00000013716.1	12:2665620-2669407	MRPS2	mitochondrial ribosomal protein S2	protein coding	1165	116	0.946406
ENSCSAT00000003756.1	9:92462782-92488310	GOT1	glutamic-oxaloacetic transaminase 1	protein coding	1347	73	0.946231
ENSCSAT00000003690.1	6:15725021-15753171	NR2F6	nuclear receptor subfamily 2 group F member 6	protein coding	286	36	0.946188
ENSCSAT00000019496.1	24:26661049-26662392	MGAT2	alpha-1,6-mannosyl-glycoprotein 2-beta-N-acetylglucosaminyltransferase	protein coding	877	76	0.946182
ENSCSAT00000014469.1	10:19295351-19402212	RAB3GAP1	RAB3 GTPase activating protein catalytic subunit 1	protein coding	2948	31	0.946051
ENSCSAT00000008105.1	12:46346971-46419455	UBAP1	ubiquitin associated protein 1	protein coding	1206	37	0.946047
ENSCSAT00000019800.1	12:9213888-9215504	DOLK	dolichol kinase	protein coding	1206	34	0.945699
ENSCSAT00000014866.1	14:15659361-15676645	SLC20A1	solute carrier family 20 member 1	protein coding	1651	46	0.945375
ENSCSAT00000009591.1	10:82899079-82952071	SF3B1	splicing factor 3b subunit 1	protein coding	2834	65	0.945348
ENSCSAT00000016974.1	20:23621881-23631789	CSF1	colony stimulating factor 1	protein coding	1057	41	0.945342
ENSCSAT00000006152.1	14:87043196-87077623	HS1BP3	HCLS1 binding protein 3	protein coding	1608	54	0.945329
ENSCSAT00000013701.1	21:14177173-14284469	NUDCD3	NudC domain containing 3	protein coding	2491	73	0.945291
ENSCSAT00000010063.1	6:1357204-1371777	MBD3	methyl-CpG binding domain protein 3	protein coding	1371	112	0.945256
ENSCSAT00000019112.1	16:61837304-61839013	FZD2	frizzled class receptor 2	protein coding	1241	215	0.945172
ENSCSAT00000019718.1	6:39330249-39332003	IRF2BP1	interferon regulatory factor 2 binding protein 1	protein coding	1569	42	0.945129
ENSCSAT00000001148.1	5:73229951-73269754	SLC7A5	solute carrier family 7 member 5	protein coding	3341	43	0.944919
ENSCSAT00000014325.1	29:23236539-23242638	LRP10	LDL receptor related protein 10	protein coding	1492	65	0.944902
ENSCSAT00000010466.1	8:92696195-92772076	LAPTM4B	lysosomal protein transmembrane 4 beta	protein coding	1540	213	0.944871
ENSCSAT00000000295.1	11:115447489-115468941	RAB35	RAB35, member RAS oncogene family	protein coding	1041	33	0.94483
ENSCSAT00000009216.1	9:38271930-38301579	-	-	protein coding	2603	65	0.944702
ENSCSAT00000018878.1	22:12732396-12735068	RBM15B	RNA binding motif protein 15B	protein coding	1630	31	0.944236
ENSCSAT00000008400.1	5:2709245-2713256	PAQR4	progestin and adipoQ receptor family member 4	protein coding	2364	40	0.94423
ENSCSAT00000000925.1	11:102917606-102942481	PWP1	PWP1 homolog, endonuclein	protein coding	83	45	0.944149
ENSCSAT00000014776.1	14:16233378-16297365	PAX8	paired box 8	protein coding	1651	61	0.94411
ENSCSAT00000012587.1	17:4127-37368	TMEM30A	transmembrane protein 30A	protein coding	1170	36	0.94402
ENSCSAT00000018588.1	6:16755247-16756290	JUND	JunD proto-oncogene, AP-1 transcription factor subunit	protein coding	794	259	0.943949
ENSCSAT00000018761.1	2:43255347-43257296	FLRT3	fibronectin leucine rich transmembrane protein 3	protein coding	1806	51	0.943721
ENSCSAT00000009657.1	23:52906825-52911986	ARSI	arylsulfatase family member I	protein coding	904	35	0.943719
ENSCSAT00000005167.1	X:125355349-125483689	CD99L2	CD99 molecule like 2	protein coding	1701	67	0.943673
ENSCSAT00000006632.1	9:58685644-58944928	MICU1	mitochondrial calcium uptake 1	protein coding	1797	92	0.943653
ENSCSAT00000017267.1	20:81439025-81602710	EPS15	epidermal growth factor receptor pathway substrate 15	protein coding	4022	57	0.943436
ENSCSAT00000003483.1	16:42780944-42789872	SPATA20	spermatogenesis associated 20	protein coding	344	41	0.943366
ENSCSAT00000015239.1	13:25263584-25280968	-	-	protein coding	676	67	0.94328
ENSCSAT00000001148.1	5:73229951-73269754	SLC7A5	solute carrier family 7 member 5	protein coding	3217	41	0.943081
ENSCSAT00000016808.1	6:48245297-48265019	U2AF2	U2 small nuclear RNA auxiliary factor 2	protein coding	1653	45	0.943014
ENSCSAT00000007159.1	5:4292771-4301515	UBALD1	UBA like domain containing 1	protein coding	1112	34	0.942924
ENSCSAT00000003174.1	5:42275584-42334207	AMFR	autocrine motility factor receptor	protein coding	2264	106	0.94271
ENSCSAT00000007581.1	11:8757799-8768379	M6PR	mannose-6-phosphate receptor, cation dependent	protein coding	2025	161	0.942581
ENSCSAT00000015070.1	29:14891737-14903813	NR2F2	nuclear receptor subfamily 2 group F member 2	protein coding	1292	42	0.942407
ENSCSAT00000017524.1	20:104521132-104544001	SESN2	sestrin 2	protein coding	2958	32	0.942342
ENSCSAT00000001568.1	7:86233448-86245975	MGARP	mitochondria localized glutamic acid rich protein	protein coding	214	30	0.942226
ENSCSAT00000015337.1	13:21807710-21866768	PCMT1	protein-L-isoaspartate (D-aspartate) O-methyltransferase	protein coding	1664	79	0.942137
ENSCSAT00000004725.1	21:119263447-119265696	TMUB1	transmembrane and ubiquitin like domain containing 1	protein coding	1542	108	0.942102
ENSCSAT00000018878.1	22:12732396-12735068	RBM15B	RNA binding motif protein 15B	protein coding	2663	38	0.942081
ENSCSAT00000003262.1	16:43188022-43205680	PPP1R9B	protein phosphatase 1 regulatory subunit 9B	protein coding	4010	53	0.942009
ENSCSAT00000005756.1	10:110425076-110541538	CUL3	cullin 3	protein coding	2790	81	0.941955
ENSCSAT00000010573.1	6:765587-777399	TMEM259	transmembrane protein 259	protein coding	2650	70	0.941927
ENSCSAT00000014478.1	4:51544211-51667254	MTREX	Mtr4 exosome RNA helicase	protein coding	1326	30	0.941836
ENSCSAT00000007222.1	2:63170979-63201445	USP16	ubiquitin specific peptidase 16	protein coding	2169	43	0.941715
ENSCSAT00000013869.1	25:9534114-9618141	EPRS1	glutamyl-prolyl-tRNA synthetase 1	protein coding	3582	70	0.941706
ENSCSAT00000012358.1	19:1997701-2201218	MICAL3	microtubule associated monooxygenase, calponin and LIM domain containing 3	protein coding	8721	34	0.941705
ENSCSAT00000000208.1	1:121150291-121224534	APLP2	amyloid beta precursor like protein 2	protein coding	1581	142	0.941484
ENSCSAT00000015613.1	3:76807211-77100720	FARP1	FERM, ARH/RhoGEF and pleckstrin domain protein 1	protein coding	1828	56	0.941457
ENSCSAT00000008293.1	11:6900787-6906787	TPI1	triosephosphate isomerase 1	protein coding	1273	849	0.941384
ENSCSAT00000006473.1	5:10405194-10418428	-	-	protein coding	646	68	0.941344
ENSCSAT00000003143.1	9:106436685-106474544	HABP2	hyaluronan binding protein 2	protein coding	1878	80	0.941326
ENSCSAT00000000793.1	6:42186238-42194115	BAX	BCL2 associated X, apoptosis regulator	protein coding	751	203	0.941222
ENSCSAT00000017685.1	20:116147040-116178644	EPHA2	EPH receptor A2	protein coding	3572	40	0.940764
ENSCSAT00000017744.1	20:120525737-120679020	MTOR	mechanistic target of rapamycin kinase	protein coding	8458	36	0.940747
ENSCSAT00000005186.1	22:60218367-60226298	-	-	protein coding	448	355	0.940692
ENSCSAT00000010363.1	25:49181365-49223741	QSOX1	quiescin sulfhydryl oxidase 1	protein coding	1628	40	0.940619
ENSCSAT00000015209.1	4:33808309-33820658	BRIX1	biogenesis of ribosomes BRX1	protein coding	1043	61	0.940591
ENSCSAT00000004468.1	5:25165539-25252346	GTF3C1	general transcription factor IIIC subunit 1	protein coding	5686	46	0.940585
ENSCSAT00000012941.1	21:25557630-25568209	KBTBD2	kelch repeat and BTB domain containing 2	protein coding	1264	30	0.940478
ENSCSAT00000002348.1	1:58432068-58436236	SMPD1	sphingomyelin phosphodiesterase 1	protein coding	940	35	0.940472
ENSCSAT00000009348.1	11:2920663-2940823	FOXM1	forkhead box M1	protein coding	2487	54	0.940447
ENSCSAT00000012060.1	12:10185040-10187279	DPM2	dolichyl-phosphate mannosyltransferase subunit 2, regulatory	protein coding	604	44	0.940419
ENSCSAT00000008713.1	25:66700369-66714891	ACTA1	actin alpha 1, skeletal muscle	protein coding	568	91	0.940395
ENSCSAT00000018812.1	22:79307444-79308658	TRMT10C	tRNA methyltransferase 10C, mitochondrial RNase P subunit	protein coding	1213	32	0.940229
ENSCSAT00000000199.1	6:43437950-43446063	NR1H2	nuclear receptor subfamily 1 group H member 2	protein coding	2394	81	0.94021
ENSCSAT00000014778.1	29:20969559-20975545	-	-	protein coding	1141	190	0.940186
ENSCSAT00000014474.1	13:46530355-46606730	RSPO3	R-spondin 3	protein coding	1605	162	0.940136
ENSCSAT00000018878.1	22:12732396-12735068	RBM15B	RNA binding motif protein 15B	protein coding	2614	53	0.940119
ENSCSAT00000000379.1	16:70941562-70947736	LGALS3BP	galectin 3 binding protein	protein coding	1337	164	0.940103
ENSCSAT00000009849.1	21:71976823-72011023	LRRC17	leucine rich repeat containing 17	protein coding	1226	107	0.940074
ENSCSAT00000011139.1	21:50961491-50972371	C1GALT1	core 1 synthase, glycoprotein-N-acetylgalactosamine 3-beta-galactosyltransferase 1	protein coding	960	44	0.940049
ENSCSAT00000013074.1	22:10865724-10934200	DAG1	dystroglycan 1	protein coding	3619	61	0.939988
ENSCSAT00000007319.1	12:64087189-64140661	PSIP1	PC4 and SFRS1 interacting protein 1	protein coding	805	61	0.939969
ENSCSAT00000000785.1	16:66127548-66161585	MED24	mediator complex subunit 24	protein coding	1568	36	0.939953
ENSCSAT00000002505.1	5:53395638-53433461	AARS1	alanyl-tRNA synthetase 1	protein coding	4968	67	0.939948
ENSCSAT00000001148.1	5:73229951-73269754	SLC7A5	solute carrier family 7 member 5	protein coding	3512	44	0.939914
ENSCSAT00000014190.1	2:1428796-1433148	MRGBP	MRG domain binding protein	protein coding	799	46	0.939903
ENSCSAT00000001148.1	5:73229951-73269754	SLC7A5	solute carrier family 7 member 5	protein coding	3454	45	0.939857
ENSCSAT00000017410.1	20:94030961-94053653	RRAGC	Ras related GTP binding C	protein coding	1358	30	0.939833
ENSCSAT00000012783.1	23:19740563-19800927	SEMA6A	semaphorin 6A	protein coding	2165	41	0.93979
ENSCSAT00000000916.1	5:74201086-74243211	GALNS	galactosamine (N-acetyl)-6-sulfatase	protein coding	1383	30	0.939756
ENSCSAT00000008523.1	2:56209485-56317620	UQCC1	ubiquinol-cytochrome c reductase complex assembly factor 1	protein coding	1499	46	0.939696
ENSCSAT00000008055.1	2:57511366-57527088	DSN1	DSN1 component of MIS12 kinetochore complex	protein coding	728	30	0.93968
ENSCSAT00000003399.1	6:16782746-16800143	LSM4	LSM4 homolog, U6 small nuclear RNA and mRNA degradation associated	protein coding	1006	198	0.939627
ENSCSAT00000015678.1	28:19359233-19768078	MAD1L1	mitotic arrest deficient 1 like 1	protein coding	2438	35	0.939471
ENSCSAT00000001070.1	7:128598835-128795211	TENM3	teneurin transmembrane protein 3	protein coding	7111	31	0.939469
ENSCSAT00000018852.1	2:35454655-35455599	SOX12	SRY-box transcription factor 12	protein coding	794	33	0.939438
ENSCSAT00000019799.1	12:8988433-8989650	IER5L	immediate early response 5 like	protein coding	737	45	0.939414
ENSCSAT00000014480.1	2:686129-687892	PPDPF	pancreatic progenitor cell differentiation and proliferation factor	protein coding	813	573	0.93938
ENSCSAT00000004747.1	11:43885062-43926709	RPAP3	RNA polymerase II associated protein 3	protein coding	1367	39	0.93937
ENSCSAT00000003867.1	5:27449908-27463754	RNF40	ring finger protein 40	protein coding	3038	54	0.939321
ENSCSAT00000017062.1	20:40413897-40427060	-	-	protein coding	1132	2408	0.939306
ENSCSAT00000017330.1	20:88010616-88015477	RPS8	ribosomal protein S8	protein coding	839	3700	0.939286
ENSCSAT00000008174.1	25:71773588-71779835	IRF2BP2	interferon regulatory factor 2 binding protein 2	protein coding	1052	49	0.939275
ENSCSAT00000003581.1	9:94018257-94027268	LZTS2	leucine zipper tumor suppressor 2	protein coding	2447	49	0.939134
ENSCSAT00000004783.1	X:128744458-128759202	FAM3A	FAM3 metabolism regulating signaling molecule A	protein coding	1380	103	0.939104
ENSCSAT00000006561.1	19:14826135-14840325	YWHAH	tyrosine 3-monooxygenase/tryptophan 5-monooxygenase activation protein eta	protein coding	1280	329	0.93898
ENSCSAT00000000230.1	16:73776092-73784724	PCYT2	phosphate cytidylyltransferase 2, ethanolamine	protein coding	1277	234	0.938971
ENSCSAT00000001055.1	16:64438333-64448731	FKBP10	FKBP prolyl isomerase 10	protein coding	2818	285	0.938964
ENSCSAT00000000809.1	16:65761416-65792701	TOP2A	DNA topoisomerase II alpha	protein coding	5307	123	0.93895
ENSCSAT00000017599.1	20:108860613-108884473	HMGCL	3-hydroxy-3-methylglutaryl-CoA lyase	protein coding	1262	83	0.938935
ENSCSAT00000018042.1	23:43211716-43212690	SLC35A4	solute carrier family 35 member A4	protein coding	792	42	0.938911
ENSCSAT00000000271.1	11:115856817-115882181	COQ5	coenzyme Q5, methyltransferase	protein coding	1135	44	0.938879
ENSCSAT00000008507.1	6:4592919-4642445	UHRF1	ubiquitin like with PHD and ring finger domains 1	protein coding	2621	61	0.938843
ENSCSAT00000016920.1	20:20727199-20739979	SLC16A1	solute carrier family 16 member 1	protein coding	1139	40	0.938741
ENSCSAT00000010282.1	24:52217365-52227930	EIF2B2	eukaryotic translation initiation factor 2B subunit beta	protein coding	1351	30	0.938732
ENSCSAT00000012631.1	12:9058824-9072813	CRAT	carnitine O-acetyltransferase	protein coding	2504	33	0.938699
ENSCSAT00000010803.1	14:64019418-64026281	ZFP36L2	ZFP36 ring finger protein like 2	protein coding	2144	45	0.938637
ENSCSAT00000007127.1	8:137778458-137783586	GSDMD	gasdermin D	protein coding	138	109	0.938593
ENSCSAT00000001050.1	16:64449057-64457868	P3H4	prolyl 3-hydroxylase family member 4 (inactive)	protein coding	2048	96	0.93855
ENSCSAT00000009016.1	8:111404634-111413673	UTP23	UTP23 small subunit processome component	protein coding	870	37	0.938541
ENSCSAT00000010234.1	24:52346815-52392525	TMED10	transmembrane p24 trafficking protein 10	protein coding	749	212	0.938524
ENSCSAT00000018850.1	2:34470410-34472221	CENPB	centromere protein B	protein coding	1800	60	0.938522
ENSCSAT00000014219.1	21:2772818-2792962	NIPSNAP2	nipsnap homolog 2	protein coding	796	85	0.938519
ENSCSAT00000008400.1	5:2709245-2713256	PAQR4	progestin and adipoQ receptor family member 4	protein coding	1755	32	0.938502
ENSCSAT00000005827.1	10:108787061-108869042	ACSL3	acyl-CoA synthetase long chain family member 3	protein coding	1881	165	0.938477
ENSCSAT00000003143.1	9:106436685-106474544	HABP2	hyaluronan binding protein 2	protein coding	2699	64	0.938454
ENSCSAT00000006720.1	15:90398660-90449346	PAK2	p21 (RAC1) activated kinase 2	protein coding	1794	49	0.938392
ENSCSAT00000010336.1	25:49452289-49491525	TOR1AIP1	torsin 1A interacting protein 1	protein coding	1390	31	0.938373
ENSCSAT00000012192.1	26:9451112-9494931	PML	PML nuclear body scaffold	protein coding	2815	31	0.938368
ENSCSAT00000003850.1	16:34666162-34708457	RAD51C	RAD51 paralog C	protein coding	1122	80	0.93833
ENSCSAT00000007445.1	21:102913084-102935141	SLC35B4	solute carrier family 35 member B4	protein coding	1340	35	0.938278
ENSCSAT00000008806.1	8:114973210-115023248	MRPL13	mitochondrial ribosomal protein L13	protein coding	369	86	0.938264
ENSCSAT00000010963.1	9:15193471-15252288	FAM171A1	family with sequence similarity 171 member A1	protein coding	2853	45	0.938234
ENSCSAT00000005153.1	6:9515416-9522797	KEAP1	kelch like ECH associated protein 1	protein coding	1228	56	0.938166
ENSCSAT00000008620.1	12:44876643-44907072	TLN1	talin 1	protein coding	6504	53	0.938156
ENSCSAT00000018932.1	5:1731239-1731913	FAHD1	fumarylacetoacetate hydrolase domain containing 1	protein coding	275	39	0.938154
ENSCSAT00000006176.1	1:8189446-8207020	SF3B2	splicing factor 3b subunit 2	protein coding	2682	158	0.938111
ENSCSAT00000008158.1	8:126355476-126458501	EFR3A	EFR3 homolog A	protein coding	4509	103	0.938078
ENSCSAT00000006749.1	14:81666793-81717508	KIF3C	kinesin family member 3C	protein coding	3496	48	0.938039
ENSCSAT00000006792.1	21:107166395-107295736	TRIM24	tripartite motif containing 24	protein coding	3531	136	0.938037
ENSCSAT00000019789.1	27:38714570-38715493	HS3ST1	heparan sulfate-glucosamine 3-sulfotransferase 1	protein coding	776	81	0.938025
ENSCSAT00000007703.1	6:6018195-6029888	KHSRP	KH-type splicing regulatory protein	protein coding	1554	104	0.938019
ENSCSAT00000005655.1	1:9146129-9151440	ZFPL1	zinc finger protein like 1	protein coding	1066	39	0.937985
ENSCSAT00000002491.1	7:30810816-30844852	ENOPH1	enolase-phosphatase 1	protein coding	1137	65	0.93796
ENSCSAT00000007426.1	24:83389037-83398548	TEDC1	tubulin epsilon and delta complex 1	protein coding	1317	55	0.937868
ENSCSAT00000009130.1	25:60967870-61109562	DCAF6	DDB1 and CUL4 associated factor 6	protein coding	2750	70	0.937812
ENSCSAT00000019531.1	14:37013880-37014947	PCBP1	poly(rC) binding protein 1	protein coding	27	293	0.937751
ENSCSAT00000010422.1	14:68503901-68504960	MORN2	MORN repeat containing 2	protein coding	174	55	0.937642
ENSCSAT00000008192.1	8:122282630-122288384	MYC	MYC proto-oncogene, bHLH transcription factor	protein coding	1924	92	0.937612
ENSCSAT00000012020.1	16:1321416-1352466	PRPF8	pre-mRNA processing factor 8	protein coding	1474	34	0.937563
ENSCSAT00000007236.1	9:55977584-55981263	ZNF503	zinc finger protein 503	protein coding	2766	47	0.937522
ENSCSAT00000003536.1	6:16192734-16209553	MAP1S	microtubule associated protein 1S	protein coding	2412	33	0.9375
ENSCSAT00000019575.1	28:12018800-12020647	VGF	VGF nerve growth factor inducible	protein coding	1565	784	0.937469
ENSCSAT00000008192.1	8:122282630-122288384	MYC	MYC proto-oncogene, bHLH transcription factor	protein coding	2414	100	0.937435
ENSCSAT00000003143.1	9:106436685-106474544	HABP2	hyaluronan binding protein 2	protein coding	1844	79	0.937383
ENSCSAT00000004069.1	5:27096212-27102835	DCTPP1	dCTP pyrophosphatase 1	protein coding	653	132	0.937325
ENSCSAT00000008543.1	22:45917444-45920250	JAGN1	jagunal homolog 1	protein coding	627	78	0.937316
ENSCSAT00000007676.1	15:76896553-76959017	CMTM7	CKLF like MARVEL transmembrane domain containing 7	protein coding	86	48	0.93712
ENSCSAT00000003138.1	16:44946066-44955606	METTL23	methyltransferase like 23	protein coding	287	46	0.937072
ENSCSAT00000014976.1	13:36888942-37075818	MAP7	microtubule associated protein 7	protein coding	2374	34	0.937071
ENSCSAT00000018928.1	6:11479407-11480450	JUNB	JunB proto-oncogene, AP-1 transcription factor subunit	protein coding	321	243	0.93693
ENSCSAT00000019405.1	1:29635698-29637011	FJX1	four-jointed box kinase 1	protein coding	868	44	0.936837
ENSCSAT00000013307.1	12:4789061-4795011	MED22	mediator complex subunit 22	protein coding	784	35	0.936831
ENSCSAT00000018610.1	6:29622584-29623286	-	-	protein coding	27	173	0.936824
ENSCSAT00000017515.1	20:104040679-104078484	YTHDF2	YTH N6-methyladenosine RNA binding protein 2	protein coding	1709	33	0.936808
ENSCSAT00000019400.1	17:40203936-40205858	-	-	protein coding	674	177	0.936779
ENSCSAT00000010758.1	23:43307415-43323767	HARS1	histidyl-tRNA synthetase 1	protein coding	403	38	0.936678
ENSCSAT00000003309.1	6:17291175-17330193	UPF1	UPF1 RNA helicase and ATPase	protein coding	4489	39	0.936611
ENSCSAT00000004699.1	26:53157406-53162319	ZNF511	zinc finger protein 511	protein coding	280	49	0.93647
ENSCSAT00000013698.1	12:3301175-3459607	COL5A1	collagen type V alpha 1 chain	protein coding	5522	42	0.93641
ENSCSAT00000003893.1	9:90669593-90734285	UBTD1	ubiquitin domain containing 1	protein coding	928	36	0.936228
ENSCSAT00000004216.1	5:26562594-26566311	YPEL3	yippee like 3	protein coding	565	71	0.935969
ENSCSAT00000002228.1	1:63202913-63273774	NUMA1	nuclear mitotic apparatus protein 1	protein coding	6665	56	0.935755
ENSCSAT00000012309.1	22:11703790-11709454	HYAL2	hyaluronidase 2	protein coding	675	47	0.935741
ENSCSAT00000017409.1	20:94017632-94029150	MYCBP	MYC binding protein	protein coding	346	55	0.935526
ENSCSAT00000019382.1	17:1609752-1611167	-	-	protein coding	615	58	0.9355
ENSCSAT00000015651.1	18:68418292-68488176	PPP4R1	protein phosphatase 4 regulatory subunit 1	protein coding	1197	33	0.935499
ENSCSAT00000017053.1	20:39369348-39381537	-	-	protein coding	1433	37	0.935383
ENSCSAT00000003596.1	6:16040583-16066565	COLGALT1	collagen beta(1-O)galactosyltransferase 1	protein coding	735	78	0.935351
ENSCSAT00000004398.1	19:21863768-21886395	PDGFB	platelet derived growth factor subunit B	protein coding	1595	69	0.935273
ENSCSAT00000003819.1	6:14611868-14634487	RAB8A	RAB8A, member RAS oncogene family	protein coding	1444	84	0.935192
ENSCSAT00000015461.1	4:1140132-1162898	CLPTM1L	CLPTM1 like	protein coding	2091	89	0.935022
ENSCSAT00000012516.1	22:11315396-11333991	MON1A	MON1 homolog A, secretory trafficking associated	protein coding	1493	35	0.934776
ENSCSAT00000018836.1	2:13781160-13782194	CEBPB	CCAAT enhancer binding protein beta	protein coding	545	184	0.934757
ENSCSAT00000004695.1	1:11235023-11235492	UQCC3	ubiquinol-cytochrome c reductase complex assembly factor 3	protein coding	362	103	0.934712
ENSCSAT00000006155.1	21:110492377-110504177	SSBP1	single stranded DNA binding protein 1	protein coding	252	312	0.934634
ENSCSAT00000009694.1	5:1355016-1383695	CLCN7	chloride voltage-gated channel 7	protein coding	3233	33	0.93449
ENSCSAT00000001816.1	6:34357449-34368067	DYRK1B	dual specificity tyrosine phosphorylation regulated kinase 1B	protein coding	1593	32	0.934282
ENSCSAT00000012783.1	23:19740563-19800927	SEMA6A	semaphorin 6A	protein coding	2402	47	0.934226
ENSCSAT00000006806.1	19:14215918-14237579	PATZ1	POZ/BTB and AT hook containing zinc finger 1	protein coding	1347	36	0.934193
ENSCSAT00000002843.1	19:32997304-33001215	TYMP	thymidine phosphorylase	protein coding	1388	49	0.934178
ENSCSAT00000007678.1	23:74929863-74934532	DUSP1	dual specificity phosphatase 1	protein coding	1435	92	0.934122
ENSCSAT00000005462.1	12:96897849-96915540	ISCA1	iron-sulfur cluster assembly 1	protein coding	1046	33	0.934115
ENSCSAT00000002955.1	19:32764272-32784566	PLXNB2	plexin B2	protein coding	1192	91	0.934075
ENSCSAT00000001722.1	5:60707006-60732882	BCAR1	BCAR1 scaffold protein, Cas family member	protein coding	1862	91	0.934004
ENSCSAT00000002879.1	16:45968900-46012958	SAP30BP	SAP30 binding protein	protein coding	1065	118	0.933987
ENSCSAT00000004294.1	16:29061568-29201464	AP2B1	adaptor related protein complex 2 subunit beta 1	protein coding	523	49	0.933898
ENSCSAT00000014214.1	21:2820233-2826290	MRPS17	mitochondrial ribosomal protein S17	protein coding	1146	221	0.933896
ENSCSAT00000006157.1	10:105153933-105158655	TUBA4A	tubulin alpha 4a	protein coding	802	99	0.933834
ENSCSAT00000016201.1	KE148049.1:655784-668739	PLEKHO1	pleckstrin homology domain containing O1	protein coding	1447	90	0.933807
ENSCSAT00000003262.1	16:43188022-43205680	PPP1R9B	protein phosphatase 1 regulatory subunit 9B	protein coding	4374	59	0.933776
ENSCSAT00000003758.1	6:15028902-15051633	CHERP	calcium homeostasis endoplasmic reticulum protein	protein coding	2803	32	0.933734
ENSCSAT00000016230.1	28:10462859-10494457	YWHAG	tyrosine 3-monooxygenase/tryptophan 5-monooxygenase activation protein gamma	protein coding	1146	57	0.933674
ENSCSAT00000011663.1	15:5227836-5239958	ABCF3	ATP binding cassette subfamily F member 3	protein coding	2292	37	0.933667
ENSCSAT00000009657.1	23:52906825-52911986	ARSI	arylsulfatase family member I	protein coding	1427	40	0.933635
ENSCSAT00000000991.1	11:101460759-101471474	CKAP4	cytoskeleton associated protein 4	protein coding	2169	114	0.933582
ENSCSAT00000016780.1	6:47828600-47974101	-	-	protein coding	1238	92	0.933563
ENSCSAT00000018086.1	12:46008520-46009011	RPP25L	ribonuclease P/MRP subunit p25 like	protein coding	281	77	0.93353
ENSCSAT00000011131.1	6:262860-281513	CDC34	cell division cycle 34, ubiqiutin conjugating enzyme	protein coding	823	47	0.933479
ENSCSAT00000003099.1	7:12126607-12162951	SRP72	signal recognition particle 72	protein coding	2224	37	0.933227
ENSCSAT00000011008.1	23:42892401-42953491	PFDN1	prefoldin subunit 1	protein coding	493	104	0.933213
ENSCSAT00000016565.1	20:9219937-9241329	ADAR	adenosine deaminase RNA specific	protein coding	5627	87	0.933141
ENSCSAT00000019585.1	28:19174502-19175746	CHST12	carbohydrate sulfotransferase 12	protein coding	1136	40	0.933136
ENSCSAT00000000123.1	1:125411752-125454965	GLB1L2	galactosidase beta 1 like 2	protein coding	1310	32	0.933021
ENSCSAT00000010721.1	24:51164378-51177620	COQ6	coenzyme Q6, monooxygenase	protein coding	1362	44	0.933011
ENSCSAT00000012811.1	12:7909846-7929589	-	-	protein coding	892	40	0.932992
ENSCSAT00000004256.1	9:87127486-87137564	SLC35G1	solute carrier family 35 member G1	protein coding	658	32	0.93299
ENSCSAT00000014064.1	22:9206175-9239372	DHX30	DExH-box helicase 30	protein coding	1683	37	0.932988
ENSCSAT00000002348.1	1:58432068-58436236	SMPD1	sphingomyelin phosphodiesterase 1	protein coding	1000	35	0.932945
ENSCSAT00000001821.1	7:61712063-61786876	ARSJ	arylsulfatase family member J	protein coding	1520	37	0.932685
ENSCSAT00000010745.1	2:36499402-36553443	TM9SF4	transmembrane 9 superfamily member 4	protein coding	2970	48	0.932457
ENSCSAT00000015722.1	18:59699348-59884461	COLEC12	collectin subfamily member 12	protein coding	2677	78	0.932454
ENSCSAT00000008210.1	8:120014339-120019887	TRIB1	tribbles pseudokinase 1	protein coding	978	136	0.932091
ENSCSAT00000005439.1	22:58346009-58439143	KPNA1	karyopherin subunit alpha 1	protein coding	2124	33	0.932083
ENSCSAT00000015258.1	29:7863277-7882068	POLG	DNA polymerase gamma, catalytic subunit	protein coding	4672	54	0.932002
ENSCSAT00000000045.1	20:8173954-8200960	YY1AP1	YY1 associated protein 1	protein coding	1522	33	0.931922
ENSCSAT00000005409.1	16:22102531-22115451	TNFAIP1	TNF alpha induced protein 1	protein coding	1987	41	0.931916
ENSCSAT00000005167.1	X:125355349-125483689	CD99L2	CD99 molecule like 2	protein coding	1330	66	0.931824
ENSCSAT00000010129.1	26:24138829-24379143	MYO1E	myosin IE	protein coding	4181	66	0.931613
ENSCSAT00000011840.1	12:10556650-10621589	NIBAN2	niban apoptosis regulator 2	protein coding	2367	42	0.931559
ENSCSAT00000004120.1	6:14023766-14033942	-	-	protein coding	2982	30	0.931533
ENSCSAT00000006393.1	5:11143768-11206506	TXNDC11	thioredoxin domain containing 11	protein coding	2969	32	0.931523
ENSCSAT00000008850.1	25:63184310-63224258	-	-	protein coding	2290	112	0.931438
ENSCSAT00000009763.1	25:56541038-56623201	SUCO	SUN domain containing ossification factor	protein coding	5446	31	0.931425
ENSCSAT00000011161.1	6:154527-193345	-	-	protein coding	1304	32	0.931358
ENSCSAT00000018218.1	X:91525115-91525594	TCEAL1	transcription elongation factor A like 1	protein coding	230	60	0.931287
ENSCSAT00000010945.1	25:44410318-44585424	NIBAN1	niban apoptosis regulator 1	protein coding	6244	39	0.931284
ENSCSAT00000011679.1	14:59375691-59400174	MSH6	mutS homolog 6	protein coding	3161	38	0.931081
ENSCSAT00000009398.1	1:19013-25473	RIC8A	RIC8 guanine nucleotide exchange factor A	protein coding	1855	54	0.930824
ENSCSAT00000013858.1	22:9870497-9871612	-	-	pseudogene	740	31	0.930766
ENSCSAT00000017410.1	20:94030961-94053653	RRAGC	Ras related GTP binding C	protein coding	2442	42	0.930753
ENSCSAT00000014321.1	4:52174312-52214584	IL6ST	interleukin 6 cytokine family signal transducer	protein coding	2165	45	0.930678
ENSCSAT00000012146.1	22:12726308-12730587	MANF	mesencephalic astrocyte derived neurotrophic factor	protein coding	588	264	0.930628
ENSCSAT00000002761.1	9:112439782-112466086	BAG3	BAG cochaperone 3	protein coding	2284	64	0.930493
ENSCSAT00000000295.1	11:115447489-115468941	RAB35	RAB35, member RAS oncogene family	protein coding	1142	33	0.93025
ENSCSAT00000014442.1	14:20539287-20557849	RNF103	ring finger protein 103	protein coding	1745	33	0.930228
ENSCSAT00000003700.1	9:93181319-93217034	ERLIN1	ER lipid raft associated 1	protein coding	2099	39	0.930165
ENSCSAT00000015788.1	28:15805383-15820632	INTS15	integrator complex subunit 15	protein coding	854	30	0.930123
ENSCSAT00000002761.1	9:112439782-112466086	BAG3	BAG cochaperone 3	protein coding	2529	49	0.930111
ENSCSAT00000004033.1	1:15525169-15555405	ZDHHC5	zinc finger DHHC-type palmitoyltransferase 5	protein coding	2243	46	0.930105
ENSCSAT00000019736.1	6:43064875-43066440	NUP62	nucleoporin 62	protein coding	708	46	0.930072
ENSCSAT00000006974.1	9:57601863-57626038	SEC24C	SEC24 homolog C, COPII coat complex component	protein coding	892	31	0.930059
ENSCSAT00000001918.1	1:67564077-67595179	THAP12	THAP domain containing 12	protein coding	767	36	0.929926
ENSCSAT00000005989.1	11:21624970-21634042	KCNJ8	potassium inwardly rectifying channel subfamily J member 8	protein coding	1156	40	0.929857
ENSCSAT00000012164.1	25:27390809-27397441	ELF3	E74 like ETS transcription factor 3	protein coding	1760	247	0.929847
ENSCSAT00000006601.1	15:91102817-91135584	TFRC	transferrin receptor	protein coding	3103	34	0.929846
ENSCSAT00000015626.1	3:73821134-74106579	ABCC4	ATP binding cassette subfamily C member 4	protein coding	5369	56	0.929764
ENSCSAT00000006749.1	14:81666793-81717508	KIF3C	kinesin family member 3C	protein coding	3719	61	0.929739
ENSCSAT00000016031.1	28:12501457-12502737	POP7	POP7 homolog, ribonuclease P/MRP subunit	protein coding	530	90	0.929646
ENSCSAT00000010129.1	26:24138829-24379143	MYO1E	myosin IE	protein coding	3648	55	0.929393
ENSCSAT00000006616.1	9:59032755-59035241	DDIT4	DNA damage inducible transcript 4	protein coding	829	36	0.929348
ENSCSAT00000012281.1	22:11740818-11747338	TMEM115	transmembrane protein 115	protein coding	1210	72	0.929277
ENSCSAT00000011931.1	23:35020535-35058009	P4HA2	prolyl 4-hydroxylase subunit alpha 2	protein coding	640	40	0.9292
ENSCSAT00000005104.1	14:98961546-98964384	ID2	inhibitor of DNA binding 2	protein coding	703	62	0.929091
ENSCSAT00000011401.1	14:63016553-63093592	PPM1B	protein phosphatase, Mg2+/Mn2+ dependent 1B	protein coding	924	49	0.928972
ENSCSAT00000006249.1	1:7929862-7932086	B4GAT1	beta-1,4-glucuronyltransferase 1	protein coding	1370	43	0.928892
ENSCSAT00000017515.1	20:104040679-104078484	YTHDF2	YTH N6-methyladenosine RNA binding protein 2	protein coding	2286	39	0.928832
ENSCSAT00000006007.1	10:105432912-105438896	CHPF	chondroitin polymerizing factor	protein coding	2497	128	0.928764
ENSCSAT00000015193.1	27:8260355-8367395	SLC30A9	solute carrier family 30 member 9	protein coding	2172	55	0.92875
ENSCSAT00000009316.1	11:3145015-3347849	TSPAN9	tetraspanin 9	protein coding	998	37	0.928724
ENSCSAT00000002152.1	5:58076652-58078535	PDF	peptide deformylase, mitochondrial	protein coding	848	34	0.928718
ENSCSAT00000005465.1	17:64250359-64281195	TXNDC5	thioredoxin domain containing 5	protein coding	1618	182	0.928672
ENSCSAT00000005773.1	X:110229657-110230371	-	-	protein coding	479	141	0.928594
ENSCSAT00000017917.1	1:68001429-68002490	TSKU	tsukushi, small leucine rich proteoglycan	protein coding	765	54	0.928522
ENSCSAT00000005412.1	19:20264082-20276266	CDC42EP1	CDC42 effector protein 1	protein coding	1268	89	0.9285
ENSCSAT00000018552.1	9:39059030-39060277	-	-	processed pseudogene	643	194	0.928316
ENSCSAT00000003692.1	19:25137008-25167859	POLDIP3	DNA polymerase delta interacting protein 3	protein coding	1651	44	0.928303
ENSCSAT00000015469.1	14:611299-636499	STARD7	StAR related lipid transfer domain containing 7	protein coding	1525	72	0.928169
ENSCSAT00000013305.1	10:55158481-55169958	PPIG	peptidylprolyl isomerase G	protein coding	1455	40	0.927974
ENSCSAT00000013683.1	27:47425185-47473626	MAEA	macrophage erythroblast attacher, E3 ubiquitin ligase	protein coding	1507	46	0.927966
ENSCSAT00000008137.1	21:97338913-97373156	CALU	calumenin	protein coding	1114	32	0.927946
ENSCSAT00000001600.1	5:66492599-66503908	ATMIN	ATM interactor	protein coding	2391	32	0.927886
ENSCSAT00000014194.1	29:23427573-23464394	ACIN1	apoptotic chromatin condensation inducer 1	protein coding	4188	53	0.927806
ENSCSAT00000018480.1	X:89753866-89755215	HNRNPH2	heterogeneous nuclear ribonucleoprotein H2	protein coding	237	60	0.927771
ENSCSAT00000015990.1	28:12771391-12775961	MEPCE	methylphosphate capping enzyme	protein coding	2325	71	0.927689
ENSCSAT00000007396.1	9:52109272-52117483	PPIF	peptidylprolyl isomerase F	protein coding	1082	35	0.927663
ENSCSAT00000004005.1	19:22981216-23034179	MRTFA	myocardin related transcription factor A	protein coding	746	30	0.927554
ENSCSAT00000001366.1	7:97697382-97847309	SH3D19	SH3 domain containing 19	protein coding	4896	48	0.927433
ENSCSAT00000003837.1	5:27638731-27644829	ORAI3	ORAI calcium release-activated calcium modulator 3	protein coding	599	45	0.92734
ENSCSAT00000002148.1	7:47190294-47211651	ADH5	alcohol dehydrogenase 5 (class III), chi polypeptide	protein coding	321	69	0.927293
ENSCSAT00000011271.1	X:45957715-45962601	PCSK1N	proprotein convertase subtilisin/kexin type 1 inhibitor	protein coding	737	79	0.927247
ENSCSAT00000001939.1	6:33759462-33770497	PAK4	p21 (RAC1) activated kinase 4	protein coding	2098	61	0.927243
ENSCSAT00000013122.1	21:22034259-22099158	ANLN	anillin actin binding protein	protein coding	2740	78	0.927126
ENSCSAT00000008570.1	23:61556548-61608214	RNF145	ring finger protein 145	protein coding	2208	61	0.92708
ENSCSAT00000017652.1	20:112893633-112897355	NBL1	NBL1, DAN family BMP antagonist	protein coding	561	55	0.927069
ENSCSAT00000016702.1	11:128053795-128065720	PGAM5	PGAM family member 5, mitochondrial serine/threonine protein phosphatase	protein coding	1430	62	0.926909
ENSCSAT00000004763.1	1:11115907-11138739	TAF6L	TATA-box binding protein associated factor 6 like	protein coding	1670	35	0.926856
ENSCSAT00000007130.1	2:65376310-65385918	ADAMTS1	ADAM metallopeptidase with thrombospondin type 1 motif 1	protein coding	3222	180	0.926847
ENSCSAT00000019718.1	6:39330249-39332003	IRF2BP1	interferon regulatory factor 2 binding protein 1	protein coding	630	31	0.926845
ENSCSAT00000014321.1	4:52174312-52214584	IL6ST	interleukin 6 cytokine family signal transducer	protein coding	2791	68	0.926844
ENSCSAT00000012303.1	16:543561-565576	NXN	nucleoredoxin	protein coding	575	132	0.926828
ENSCSAT00000000795.1	16:66000434-66037093	CASC3	CASC3 exon junction complex subunit	protein coding	3501	53	0.926677
ENSCSAT00000000302.1	16:73195670-73242995	SLC38A10	solute carrier family 38 member 10	protein coding	3531	137	0.926645
ENSCSAT00000019564.1	KE148108.1:2014491-2015447	C1GALT1C1	C1GALT1 specific chaperone 1	protein coding	840	35	0.926589
ENSCSAT00000011268.1	16:3978845-4022678	SPNS2	sphingolipid transporter 2	protein coding	2215	210	0.926469
ENSCSAT00000004367.1	6:13173157-13176877	DNAJB1	DnaJ heat shock protein family (Hsp40) member B1	protein coding	1917	82	0.926351
ENSCSAT00000014051.1	22:9242309-9394713	MAP4	microtubule associated protein 4	protein coding	1107	55	0.926309
ENSCSAT00000008400.1	5:2709245-2713256	PAQR4	progestin and adipoQ receptor family member 4	protein coding	1142	30	0.926296
ENSCSAT00000008210.1	8:120014339-120019887	TRIB1	tribbles pseudokinase 1	protein coding	897	130	0.926215
ENSCSAT00000007783.1	6:5834660-5913119	MLLT1	MLLT1 super elongation complex subunit	protein coding	2149	30	0.926031
ENSCSAT00000009337.1	11:2956895-3006735	TULP3	TUB like protein 3	protein coding	1463	59	0.925941
ENSCSAT00000005347.1	9:72469323-72789167	BICC1	BicC family RNA binding protein 1	protein coding	1327	44	0.925872
ENSCSAT00000009038.1	6:3518028-3523186	MRPL54	mitochondrial ribosomal protein L54	protein coding	907	77	0.925856
ENSCSAT00000016135.1	28:11858065-11865635	IFT22	intraflagellar transport 22	protein coding	668	56	0.925719
ENSCSAT00000014442.1	14:20539287-20557849	RNF103	ring finger protein 103	protein coding	1450	30	0.925652
ENSCSAT00000007639.1	1:2755735-2791346	NAP1L4	nucleosome assembly protein 1 like 4	protein coding	1471	138	0.925423
ENSCSAT00000000248.1	16:73643814-73655591	SLC25A10	solute carrier family 25 member 10	protein coding	1445	100	0.925343
ENSCSAT00000018077.1	12:42192629-42194182	ALDH1B1	aldehyde dehydrogenase 1 family member B1	protein coding	377	30	0.925149
ENSCSAT00000002154.1	7:46609602-46788704	TSPAN5	tetraspanin 5	protein coding	1568	30	0.925091
ENSCSAT00000008129.1	2:56966950-57086448	EPB41L1	erythrocyte membrane protein band 4.1 like 1	protein coding	4878	55	0.92505
ENSCSAT00000018042.1	23:43211716-43212690	SLC35A4	solute carrier family 35 member A4	protein coding	332	36	0.925019
ENSCSAT00000009849.1	21:71976823-72011023	LRRC17	leucine rich repeat containing 17	protein coding	1594	126	0.925008
ENSCSAT00000010627.1	12:25985723-26117343	RGS3	regulator of G protein signaling 3	protein coding	3264	44	0.924909
ENSCSAT00000018620.1	8:30326106-30326645	-	-	protein coding	14	38	0.924846
ENSCSAT00000009965.1	6:1835993-1851039	MKNK2	MAPK interacting serine/threonine kinase 2	protein coding	3079	115	0.924842
ENSCSAT00000010558.1	9:22090437-22105447	BMI1	BMI1 proto-oncogene, polycomb ring finger	protein coding	1677	41	0.924713
ENSCSAT00000016920.1	20:20727199-20739979	SLC16A1	solute carrier family 16 member 1	protein coding	1490	48	0.924651
ENSCSAT00000013926.1	14:31732129-31761329	EVA1A	eva-1 homolog A, regulator of programmed cell death	protein coding	788	46	0.924624
ENSCSAT00000008962.1	6:3712170-3727929	DAPK3	death associated protein kinase 3	protein coding	1310	45	0.924533
ENSCSAT00000011121.1	15:9822450-9838271	-	-	protein coding	25	34	0.924507
ENSCSAT00000012950.1	4:77593449-77690616	VCAN	versican	protein coding	8110	65	0.92448
ENSCSAT00000014084.1	25:6834584-6858052	BROX	BRO1 domain and CAAX motif containing	protein coding	3589	32	0.924454
ENSCSAT00000010312.1	17:28037952-28052481	-	-	protein coding	324	321	0.924399
ENSCSAT00000019496.1	24:26661049-26662392	MGAT2	alpha-1,6-mannosyl-glycoprotein 2-beta-N-acetylglucosaminyltransferase	protein coding	1045	81	0.924352
ENSCSAT00000002476.1	11:60092482-60131948	XPOT	exportin for tRNA	protein coding	2410	60	0.924326
ENSCSAT00000000006.1	MT:3303-4258	ND1	NADH dehydrogenase subunit 1	protein coding	581	2177	0.924148
ENSCSAT00000003027.1	16:45569010-45597014	EXOC7	exocyst complex component 7	protein coding	4313	53	0.92402
ENSCSAT00000001252.1	6:38552654-38604215	PPP1R37	protein phosphatase 1 regulatory subunit 37	protein coding	1511	32	0.923894
ENSCSAT00000000568.1	16:68449898-68461190	NFE2L1	NFE2 like bZIP transcription factor 1	protein coding	3047	58	0.923825
ENSCSAT00000000785.1	16:66127548-66161585	MED24	mediator complex subunit 24	protein coding	2809	49	0.923763
ENSCSAT00000001760.1	11:87554731-87556542	BTG1	BTG anti-proliferation factor 1	protein coding	820	157	0.923709
ENSCSAT00000003498.1	9:95185480-95195136	NOLC1	nucleolar and coiled-body phosphoprotein 1	protein coding	1378	32	0.923655
ENSCSAT00000004398.1	19:21863768-21886395	PDGFB	platelet derived growth factor subunit B	protein coding	1922	79	0.923654
ENSCSAT00000000293.1	11:115477825-115545418	GCN1	GCN1 activator of EIF2AK4	protein coding	7214	30	0.923653
ENSCSAT00000018730.1	10:10633435-10634370	TMEM177	transmembrane protein 177	protein coding	338	41	0.923613
ENSCSAT00000005966.1	19:19169286-19185735	TXN2	thioredoxin 2	protein coding	709	110	0.923461
ENSCSAT00000013775.1	13:59989778-59995940	MARCKS	myristoylated alanine rich protein kinase C substrate	protein coding	1775	120	0.92337
ENSCSAT00000013181.1	8:39557275-39601567	GPAT4	glycerol-3-phosphate acyltransferase 4	protein coding	526	31	0.923177
ENSCSAT00000013907.1	12:1776983-1791787	PMPCA	peptidase, mitochondrial processing subunit alpha	protein coding	1558	60	0.923122
ENSCSAT00000010902.1	5:311334-322243	PGAP6	post-glycosylphosphatidylinositol attachment to proteins 6	protein coding	1088	41	0.923069
ENSCSAT00000014165.1	21:3295521-3397529	VOPP1	VOPP1 WW domain binding protein	protein coding	748	30	0.922971
ENSCSAT00000002761.1	9:112439782-112466086	BAG3	BAG cochaperone 3	protein coding	1487	44	0.922913
ENSCSAT00000002458.1	1:56799838-56813650	EIF3F	eukaryotic translation initiation factor 3 subunit F	protein coding	1201	517	0.922627
ENSCSAT00000013814.1	13:57376922-57446395	DSE	dermatan sulfate epimerase	protein coding	2598	31	0.922586
ENSCSAT00000004928.1	21:118513570-118518862	REPIN1	replication initiator 1	protein coding	1309	79	0.922447
ENSCSAT00000013647.1	25:14914809-14972796	CENPF	centromere protein F	protein coding	9472	59	0.922423
ENSCSAT00000006817.1	8:138316980-138319456	MAF1	MAF1 homolog, negative regulator of RNA polymerase III	protein coding	1184	279	0.922255
ENSCSAT00000012885.1	15:262382-276505	CSRNP1	cysteine and serine rich nuclear protein 1	protein coding	3080	37	0.922231
ENSCSAT00000009524.1	5:1681228-1682151	MRPS34	mitochondrial ribosomal protein S34	protein coding	616	139	0.922083
ENSCSAT00000018852.1	2:35454655-35455599	SOX12	SRY-box transcription factor 12	protein coding	902	32	0.922035
ENSCSAT00000007258.1	22:50984775-50997581	MRPS25	mitochondrial ribosomal protein S25	protein coding	772	107	0.922012
ENSCSAT00000010320.1	17:28009118-28030855	TMEM63B	transmembrane protein 63B	protein coding	1274	32	0.921906
ENSCSAT00000004386.1	5:26085918-26095309	SPNS1	sphingolipid transporter 1 (putative)	protein coding	1328	71	0.921866
ENSCSAT00000003063.1	16:45314259-45370274	PRPSAP1	phosphoribosyl pyrophosphate synthetase associated protein 1	protein coding	1469	76	0.921806
ENSCSAT00000017050.1	20:39036500-39097068	ARHGAP29	Rho GTPase activating protein 29	protein coding	4146	149	0.921495
ENSCSAT00000000105.1	16:74646464-74828163	TBCD	tubulin folding cofactor D	protein coding	3489	119	0.921492
ENSCSAT00000004783.1	X:128744458-128759202	FAM3A	FAM3 metabolism regulating signaling molecule A	protein coding	1468	106	0.921391
ENSCSAT00000009602.1	6:2248583-2250889	GADD45B	growth arrest and DNA damage inducible beta	protein coding	1151	99	0.921344
ENSCSAT00000009316.1	11:3145015-3347849	TSPAN9	tetraspanin 9	protein coding	954	37	0.92127
ENSCSAT00000004398.1	19:21863768-21886395	PDGFB	platelet derived growth factor subunit B	protein coding	1670	71	0.921217
ENSCSAT00000006944.1	8:138034395-138042468	PUF60	poly(U) binding splicing factor 60	protein coding	1549	202	0.921164
ENSCSAT00000018540.1	9:95099095-95101422	HPS6	HPS6 biogenesis of lysosomal organelles complex 2 subunit 3	protein coding	2128	31	0.921127
ENSCSAT00000003452.1	9:95506675-95530984	ACTR1A	actin related protein 1A	protein coding	1381	51	0.921098
ENSCSAT00000011573.1	26:15266732-15278418	CLN6	CLN6 transmembrane ER protein	protein coding	1908	80	0.921017
ENSCSAT00000011076.1	5:227202-229274	ARHGDIG	Rho GDP dissociation inhibitor gamma	protein coding	669	30	0.920993
ENSCSAT00000006935.1	15:88220083-88223243	HES1	hes family bHLH transcription factor 1	protein coding	1150	76	0.920946
ENSCSAT00000009205.1	6:3369279-3383226	CACTIN	cactin, spliceosome C complex subunit	protein coding	3017	36	0.920834
ENSCSAT00000016816.1	20:14615349-14726780	WARS2	tryptophanyl tRNA synthetase 2, mitochondrial	protein coding	986	38	0.920833
ENSCSAT00000002584.1	16:47183374-47203263	GPRC5C	G protein-coupled receptor class C group 5 member C	protein coding	758	86	0.920803
ENSCSAT00000011997.1	22:13344474-13351053	ABHD14A	abhydrolase domain containing 14A	protein coding	844	45	0.920732
ENSCSAT00000017266.1	20:81176655-81219346	OSBPL9	oxysterol binding protein like 9	protein coding	2004	76	0.920638
ENSCSAT00000002207.1	11:65861353-65934042	CNOT2	CCR4-NOT transcription complex subunit 2	protein coding	2637	36	0.920468
ENSCSAT00000010573.1	6:765587-777399	TMEM259	transmembrane protein 259	protein coding	1705	46	0.920431
ENSCSAT00000006689.1	1:6794294-6798941	TMEM134	transmembrane protein 134	protein coding	149	60	0.920273
ENSCSAT00000005409.1	16:22102531-22115451	TNFAIP1	TNF alpha induced protein 1	protein coding	1299	38	0.920252
ENSCSAT00000004476.1	5:25046701-25070015	IL4R	interleukin 4 receptor	protein coding	2833	43	0.920222
ENSCSAT00000019134.1	16:70354746-70355423	SOCS3	suppressor of cytokine signaling 3	protein coding	605	31	0.920185
ENSCSAT00000016468.1	KE148108.1:215888-282521	IL13RA1	interleukin 13 receptor subunit alpha 1	protein coding	1487	45	0.920092
ENSCSAT00000009592.1	17:29211767-29225142	CNPY3	canopy FGF signaling regulator 3	protein coding	1158	96	0.91975
ENSCSAT00000002505.1	5:53395638-53433461	AARS1	alanyl-tRNA synthetase 1	protein coding	3875	30	0.91967
ENSCSAT00000003819.1	6:14611868-14634487	RAB8A	RAB8A, member RAS oncogene family	protein coding	1998	92	0.919643
ENSCSAT00000007942.1	14:80230913-80240583	SNX17	sorting nexin 17	protein coding	41	114	0.919596
ENSCSAT00000001878.1	16:58824190-58854261	-	-	protein coding	289	32	0.919477
ENSCSAT00000011728.1	12:12920710-12927431	HSPA5	heat shock protein family A (Hsp70) member 5	protein coding	2276	522	0.919443
ENSCSAT00000004190.1	11:45494919-45503300	TUBA1C	tubulin alpha 1c	protein coding	835	502	0.919397
ENSCSAT00000003434.1	11:50510714-50535328	ITGA5	integrin subunit alpha 5	protein coding	4149	46	0.919391
ENSCSAT00000017847.1	20:130043023-130046952	-	-	protein coding	500	248	0.919308
ENSCSAT00000014280.1	25:5589383-5603227	DEGS1	delta 4-desaturase, sphingolipid 1	protein coding	281	116	0.919296
ENSCSAT00000002879.1	16:45968900-46012958	SAP30BP	SAP30 binding protein	protein coding	1403	55	0.919265
ENSCSAT00000013512.1	25:16754139-16797823	NSL1	NSL1 component of MIS12 kinetochore complex	protein coding	2581	67	0.91921
ENSCSAT00000011210.1	24:45999623-46006218	ZFP36L1	ZFP36 ring finger protein like 1	protein coding	2762	146	0.919104
ENSCSAT00000014547.1	10:16909594-16940201	LYPD1	LY6/PLAUR domain containing 1	protein coding	1578	36	0.919014
ENSCSAT00000018342.1	13:13826115-13826546	-	-	protein coding	370	30	0.918796
ENSCSAT00000004206.1	5:26573638-26585849	PPP4C	protein phosphatase 4 catalytic subunit	protein coding	1279	234	0.918773
ENSCSAT00000001019.1	7:130712308-130763756	ACSL1	acyl-CoA synthetase long chain family member 1	protein coding	3180	66	0.918713
ENSCSAT00000016168.1	KE147549.1:99135-105656	SLC25A6	solute carrier family 25 member 6	protein coding	1417	615	0.918688
ENSCSAT00000003690.1	6:15725021-15753171	NR2F6	nuclear receptor subfamily 2 group F member 6	protein coding	1828	80	0.918656
ENSCSAT00000013999.1	22:9681953-9692172	NME6	NME/NM23 nucleoside diphosphate kinase 6	protein coding	1372	44	0.918654
ENSCSAT00000004529.1	16:25678197-25700061	RNF135	ring finger protein 135	protein coding	1049	34	0.918527
ENSCSAT00000004541.1	19:21351131-21366353	JOSD1	Josephin domain containing 1	protein coding	798	42	0.918393
ENSCSAT00000001915.1	16:57550703-57588084	STRADA	STE20 related adaptor alpha	protein coding	1777	55	0.918363
ENSCSAT00000005115.1	21:114463375-114464020	-	-	pseudogene	337	44	0.918314
ENSCSAT00000003823.1	19:24134802-24160401	DESI1	desumoylating isopeptidase 1	protein coding	3497	52	0.918308
ENSCSAT00000014213.1	2:1413554-1423934	OGFR	opioid growth factor receptor	protein coding	1698	35	0.918292
ENSCSAT00000017223.1	20:78190147-78222349	TTC4	tetratricopeptide repeat domain 4	protein coding	1832	30	0.918262
ENSCSAT00000011474.1	26:15964785-15977762	C15orf61	chromosome 15 open reading frame 61	protein coding	459	63	0.918087
ENSCSAT00000006561.1	19:14826135-14840325	YWHAH	tyrosine 3-monooxygenase/tryptophan 5-monooxygenase activation protein eta	protein coding	1573	385	0.918064
ENSCSAT00000013181.1	8:39557275-39601567	GPAT4	glycerol-3-phosphate acyltransferase 4	protein coding	592	31	0.918
ENSCSAT00000008827.1	2:54589437-54635503	-	-	protein coding	2268	109	0.917951
ENSCSAT00000011472.1	12:17263882-17330341	MRRF	mitochondrial ribosome recycling factor	protein coding	1405	83	0.917909
ENSCSAT00000012281.1	22:11740818-11747338	TMEM115	transmembrane protein 115	protein coding	122	37	0.917865
ENSCSAT00000003174.1	5:42275584-42334207	AMFR	autocrine motility factor receptor	protein coding	2152	102	0.917839
ENSCSAT00000016171.1	KE148049.1:1008477-1014777	ECM1	extracellular matrix protein 1	protein coding	2075	33	0.917789
ENSCSAT00000003644.1	19:25692610-25714342	TTLL12	tubulin tyrosine ligase like 12	protein coding	1914	50	0.917728
ENSCSAT00000002457.1	11:60388883-60434233	GNS	glucosamine (N-acetyl)-6-sulfatase	protein coding	1902	43	0.917631
ENSCSAT00000010254.1	19:5589090-5607387	ZDHHC8	zinc finger DHHC-type palmitoyltransferase 8	protein coding	1711	47	0.917499
ENSCSAT00000002471.1	9:120698834-120726866	MKI67	marker of proliferation Ki-67	protein coding	8968	34	0.917481
ENSCSAT00000001252.1	6:38552654-38604215	PPP1R37	protein phosphatase 1 regulatory subunit 37	protein coding	1607	33	0.917321
ENSCSAT00000014280.1	25:5589383-5603227	DEGS1	delta 4-desaturase, sphingolipid 1	protein coding	768	149	0.917275
ENSCSAT00000009890.1	9:26703992-26752340	YME1L1	YME1 like 1 ATPase	protein coding	857	45	0.917237
ENSCSAT00000007102.1	22:51616803-51626224	MBD4	methyl-CpG binding domain 4, DNA glycosylase	protein coding	1172	30	0.917132
ENSCSAT00000017050.1	20:39036500-39097068	ARHGAP29	Rho GTPase activating protein 29	protein coding	4457	161	0.917127
ENSCSAT00000005418.1	16:22085428-22096594	TMEM97	transmembrane protein 97	protein coding	1452	73	0.917089
ENSCSAT00000014251.1	25:5774063-5841709	TP53BP2	tumor protein p53 binding protein 2	protein coding	3015	59	0.917069
ENSCSAT00000010692.1	25:46231780-46353557	LAMC1	laminin subunit gamma 1	protein coding	4654	34	0.916921
ENSCSAT00000005199.1	1:9949762-9964432	BAD	BCL2 associated agonist of cell death	protein coding	536	121	0.916843
ENSCSAT00000007500.1	14:80582506-80592908	TMEM214	transmembrane protein 214	protein coding	2033	67	0.916748
ENSCSAT00000019705.1	6:34879118-34879834	SERTAD1	SERTA domain containing 1	protein coding	653	72	0.91672
ENSCSAT00000006616.1	9:59032755-59035241	DDIT4	DNA damage inducible transcript 4	protein coding	674	33	0.916656
ENSCSAT00000015635.1	28:20700963-20742915	SUN1	Sad1 and UNC84 domain containing 1	protein coding	3213	31	0.916615
ENSCSAT00000007900.1	19:12176015-12183723	GAS2L1	growth arrest specific 2 like 1	protein coding	725	31	0.916589
ENSCSAT00000002400.1	5:53673455-53725615	SF3B3	splicing factor 3b subunit 3	protein coding	3877	100	0.91642
ENSCSAT00000014788.1	4:49094528-49100838	PELO	pelota mRNA surveillance and ribosome rescue factor	protein coding	1192	92	0.916356
ENSCSAT00000009710.1	17:28983002-28992995	SRF	serum response factor	protein coding	1660	31	0.916344
ENSCSAT00000008164.1	19:9426162-9446863	TPST2	tyrosylprotein sulfotransferase 2	protein coding	697	54	0.916222
ENSCSAT00000009452.1	24:69218583-69270929	PPP4R3A	protein phosphatase 4 regulatory subunit 3A	protein coding	3474	30	0.916193
ENSCSAT00000006402.1	5:11021717-11059149	LITAF	lipopolysaccharide induced TNF factor	protein coding	740	101	0.916187
ENSCSAT00000008365.1	17:35587256-35642279	STK38	serine/threonine kinase 38	protein coding	3547	30	0.916074
ENSCSAT00000013461.1	14:33946108-33959285	SMYD5	SMYD family member 5	protein coding	1449	48	0.916042
ENSCSAT00000014051.1	22:9242309-9394713	MAP4	microtubule associated protein 4	protein coding	1274	55	0.915769
ENSCSAT00000015139.1	29:8979720-8988235	FURIN	furin, paired basic amino acid cleaving enzyme	protein coding	2717	52	0.915672
ENSCSAT00000011268.1	16:3978845-4022678	SPNS2	sphingolipid transporter 2	protein coding	2151	209	0.915657
ENSCSAT00000008850.1	25:63184310-63224258	-	-	protein coding	542	55	0.915612
ENSCSAT00000000538.1	11:107244335-107256499	ERP29	endoplasmic reticulum protein 29	protein coding	1066	301	0.915529
ENSCSAT00000011448.1	2:33527554-33557145	VPS16	VPS16 core subunit of CORVET and HOPS complexes	protein coding	2030	32	0.915445
ENSCSAT00000002291.1	5:55050795-55064549	IST1	IST1 factor associated with ESCRT-III	protein coding	1309	73	0.915385
ENSCSAT00000008989.1	19:7127401-7289050	CABIN1	calcineurin binding protein 1	protein coding	5417	40	0.915302
ENSCSAT00000015899.1	28:13588032-13605131	ZNF655	zinc finger protein 655	protein coding	4312	43	0.915267
ENSCSAT00000011720.1	12:12964842-13007351	PPP6C	protein phosphatase 6 catalytic subunit	protein coding	1488	67	0.915221
ENSCSAT00000011740.1	9:6013908-6047753	FBH1	F-box DNA helicase 1	protein coding	3106	37	0.91515
ENSCSAT00000016125.1	18:31483521-31485790	C18orf32	chromosome 18 open reading frame 32	protein coding	290	80	0.91513
ENSCSAT00000010760.1	15:19403526-19431747	SEC62	SEC62 homolog, preprotein translocation factor	protein coding	1950	102	0.915058
ENSCSAT00000006131.1	14:87499574-87525026	SDC1	syndecan 1	protein coding	1580	46	0.914853
ENSCSAT00000019705.1	6:34879118-34879834	SERTAD1	SERTA domain containing 1	protein coding	473	66	0.914814
ENSCSAT00000010524.1	17:27902389-27910440	NFKBIE	NFKB inhibitor epsilon	protein coding	1695	33	0.914779
ENSCSAT00000010585.1	25:46989205-47000555	GLUL	glutamate-ammonia ligase	protein coding	1318	184	0.914654
ENSCSAT00000005864.1	2:88035347-88063442	PFKL	phosphofructokinase, liver type	protein coding	1799	79	0.914567
ENSCSAT00000006479.1	17:40969085-41188248	-	-	protein coding	1450	30	0.914422
ENSCSAT00000013804.1	21:13606472-13656275	CCM2	CCM2 scaffold protein	protein coding	2222	67	0.914325
ENSCSAT00000010788.1	15:19022017-19057004	SKIL	SKI like proto-oncogene	protein coding	5978	33	0.914229
ENSCSAT00000003729.1	1:18136519-18148228	ARFGAP2	ADP ribosylation factor GTPase activating protein 2	protein coding	1805	44	0.91407
ENSCSAT00000009337.1	11:2956895-3006735	TULP3	TUB like protein 3	protein coding	2721	81	0.914045
ENSCSAT00000003445.1	9:95672648-95689247	TRIM8	tripartite motif containing 8	protein coding	1486	182	0.914045
ENSCSAT00000001503.1	11:95519318-95544193	ACTR6	actin related protein 6	protein coding	2117	31	0.913991
ENSCSAT00000002142.1	5:58234035-58275243	UTP4	UTP4 small subunit processome component	protein coding	2329	66	0.91393
ENSCSAT00000019007.1	11:78042175-78043104	-	-	protein coding	875	89	0.913831
ENSCSAT00000009501.1	23:53220796-53262103	SYNPO	synaptopodin	protein coding	5265	45	0.91376
ENSCSAT00000006159.1	17:42430478-42432659	PPP1R11	protein phosphatase 1 regulatory inhibitor subunit 11	protein coding	494	35	0.913449
ENSCSAT00000002506.1	7:28692330-28714887	FGF5	fibroblast growth factor 5	protein coding	1332	64	0.91335
ENSCSAT00000003842.1	19:24008667-24071356	ACO2	aconitase 2	protein coding	1424	376	0.913243
ENSCSAT00000011299.1	23:40855362-40892385	CDC23	cell division cycle 23	protein coding	1894	31	0.913199
ENSCSAT00000006918.1	8:138125280-138149364	PLEC	plectin	protein coding	13996	127	0.913147
ENSCSAT00000006122.1	10:105265757-105282384	DNPEP	aspartyl aminopeptidase	protein coding	1636	78	0.913139
ENSCSAT00000001915.1	16:57550703-57588084	STRADA	STE20 related adaptor alpha	protein coding	958	44	0.913113
ENSCSAT00000002427.1	11:62922885-62966994	CAND1	cullin associated and neddylation dissociated 1	protein coding	3293	73	0.913103
ENSCSAT00000000578.1	20:3606293-3659402	COPA	COPI coat complex subunit alpha	protein coding	2812	50	0.913042
ENSCSAT00000004117.1	16:30452343-30705004	ACACA	acetyl-CoA carboxylase alpha	protein coding	7376	37	0.912952
ENSCSAT00000008827.1	2:54589437-54635503	-	-	protein coding	3030	81	0.912783
ENSCSAT00000005069.1	10:115789605-115945753	TRIP12	thyroid hormone receptor interactor 12	protein coding	6836	88	0.91266
ENSCSAT00000008873.1	25:62177847-62193247	POGK	pogo transposable element derived with KRAB domain	protein coding	2100	33	0.912622
ENSCSAT00000010401.1	12:27574970-27613811	UGCG	UDP-glucose ceramide glucosyltransferase	protein coding	2615	114	0.912505
ENSCSAT00000015666.1	28:20098586-20132859	INTS1	integrator complex subunit 1	protein coding	5749	97	0.912489
ENSCSAT00000011768.1	19:4246122-4353325	MAPK1	mitogen-activated protein kinase 1	protein coding	3848	71	0.912436
ENSCSAT00000006806.1	19:14215918-14237579	PATZ1	POZ/BTB and AT hook containing zinc finger 1	protein coding	1156	33	0.91243
ENSCSAT00000010963.1	9:15193471-15252288	FAM171A1	family with sequence similarity 171 member A1	protein coding	3341	54	0.912419
ENSCSAT00000011401.1	14:63016553-63093592	PPM1B	protein phosphatase, Mg2+/Mn2+ dependent 1B	protein coding	827	49	0.912398
ENSCSAT00000007504.1	22:50054007-50067940	CHCHD4	coiled-coil-helix-coiled-coil-helix domain containing 4	protein coding	692	31	0.912333
ENSCSAT00000008743.1	11:6425324-6433583	LTBR	lymphotoxin beta receptor	protein coding	1712	88	0.912291
ENSCSAT00000001258.1	16:63732508-63743971	NAGLU	N-acetyl-alpha-glucosaminidase	protein coding	1874	72	0.91223
ENSCSAT00000018726.1	8:139054225-139054899	COMMD5	COMM domain containing 5	protein coding	332	41	0.912226
ENSCSAT00000009325.1	6:2858937-2887704	GNA11	G protein subunit alpha 11	protein coding	2385	63	0.912212
ENSCSAT00000002476.1	11:60092482-60131948	XPOT	exportin for tRNA	protein coding	54	34	0.912184
ENSCSAT00000000027.1	MT:10461-10757	ND4L	NADH dehydrogenase subunit 4L	protein coding	211	84	0.912181
ENSCSAT00000000085.1	6:43846561-43847297	-	-	protein coding	271	39	0.912064
ENSCSAT00000003731.1	1:18060994-18072208	ACP2	acid phosphatase 2, lysosomal	protein coding	1701	30	0.912008
ENSCSAT00000005167.1	X:125355349-125483689	CD99L2	CD99 molecule like 2	protein coding	3303	48	0.911972
ENSCSAT00000004586.1	26:53676125-53697733	NIPA2	NIPA magnesium transporter 2	protein coding	890	66	0.911921
ENSCSAT00000017456.1	20:98028144-98032290	SMIM12	small integral membrane protein 12	protein coding	583	52	0.911908
ENSCSAT00000014792.1	13:40701883-40706368	-	-	protein coding	736	4906	0.911892
ENSCSAT00000004111.1	5:27031651-27047486	TBC1D10B	TBC1 domain family member 10B	protein coding	2877	52	0.911882
ENSCSAT00000011649.1	14:60027801-60044951	CALM2	calmodulin 2	protein coding	994	1025	0.911776
ENSCSAT00000001961.1	6:33551679-33554575	MRPS12	mitochondrial ribosomal protein S12	protein coding	1261	255	0.911723
ENSCSAT00000005243.1	1:9917436-9929450	ESRRA	estrogen related receptor alpha	protein coding	1486	46	0.911717
ENSCSAT00000001722.1	5:60707006-60732882	BCAR1	BCAR1 scaffold protein, Cas family member	protein coding	1960	91	0.911701
ENSCSAT00000005104.1	14:98961546-98964384	ID2	inhibitor of DNA binding 2	protein coding	155	45	0.911674
ENSCSAT00000010967.1	19:4935976-4938152	THAP7	THAP domain containing 7	protein coding	1065	80	0.911544
ENSCSAT00000014981.1	10:1918154-1971610	HS6ST1	heparan sulfate 6-O-sulfotransferase 1	protein coding	3648	53	0.911382
ENSCSAT00000001414.1	6:37128177-37140602	ZNF428	zinc finger protein 428	protein coding	826	48	0.91138
ENSCSAT00000007256.1	23:78655055-78667462	TSPAN17	tetraspanin 17	protein coding	1355	80	0.911365
ENSCSAT00000008526.1	11:6590642-6601552	NOP2	NOP2 nucleolar protein	protein coding	2243	39	0.911324
ENSCSAT00000012714.1	25:24016930-24036641	NUAK2	NUAK family kinase 2	protein coding	2434	37	0.91129
ENSCSAT00000000355.1	16:72067267-72083349	GAA	alpha glucosidase	protein coding	2275	68	0.911228
ENSCSAT00000004344.1	5:26230488-26245334	ATXN2L	ataxin 2 like	protein coding	1986	33	0.911223
ENSCSAT00000001089.1	16:64289828-64296922	CNP	2',3'-cyclic nucleotide 3' phosphodiesterase	protein coding	623	86	0.911207
ENSCSAT00000019347.1	11:49360455-49361807	MFSD5	major facilitator superfamily domain containing 5	protein coding	811	46	0.911079
ENSCSAT00000015299.1	14:3066150-3127861	EIF5B	eukaryotic translation initiation factor 5B	protein coding	3543	47	0.911039
ENSCSAT00000008620.1	12:44876643-44907072	TLN1	talin 1	protein coding	5678	35	0.911036
ENSCSAT00000013339.1	22:10421996-10429662	IMPDH2	inosine monophosphate dehydrogenase 2	protein coding	1262	181	0.911014
ENSCSAT00000006783.1	15:90225780-90255263	MELTF	melanotransferrin	protein coding	3907	36	0.910951
ENSCSAT00000005083.1	21:117380361-117421573	EZH2	enhancer of zeste 2 polycomb repressive complex 2 subunit	protein coding	1604	33	0.91083
ENSCSAT00000015230.1	4:33551824-33726554	RAI14	retinoic acid induced 14	protein coding	4736	41	0.910829
ENSCSAT00000002647.1	5:52607396-52618310	CDH16	cadherin 16	protein coding	2798	151	0.910794
ENSCSAT00000013074.1	22:10865724-10934200	DAG1	dystroglycan 1	protein coding	2565	44	0.910794
ENSCSAT00000004398.1	19:21863768-21886395	PDGFB	platelet derived growth factor subunit B	protein coding	1787	76	0.910697
ENSCSAT00000014064.1	22:9206175-9239372	DHX30	DExH-box helicase 30	protein coding	3171	55	0.910602
ENSCSAT00000018878.1	22:12732396-12735068	RBM15B	RNA binding motif protein 15B	protein coding	1849	35	0.910516
ENSCSAT00000018651.1	12:60670258-60671202	-	-	processed pseudogene	188	128	0.910412
ENSCSAT00000018601.1	12:101845592-101846980	NFIL3	nuclear factor, interleukin 3 regulated	protein coding	1259	34	0.91034
ENSCSAT00000019817.1	23:82507525-82508862	MGAT1	alpha-1,3-mannosyl-glycoprotein 2-beta-N-acetylglucosaminyltransferase	protein coding	1175	126	0.91029
ENSCSAT00000008174.1	25:71773588-71779835	IRF2BP2	interferon regulatory factor 2 binding protein 2	protein coding	1646	62	0.910113
ENSCSAT00000006029.1	5:15259208-15322478	-	-	protein coding	4057	80	0.9101
ENSCSAT00000011679.1	14:59375691-59400174	MSH6	mutS homolog 6	protein coding	2927	36	0.909998
ENSCSAT00000001258.1	16:63732508-63743971	NAGLU	N-acetyl-alpha-glucosaminidase	protein coding	2078	74	0.909632
ENSCSAT00000016351.1	18:270938-285966	TXNL4A	thioredoxin like 4A	protein coding	707	165	0.909582
ENSCSAT00000007581.1	11:8757799-8768379	M6PR	mannose-6-phosphate receptor, cation dependent	protein coding	2335	102	0.909531
ENSCSAT00000003904.1	9:90602667-90615840	EXOSC1	exosome component 1	protein coding	692	56	0.909481
ENSCSAT00000005478.1	17:63720612-63744258	SLC35B3	solute carrier family 35 member B3	protein coding	1207	32	0.909469
ENSCSAT00000003899.1	9:90629511-90669019	MMS19	MMS19 homolog, cytosolic iron-sulfur assembly component	protein coding	1846	35	0.909456
ENSCSAT00000001918.1	1:67564077-67595179	THAP12	THAP domain containing 12	protein coding	555	34	0.909446
ENSCSAT00000011679.1	14:59375691-59400174	MSH6	mutS homolog 6	protein coding	2839	36	0.909319
ENSCSAT00000004689.1	19:21145417-21167543	DDX17	DEAD-box helicase 17	protein coding	2340	53	0.909317
ENSCSAT00000015703.1	28:19037395-19072458	TTYH3	tweety family member 3	protein coding	2439	35	0.909265
ENSCSAT00000004178.1	16:29762421-29800577	HEATR6	HEAT repeat containing 6	protein coding	3366	30	0.909052
ENSCSAT00000017490.1	20:100832461-100859630	KHDRBS1	KH RNA binding domain containing, signal transduction associated 1	protein coding	1283	77	0.909033
ENSCSAT00000011438.1	2:33559697-33722137	PTPRA	protein tyrosine phosphatase receptor type A	protein coding	2360	99	0.909011
ENSCSAT00000000991.1	11:101460759-101471474	CKAP4	cytoskeleton associated protein 4	protein coding	1720	90	0.908994
ENSCSAT00000001760.1	11:87554731-87556542	BTG1	BTG anti-proliferation factor 1	protein coding	628	142	0.90898
ENSCSAT00000009990.1	6:1695876-1719189	SCAMP4	secretory carrier membrane protein 4	protein coding	911	74	0.908972
ENSCSAT00000018166.1	29:4165145-4165945	-	-	protein coding	271	485	0.908915
ENSCSAT00000004566.1	6:11618396-11623792	CALR	calreticulin	protein coding	1652	643	0.90891
ENSCSAT00000008712.1	19:7542987-7547062	LRRC75B	leucine rich repeat containing 75B	protein coding	383	54	0.908865
ENSCSAT00000005526.1	17:61099255-61159207	ELOVL2	ELOVL fatty acid elongase 2	protein coding	3205	47	0.908865
ENSCSAT00000009602.1	6:2248583-2250889	GADD45B	growth arrest and DNA damage inducible beta	protein coding	1259	100	0.908779
ENSCSAT00000009825.1	19:6020917-6030821	SEPTIN5	septin 5	protein coding	1424	32	0.908728
ENSCSAT00000006913.1	10:104293073-104299258	CTDSP1	CTD small phosphatase 1	protein coding	881	43	0.908659
ENSCSAT00000019789.1	27:38714570-38715493	HS3ST1	heparan sulfate-glucosamine 3-sulfotransferase 1	protein coding	852	82	0.908658
ENSCSAT00000017617.1	20:109746925-109890777	EPHB2	EPH receptor B2	protein coding	4245	100	0.908498
ENSCSAT00000013504.1	2:7715595-7726770	CSTF1	cleavage stimulation factor subunit 1	protein coding	1360	30	0.908467
ENSCSAT00000002291.1	5:55050795-55064549	IST1	IST1 factor associated with ESCRT-III	protein coding	1459	77	0.908285
ENSCSAT00000006873.1	12:74687071-74754045	RCL1	RNA terminal phosphate cyclase like 1	protein coding	1329	34	0.908113
ENSCSAT00000010063.1	6:1357204-1371777	MBD3	methyl-CpG binding domain protein 3	protein coding	2043	121	0.90803
ENSCSAT00000000161.1	16:74150110-74158112	SLC16A3	solute carrier family 16 member 3	protein coding	2144	240	0.90799
ENSCSAT00000014301.1	25:5339084-5393284	WDR26	WD repeat domain 26	protein coding	2169	62	0.907904
ENSCSAT00000006347.1	17:41712528-41714126	IER3	immediate early response 3	protein coding	686	186	0.907873
ENSCSAT00000011209.1	23:41113561-41121826	REEP2	receptor accessory protein 2	protein coding	1166	66	0.907697
ENSCSAT00000006038.1	6:7796045-7839244	HNRNPM	heterogeneous nuclear ribonucleoprotein M	protein coding	1212	210	0.907694
ENSCSAT00000014563.1	8:20491284-20502626	SLC39A14	solute carrier family 39 member 14	protein coding	2129	41	0.907686
ENSCSAT00000013740.1	24:11343140-11370112	EAPP	E2F associated phosphoprotein	protein coding	1064	67	0.90766
ENSCSAT00000000230.1	16:73776092-73784724	PCYT2	phosphate cytidylyltransferase 2, ethanolamine	protein coding	1270	233	0.907559
ENSCSAT00000005167.1	X:125355349-125483689	CD99L2	CD99 molecule like 2	protein coding	1032	61	0.907424
ENSCSAT00000000587.1	1:110002591-110052831	PHLDB1	pleckstrin homology like domain family B member 1	protein coding	1615	31	0.907359
ENSCSAT00000014315.1	2:1274813-1284944	GID8	GID complex subunit 8 homolog	protein coding	814	32	0.907345
ENSCSAT00000011775.1	2:26503597-26564142	RPN2	ribophorin II	protein coding	1665	342	0.907281
ENSCSAT00000017728.1	20:119787370-119816693	MFN2	mitofusin 2	protein coding	1690	51	0.907182
ENSCSAT00000018713.1	3:59358394-59359341	SPRY2	sprouty RTK signaling antagonist 2	protein coding	649	43	0.907049
ENSCSAT00000001918.1	1:67564077-67595179	THAP12	THAP domain containing 12	protein coding	806	37	0.906989
ENSCSAT00000000916.1	5:74201086-74243211	GALNS	galactosamine (N-acetyl)-6-sulfatase	protein coding	1624	31	0.906824
ENSCSAT00000000230.1	16:73776092-73784724	PCYT2	phosphate cytidylyltransferase 2, ethanolamine	protein coding	1846	51	0.906773
ENSCSAT00000016021.1	28:12597128-12600796	MOSPD3	motile sperm domain containing 3	protein coding	1051	52	0.90666
ENSCSAT00000011620.1	14:60273296-60287200	MCFD2	multiple coagulation factor deficiency 2, ER cargo receptor complex subunit	protein coding	1875	55	0.906647
ENSCSAT00000012458.1	2:18490485-18513332	SDC4	syndecan 4	protein coding	1090	99	0.906633
ENSCSAT00000013725.1	4:66445901-66549142	MAP1B	microtubule associated protein 1B	protein coding	11840	47	0.906593
ENSCSAT00000009972.1	6:1771736-1796393	BTBD2	BTB domain containing 2	protein coding	1646	110	0.906522
ENSCSAT00000015139.1	29:8979720-8988235	FURIN	furin, paired basic amino acid cleaving enzyme	protein coding	2417	44	0.906515
ENSCSAT00000009811.1	16:6822065-6833768	CHRNB1	cholinergic receptor nicotinic beta 1 subunit	protein coding	1572	44	0.906414
ENSCSAT00000012999.1	8:41057603-41087705	FNTA	farnesyltransferase, CAAX box, alpha	protein coding	680	31	0.906361
ENSCSAT00000007236.1	9:55977584-55981263	ZNF503	zinc finger protein 503	protein coding	1635	51	0.906352
ENSCSAT00000009592.1	17:29211767-29225142	CNPY3	canopy FGF signaling regulator 3	protein coding	720	82	0.90633
ENSCSAT00000006732.1	1:6756909-6759090	CDK2AP2	cyclin dependent kinase 2 associated protein 2	protein coding	1137	141	0.906315
ENSCSAT00000006037.1	22:55311933-55389349	SNX4	sorting nexin 4	protein coding	1451	71	0.906292
ENSCSAT00000008725.1	24:73387641-73398233	GLRX5	glutaredoxin 5	protein coding	1331	153	0.906256
ENSCSAT00000006330.1	17:41729143-41733243	TUBB	tubulin beta class I	protein coding	1071	945	0.906022
ENSCSAT00000005845.1	5:17781214-17802894	GDE1	glycerophosphodiester phosphodiesterase 1	protein coding	848	96	0.905911
ENSCSAT00000004682.1	21:119418793-119423455	CHPF2	chondroitin polymerizing factor 2	protein coding	2067	30	0.905905
ENSCSAT00000005698.1	16:21080482-21102463	WSB1	WD repeat and SOCS box containing 1	protein coding	2709	51	0.905863
ENSCSAT00000004460.1	1:12398920-12417383	SDHAF2	succinate dehydrogenase complex assembly factor 2	protein coding	717	69	0.905791
ENSCSAT00000009806.1	9:28131769-28219134	WAC	WW domain containing adaptor with coiled-coil	protein coding	1859	42	0.905692
ENSCSAT00000012935.1	23:18866758-18874975	TMED7	transmembrane p24 trafficking protein 7	protein coding	596	54	0.90552
ENSCSAT00000019112.1	16:61837304-61839013	FZD2	frizzled class receptor 2	protein coding	525	161	0.905186
ENSCSAT00000003674.1	9:93308003-93318148	BLOC1S2	biogenesis of lysosomal organelles complex 1 subunit 2	protein coding	701	80	0.90494
ENSCSAT00000003262.1	16:43188022-43205680	PPP1R9B	protein phosphatase 1 regulatory subunit 9B	protein coding	3281	38	0.904937
ENSCSAT00000001972.1	6:33493079-33518647	SIRT2	sirtuin 2	protein coding	1458	30	0.904685
ENSCSAT00000014218.1	27:42404084-42438005	WFS1	wolframin ER transmembrane glycoprotein	protein coding	1950	44	0.904519
ENSCSAT00000010362.1	22:18877715-18903891	ARF4	ADP ribosylation factor 4	protein coding	1082	487	0.904446
ENSCSAT00000018091.1	12:52426752-52427879	ACTB	actin beta	protein coding	461	5837	0.904408
ENSCSAT00000018336.1	13:7049415-7050680	TPBG	trophoblast glycoprotein	protein coding	1031	156	0.904405
ENSCSAT00000007703.1	6:6018195-6029888	KHSRP	KH-type splicing regulatory protein	protein coding	1711	110	0.904391
ENSCSAT00000008188.1	8:124307049-124345548	CYRIB	CYFIP related Rac1 interactor B	protein coding	1573	100	0.904357
ENSCSAT00000017680.1	20:115933259-115937803	SZRD1	SUZ RNA binding domain containing 1	protein coding	548	50	0.904345
ENSCSAT00000002654.1	11:53668345-53673538	MARCHF9	membrane associated ring-CH-type finger 9	protein coding	1033	31	0.90423
ENSCSAT00000016362.1	28:8215318-8250523	RCC1L	RCC1 like	protein coding	1919	96	0.904224
ENSCSAT00000018713.1	3:59358394-59359341	SPRY2	sprouty RTK signaling antagonist 2	protein coding	539	41	0.904095
ENSCSAT00000004359.1	22:72560221-72632158	IFT57	intraflagellar transport 57	protein coding	956	45	0.904049
ENSCSAT00000019078.1	4:16936178-16936858	BASP1	brain abundant membrane attached signal protein 1	protein coding	451	214	0.903962
ENSCSAT00000017819.1	20:128992489-129000338	TNFRSF14	TNF receptor superfamily member 14	protein coding	2067	33	0.903939
ENSCSAT00000004854.1	6:10289695-10300920	PLPPR2	phospholipid phosphatase related 2	protein coding	2038	32	0.903828
ENSCSAT00000001562.1	6:35648677-35674365	TGFB1	transforming growth factor beta 1	protein coding	539	131	0.903813
ENSCSAT00000008164.1	19:9426162-9446863	TPST2	tyrosylprotein sulfotransferase 2	protein coding	1673	82	0.903773
ENSCSAT00000010999.1	25:44083762-44104947	IVNS1ABP	influenza virus NS1A binding protein	protein coding	2735	35	0.903741
ENSCSAT00000005196.1	16:22442699-22469636	SUPT6H	SPT6 homolog, histone chaperone and transcription elongation factor	protein coding	3894	30	0.903679
ENSCSAT00000016345.1	18:478543-544258	CTDP1	CTD phosphatase subunit 1	protein coding	3088	33	0.903666
ENSCSAT00000013812.1	4:65582460-65644787	OCLN	occludin	protein coding	1858	30	0.903566
ENSCSAT00000019206.1	21:45407515-45408117	-	-	protein coding	410	32	0.903555
ENSCSAT00000003268.1	11:52045040-52053671	PA2G4	proliferation-associated 2G4	protein coding	1187	142	0.903459
ENSCSAT00000005506.1	17:61386880-61424798	-	-	protein coding	741	514	0.903382
ENSCSAT00000008620.1	12:44876643-44907072	TLN1	talin 1	protein coding	7715	100	0.90329
ENSCSAT00000000484.1	11:108192509-108213333	OAS3	2'-5'-oligoadenylate synthetase 3	protein coding	5332	38	0.903203
ENSCSAT00000018878.1	22:12732396-12735068	RBM15B	RNA binding motif protein 15B	protein coding	1651	32	0.903172
ENSCSAT00000001816.1	6:34357449-34368067	DYRK1B	dual specificity tyrosine phosphorylation regulated kinase 1B	protein coding	2061	38	0.903141
ENSCSAT00000008736.1	15:56758078-56771132	CDV3	CDV3 homolog	protein coding	1053	71	0.903085
ENSCSAT00000008137.1	21:97338913-97373156	CALU	calumenin	protein coding	3263	88	0.903065
ENSCSAT00000011171.1	5:198575-211845	FAM234A	family with sequence similarity 234 member A	protein coding	2614	96	0.90298
ENSCSAT00000006282.1	21:109449321-109472121	ADCK2	aarF domain containing kinase 2	protein coding	975	56	0.902945
ENSCSAT00000008827.1	2:54589437-54635503	-	-	protein coding	2004	98	0.902891
ENSCSAT00000014321.1	4:52174312-52214584	IL6ST	interleukin 6 cytokine family signal transducer	protein coding	2679	62	0.902761
ENSCSAT00000016288.1	28:8952957-8988672	LIMK1	LIM domain kinase 1	protein coding	2119	51	0.902657
ENSCSAT00000009602.1	6:2248583-2250889	GADD45B	growth arrest and DNA damage inducible beta	protein coding	1197	100	0.902656
ENSCSAT00000004786.1	X:128732876-128736077	UBL4A	ubiquitin like 4A	protein coding	1707	96	0.902505
ENSCSAT00000019076.1	4:1641151-1641459	MRPL36	mitochondrial ribosomal protein L36	protein coding	233	140	0.90238
ENSCSAT00000010485.1	8:91552647-91568828	SDC2	syndecan 2	protein coding	611	274	0.902178
ENSCSAT00000016974.1	20:23621881-23631789	CSF1	colony stimulating factor 1	protein coding	908	37	0.902152
ENSCSAT00000004256.1	9:87127486-87137564	SLC35G1	solute carrier family 35 member G1	protein coding	1725	52	0.902125
ENSCSAT00000017756.1	20:121359381-121377032	PGD	phosphogluconate dehydrogenase	protein coding	1138	278	0.902114
ENSCSAT00000014305.1	29:23267944-23287166	RBM23	RNA binding motif protein 23	protein coding	1758	51	0.901972
ENSCSAT00000009623.1	23:53044994-53050194	RPS14	ribosomal protein S14	protein coding	327	3786	0.901941
ENSCSAT00000001878.1	16:58824190-58854261	-	-	protein coding	409	34	0.901857
ENSCSAT00000006749.1	14:81666793-81717508	KIF3C	kinesin family member 3C	protein coding	4125	73	0.901856
ENSCSAT00000012617.1	24:34388119-34450442	EXOC5	exocyst complex component 5	protein coding	4188	35	0.901807
ENSCSAT00000009230.1	15:51198553-51211532	MRPS22	mitochondrial ribosomal protein S22	protein coding	1054	87	0.901775
ENSCSAT00000017430.1	20:96399410-96408734	MRPS15	mitochondrial ribosomal protein S15	protein coding	803	264	0.901757
ENSCSAT00000001490.1	6:36494057-36500697	-	-	protein coding	2993	63	0.901726
ENSCSAT00000010512.1	8:91226796-91299717	PTDSS1	phosphatidylserine synthase 1	protein coding	1927	42	0.901721
ENSCSAT00000014839.1	27:17734656-17735416	-	-	protein coding	189	35	0.901681
ENSCSAT00000003165.1	9:105313899-105330069	ZDHHC6	zinc finger DHHC-type palmitoyltransferase 6	protein coding	462	38	0.901662
ENSCSAT00000003468.1	1:30039749-30132416	CD44	CD44 molecule (Indian blood group)	protein coding	2361	151	0.901638
ENSCSAT00000019799.1	12:8988433-8989650	IER5L	immediate early response 5 like	protein coding	1025	51	0.901564
ENSCSAT00000009817.1	25:55706885-55718665	PRDX6	peroxiredoxin 6	protein coding	57	151	0.9014
ENSCSAT00000006268.1	17:41866062-41884972	ABCF1	ATP binding cassette subfamily F member 1	protein coding	3145	86	0.901355
ENSCSAT00000010625.1	8:89790758-89850755	INTS8	integrator complex subunit 8	protein coding	2474	32	0.901319
ENSCSAT00000016796.1	6:48080607-48082861	NAT14	N-acetyltransferase 14 (putative)	protein coding	1284	46	0.901243
ENSCSAT00000018077.1	12:42192629-42194182	ALDH1B1	aldehyde dehydrogenase 1 family member B1	protein coding	1088	40	0.900921
ENSCSAT00000007496.1	22:50068095-50086648	TMEM43	transmembrane protein 43	protein coding	2905	97	0.900781
ENSCSAT00000007228.1	10:101176789-101254633	FN1	fibronectin 1	protein coding	6921	546	0.900779
ENSCSAT00000015990.1	28:12771391-12775961	MEPCE	methylphosphate capping enzyme	protein coding	2489	72	0.900776
ENSCSAT00000003407.1	19:27632545-27653563	NUP50	nucleoporin 50	protein coding	789	30	0.900776
ENSCSAT00000003126.1	6:17847307-17971220	GATAD2A	GATA zinc finger domain containing 2A	protein coding	3032	37	0.9006
ENSCSAT00000008994.1	22:41049712-41055360	BHLHE40	basic helix-loop-helix family member e40	protein coding	1494	127	0.900323
ENSCSAT00000010172.1	2:38825574-38839903	DYNLRB1	dynein light chain roadblock-type 1	protein coding	365	243	0.900307
ENSCSAT00000017050.1	20:39036500-39097068	ARHGAP29	Rho GTPase activating protein 29	protein coding	4314	157	0.900296
ENSCSAT00000017409.1	20:94017632-94029150	MYCBP	MYC binding protein	protein coding	596	30	0.900102
ENSCSAT00000011799.1	15:5084780-5105288	EIF4G1	eukaryotic translation initiation factor 4 gamma 1	protein coding	1550	81	0.899799
ENSCSAT00000010230.1	15:32280514-32680618	RSRC1	arginine and serine rich coiled-coil 1	protein coding	674	33	0.899756
ENSCSAT00000000201.1	6:43416338-43428297	NAPSA	napsin A aspartic peptidase	protein coding	554	46	0.899684
ENSCSAT00000005100.1	21:117271548-117374379	CUL1	cullin 1	protein coding	2843	146	0.899661
ENSCSAT00000004028.1	11:46314404-46328725	SMARCD1	SWI/SNF related, matrix associated, actin dependent regulator of chromatin, subfamily d, member 1	protein coding	2882	53	0.899616
ENSCSAT00000010851.1	2:36058919-36116470	BCL2L1	BCL2 like 1	protein coding	464	108	0.899587
ENSCSAT00000015161.1	29:8929474-8932063	HDDC3	HD domain containing 3	protein coding	1361	42	0.899561
ENSCSAT00000007727.1	17:38381743-38456499	ITPR3	inositol 1,4,5-trisphosphate receptor type 3	protein coding	8440	31	0.899397
ENSCSAT00000001940.1	5:59806551-59880049	CTCF	CCCTC-binding factor	protein coding	2303	30	0.89929
ENSCSAT00000012275.1	21:32155839-32166114	CBX3	chromobox 3	protein coding	228	107	0.899232
ENSCSAT00000007936.1	X:89737966-89750539	GLA	galactosidase alpha	protein coding	1707	49	0.899158
ENSCSAT00000009768.1	11:737590-890762	WNK1	WNK lysine deficient protein kinase 1	protein coding	8261	31	0.899135
ENSCSAT00000010005.1	16:6609087-6613690	PHF23	PHD finger protein 23	protein coding	897	44	0.899078
ENSCSAT00000007580.1	26:39220221-39240532	MFAP1	microfibril associated protein 1	protein coding	1631	35	0.899077
ENSCSAT00000014579.1	12:1080305-1105027	MAN1B1	mannosidase alpha class 1B member 1	protein coding	3210	124	0.899074
ENSCSAT00000000117.1	20:7723477-7748780	LMNA	lamin A/C	protein coding	2533	114	0.899008
ENSCSAT00000009694.1	5:1355016-1383695	CLCN7	chloride voltage-gated channel 7	protein coding	3110	32	0.898897
ENSCSAT00000009166.1	12:40202748-40208342	ALG2	ALG2 alpha-1,3/1,6-mannosyltransferase	protein coding	1221	47	0.898889
ENSCSAT00000010237.1	6:1152540-1164175	NDUFS7	NADH:ubiquinone oxidoreductase core subunit S7	protein coding	366	165	0.898824
ENSCSAT00000009023.1	25:61472617-61488999	CREG1	cellular repressor of E1A stimulated genes 1	protein coding	1535	184	0.898675
ENSCSAT00000017130.1	20:55157327-55171301	DNAJB4	DnaJ heat shock protein family (Hsp40) member B4	protein coding	1068	32	0.898674
ENSCSAT00000011401.1	14:63016553-63093592	PPM1B	protein phosphatase, Mg2+/Mn2+ dependent 1B	protein coding	277	41	0.898639
ENSCSAT00000011459.1	8:75453588-75525372	TPD52	tumor protein D52	protein coding	365	60	0.898627
ENSCSAT00000007110.1	X:95535783-95539669	-	-	protein coding	1041	110	0.898543
ENSCSAT00000015961.1	18:48789136-48901279	TRAPPC8	trafficking protein particle complex subunit 8	protein coding	4469	30	0.898294
ENSCSAT00000013293.1	X:10259711-10277817	MSL3	MSL complex subunit 3	protein coding	630	31	0.898249
ENSCSAT00000016563.1	11:120422232-120502271	AACS	acetoacetyl-CoA synthetase	protein coding	2765	82	0.898073
ENSCSAT00000011353.1	24:44909001-44932611	RDH11	retinol dehydrogenase 11	protein coding	3131	68	0.898028
ENSCSAT00000018108.1	7:2002541-2003068	-	-	protein coding	524	332	0.897998
ENSCSAT00000016416.1	Y:689380-706092	DDX3Y	DEAD-box helicase 3 Y-linked	protein coding	239	40	0.897926
ENSCSAT00000015461.1	4:1140132-1162898	CLPTM1L	CLPTM1 like	protein coding	2376	90	0.897862
ENSCSAT00000011573.1	26:15266732-15278418	CLN6	CLN6 transmembrane ER protein	protein coding	2016	54	0.897832
ENSCSAT00000009205.1	6:3369279-3383226	CACTIN	cactin, spliceosome C complex subunit	protein coding	2153	31	0.897514
ENSCSAT00000000377.1	16:70960301-70979857	CANT1	calcium activated nucleotidase 1	protein coding	529	75	0.89749
ENSCSAT00000014726.1	29:21488808-21496757	NDRG2	NDRG family member 2	protein coding	1871	36	0.897454
ENSCSAT00000017706.1	20:117057041-117127184	TMEM51	transmembrane protein 51	protein coding	1607	53	0.89739
ENSCSAT00000004775.1	X:128770268-128786961	G6PD	glucose-6-phosphate dehydrogenase	protein coding	2160	384	0.897386
ENSCSAT00000018077.1	12:42192629-42194182	ALDH1B1	aldehyde dehydrogenase 1 family member B1	protein coding	1399	46	0.897352
ENSCSAT00000014094.1	24:1174551-1180864	TM9SF1	transmembrane 9 superfamily member 1	protein coding	491	121	0.897341
ENSCSAT00000007346.1	1:4907353-4922357	CCND1	cyclin D1	protein coding	1173	71	0.897275
ENSCSAT00000006822.1	15:89555566-89586548	PPP1R2	protein phosphatase 1 regulatory inhibitor subunit 2	protein coding	1631	45	0.897253
ENSCSAT00000018036.1	23:40435002-40435913	HNRNPA0	heterogeneous nuclear ribonucleoprotein A0	protein coding	94	60	0.897163
ENSCSAT00000003126.1	6:17847307-17971220	GATAD2A	GATA zinc finger domain containing 2A	protein coding	2800	32	0.897149
ENSCSAT00000001593.1	5:66538871-66550817	-	-	protein coding	333	89	0.897146
ENSCSAT00000013186.1	21:20278679-20329295	STARD3NL	STARD3 N-terminal like	protein coding	154	72	0.897142
ENSCSAT00000014137.1	27:43174467-43181783	GRPEL1	GrpE like 1, mitochondrial	protein coding	621	39	0.896996
ENSCSAT00000007421.1	23:78456545-78516245	FAF2	Fas associated factor family member 2	protein coding	1739	34	0.896963
ENSCSAT00000010145.1	X:54029084-54153172	ARHGEF9	Cdc42 guanine nucleotide exchange factor 9	protein coding	2330	34	0.896899
ENSCSAT00000009592.1	17:29211767-29225142	CNPY3	canopy FGF signaling regulator 3	protein coding	1270	97	0.896887
ENSCSAT00000018885.1	10:120543575-120544150	ARL4C	ADP ribosylation factor like GTPase 4C	protein coding	65	31	0.896859
ENSCSAT00000000349.1	16:72190310-72203130	SGSH	N-sulfoglucosamine sulfohydrolase	protein coding	1793	33	0.896834
ENSCSAT00000019496.1	24:26661049-26662392	MGAT2	alpha-1,6-mannosyl-glycoprotein 2-beta-N-acetylglucosaminyltransferase	protein coding	407	65	0.896787
ENSCSAT00000001493.1	6:36452577-36460122	ERF	ETS2 repressor factor	protein coding	2560	41	0.89677
ENSCSAT00000015534.1	4:147662-163588	CCDC127	coiled-coil domain containing 127	protein coding	1037	35	0.896764
ENSCSAT00000007718.1	2:59528538-59543974	CFAP298	cilia and flagella associated protein 298	protein coding	1678	38	0.896728
ENSCSAT00000008732.1	26:34136486-34168236	COPS2	COP9 signalosome subunit 2	protein coding	1327	70	0.896725
ENSCSAT00000001252.1	6:38552654-38604215	PPP1R37	protein phosphatase 1 regulatory subunit 37	protein coding	1529	32	0.8967
ENSCSAT00000010306.1	2:38093829-38140367	CHMP4B	charged multivesicular body protein 4B	protein coding	548	93	0.896477
ENSCSAT00000008210.1	8:120014339-120019887	TRIB1	tribbles pseudokinase 1	protein coding	1091	132	0.896429
ENSCSAT00000015174.1	27:9063274-9066328	-	-	protein coding	1153	55	0.896401
ENSCSAT00000002159.1	11:66920928-66922634	-	-	protein coding	831	87	0.896381
ENSCSAT00000017728.1	20:119787370-119816693	MFN2	mitofusin 2	protein coding	2660	69	0.896283
ENSCSAT00000001258.1	16:63732508-63743971	NAGLU	N-acetyl-alpha-glucosaminidase	protein coding	2206	73	0.896177
ENSCSAT00000007204.1	25:83564432-83591930	TFB2M	transcription factor B2, mitochondrial	protein coding	1300	45	0.896137
ENSCSAT00000004199.1	6:13709148-13716241	SYDE1	synapse defective Rho GTPase homolog 1	protein coding	1630	32	0.89608
ENSCSAT00000004296.1	1:12924606-12934810	TMEM109	transmembrane protein 109	protein coding	1958	110	0.896076
ENSCSAT00000002584.1	16:47183374-47203263	GPRC5C	G protein-coupled receptor class C group 5 member C	protein coding	1259	98	0.895963
ENSCSAT00000007900.1	19:12176015-12183723	GAS2L1	growth arrest specific 2 like 1	protein coding	2680	64	0.895803
ENSCSAT00000003646.1	19:25686981-25690768	TSPO	translocator protein	protein coding	347	306	0.895764
ENSCSAT00000006031.1	1:8576542-8586516	RELA	RELA proto-oncogene, NF-kB subunit	protein coding	2153	74	0.895752
ENSCSAT00000002155.1	1:63920076-63960771	ARAP1	ArfGAP with RhoGAP domain, ankyrin repeat and PH domain 1	protein coding	4910	30	0.89564
ENSCSAT00000012861.1	12:7256648-7312734	ABL1	ABL proto-oncogene 1, non-receptor tyrosine kinase	protein coding	3540	43	0.89551
ENSCSAT00000015962.1	3:15519804-15529014	EXOSC8	exosome component 8	protein coding	1319	35	0.895466
ENSCSAT00000017265.1	20:81075869-81175447	NRDC	nardilysin convertase	protein coding	2423	77	0.895466
ENSCSAT00000006009.1	2:87434304-87471627	RRP1B	ribosomal RNA processing 1B	protein coding	4909	35	0.895374
ENSCSAT00000005931.1	14:92007036-92045190	DDX1	DEAD-box helicase 1	protein coding	2372	110	0.895102
ENSCSAT00000012155.1	25:27401757-27426410	RNPEP	arginyl aminopeptidase	protein coding	1658	58	0.89507
ENSCSAT00000014106.1	24:1162219-1174487	IPO4	importin 4	protein coding	4094	84	0.895064
ENSCSAT00000003796.1	10:127622149-127635833	BOK	BCL2 family apoptosis regulator BOK	protein coding	25	78	0.894999
ENSCSAT00000017410.1	20:94030961-94053653	RRAGC	Ras related GTP binding C	protein coding	1672	31	0.894994
ENSCSAT00000013716.1	12:2665620-2669407	MRPS2	mitochondrial ribosomal protein S2	protein coding	411	90	0.894949
ENSCSAT00000019817.1	23:82507525-82508862	MGAT1	alpha-1,3-mannosyl-glycoprotein 2-beta-N-acetylglucosaminyltransferase	protein coding	425	100	0.894911
ENSCSAT00000005953.1	2:87858029-87881102	PWP2	PWP2 small subunit processome component	protein coding	3114	47	0.89491
ENSCSAT00000005462.1	12:96897849-96915540	ISCA1	iron-sulfur cluster assembly 1	protein coding	387	103	0.894817
ENSCSAT00000007340.1	X:94568776-94633618	RNF128	ring finger protein 128	protein coding	2123	142	0.894702
ENSCSAT00000008677.1	25:67347697-67543039	GALNT2	polypeptide N-acetylgalactosaminyltransferase 2	protein coding	2290	93	0.894665
ENSCSAT00000011649.1	14:60027801-60044951	CALM2	calmodulin 2	protein coding	1070	487	0.894643
ENSCSAT00000017273.1	20:81978966-82477842	FAF1	Fas associated factor 1	protein coding	2029	56	0.894405
ENSCSAT00000014245.1	4:54629194-54636032	PLK2	polo like kinase 2	protein coding	2437	294	0.894353
ENSCSAT00000008428.1	24:78295741-78339732	WARS1	tryptophanyl-tRNA synthetase 1	protein coding	1192	103	0.894333
ENSCSAT00000019547.1	14:69736558-69737322	CDC42EP3	CDC42 effector protein 3	protein coding	71	56	0.894322
ENSCSAT00000004979.1	14:104191842-104306587	TRAPPC12	trafficking protein particle complex subunit 12	protein coding	1265	34	0.894308
ENSCSAT00000018761.1	2:43255347-43257296	FLRT3	fibronectin leucine rich transmembrane protein 3	protein coding	1913	45	0.894135
ENSCSAT00000002584.1	16:47183374-47203263	GPRC5C	G protein-coupled receptor class C group 5 member C	protein coding	938	88	0.894124
ENSCSAT00000013612.1	2:6404515-6465982	PMEPA1	prostate transmembrane protein, androgen induced 1	protein coding	860	152	0.894097
ENSCSAT00000008105.1	12:46346971-46419455	UBAP1	ubiquitin associated protein 1	protein coding	816	32	0.893917
ENSCSAT00000002009.1	5:59503246-59505521	PSMB10	proteasome 20S subunit beta 10	protein coding	836	141	0.893896
ENSCSAT00000018077.1	12:42192629-42194182	ALDH1B1	aldehyde dehydrogenase 1 family member B1	protein coding	557	34	0.893665
ENSCSAT00000000158.1	16:74160648-74192108	CSNK1D	casein kinase 1 delta	protein coding	445	70	0.893532
ENSCSAT00000010005.1	16:6609087-6613690	PHF23	PHD finger protein 23	protein coding	1045	54	0.89353
ENSCSAT00000012922.1	24:31582259-31600529	CNIH1	cornichon family AMPA receptor auxiliary protein 1	protein coding	1329	148	0.89352
ENSCSAT00000008094.1	12:46536560-46665902	UBAP2	ubiquitin associated protein 2	protein coding	3146	35	0.893464
ENSCSAT00000006651.1	22:52924819-52967830	RUVBL1	RuvB like AAA ATPase 1	protein coding	1367	79	0.893437
ENSCSAT00000008244.1	10:92549883-92587039	FASTKD2	FAST kinase domains 2	protein coding	2741	56	0.893257
ENSCSAT00000004666.1	26:53228396-53240508	PAOX	polyamine oxidase	protein coding	1042	35	0.893243
ENSCSAT00000002282.1	11:64317521-64375398	NUP107	nucleoporin 107	protein coding	2823	49	0.893062
ENSCSAT00000014187.1	29:23464302-23469592	-	-	protein coding	971	61	0.892956
ENSCSAT00000005104.1	14:98961546-98964384	ID2	inhibitor of DNA binding 2	protein coding	392	55	0.892838
ENSCSAT00000006778.1	23:79617963-79628377	B4GALT7	beta-1,4-galactosyltransferase 7	protein coding	264	40	0.892835
ENSCSAT00000018336.1	13:7049415-7050680	TPBG	trophoblast glycoprotein	protein coding	266	68	0.892791
ENSCSAT00000001961.1	6:33551679-33554575	MRPS12	mitochondrial ribosomal protein S12	protein coding	1067	251	0.892744
ENSCSAT00000000379.1	16:70941562-70947736	LGALS3BP	galectin 3 binding protein	protein coding	1777	196	0.89274
ENSCSAT00000010781.1	15:19101142-19148018	PRKCI	protein kinase C iota	protein coding	4140	40	0.89262
ENSCSAT00000018929.1	6:11836706-11837377	IER2	immediate early response 2	protein coding	402	73	0.892403
ENSCSAT00000019512.1	4:77114421-77114869	-	-	protein coding	420	2320	0.892368
ENSCSAT00000009517.1	21:75003465-75024758	SYPL1	synaptophysin like 1	protein coding	220	62	0.892365
ENSCSAT00000004117.1	16:30452343-30705004	ACACA	acetyl-CoA carboxylase alpha	protein coding	7098	34	0.892308
ENSCSAT00000012010.1	12:10256054-10261465	AK1	adenylate kinase 1	protein coding	378	42	0.892266
ENSCSAT00000013815.1	12:2238013-2266498	UBAC1	UBA domain containing 1	protein coding	1441	106	0.892125
ENSCSAT00000011567.1	22:13764686-13774740	BAP1	BRCA1 associated protein 1	protein coding	1496	42	0.892103
ENSCSAT00000003823.1	19:24134802-24160401	DESI1	desumoylating isopeptidase 1	protein coding	2488	37	0.891958
ENSCSAT00000011997.1	22:13344474-13351053	ABHD14A	abhydrolase domain containing 14A	protein coding	590	34	0.89192
ENSCSAT00000014074.1	22:8987012-9134946	SMARCC1	SWI/SNF related, matrix associated, actin dependent regulator of chromatin subfamily c member 1	protein coding	4478	49	0.891675
ENSCSAT00000000171.1	16:73982899-74006551	FASN	fatty acid synthase	protein coding	7961	267	0.891673
ENSCSAT00000009237.1	6:3304960-3322896	MFSD12	major facilitator superfamily domain containing 12	protein coding	2000	53	0.891659
ENSCSAT00000004926.1	X:128208063-128221527	IDH3G	isocitrate dehydrogenase (NAD(+)) 3 non-catalytic subunit gamma	protein coding	917	171	0.891546
ENSCSAT00000014190.1	2:1428796-1433148	MRGBP	MRG domain binding protein	protein coding	819	46	0.89153
ENSCSAT00000010480.1	10:75184721-75191046	ASNSD1	asparagine synthetase domain containing 1	protein coding	65	56	0.891528
ENSCSAT00000009474.1	15:44160200-44188195	PLSCR1	phospholipid scramblase 1	protein coding	669	45	0.891495
ENSCSAT00000002633.1	11:53696228-53708957	TSFM	Ts translation elongation factor, mitochondrial	protein coding	886	52	0.891477
ENSCSAT00000013815.1	12:2238013-2266498	UBAC1	UBA domain containing 1	protein coding	474	53	0.891465
ENSCSAT00000010851.1	2:36058919-36116470	BCL2L1	BCL2 like 1	protein coding	215	99	0.891335
ENSCSAT00000002018.1	7:53924701-54001852	NPNT	nephronectin	protein coding	1053	78	0.891324
ENSCSAT00000018336.1	13:7049415-7050680	TPBG	trophoblast glycoprotein	protein coding	878	133	0.891299
ENSCSAT00000010803.1	14:64019418-64026281	ZFP36L2	ZFP36 ring finger protein like 2	protein coding	1537	40	0.891233
ENSCSAT00000018357.1	20:12626214-12626486	MLLT11	MLLT11 transcription factor 7 cofactor	protein coding	179	30	0.891128
ENSCSAT00000003790.1	10:127689882-127720226	ATG4B	autophagy related 4B cysteine peptidase	protein coding	1425	51	0.891111
ENSCSAT00000010745.1	2:36499402-36553443	TM9SF4	transmembrane 9 superfamily member 4	protein coding	3834	61	0.89089
ENSCSAT00000008192.1	8:122282630-122288384	MYC	MYC proto-oncogene, bHLH transcription factor	protein coding	1336	78	0.890837
ENSCSAT00000014855.1	2:169758-173409	RGS19	regulator of G protein signaling 19	protein coding	1127	32	0.890809
ENSCSAT00000011749.1	X:44419831-44438616	USP11	ubiquitin specific peptidase 11	protein coding	3208	71	0.890805
ENSCSAT00000005448.1	22:58298046-58337124	PARP9	poly(ADP-ribose) polymerase family member 9	protein coding	2738	40	0.890784
ENSCSAT00000007810.1	24:82629090-82660118	INF2	inverted formin 2	protein coding	1490	30	0.890694
ENSCSAT00000014442.1	14:20539287-20557849	RNF103	ring finger protein 103	protein coding	1898	33	0.89063
ENSCSAT00000008383.1	12:45505278-45512759	FAM214B	family with sequence similarity 214 member B	protein coding	2949	38	0.890543
ENSCSAT00000004606.1	11:44187231-44194246	TMEM106C	transmembrane protein 106C	protein coding	1501	112	0.890541
ENSCSAT00000012458.1	2:18490485-18513332	SDC4	syndecan 4	protein coding	661	86	0.890491
ENSCSAT00000000212.1	20:7068333-7099339	PRCC	proline rich mitotic checkpoint control factor	protein coding	1796	69	0.890399
ENSCSAT00000014808.1	10:8528750-8541744	TSN	translin	protein coding	1673	51	0.890375
ENSCSAT00000012157.1	16:1102348-1135166	CRK	CRK proto-oncogene, adaptor protein	protein coding	231	36	0.890157
ENSCSAT00000013334.1	14:36039058-36057467	MCEE	methylmalonyl-CoA epimerase	protein coding	485	41	0.890101
ENSCSAT00000008994.1	22:41049712-41055360	BHLHE40	basic helix-loop-helix family member e40	protein coding	511	88	0.89004
ENSCSAT00000000804.1	16:65817757-65866878	RARA	retinoic acid receptor alpha	protein coding	1764	41	0.889994
ENSCSAT00000014165.1	21:3295521-3397529	VOPP1	VOPP1 WW domain binding protein	protein coding	1347	43	0.889971
ENSCSAT00000008588.1	15:58847560-58849246	NUDT16	nudix hydrolase 16	protein coding	675	87	0.889864
ENSCSAT00000008771.1	11:6364330-6378902	TNFRSF1A	TNF receptor superfamily member 1A	protein coding	1607	149	0.889861
ENSCSAT00000017983.1	16:33748336-33748909	PTRH2	peptidyl-tRNA hydrolase 2	protein coding	556	98	0.889742
ENSCSAT00000013481.1	25:17162544-17237524	PPP2R5A	protein phosphatase 2 regulatory subunit B'alpha	protein coding	2265	40	0.889728
ENSCSAT00000016202.1	18:26715161-26788503	MBD2	methyl-CpG binding domain protein 2	protein coding	586	115	0.889724
ENSCSAT00000003027.1	16:45569010-45597014	EXOC7	exocyst complex component 7	protein coding	2285	80	0.889633
ENSCSAT00000009589.1	15:41206957-41236324	TM4SF4	transmembrane 4 L six family member 4	protein coding	896	55	0.889529
ENSCSAT00000000379.1	16:70941562-70947736	LGALS3BP	galectin 3 binding protein	protein coding	1669	190	0.889449
ENSCSAT00000004727.1	19:20998009-21022576	CSNK1E	casein kinase 1 epsilon	protein coding	2022	78	0.889152
ENSCSAT00000017472.1	20:100095686-100131949	KIAA1522	KIAA1522	protein coding	3207	31	0.889132
ENSCSAT00000018601.1	12:101845592-101846980	NFIL3	nuclear factor, interleukin 3 regulated	protein coding	1083	34	0.889123
ENSCSAT00000003174.1	5:42275584-42334207	AMFR	autocrine motility factor receptor	protein coding	1696	88	0.889112
ENSCSAT00000004163.1	16:30036766-30097088	HNF1B	HNF1 homeobox B	protein coding	2395	122	0.889106
ENSCSAT00000019811.1	23:59530291-59530989	MED7	mediator complex subunit 7	protein coding	597	59	0.889099
ENSCSAT00000002699.1	11:53607008-53635793	OS9	OS9 endoplasmic reticulum lectin	protein coding	1069	36	0.888937
ENSCSAT00000012022.1	22:13310938-13320680	PARP3	poly(ADP-ribose) polymerase family member 3	protein coding	1418	38	0.88892
ENSCSAT00000004975.1	14:104316306-104488873	EIPR1	EARP complex and GARP complex interacting protein 1	protein coding	1546	59	0.888853
ENSCSAT00000009180.1	9:38459237-38505560	BMS1	BMS1 ribosome biogenesis factor	protein coding	4515	33	0.888792
ENSCSAT00000019847.1	26:52187898-52188812	NSMCE3	NSE3 homolog, SMC5-SMC6 complex component	protein coding	599	54	0.88879
ENSCSAT00000010771.1	X:48825473-48832931	-	-	protein coding	2045	47	0.888785
ENSCSAT00000010553.1	17:27722819-27785268	CDC5L	cell division cycle 5 like	protein coding	692	32	0.88867
ENSCSAT00000011966.1	9:5248610-5263474	AKR1C3	aldo-keto reductase family 1 member C3	protein coding	539	591	0.888626
ENSCSAT00000010722.1	17:24981540-25055897	TNFRSF21	TNF receptor superfamily member 21	protein coding	1068	53	0.888546
ENSCSAT00000013504.1	2:7715595-7726770	CSTF1	cleavage stimulation factor subunit 1	protein coding	1177	30	0.88852
ENSCSAT00000010738.1	26:18596204-18624534	SPG21	SPG21 abhydrolase domain containing, maspardin	protein coding	1265	115	0.888442
ENSCSAT00000010000.1	21:67974317-68154439	SEMA3C	semaphorin 3C	protein coding	4088	44	0.888417
ENSCSAT00000004008.1	10:126464801-126497897	GPC1	glypican 1	protein coding	1964	61	0.888336
ENSCSAT00000000199.1	6:43437950-43446063	NR1H2	nuclear receptor subfamily 1 group H member 2	protein coding	721	59	0.888245
ENSCSAT00000002774.1	16:46264825-46347156	GRB2	growth factor receptor bound protein 2	protein coding	1192	99	0.888211
ENSCSAT00000012060.1	12:10185040-10187279	DPM2	dolichyl-phosphate mannosyltransferase subunit 2, regulatory	protein coding	312	41	0.888124
ENSCSAT00000005181.1	16:22487975-22494160	TLCD1	TLC domain containing 1	protein coding	931	38	0.888103
ENSCSAT00000014321.1	4:52174312-52214584	IL6ST	interleukin 6 cytokine family signal transducer	protein coding	6298	318	0.888031
ENSCSAT00000014064.1	22:9206175-9239372	DHX30	DExH-box helicase 30	protein coding	2094	41	0.88799
ENSCSAT00000001782.1	6:34690462-34720781	AKT2	AKT serine/threonine kinase 2	protein coding	2275	58	0.887944
ENSCSAT00000000991.1	11:101460759-101471474	CKAP4	cytoskeleton associated protein 4	protein coding	2046	109	0.887884
ENSCSAT00000017269.1	20:81681096-81718573	RNF11	ring finger protein 11	protein coding	799	75	0.887835
ENSCSAT00000011479.1	2:32955538-32969152	TMEM230	transmembrane protein 230	protein coding	758	58	0.887795
ENSCSAT00000016542.1	11:120134874-120216904	SCARB1	scavenger receptor class B member 1	protein coding	2044	57	0.887755
ENSCSAT00000002352.1	1:58347495-58353749	ARFIP2	ADP ribosylation factor interacting protein 2	protein coding	1519	61	0.887677
ENSCSAT00000003510.1	1:28957646-28972230	COMMD9	COMM domain containing 9	protein coding	504	34	0.887657
ENSCSAT00000014280.1	25:5589383-5603227	DEGS1	delta 4-desaturase, sphingolipid 1	protein coding	1129	178	0.887656
ENSCSAT00000007582.1	15:77480598-77592120	GLB1	galactosidase beta 1	protein coding	2021	104	0.887429
ENSCSAT00000001915.1	16:57550703-57588084	STRADA	STE20 related adaptor alpha	protein coding	1184	45	0.887239
ENSCSAT00000001002.1	6:40592392-40609951	CCDC9	coiled-coil domain containing 9	protein coding	3784	50	0.887226
ENSCSAT00000018349.1	13:34010228-34011046	CITED2	Cbp/p300 interacting transactivator with Glu/Asp rich carboxy-terminal domain 2	protein coding	744	102	0.887168
ENSCSAT00000013701.1	21:14177173-14284469	NUDCD3	NudC domain containing 3	protein coding	2580	75	0.887139
ENSCSAT00000003893.1	9:90669593-90734285	UBTD1	ubiquitin domain containing 1	protein coding	1063	36	0.887126
ENSCSAT00000008137.1	21:97338913-97373156	CALU	calumenin	protein coding	935	32	0.887108
ENSCSAT00000003581.1	9:94018257-94027268	LZTS2	leucine zipper tumor suppressor 2	protein coding	1710	31	0.887033
ENSCSAT00000002892.1	5:43570189-43596087	ADGRG1	adhesion G protein-coupled receptor G1	protein coding	3890	286	0.886929
ENSCSAT00000001050.1	16:64449057-64457868	P3H4	prolyl 3-hydroxylase family member 4 (inactive)	protein coding	2126	98	0.886833
ENSCSAT00000000288.1	11:115560662-115619029	PXN	paxillin	protein coding	3644	184	0.886814
ENSCSAT00000009980.1	6:1743061-1783406	CSNK1G2	casein kinase 1 gamma 2	protein coding	1570	61	0.886756
ENSCSAT00000015666.1	28:20098586-20132859	INTS1	integrator complex subunit 1	protein coding	4579	67	0.886404
ENSCSAT00000010902.1	5:311334-322243	PGAP6	post-glycosylphosphatidylinositol attachment to proteins 6	protein coding	2854	60	0.886299
ENSCSAT00000003690.1	6:15725021-15753171	NR2F6	nuclear receptor subfamily 2 group F member 6	protein coding	261	36	0.886241
ENSCSAT00000004575.1	1:11502578-11529598	ASRGL1	asparaginase and isoaspartyl peptidase 1	protein coding	2010	137	0.886135
ENSCSAT00000003806.1	6:14691042-14697665	FAM32A	family with sequence similarity 32 member A	protein coding	1173	96	0.886034
ENSCSAT00000007133.1	5:4310970-4375423	MGRN1	mahogunin ring finger 1	protein coding	3323	44	0.886016
ENSCSAT00000011906.1	14:52999960-53108885	PSME4	proteasome activator subunit 4	protein coding	6214	51	0.885976
ENSCSAT00000016453.1	KE148108.1:1038691-1048567	UBE2A	ubiquitin conjugating enzyme E2 A	protein coding	357	45	0.885947
ENSCSAT00000013321.1	4:73825557-73901840	TENT2	terminal nucleotidyltransferase 2	protein coding	414	42	0.885871
ENSCSAT00000014869.1	12:735127-744659	NSMF	NMDA receptor synaptonuclear signaling and neuronal migration factor	protein coding	1645	38	0.885828
ENSCSAT00000010599.1	8:90002724-90028283	NDUFAF6	NADH:ubiquinone oxidoreductase complex assembly factor 6	protein coding	51	30	0.885653
ENSCSAT00000008631.1	11:6535282-6566546	NCAPD2	non-SMC condensin I complex subunit D2	protein coding	4339	42	0.88565
ENSCSAT00000006197.1	1:7989101-7998105	RAB1B	RAB1B, member RAS oncogene family	protein coding	1695	132	0.885566
ENSCSAT00000000434.1	6:43035280-43045646	TBC1D17	TBC1 domain family member 17	protein coding	1552	47	0.885562
ENSCSAT00000007492.1	9:51404808-51427599	-	-	protein coding	449	91	0.885501
ENSCSAT00000005478.1	17:63720612-63744258	SLC35B3	solute carrier family 35 member B3	protein coding	1440	32	0.885472
ENSCSAT00000006806.1	19:14215918-14237579	PATZ1	POZ/BTB and AT hook containing zinc finger 1	protein coding	1280	35	0.885462
ENSCSAT00000000129.1	16:74359591-74367626	CYBC1	cytochrome b-245 chaperone 1	protein coding	1144	54	0.88541
ENSCSAT00000018651.1	12:60670258-60671202	-	-	processed pseudogene	308	136	0.885353
ENSCSAT00000003702.1	6:15596583-15707567	MYO9B	myosin IXB	protein coding	7614	45	0.885283
ENSCSAT00000012245.1	22:12003994-12036642	-	-	protein coding	1338	31	0.885242
ENSCSAT00000006724.1	1:6761369-6775983	PITPNM1	phosphatidylinositol transfer protein membrane associated 1	protein coding	1360	43	0.885211
ENSCSAT00000010248.1	24:52296261-52342724	NEK9	NIMA related kinase 9	protein coding	4986	40	0.885205
ENSCSAT00000019347.1	11:49360455-49361807	MFSD5	major facilitator superfamily domain containing 5	protein coding	1065	49	0.885181
ENSCSAT00000013440.1	X:8091125-8173679	TBL1X	transducin beta like 1 X-linked	protein coding	2232	78	0.885167
ENSCSAT00000008743.1	11:6425324-6433583	LTBR	lymphotoxin beta receptor	protein coding	1961	91	0.885156
ENSCSAT00000018595.1	12:97591762-97592805	GAS1	growth arrest specific 1	protein coding	809	88	0.885085
ENSCSAT00000012007.1	2:24800112-24827033	FAM83D	family with sequence similarity 83 member D	protein coding	1359	34	0.885044
ENSCSAT00000002199.1	5:57433472-57443337	PSMD7	proteasome 26S subunit, non-ATPase 7	protein coding	731	113	0.884931
ENSCSAT00000011679.1	14:59375691-59400174	MSH6	mutS homolog 6	protein coding	3206	39	0.884737
ENSCSAT00000014563.1	8:20491284-20502626	SLC39A14	solute carrier family 39 member 14	protein coding	1052	33	0.884684
ENSCSAT00000012587.1	17:4127-37368	TMEM30A	transmembrane protein 30A	protein coding	2948	103	0.884598
ENSCSAT00000015695.1	3:54623834-54636262	COMMD6	COMM domain containing 6	protein coding	447	191	0.88445
ENSCSAT00000018852.1	2:35454655-35455599	SOX12	SRY-box transcription factor 12	protein coding	863	33	0.884217
ENSCSAT00000007760.1	23:73555260-73575925	NPM1	nucleophosmin 1	protein coding	1070	2000	0.884132
ENSCSAT00000009439.1	9:34626323-34848918	CCNY	cyclin Y	protein coding	141	30	0.884034
ENSCSAT00000010745.1	2:36499402-36553443	TM9SF4	transmembrane 9 superfamily member 4	protein coding	2681	41	0.883821
ENSCSAT00000005127.1	16:22659063-22663544	DHRS13	dehydrogenase/reductase 13	protein coding	986	41	0.883763
ENSCSAT00000009439.1	9:34626323-34848918	CCNY	cyclin Y	protein coding	1120	36	0.883725
ENSCSAT00000006113.1	1:8338593-8340841	C11orf68	chromosome 11 open reading frame 68	protein coding	697	39	0.883668
ENSCSAT00000008484.1	12:44937923-44944842	ARHGEF39	Rho guanine nucleotide exchange factor 39	protein coding	1424	30	0.883658
ENSCSAT00000013583.1	4:68112244-68298438	ARHGEF28	Rho guanine nucleotide exchange factor 28	protein coding	4762	33	0.883551
ENSCSAT00000006009.1	2:87434304-87471627	RRP1B	ribosomal RNA processing 1B	protein coding	4626	34	0.883156
ENSCSAT00000006355.1	23:81594392-81635808	TBC1D9B	TBC1 domain family member 9B	protein coding	3721	138	0.883126
ENSCSAT00000000302.1	16:73195670-73242995	SLC38A10	solute carrier family 38 member 10	protein coding	3597	137	0.883126
ENSCSAT00000000230.1	16:73776092-73784724	PCYT2	phosphate cytidylyltransferase 2, ethanolamine	protein coding	1523	251	0.882785
ENSCSAT00000006487.1	8:138634752-138639460	VPS28	VPS28 subunit of ESCRT-I	protein coding	700	232	0.882759
ENSCSAT00000008174.1	25:71773588-71779835	IRF2BP2	interferon regulatory factor 2 binding protein 2	protein coding	1556	60	0.882663
ENSCSAT00000007792.1	15:70382004-70449341	NGLY1	N-glycanase 1	protein coding	2071	67	0.882647
ENSCSAT00000018115.1	7:19197280-19198725	UTP3	UTP3 small subunit processome component	protein coding	888	32	0.882624
ENSCSAT00000008164.1	19:9426162-9446863	TPST2	tyrosylprotein sulfotransferase 2	protein coding	1468	82	0.882597
ENSCSAT00000011726.1	23:36997078-37029280	PPP2CA	protein phosphatase 2 catalytic subunit alpha	protein coding	1839	187	0.882575
ENSCSAT00000000302.1	16:73195670-73242995	SLC38A10	solute carrier family 38 member 10	protein coding	2766	78	0.882547
ENSCSAT00000002857.1	19:32978562-32997160	NCAPH2	non-SMC condensin II complex subunit H2	protein coding	1615	72	0.882473
ENSCSAT00000006974.1	9:57601863-57626038	SEC24C	SEC24 homolog C, COPII coat complex component	protein coding	3336	53	0.882451
ENSCSAT00000007969.1	21:98456118-98574120	UBE2H	ubiquitin conjugating enzyme E2 H	protein coding	2291	95	0.882437
ENSCSAT00000005830.1	9:62305368-62336103	KIFBP	kinesin family binding protein	protein coding	2084	59	0.882351
ENSCSAT00000015189.1	13:29283405-29291868	PLAGL1	PLAG1 like zinc finger 1	protein coding	2363	33	0.882343
ENSCSAT00000016226.1	KE148049.1:422674-427107	SF3B4	splicing factor 3b subunit 4	protein coding	404	66	0.882333
ENSCSAT00000011042.1	16:4416259-4421162	SLC25A11	solute carrier family 25 member 11	protein coding	1074	107	0.882262
ENSCSAT00000007410.1	23:78531305-78538504	RNF44	ring finger protein 44	protein coding	1808	31	0.882174
ENSCSAT00000005751.1	11:26068735-26069967	-	-	pseudogene	124	128	0.882114
ENSCSAT00000010243.1	15:32221125-32258008	MLF1	myeloid leukemia factor 1	protein coding	521	63	0.882107
ENSCSAT00000012022.1	22:13310938-13320680	PARP3	poly(ADP-ribose) polymerase family member 3	protein coding	1589	40	0.882044
ENSCSAT00000003867.1	5:27449908-27463754	RNF40	ring finger protein 40	protein coding	3029	54	0.881986
ENSCSAT00000017744.1	20:120525737-120679020	MTOR	mechanistic target of rapamycin kinase	protein coding	7989	33	0.88193
ENSCSAT00000015600.1	18:70891554-70939352	AFG3L2	AFG3 like matrix AAA peptidase subunit 2	protein coding	2287	123	0.881877
ENSCSAT00000006176.1	1:8189446-8207020	SF3B2	splicing factor 3b subunit 2	protein coding	2153	137	0.881861
ENSCSAT00000012490.1	25:25489127-25541281	-	-	protein coding	4473	40	0.881811
ENSCSAT00000017449.1	20:97320211-97445917	KIAA0319L	KIAA0319 like	protein coding	2101	36	0.88177
ENSCSAT00000009325.1	6:2858937-2887704	GNA11	G protein subunit alpha 11	protein coding	2408	63	0.881708
ENSCSAT00000002994.1	5:42877781-42890298	HERPUD1	homocysteine inducible ER protein with ubiquitin like domain 1	protein coding	1429	64	0.881629
ENSCSAT00000013541.1	21:14717648-14720645	MRPS24	mitochondrial ribosomal protein S24	protein coding	597	376	0.881606
ENSCSAT00000009972.1	6:1771736-1796393	BTBD2	BTB domain containing 2	protein coding	705	88	0.881566
ENSCSAT00000008713.1	25:66700369-66714891	ACTA1	actin alpha 1, skeletal muscle	protein coding	549	89	0.88152
ENSCSAT00000008584.1	1:731645-818642	AP2A2	adaptor related protein complex 2 subunit alpha 2	protein coding	1019	50	0.881437
ENSCSAT00000007494.1	1:3243313-3257487	DHCR7	7-dehydrocholesterol reductase	protein coding	143	92	0.881348
ENSCSAT00000015298.1	13:22366881-22367712	-	-	protein coding	271	2161	0.881312
ENSCSAT00000014190.1	2:1428796-1433148	MRGBP	MRG domain binding protein	protein coding	404	36	0.881053
ENSCSAT00000008543.1	22:45917444-45920250	JAGN1	jagunal homolog 1	protein coding	583	78	0.880977
ENSCSAT00000006252.1	19:18144545-18157971	HMOX1	heme oxygenase 1	protein coding	1145	67	0.880959
ENSCSAT00000001143.1	7:115826778-115928609	CLCN3	chloride voltage-gated channel 3	protein coding	4506	31	0.880952
ENSCSAT00000013103.1	21:22186445-22332072	EEPD1	endonuclease/exonuclease/phosphatase family domain containing 1	protein coding	2448	37	0.880917
ENSCSAT00000018595.1	12:97591762-97592805	GAS1	growth arrest specific 1	protein coding	929	96	0.880692
ENSCSAT00000011198.1	23:41231364-41251150	HSPA9	heat shock protein family A (Hsp70) member 9	protein coding	340	100	0.880582
ENSCSAT00000012430.1	21:30708943-30848332	HIBADH	3-hydroxyisobutyrate dehydrogenase	protein coding	1691	66	0.880552
ENSCSAT00000003900.1	5:27347899-27358011	FBRS	fibrosin	protein coding	2721	36	0.880551
ENSCSAT00000012783.1	23:19740563-19800927	SEMA6A	semaphorin 6A	protein coding	2438	47	0.880499
ENSCSAT00000005257.1	16:22383677-22412701	KIAA0100	KIAA0100	protein coding	2022	33	0.88031
ENSCSAT00000013814.1	13:57376922-57446395	DSE	dermatan sulfate epimerase	protein coding	2787	38	0.880259
ENSCSAT00000002431.1	9:124543353-124562852	PPP2R2D	protein phosphatase 2 regulatory subunit Bdelta	protein coding	1736	34	0.880143
ENSCSAT00000012490.1	25:25489127-25541281	-	-	protein coding	3387	32	0.880138
ENSCSAT00000009402.1	21:76795592-76824923	DLD	dihydrolipoamide dehydrogenase	protein coding	219	35	0.880088
ENSCSAT00000008375.1	21:92327822-92348591	NDUFA5	NADH:ubiquinone oxidoreductase subunit A5	protein coding	353	114	0.880079
ENSCSAT00000000230.1	16:73776092-73784724	PCYT2	phosphate cytidylyltransferase 2, ethanolamine	protein coding	2789	31	0.880053
ENSCSAT00000003015.1	16:45607329-45651086	SRP68	signal recognition particle 68	protein coding	2519	38	0.879981
ENSCSAT00000008862.1	14:78414487-78478938	CLIP4	CAP-Gly domain containing linker protein family member 4	protein coding	1538	35	0.879906
ENSCSAT00000008179.1	8:124514210-124869668	ASAP1	ArfGAP with SH3 domain, ankyrin repeat and PH domain 1	protein coding	2715	30	0.879889
ENSCSAT00000006918.1	8:138125280-138149364	PLEC	plectin	protein coding	10631	37	0.879874
ENSCSAT00000018634.1	6:34144860-34145570	EID2	EP300 interacting inhibitor of differentiation 2	protein coding	611	48	0.879744
ENSCSAT00000002291.1	5:55050795-55064549	IST1	IST1 factor associated with ESCRT-III	protein coding	1151	70	0.879734
ENSCSAT00000010336.1	25:49452289-49491525	TOR1AIP1	torsin 1A interacting protein 1	protein coding	1868	36	0.879728
ENSCSAT00000009381.1	15:47919823-48003805	PLS1	plastin 1	protein coding	2175	39	0.879698
ENSCSAT00000000109.1	16:74611703-74626289	FN3KRP	fructosamine 3 kinase related protein	protein coding	1555	54	0.879552
ENSCSAT00000004015.1	11:46359966-46400554	CERS5	ceramide synthase 5	protein coding	1337	35	0.879535
ENSCSAT00000018761.1	2:43255347-43257296	FLRT3	fibronectin leucine rich transmembrane protein 3	protein coding	884	34	0.879466
ENSCSAT00000006728.1	5:8652262-8682105	C16orf72	chromosome 16 open reading frame 72	protein coding	1783	47	0.879357
ENSCSAT00000002094.1	1:64922496-65020207	RAB6A	RAB6A, member RAS oncogene family	protein coding	2790	65	0.87928
ENSCSAT00000013321.1	4:73825557-73901840	TENT2	terminal nucleotidyltransferase 2	protein coding	540	46	0.879217
ENSCSAT00000006281.1	17:41839833-41858470	PPP1R10	protein phosphatase 1 regulatory subunit 10	protein coding	3947	31	0.878896
ENSCSAT00000002155.1	1:63920076-63960771	ARAP1	ArfGAP with RhoGAP domain, ankyrin repeat and PH domain 1	protein coding	4650	37	0.878812
ENSCSAT00000014979.1	27:11167714-11232091	KLHL5	kelch like family member 5	protein coding	2957	34	0.878683
ENSCSAT00000003162.1	7:11694619-11736611	POLR2B	RNA polymerase II subunit B	protein coding	2916	36	0.878597
ENSCSAT00000007236.1	9:55977584-55981263	ZNF503	zinc finger protein 503	protein coding	2221	93	0.87852
ENSCSAT00000008105.1	12:46346971-46419455	UBAP1	ubiquitin associated protein 1	protein coding	1064	36	0.878461
ENSCSAT00000013559.1	21:14634384-14664909	UBE2D4	ubiquitin conjugating enzyme E2 D4 (putative)	protein coding	879	37	0.878416
ENSCSAT00000011663.1	15:5227836-5239958	ABCF3	ATP binding cassette subfamily F member 3	protein coding	2238	37	0.878362
ENSCSAT00000019742.1	6:46566968-46567936	MYADM	myeloid associated differentiation marker	protein coding	472	36	0.878325
ENSCSAT00000014761.1	27:24480425-24602563	SEL1L3	SEL1L family member 3	protein coding	2885	49	0.878238
ENSCSAT00000005328.1	X:122635439-122674355	FMR1	FMRP translational regulator 1	protein coding	3997	40	0.878172
ENSCSAT00000000161.1	16:74150110-74158112	SLC16A3	solute carrier family 16 member 3	protein coding	2360	262	0.878137
ENSCSAT00000016031.1	28:12501457-12502737	POP7	POP7 homolog, ribonuclease P/MRP subunit	protein coding	225	85	0.878088
ENSCSAT00000003702.1	6:15596583-15707567	MYO9B	myosin IXB	protein coding	7344	43	0.878026
ENSCSAT00000006450.1	11:14686636-14704127	WBP11	WW domain binding protein 11	protein coding	1756	84	0.878017
ENSCSAT00000008507.1	6:4592919-4642445	UHRF1	ubiquitin like with PHD and ring finger domains 1	protein coding	3086	73	0.877951
ENSCSAT00000001251.1	1:93699419-93746657	BIRC3	baculoviral IAP repeat containing 3	protein coding	594	33	0.877943
ENSCSAT00000008931.1	10:86545014-86564263	NIF3L1	NGG1 interacting factor 3 like 1	protein coding	1597	32	0.877914
ENSCSAT00000004367.1	6:13173157-13176877	DNAJB1	DnaJ heat shock protein family (Hsp40) member B1	protein coding	1188	65	0.877905
ENSCSAT00000000117.1	20:7723477-7748780	LMNA	lamin A/C	protein coding	2209	133	0.87788
ENSCSAT00000005446.1	1:9356177-9382832	EHD1	EH domain containing 1	protein coding	2809	68	0.877875
ENSCSAT00000013074.1	22:10865724-10934200	DAG1	dystroglycan 1	protein coding	2324	40	0.877831
ENSCSAT00000002654.1	11:53668345-53673538	MARCHF9	membrane associated ring-CH-type finger 9	protein coding	1224	36	0.8778
ENSCSAT00000019547.1	14:69736558-69737322	CDC42EP3	CDC42 effector protein 3	protein coding	582	68	0.877606
ENSCSAT00000015826.1	KE148117.1:17432-26423	TAFAZZIN	tafazzin, phospholipid-lysophospholipid transacylase	protein coding	1220	37	0.877548
ENSCSAT00000005153.1	6:9515416-9522797	KEAP1	kelch like ECH associated protein 1	protein coding	943	53	0.877493
ENSCSAT00000005462.1	12:96897849-96915540	ISCA1	iron-sulfur cluster assembly 1	protein coding	585	97	0.877459
ENSCSAT00000018713.1	3:59358394-59359341	SPRY2	sprouty RTK signaling antagonist 2	protein coding	370	38	0.877442
ENSCSAT00000017187.1	20:69428996-69466191	PGM1	phosphoglucomutase 1	protein coding	701	38	0.877403
ENSCSAT00000017844.1	20:130014754-130021822	VWA1	von Willebrand factor A domain containing 1	protein coding	818	47	0.877382
ENSCSAT00000002506.1	7:28692330-28714887	FGF5	fibroblast growth factor 5	protein coding	1122	63	0.877283
ENSCSAT00000011196.1	16:4154136-4187751	PELP1	proline, glutamate and leucine rich protein 1	protein coding	3695	35	0.877143
ENSCSAT00000010627.1	12:25985723-26117343	RGS3	regulator of G protein signaling 3	protein coding	3986	59	0.877094
ENSCSAT00000006316.1	23:81963899-82013659	MAPK9	mitogen-activated protein kinase 9	protein coding	529	31	0.877063
ENSCSAT00000001401.1	5:69463920-69527541	MBTPS1	membrane bound transcription factor peptidase, site 1	protein coding	4163	37	0.877032
ENSCSAT00000017410.1	20:94030961-94053653	RRAGC	Ras related GTP binding C	protein coding	1405	30	0.876915
ENSCSAT00000013743.1	24:11266343-11298668	SPTSSA	serine palmitoyltransferase small subunit A	protein coding	334	45	0.876912
ENSCSAT00000017637.1	20:111902765-111919069	PINK1	PTEN induced kinase 1	protein coding	227	31	0.876903
ENSCSAT00000007547.1	X:91281270-91282743	BEX3	brain expressed X-linked 3	protein coding	282	301	0.876858
ENSCSAT00000013450.1	14:34057878-34091692	-	-	protein coding	1206	34	0.876745
ENSCSAT00000018850.1	2:34470410-34472221	CENPB	centromere protein B	protein coding	1432	66	0.876552
ENSCSAT00000007751.1	15:72858073-72877516	AZI2	5-azacytidine induced 2	protein coding	963	54	0.876514
ENSCSAT00000018986.1	15:31157171-31157773	-	-	protein coding	408	2209	0.876505
ENSCSAT00000019109.1	16:61260769-61261845	HEXIM1	HEXIM P-TEFb complex subunit 1	protein coding	794	154	0.876404
ENSCSAT00000000449.1	11:108404719-108437168	DDX54	DEAD-box helicase 54	protein coding	1968	46	0.876398
ENSCSAT00000017407.1	20:93881394-93904171	AKIRIN1	akirin 1	protein coding	1128	50	0.876392
ENSCSAT00000005584.1	9:63084627-63106874	PBLD	phenazine biosynthesis like protein domain containing	protein coding	932	41	0.876388
ENSCSAT00000002279.1	1:62651290-62865986	STIM1	stromal interaction molecule 1	protein coding	3464	122	0.876321
ENSCSAT00000010930.1	15:16612443-16685386	ECT2	epithelial cell transforming 2	protein coding	2669	64	0.876319
ENSCSAT00000006749.1	14:81666793-81717508	KIF3C	kinesin family member 3C	protein coding	3882	66	0.876188
ENSCSAT00000003715.1	1:18627611-18650706	ARHGAP1	Rho GTPase activating protein 1	protein coding	1422	92	0.876085
ENSCSAT00000001520.1	16:62274041-62315094	HDAC5	histone deacetylase 5	protein coding	3720	77	0.87598
ENSCSAT00000009488.1	9:32474309-32633101	NRP1	neuropilin 1	protein coding	5348	40	0.875937
ENSCSAT00000006330.1	17:41729143-41733243	TUBB	tubulin beta class I	protein coding	884	883	0.875879
ENSCSAT00000015737.1	28:16851998-16868395	AP5Z1	adaptor related protein complex 5 subunit zeta 1	protein coding	2795	35	0.875673
ENSCSAT00000008179.1	8:124514210-124869668	ASAP1	ArfGAP with SH3 domain, ankyrin repeat and PH domain 1	protein coding	2990	33	0.875647
ENSCSAT00000010432.1	26:20162926-20224502	CA12	carbonic anhydrase 12	protein coding	2004	65	0.875381
ENSCSAT00000011112.1	X:46140543-46155372	TFE3	transcription factor binding to IGHM enhancer 3	protein coding	2146	45	0.87533
ENSCSAT00000003412.1	1:31172785-31223370	CAPRIN1	cell cycle associated protein 1	protein coding	1205	77	0.875207
ENSCSAT00000001143.1	7:115826778-115928609	CLCN3	chloride voltage-gated channel 3	protein coding	4967	38	0.875175
ENSCSAT00000013122.1	21:22034259-22099158	ANLN	anillin actin binding protein	protein coding	3773	119	0.875146
ENSCSAT00000000295.1	11:115447489-115468941	RAB35	RAB35, member RAS oncogene family	protein coding	2655	35	0.8751
ENSCSAT00000017735.1	20:120041479-120056557	AGTRAP	angiotensin II receptor associated protein	protein coding	636	113	0.875099
ENSCSAT00000016730.1	20:12358762-12394661	PI4KB	phosphatidylinositol 4-kinase beta	protein coding	1864	30	0.875057
ENSCSAT00000008902.1	15:56003236-56022123	AMOTL2	angiomotin like 2	protein coding	3748	69	0.874978
ENSCSAT00000006377.1	17:41534552-41549439	VARS2	valyl-tRNA synthetase 2, mitochondrial	protein coding	2813	69	0.874931
ENSCSAT00000007410.1	23:78531305-78538504	RNF44	ring finger protein 44	protein coding	2873	46	0.874866
ENSCSAT00000011017.1	10:65463390-65527520	CWC22	CWC22 spliceosome associated protein homolog	protein coding	3079	35	0.874814
ENSCSAT00000000568.1	16:68449898-68461190	NFE2L1	NFE2 like bZIP transcription factor 1	protein coding	774	31	0.874795
ENSCSAT00000017844.1	20:130014754-130021822	VWA1	von Willebrand factor A domain containing 1	protein coding	1628	62	0.874523
ENSCSAT00000012020.1	16:1321416-1352466	PRPF8	pre-mRNA processing factor 8	protein coding	3238	55	0.874355
ENSCSAT00000008262.1	11:6964784-6972801	ATN1	atrophin 1	protein coding	2191	34	0.874335
ENSCSAT00000000764.1	16:66172807-66189781	PSMD3	proteasome 26S subunit, non-ATPase 3	protein coding	176	144	0.87432
ENSCSAT00000014245.1	4:54629194-54636032	PLK2	polo like kinase 2	protein coding	2564	298	0.87431
ENSCSAT00000015189.1	13:29283405-29291868	PLAGL1	PLAG1 like zinc finger 1	protein coding	2560	35	0.874258
ENSCSAT00000015435.1	4:6057955-6064901	MED10	mediator complex subunit 10	protein coding	585	71	0.874193
ENSCSAT00000001722.1	5:60707006-60732882	BCAR1	BCAR1 scaffold protein, Cas family member	protein coding	2078	90	0.874183
ENSCSAT00000015573.1	3:81368637-81403182	BIVM	basic, immunoglobulin-like variable motif containing	protein coding	1269	72	0.874014
ENSCSAT00000007639.1	1:2755735-2791346	NAP1L4	nucleosome assembly protein 1 like 4	protein coding	1775	48	0.873991
ENSCSAT00000004390.1	6:12761820-12772867	ASF1B	anti-silencing function 1B histone chaperone	protein coding	602	52	0.873962
ENSCSAT00000016555.1	20:8858458-8866610	SHC1	SHC adaptor protein 1	protein coding	744	170	0.873907
ENSCSAT00000001006.1	6:40561274-40567853	BBC3	BCL2 binding component 3	protein coding	795	41	0.87386
ENSCSAT00000007070.1	1:5919226-6074037	PPP6R3	protein phosphatase 6 regulatory subunit 3	protein coding	4286	51	0.873663
ENSCSAT00000008827.1	2:54589437-54635503	-	-	protein coding	2445	117	0.873455
ENSCSAT00000011401.1	14:63016553-63093592	PPM1B	protein phosphatase, Mg2+/Mn2+ dependent 1B	protein coding	695	49	0.873401
ENSCSAT00000010758.1	23:43307415-43323767	HARS1	histidyl-tRNA synthetase 1	protein coding	1610	61	0.873343
ENSCSAT00000009996.1	8:98154196-98188069	FZD6	frizzled class receptor 6	protein coding	2125	30	0.873302
ENSCSAT00000013412.1	13:64481790-64499135	CD164	CD164 molecule	protein coding	1063	86	0.873143
ENSCSAT00000017837.1	20:129849899-129876524	-	-	protein coding	2178	37	0.873131
ENSCSAT00000006466.1	1:7402779-7409959	LRFN4	leucine rich repeat and fibronectin type III domain containing 4	protein coding	1621	34	0.872989
ENSCSAT00000012861.1	12:7256648-7312734	ABL1	ABL proto-oncogene 1, non-receptor tyrosine kinase	protein coding	3396	41	0.872875
ENSCSAT00000006527.1	1:7003784-7082720	KDM2A	lysine demethylase 2A	protein coding	5750	36	0.872627
ENSCSAT00000014074.1	22:8987012-9134946	SMARCC1	SWI/SNF related, matrix associated, actin dependent regulator of chromatin subfamily c member 1	protein coding	3502	30	0.872594
ENSCSAT00000019260.1	1:8366409-8367017	CCDC85B	coiled-coil domain containing 85B	protein coding	254	81	0.872531
ENSCSAT00000007259.1	19:13490645-13511810	TCN2	transcobalamin 2	protein coding	629	137	0.872526
ENSCSAT00000014187.1	29:23464302-23469592	-	-	protein coding	1025	61	0.872506
ENSCSAT00000000318.1	16:72986490-73067001	BAIAP2	BAR/IMD domain containing adaptor protein 2	protein coding	2346	38	0.87249
ENSCSAT00000001070.1	7:128598835-128795211	TENM3	teneurin transmembrane protein 3	protein coding	8162	43	0.872412
ENSCSAT00000005501.1	11:30314201-30381241	IPO8	importin 8	protein coding	5254	48	0.872188
ENSCSAT00000013418.1	4:71277315-71310159	AGGF1	angiogenic factor with G-patch and FHA domains 1	protein coding	1939	36	0.872143
ENSCSAT00000018349.1	13:34010228-34011046	CITED2	Cbp/p300 interacting transactivator with Glu/Asp rich carboxy-terminal domain 2	protein coding	722	102	0.872141
ENSCSAT00000008243.1	12:45982439-45985880	SIGMAR1	sigma non-opioid intracellular receptor 1	protein coding	859	104	0.872103
ENSCSAT00000010345.1	2:37968556-37980326	E2F1	E2F transcription factor 1	protein coding	662	52	0.871856
ENSCSAT00000011776.1	9:5567225-5577539	NET1	neuroepithelial cell transforming 1	protein coding	1412	39	0.871848
ENSCSAT00000008170.1	24:81303911-81313807	EIF5	eukaryotic translation initiation factor 5	protein coding	2778	78	0.871765
ENSCSAT00000002100.1	5:59160100-59177709	PLA2G15	phospholipase A2 group XV	protein coding	3385	32	0.87172
ENSCSAT00000000498.1	6:42820350-42834111	SCAF1	SR-related CTD associated factor 1	protein coding	3004	50	0.871691
ENSCSAT00000003268.1	11:52045040-52053671	PA2G4	proliferation-associated 2G4	protein coding	398	40	0.871671
ENSCSAT00000019382.1	17:1609752-1611167	-	-	protein coding	1220	68	0.87167
ENSCSAT00000014778.1	29:20969559-20975545	-	-	protein coding	925	186	0.871599
ENSCSAT00000014820.1	8:16151247-16181155	ASAH1	N-acylsphingosine amidohydrolase 1	protein coding	2211	35	0.871548
ENSCSAT00000002524.1	9:118410802-118440915	UROS	uroporphyrinogen III synthase	protein coding	1489	162	0.871547
ENSCSAT00000011695.1	8:68608844-68648171	TERF1	telomeric repeat binding factor 1	protein coding	2282	36	0.871492
ENSCSAT00000010802.1	2:36331198-36342179	PDRG1	p53 and DNA damage regulated 1	protein coding	480	34	0.871455
ENSCSAT00000015612.1	3:77105429-77196934	STK24	serine/threonine kinase 24	protein coding	796	60	0.871304
ENSCSAT00000002794.1	6:28020710-28103003	RHPN2	rhophilin Rho GTPase binding protein 2	protein coding	770	45	0.871247
ENSCSAT00000010446.1	8:92957814-92962242	-	-	protein coding	478	1956	0.870964
ENSCSAT00000005995.1	10:105442071-105466875	OBSL1	obscurin like cytoskeletal adaptor 1	protein coding	5696	34	0.870952
ENSCSAT00000015666.1	28:20098586-20132859	INTS1	integrator complex subunit 1	protein coding	6768	124	0.870949
ENSCSAT00000004018.1	16:31833160-31900963	PPM1D	protein phosphatase, Mg2+/Mn2+ dependent 1D	protein coding	2097	102	0.870693
ENSCSAT00000000097.1	16:74985796-75001626	METRNL	meteorin like, glial cell differentiation regulator	protein coding	818	96	0.870603
ENSCSAT00000014563.1	8:20491284-20502626	SLC39A14	solute carrier family 39 member 14	protein coding	3944	95	0.870556
ENSCSAT00000011567.1	22:13764686-13774740	BAP1	BRCA1 associated protein 1	protein coding	1090	32	0.870533
ENSCSAT00000000176.1	20:7268100-7270442	NAXE	NAD(P)HX epimerase	protein coding	458	210	0.870445
ENSCSAT00000015632.1	28:20785242-20836461	DNAAF5	dynein axonemal assembly factor 5	protein coding	2425	69	0.870406
ENSCSAT00000004206.1	5:26573638-26585849	PPP4C	protein phosphatase 4 catalytic subunit	protein coding	1179	233	0.870304
ENSCSAT00000000991.1	11:101460759-101471474	CKAP4	cytoskeleton associated protein 4	protein coding	1725	90	0.870091
ENSCSAT00000006720.1	15:90398660-90449346	PAK2	p21 (RAC1) activated kinase 2	protein coding	1825	48	0.870057
ENSCSAT00000003806.1	6:14691042-14697665	FAM32A	family with sequence similarity 32 member A	protein coding	954	83	0.869836
ENSCSAT00000015820.1	KE148117.1:30922-37499	GDI1	GDP dissociation inhibitor 1	protein coding	1268	118	0.869708
ENSCSAT00000014748.1	2:342247-359295	TPD52L2	TPD52 like 2	protein coding	897	77	0.869701
ENSCSAT00000013804.1	21:13606472-13656275	CCM2	CCM2 scaffold protein	protein coding	2228	67	0.869687
ENSCSAT00000004295.1	11:44895129-44926512	KANSL2	KAT8 regulatory NSL complex subunit 2	protein coding	2708	53	0.869618
ENSCSAT00000015526.1	3:91469996-91521389	TMCO3	transmembrane and coiled-coil domains 3	protein coding	427	31	0.869559
ENSCSAT00000008262.1	11:6964784-6972801	ATN1	atrophin 1	protein coding	2876	53	0.869548
ENSCSAT00000003715.1	1:18627611-18650706	ARHGAP1	Rho GTPase activating protein 1	protein coding	3030	180	0.8695
ENSCSAT00000012157.1	16:1102348-1135166	CRK	CRK proto-oncogene, adaptor protein	protein coding	3156	101	0.869477
ENSCSAT00000002873.1	19:32974420-32978374	LMF2	lipase maturation factor 2	protein coding	218	51	0.869346
ENSCSAT00000008358.1	14:79289043-79732891	BABAM2	BRISC and BRCA1 A complex member 2	protein coding	1096	56	0.869304
ENSCSAT00000014245.1	4:54629194-54636032	PLK2	polo like kinase 2	protein coding	2269	278	0.86915
ENSCSAT00000001604.1	11:91556333-91633592	ELK3	ETS transcription factor ELK3	protein coding	831	35	0.868933
ENSCSAT00000002852.1	11:53397357-53424681	MARS1	methionyl-tRNA synthetase 1	protein coding	1132	51	0.868842
ENSCSAT00000004988.1	14:104095795-104114987	RNASEH1	ribonuclease H1	protein coding	607	30	0.868769
ENSCSAT00000012164.1	25:27390809-27397441	ELF3	E74 like ETS transcription factor 3	protein coding	1973	249	0.86869
ENSCSAT00000012198.1	15:2858511-2882336	TBCCD1	TBCC domain containing 1	protein coding	2070	32	0.868637
ENSCSAT00000001737.1	11:88867877-88901091	MRPL42	mitochondrial ribosomal protein L42	protein coding	359	52	0.868531
ENSCSAT00000011985.1	16:1392571-1404636	SERPINF2	serpin family F member 2	protein coding	1717	32	0.868521
ENSCSAT00000009354.1	12:35374947-35423364	SMC2	structural maintenance of chromosomes 2	protein coding	4026	51	0.86848
ENSCSAT00000006297.1	X:105090824-105120787	ZDHHC9	zinc finger DHHC-type palmitoyltransferase 9	protein coding	933	35	0.868409
ENSCSAT00000006131.1	14:87499574-87525026	SDC1	syndecan 1	protein coding	2144	58	0.868382
ENSCSAT00000004367.1	6:13173157-13176877	DNAJB1	DnaJ heat shock protein family (Hsp40) member B1	protein coding	494	48	0.868283
ENSCSAT00000003172.1	9:105257429-105311690	ACSL5	acyl-CoA synthetase long chain family member 5	protein coding	523	39	0.868162
ENSCSAT00000008192.1	8:122282630-122288384	MYC	MYC proto-oncogene, bHLH transcription factor	protein coding	2374	99	0.868081
ENSCSAT00000016268.1	18:20377255-20409741	LMAN1	lectin, mannose binding 1	protein coding	1439	79	0.868037
ENSCSAT00000010558.1	9:22090437-22105447	BMI1	BMI1 proto-oncogene, polycomb ring finger	protein coding	1388	36	0.867916
ENSCSAT00000017723.1	20:119184996-119237015	DHRS3	dehydrogenase/reductase 3	protein coding	1080	76	0.867901
ENSCSAT00000001493.1	6:36452577-36460122	ERF	ETS2 repressor factor	protein coding	2425	42	0.867828
ENSCSAT00000004469.1	21:125262906-125397898	UBE3C	ubiquitin protein ligase E3C	protein coding	4243	52	0.867768
ENSCSAT00000017917.1	1:68001429-68002490	TSKU	tsukushi, small leucine rich proteoglycan	protein coding	836	58	0.867623
ENSCSAT00000011149.1	17:20222590-20243809	MCM3	minichromosome maintenance complex component 3	protein coding	2677	80	0.86757
ENSCSAT00000014187.1	29:23464302-23469592	-	-	protein coding	846	53	0.86754
ENSCSAT00000006218.1	6:7370959-7376998	SNAPC2	small nuclear RNA activating complex polypeptide 2	protein coding	1166	57	0.867488
ENSCSAT00000007486.1	17:39251911-39279089	TAP1	transporter 1, ATP binding cassette subfamily B member	protein coding	2666	43	0.867313
ENSCSAT00000004532.1	6:11818968-11825412	NACC1	nucleus accumbens associated 1	protein coding	4128	85	0.867252
ENSCSAT00000007655.1	17:38754280-38759071	DAXX	death domain associated protein	protein coding	1981	38	0.867147
ENSCSAT00000000045.1	20:8173954-8200960	YY1AP1	YY1 associated protein 1	protein coding	2312	47	0.867078
ENSCSAT00000014788.1	4:49094528-49100838	PELO	pelota mRNA surveillance and ribosome rescue factor	protein coding	1474	97	0.867001
ENSCSAT00000007421.1	23:78456545-78516245	FAF2	Fas associated factor family member 2	protein coding	1895	34	0.866914
ENSCSAT00000009002.1	21:85397645-85488093	MET	MET proto-oncogene, receptor tyrosine kinase	protein coding	6229	99	0.866586
ENSCSAT00000007455.1	24:83372334-83378215	CRIP2	cysteine rich protein 2	protein coding	640	237	0.866365
ENSCSAT00000010835.1	8:89101744-89179251	CDH17	cadherin 17	protein coding	2084	30	0.8663
ENSCSAT00000000171.1	16:73982899-74006551	FASN	fatty acid synthase	protein coding	8191	280	0.866269
ENSCSAT00000012478.1	22:11545455-11575006	SEMA3F	semaphorin 3F	protein coding	2691	67	0.866171
ENSCSAT00000004928.1	21:118513570-118518862	REPIN1	replication initiator 1	protein coding	1883	102	0.866162
ENSCSAT00000004500.1	1:12057618-12062040	FEN1	flap structure-specific endonuclease 1	protein coding	1012	54	0.866159
ENSCSAT00000006038.1	6:7796045-7839244	HNRNPM	heterogeneous nuclear ribonucleoprotein M	protein coding	228	134	0.866143
ENSCSAT00000019498.1	24:26949388-26950074	ARF6	ADP ribosylation factor 6	protein coding	388	153	0.866116
ENSCSAT00000018848.1	2:33369629-33370366	PRNP	prion protein	protein coding	416	46	0.866115
ENSCSAT00000004949.1	19:20563042-20594475	EIF3L	eukaryotic translation initiation factor 3 subunit L	protein coding	26	388	0.866015
ENSCSAT00000013182.1	22:10672388-10732104	USP4	ubiquitin specific peptidase 4	protein coding	3379	30	0.865999
ENSCSAT00000009343.1	11:2941001-2955438	RHNO1	RAD9-HUS1-RAD1 interacting nuclear orphan 1	protein coding	457	61	0.865964
ENSCSAT00000006965.1	10:104146222-104151752	-	-	protein coding	828	79	0.865868
ENSCSAT00000000449.1	11:108404719-108437168	DDX54	DEAD-box helicase 54	protein coding	3123	93	0.86582
ENSCSAT00000018845.1	2:26620653-26621234	-	-	protein coding	34	1707	0.865814
ENSCSAT00000004294.1	16:29061568-29201464	AP2B1	adaptor related protein complex 2 subunit beta 1	protein coding	4858	64	0.865741
ENSCSAT00000000161.1	16:74150110-74158112	SLC16A3	solute carrier family 16 member 3	protein coding	2470	261	0.865694
ENSCSAT00000007313.1	6:6308666-6320255	TRIP10	thyroid hormone receptor interactor 10	protein coding	520	38	0.865602
ENSCSAT00000001549.1	6:35717694-35751098	BCKDHA	branched chain keto acid dehydrogenase E1 subunit alpha	protein coding	1473	58	0.865466
ENSCSAT00000011906.1	14:52999960-53108885	PSME4	proteasome activator subunit 4	protein coding	5375	33	0.865269
ENSCSAT00000004026.1	16:31678566-31754309	APPBP2	amyloid beta precursor protein binding protein 2	protein coding	1243	103	0.865145
ENSCSAT00000007024.1	15:85494157-85556827	CCDC50	coiled-coil domain containing 50	protein coding	409	94	0.865139
ENSCSAT00000004727.1	19:20998009-21022576	CSNK1E	casein kinase 1 epsilon	protein coding	2517	88	0.865073
ENSCSAT00000001203.1	7:111688604-111704849	MSMO1	methylsterol monooxygenase 1	protein coding	986	322	0.864737
ENSCSAT00000006944.1	8:138034395-138042468	PUF60	poly(U) binding splicing factor 60	protein coding	1676	203	0.864705
ENSCSAT00000001391.1	6:37173177-37191754	PLAUR	plasminogen activator, urokinase receptor	protein coding	739	80	0.864666
ENSCSAT00000019817.1	23:82507525-82508862	MGAT1	alpha-1,3-mannosyl-glycoprotein 2-beta-N-acetylglucosaminyltransferase	protein coding	1034	117	0.864662
ENSCSAT00000003700.1	9:93181319-93217034	ERLIN1	ER lipid raft associated 1	protein coding	1362	35	0.864645
ENSCSAT00000003243.1	6:17657942-17671417	RFXANK	regulatory factor X associated ankyrin containing protein	protein coding	1024	73	0.864587
ENSCSAT00000008827.1	2:54589437-54635503	-	-	protein coding	2592	128	0.864549
ENSCSAT00000012861.1	12:7256648-7312734	ABL1	ABL proto-oncogene 1, non-receptor tyrosine kinase	protein coding	4076	47	0.86439
ENSCSAT00000008747.1	14:78651387-78691829	WDR43	WD repeat domain 43	protein coding	1527	54	0.864362
ENSCSAT00000008174.1	25:71773588-71779835	IRF2BP2	interferon regulatory factor 2 binding protein 2	protein coding	254	37	0.864313
ENSCSAT00000013367.1	24:26628561-26632048	RPS29	ribosomal protein S29	protein coding	864	1199	0.864285
ENSCSAT00000002898.1	19:32919341-32938690	SBF1	SET binding factor 1	protein coding	1318	30	0.864245
ENSCSAT00000012309.1	22:11703790-11709454	HYAL2	hyaluronidase 2	protein coding	405	45	0.86424
ENSCSAT00000006651.1	22:52924819-52967830	RUVBL1	RuvB like AAA ATPase 1	protein coding	679	53	0.864186
ENSCSAT00000000576.1	1:110264523-110297629	BCL9L	BCL9 like	protein coding	6094	50	0.864178
ENSCSAT00000009348.1	11:2920663-2940823	FOXM1	forkhead box M1	protein coding	2269	52	0.864033
ENSCSAT00000012076.1	12:10141832-10182075	FAM102A	family with sequence similarity 102 member A	protein coding	3973	36	0.863709
ENSCSAT00000014469.1	10:19295351-19402212	RAB3GAP1	RAB3 GTPase activating protein catalytic subunit 1	protein coding	3136	37	0.8637
ENSCSAT00000007575.1	26:39242041-39245144	-	-	protein coding	1182	42	0.863597
ENSCSAT00000000216.1	11:116997636-117011737	ORAI1	ORAI calcium release-activated calcium modulator 1	protein coding	806	44	0.863561
ENSCSAT00000010202.1	2:38579024-38601208	AHCY	adenosylhomocysteinase	protein coding	1903	214	0.863532
ENSCSAT00000018379.1	20:40622769-40623194	-	-	protein coding	277	752	0.863401
ENSCSAT00000014051.1	22:9242309-9394713	MAP4	microtubule associated protein 4	protein coding	5709	34	0.863388
ENSCSAT00000017420.1	20:95151752-95169033	CDCA8	cell division cycle associated 8	protein coding	1077	33	0.86336
ENSCSAT00000006238.1	19:18164879-18189284	MCM5	minichromosome maintenance complex component 5	protein coding	1206	126	0.863257
ENSCSAT00000017766.1	20:122187637-122220661	SLC25A33	solute carrier family 25 member 33	protein coding	676	33	0.863088
ENSCSAT00000015362.1	4:14358538-14389987	OTULIN	OTU deubiquitinase with linear linkage specificity	protein coding	1033	32	0.863079
ENSCSAT00000008209.1	24:80891431-80941615	CDC42BPB	CDC42 binding protein kinase beta	protein coding	3081	46	0.863039
ENSCSAT00000015331.1	29:3707299-3719614	WDR73	WD repeat domain 73	protein coding	1066	37	0.862983
ENSCSAT00000010157.1	10:76553606-76674928	STAT4	signal transducer and activator of transcription 4	protein coding	1629	54	0.86297
ENSCSAT00000005167.1	X:125355349-125483689	CD99L2	CD99 molecule like 2	protein coding	1383	66	0.862927
ENSCSAT00000005758.1	17:47881346-48066436	DCDC2	doublecortin domain containing 2	protein coding	1956	35	0.862898
ENSCSAT00000005167.1	X:125355349-125483689	CD99L2	CD99 molecule like 2	protein coding	1309	66	0.862875
ENSCSAT00000003623.1	16:36496772-36524148	TRIM25	tripartite motif containing 25	protein coding	5648	50	0.862796
ENSCSAT00000008179.1	8:124514210-124869668	ASAP1	ArfGAP with SH3 domain, ankyrin repeat and PH domain 1	protein coding	2862	31	0.862779
ENSCSAT00000006021.1	1:8586685-8598455	SIPA1	signal-induced proliferation-associated 1	protein coding	3190	45	0.86268
ENSCSAT00000015103.1	13:34986129-34994809	HEBP2	heme binding protein 2	protein coding	91	84	0.862517
ENSCSAT00000012612.1	8:54555250-54566470	-	-	protein coding	839	72	0.862489
ENSCSAT00000015722.1	18:59699348-59884461	COLEC12	collectin subfamily member 12	protein coding	2817	77	0.862443
ENSCSAT00000017678.1	20:115864746-115882392	NECAP2	NECAP endocytosis associated 2	protein coding	1252	58	0.862368
ENSCSAT00000011622.1	26:14653745-14691492	ANP32A	acidic nuclear phosphoprotein 32 family member A	protein coding	508	55	0.862236
ENSCSAT00000003837.1	5:27638731-27644829	ORAI3	ORAI calcium release-activated calcium modulator 3	protein coding	759	48	0.862154
ENSCSAT00000010282.1	24:52217365-52227930	EIF2B2	eukaryotic translation initiation factor 2B subunit beta	protein coding	1450	30	0.862141
ENSCSAT00000004456.1	1:12417490-12446527	CPSF7	cleavage and polyadenylation specific factor 7	protein coding	1532	34	0.862077
ENSCSAT00000017180.1	20:67639280-67655900	LEPROT	leptin receptor overlapping transcript	protein coding	4093	98	0.862003
ENSCSAT00000007490.1	26:39272997-39349966	PDIA3	protein disulfide isomerase family A member 3	protein coding	1700	350	0.861927
ENSCSAT00000011573.1	26:15266732-15278418	CLN6	CLN6 transmembrane ER protein	protein coding	231	41	0.861783
ENSCSAT00000016836.1	20:17152777-17208671	CD58	CD58 molecule	protein coding	977	30	0.861739
ENSCSAT00000012281.1	22:11740818-11747338	TMEM115	transmembrane protein 115	protein coding	1344	81	0.861234
ENSCSAT00000013440.1	X:8091125-8173679	TBL1X	transducin beta like 1 X-linked	protein coding	4123	130	0.861125
ENSCSAT00000019847.1	26:52187898-52188812	NSMCE3	NSE3 homolog, SMC5-SMC6 complex component	protein coding	734	54	0.861121
ENSCSAT00000007980.1	1:1570069-1581833	CTSD	cathepsin D	protein coding	1974	1865	0.861095
ENSCSAT00000017363.1	20:90166700-90186115	P3H1	prolyl 3-hydroxylase 1	protein coding	2409	32	0.861026
ENSCSAT00000009972.1	6:1771736-1796393	BTBD2	BTB domain containing 2	protein coding	391	83	0.860988
ENSCSAT00000012714.1	25:24016930-24036641	NUAK2	NUAK family kinase 2	protein coding	3098	52	0.860827
ENSCSAT00000016416.1	Y:689380-706092	DDX3Y	DEAD-box helicase 3 Y-linked	protein coding	513	47	0.860698
ENSCSAT00000004098.1	16:30842652-30849465	LHX1	LIM homeobox 1	protein coding	1267	38	0.860656
ENSCSAT00000004730.1	21:119259115-119263193	FASTK	Fas activated serine/threonine kinase	protein coding	911	40	0.860584
ENSCSAT00000013033.1	21:22729346-22788250	HERPUD2	HERPUD family member 2	protein coding	1927	56	0.860554
ENSCSAT00000001915.1	16:57550703-57588084	STRADA	STE20 related adaptor alpha	protein coding	1953	56	0.860483
ENSCSAT00000001562.1	6:35648677-35674365	TGFB1	transforming growth factor beta 1	protein coding	446	125	0.860397
ENSCSAT00000011462.1	25:36619140-36623308	RGS2	regulator of G protein signaling 2	protein coding	739	42	0.860354
ENSCSAT00000003309.1	6:17291175-17330193	UPF1	UPF1 RNA helicase and ATPase	protein coding	4265	37	0.860307
ENSCSAT00000009036.1	25:61245562-61309881	MPZL1	myelin protein zero like 1	protein coding	1493	33	0.86026
ENSCSAT00000014445.1	8:20686504-20699707	CCAR2	cell cycle and apoptosis regulator 2	protein coding	1898	34	0.86018
ENSCSAT00000002825.1	9:110347379-110353643	EMX2	empty spiracles homeobox 2	protein coding	1686	33	0.860061
ENSCSAT00000000097.1	16:74985796-75001626	METRNL	meteorin like, glial cell differentiation regulator	protein coding	973	99	0.859994
ENSCSAT00000000216.1	11:116997636-117011737	ORAI1	ORAI calcium release-activated calcium modulator 1	protein coding	866	44	0.859711
ENSCSAT00000010145.1	X:54029084-54153172	ARHGEF9	Cdc42 guanine nucleotide exchange factor 9	protein coding	2362	34	0.859652
ENSCSAT00000010111.1	15:34815066-34885228	GMPS	guanine monophosphate synthase	protein coding	2259	67	0.859607
ENSCSAT00000010715.1	5:554558-556125	METTL26	methyltransferase like 26	protein coding	719	107	0.859428
ENSCSAT00000002152.1	5:58076652-58078535	PDF	peptide deformylase, mitochondrial	protein coding	1039	34	0.859421
ENSCSAT00000015703.1	28:19037395-19072458	TTYH3	tweety family member 3	protein coding	3774	72	0.859387
ENSCSAT00000009205.1	6:3369279-3383226	CACTIN	cactin, spliceosome C complex subunit	protein coding	2722	32	0.859325
ENSCSAT00000005104.1	14:98961546-98964384	ID2	inhibitor of DNA binding 2	protein coding	731	63	0.859291
ENSCSAT00000005816.1	22:56082103-56097105	UMPS	uridine monophosphate synthetase	protein coding	864	41	0.859204
ENSCSAT00000004390.1	6:12761820-12772867	ASF1B	anti-silencing function 1B histone chaperone	protein coding	476	68	0.858874
ENSCSAT00000006918.1	8:138125280-138149364	PLEC	plectin	protein coding	12120	57	0.858812
ENSCSAT00000001401.1	5:69463920-69527541	MBTPS1	membrane bound transcription factor peptidase, site 1	protein coding	4167	37	0.858708
ENSCSAT00000000245.1	16:73696539-73707045	MCRIP1	MAPK regulated corepressor interacting protein 1	protein coding	1189	122	0.858685
ENSCSAT00000017515.1	20:104040679-104078484	YTHDF2	YTH N6-methyladenosine RNA binding protein 2	protein coding	1781	33	0.858576
ENSCSAT00000011748.1	23:36765395-36779797	C5orf15	chromosome 5 open reading frame 15	protein coding	1435	108	0.858555
ENSCSAT00000008110.1	22:46336829-46355723	SEC13	SEC13 homolog, nuclear pore and COPII coat complex component	protein coding	681	158	0.858529
ENSCSAT00000011740.1	9:6013908-6047753	FBH1	F-box DNA helicase 1	protein coding	3149	38	0.858446
ENSCSAT00000017465.1	20:99834334-99858781	-	-	protein coding	610	72	0.858352
ENSCSAT00000000230.1	16:73776092-73784724	PCYT2	phosphate cytidylyltransferase 2, ethanolamine	protein coding	1738	212	0.858272
ENSCSAT00000008267.1	21:96467319-96911145	SND1	staphylococcal nuclease and tudor domain containing 1	protein coding	3007	86	0.858237
ENSCSAT00000003890.1	16:34211360-34217039	SMG8	SMG8 nonsense mediated mRNA decay factor	protein coding	2318	31	0.858172
ENSCSAT00000013305.1	10:55158481-55169958	PPIG	peptidylprolyl isomerase G	protein coding	1235	35	0.858088
ENSCSAT00000001939.1	6:33759462-33770497	PAK4	p21 (RAC1) activated kinase 4	protein coding	2460	72	0.858061
ENSCSAT00000017925.1	1:78065492-78066643	PRSS23	serine protease 23	protein coding	428	295	0.858053
ENSCSAT00000010894.1	21:54385262-54457302	SGCE	sarcoglycan epsilon	protein coding	827	121	0.857991
ENSCSAT00000005756.1	10:110425076-110541538	CUL3	cullin 3	protein coding	2808	80	0.8579
ENSCSAT00000004301.1	22:79083084-79119772	NXPE3	neurexophilin and PC-esterase domain family member 3	protein coding	1517	32	0.857886
ENSCSAT00000002727.1	7:24148750-24180210	G3BP2	G3BP stress granule assembly factor 2	protein coding	1995	50	0.857787
ENSCSAT00000012065.1	9:3192523-3238361	PITRM1	pitrilysin metallopeptidase 1	protein coding	38	71	0.857691
ENSCSAT00000014940.1	27:12427225-12462299	PGM2	phosphoglucomutase 2	protein coding	1570	70	0.857572
ENSCSAT00000003668.1	6:15798256-15810036	ABHD8	abhydrolase domain containing 8	protein coding	1757	39	0.85755
ENSCSAT00000012783.1	23:19740563-19800927	SEMA6A	semaphorin 6A	protein coding	2933	57	0.857522
ENSCSAT00000008766.1	1:573706-583479	GATD1	glutamine amidotransferase class 1 domain containing 1	protein coding	3691	75	0.857469
ENSCSAT00000004476.1	5:25046701-25070015	IL4R	interleukin 4 receptor	protein coding	2669	40	0.857383
ENSCSAT00000004414.1	16:25999569-26042793	PSMD11	proteasome 26S subunit, non-ATPase 11	protein coding	1198	96	0.857374
ENSCSAT00000017606.1	20:109120691-109123210	ID3	inhibitor of DNA binding 3, HLH protein	protein coding	700	36	0.857316
ENSCSAT00000014866.1	14:15659361-15676645	SLC20A1	solute carrier family 20 member 1	protein coding	2649	57	0.857199
ENSCSAT00000013074.1	22:10865724-10934200	DAG1	dystroglycan 1	protein coding	3497	61	0.857143
ENSCSAT00000013196.1	23:12753513-12796482	PJA2	praja ring finger ubiquitin ligase 2	protein coding	3464	51	0.857075
ENSCSAT00000017617.1	20:109746925-109890777	EPHB2	EPH receptor B2	protein coding	4331	104	0.856948
ENSCSAT00000007562.1	19:13172845-13207904	TBC1D10A	TBC1 domain family member 10A	protein coding	1438	36	0.856886
ENSCSAT00000009846.1	24:54719414-54730848	AHSA1	activator of HSP90 ATPase activity 1	protein coding	403	100	0.856851
ENSCSAT00000012811.1	12:7909846-7929589	-	-	protein coding	1098	38	0.8568
ENSCSAT00000001143.1	7:115826778-115928609	CLCN3	chloride voltage-gated channel 3	protein coding	5604	45	0.85673
ENSCSAT00000009575.1	10:82966377-82989184	COQ10B	coenzyme Q10B	protein coding	1504	49	0.856656
ENSCSAT00000008695.1	17:33446145-33473699	GLO1	glyoxalase I	protein coding	743	136	0.856464
ENSCSAT00000018932.1	5:1731239-1731913	FAHD1	fumarylacetoacetate hydrolase domain containing 1	protein coding	465	43	0.856436
ENSCSAT00000001148.1	5:73229951-73269754	SLC7A5	solute carrier family 7 member 5	protein coding	2024	34	0.856436
ENSCSAT00000015737.1	28:16851998-16868395	AP5Z1	adaptor related protein complex 5 subunit zeta 1	protein coding	2508	32	0.856386
ENSCSAT00000014325.1	29:23236539-23242638	LRP10	LDL receptor related protein 10	protein coding	2194	78	0.856234
ENSCSAT00000006031.1	1:8576542-8586516	RELA	RELA proto-oncogene, NF-kB subunit	protein coding	2147	74	0.856089
ENSCSAT00000008741.1	14:78735436-78757859	TRMT61B	tRNA methyltransferase 61B	protein coding	255	55	0.856063
ENSCSAT00000017819.1	20:128992489-129000338	TNFRSF14	TNF receptor superfamily member 14	protein coding	1592	32	0.856005
ENSCSAT00000014547.1	10:16909594-16940201	LYPD1	LY6/PLAUR domain containing 1	protein coding	1669	32	0.855937
ENSCSAT00000002052.1	6:33290622-33374693	ACTN4	actinin alpha 4	protein coding	3450	215	0.855852
ENSCSAT00000009505.1	10:83037028-83074776	MOB4	MOB family member 4, phocein	protein coding	177	46	0.855851
ENSCSAT00000005120.1	12:103825641-103830454	FAM120AOS	family with sequence similarity 120A opposite strand	protein coding	723	31	0.855806
ENSCSAT00000001018.1	11:100204777-100214172	NOPCHAP1	NOP protein chaperone 1	protein coding	558	45	0.855781
ENSCSAT00000009733.1	22:30080863-30106419	UBA3	ubiquitin like modifier activating enzyme 3	protein coding	1406	52	0.855698
ENSCSAT00000006113.1	1:8338593-8340841	C11orf68	chromosome 11 open reading frame 68	protein coding	574	37	0.855644
ENSCSAT00000017925.1	1:78065492-78066643	PRSS23	serine protease 23	protein coding	753	330	0.855586
ENSCSAT00000006231.1	8:139253640-139255489	C8orf33	chromosome 8 open reading frame 33	protein coding	672	75	0.85557
ENSCSAT00000019000.1	15:49160896-49164486	ZBTB38	zinc finger and BTB domain containing 38	protein coding	2958	31	0.85554
ENSCSAT00000001755.1	5:60356272-60445729	CBFB	core-binding factor subunit beta	protein coding	2942	30	0.855493
ENSCSAT00000004037.1	22:82324650-82333261	CLDND1	claudin domain containing 1	protein coding	424	87	0.855469
ENSCSAT00000003893.1	9:90669593-90734285	UBTD1	ubiquitin domain containing 1	protein coding	1370	37	0.855447
ENSCSAT00000016667.1	20:10154734-10170883	CHTOP	chromatin target of PRMT1	protein coding	1083	71	0.855169
ENSCSAT00000007783.1	6:5834660-5913119	MLLT1	MLLT1 super elongation complex subunit	protein coding	3490	46	0.855121
ENSCSAT00000007809.1	15:70266601-70332824	TOP2B	DNA topoisomerase II beta	protein coding	2384	42	0.85512
ENSCSAT00000005413.1	11:32181397-32192454	YARS2	tyrosyl-tRNA synthetase 2	protein coding	551	44	0.855095
ENSCSAT00000005973.1	19:18986598-19052671	MYH9	myosin heavy chain 9	protein coding	5977	320	0.855009
ENSCSAT00000003570.1	1:21528391-21702455	HSD17B12	hydroxysteroid 17-beta dehydrogenase 12	protein coding	1381	70	0.855009
ENSCSAT00000012899.1	15:38881-52775	SLC25A38	solute carrier family 25 member 38	protein coding	926	49	0.854968
ENSCSAT00000010558.1	9:22090437-22105447	BMI1	BMI1 proto-oncogene, polycomb ring finger	protein coding	1124	34	0.854943
ENSCSAT00000003823.1	19:24134802-24160401	DESI1	desumoylating isopeptidase 1	protein coding	793	40	0.854852
ENSCSAT00000007133.1	5:4310970-4375423	MGRN1	mahogunin ring finger 1	protein coding	3641	47	0.854826
ENSCSAT00000002480.1	7:31207089-31288574	SEC31A	SEC31 homolog A, COPII coat complex component	protein coding	1762	32	0.854776
ENSCSAT00000017439.1	20:96762360-96768057	ADPRS	ADP-ribosylserine hydrolase	protein coding	1531	48	0.854769
ENSCSAT00000005657.1	5:18868134-18876764	THUMPD1	THUMP domain containing 1	protein coding	4213	33	0.854687
ENSCSAT00000001372.1	7:97676666-97682294	RPS3A	ribosomal protein S3A	protein coding	838	1443	0.854679
ENSCSAT00000011168.1	9:14543006-14557450	FAM107B	family with sequence similarity 107 member B	protein coding	758	67	0.854612
ENSCSAT00000001246.1	16:63840859-63863296	CAVIN1	caveolae associated protein 1	protein coding	1480	295	0.85458
ENSCSAT00000002457.1	11:60388883-60434233	GNS	glucosamine (N-acetyl)-6-sulfatase	protein coding	2182	34	0.854563
ENSCSAT00000006268.1	17:41866062-41884972	ABCF1	ATP binding cassette subfamily F member 1	protein coding	3117	87	0.854213
ENSCSAT00000011139.1	21:50961491-50972371	C1GALT1	core 1 synthase, glycoprotein-N-acetylgalactosamine 3-beta-galactosyltransferase 1	protein coding	1052	45	0.854181
ENSCSAT00000000746.1	16:66416904-66426300	GRB7	growth factor receptor bound protein 7	protein coding	1856	33	0.854181
ENSCSAT00000004845.1	X:128433465-128443043	IRAK1	interleukin 1 receptor associated kinase 1	protein coding	2528	78	0.854
ENSCSAT00000005302.1	16:22322744-22341157	PIGS	phosphatidylinositol glycan anchor biosynthesis class S	protein coding	446	51	0.853919
ENSCSAT00000007783.1	6:5834660-5913119	MLLT1	MLLT1 super elongation complex subunit	protein coding	2882	37	0.853811
ENSCSAT00000012057.1	X:38256008-38403323	USP9X	ubiquitin specific peptidase 9 X-linked	protein coding	6720	38	0.853734
ENSCSAT00000003674.1	9:93308003-93318148	BLOC1S2	biogenesis of lysosomal organelles complex 1 subunit 2	protein coding	755	82	0.853705
ENSCSAT00000017631.1	20:111212594-111342821	ECE1	endothelin converting enzyme 1	protein coding	2594	50	0.853695
ENSCSAT00000000097.1	16:74985796-75001626	METRNL	meteorin like, glial cell differentiation regulator	protein coding	270	76	0.853563
ENSCSAT00000010902.1	5:311334-322243	PGAP6	post-glycosylphosphatidylinositol attachment to proteins 6	protein coding	3092	65	0.853523
ENSCSAT00000001879.1	16:58660126-58797786	TLK2	tousled like kinase 2	protein coding	2627	36	0.853459
ENSCSAT00000002471.1	9:120698834-120726866	MKI67	marker of proliferation Ki-67	protein coding	9087	36	0.853389
ENSCSAT00000017263.1	20:80895228-80929704	TXNDC12	thioredoxin domain containing 12	protein coding	1127	96	0.853286
ENSCSAT00000015875.1	3:22527827-22673003	TSC22D1	TSC22 domain family member 1	protein coding	3351	121	0.853273
ENSCSAT00000000288.1	11:115560662-115619029	PXN	paxillin	protein coding	1926	93	0.853043
ENSCSAT00000000678.1	11:105731726-105733311	VPS29	VPS29 retromer complex component	protein coding	239	169	0.852947
ENSCSAT00000016386.1	28:1782553-1802517	ASL	argininosuccinate lyase	protein coding	830	55	0.852767
ENSCSAT00000012192.1	26:9451112-9494931	PML	PML nuclear body scaffold	protein coding	2732	32	0.852727
ENSCSAT00000007603.1	14:80546549-80564788	AGBL5	AGBL carboxypeptidase 5	protein coding	1623	38	0.852683
ENSCSAT00000000686.1	20:2768064-2780704	NDUFS2	NADH:ubiquinone oxidoreductase core subunit S2	protein coding	1147	187	0.852661
ENSCSAT00000004994.1	16:23308112-23313264	TP53I13	tumor protein p53 inducible protein 13	protein coding	1837	54	0.852402
ENSCSAT00000018077.1	12:42192629-42194182	ALDH1B1	aldehyde dehydrogenase 1 family member B1	protein coding	413	31	0.852383
ENSCSAT00000010741.1	25:45805689-45866852	SMG7	SMG7 nonsense mediated mRNA decay factor	protein coding	4812	33	0.852328
ENSCSAT00000006466.1	1:7402779-7409959	LRFN4	leucine rich repeat and fibronectin type III domain containing 4	protein coding	1781	38	0.852252
ENSCSAT00000006007.1	10:105432912-105438896	CHPF	chondroitin polymerizing factor	protein coding	1551	108	0.8522
ENSCSAT00000018552.1	9:39059030-39060277	-	-	processed pseudogene	1074	234	0.85215
ENSCSAT00000000119.1	16:74512231-74550105	WDR45B	WD repeat domain 45B	protein coding	1786	69	0.852035
ENSCSAT00000000498.1	6:42820350-42834111	SCAF1	SR-related CTD associated factor 1	protein coding	2351	31	0.852009
ENSCSAT00000008179.1	8:124514210-124869668	ASAP1	ArfGAP with SH3 domain, ankyrin repeat and PH domain 1	protein coding	2922	31	0.851974
ENSCSAT00000002185.1	1:63444713-63459776	INPPL1	inositol polyphosphate phosphatase like 1	protein coding	3606	58	0.851959
ENSCSAT00000001879.1	16:58660126-58797786	TLK2	tousled like kinase 2	protein coding	2583	36	0.851895
ENSCSAT00000007100.1	16:12835338-12935627	HS3ST3A1	heparan sulfate-glucosamine 3-sulfotransferase 3A1	protein coding	983	47	0.851852
ENSCSAT00000006305.1	5:11291735-11319215	RSL1D1	ribosomal L1 domain containing 1	protein coding	1083	83	0.851845
ENSCSAT00000003126.1	6:17847307-17971220	GATAD2A	GATA zinc finger domain containing 2A	protein coding	3507	48	0.851774
ENSCSAT00000000295.1	11:115447489-115468941	RAB35	RAB35, member RAS oncogene family	protein coding	2000	30	0.851709
ENSCSAT00000004843.1	X:128453577-128455785	MECP2	methyl-CpG binding protein 2	protein coding	1358	30	0.851673
ENSCSAT00000009307.1	6:2948212-2975596	NCLN	nicalin	protein coding	2628	50	0.851635
ENSCSAT00000001258.1	16:63732508-63743971	NAGLU	N-acetyl-alpha-glucosaminidase	protein coding	1589	65	0.851605
ENSCSAT00000014981.1	10:1918154-1971610	HS6ST1	heparan sulfate 6-O-sulfotransferase 1	protein coding	2122	31	0.851601
ENSCSAT00000000379.1	16:70941562-70947736	LGALS3BP	galectin 3 binding protein	protein coding	1285	158	0.85158
ENSCSAT00000005100.1	21:117271548-117374379	CUL1	cullin 1	protein coding	2706	143	0.851423
ENSCSAT00000002968.1	5:43062679-43101872	CPNE2	copine 2	protein coding	1774	68	0.851418
ENSCSAT00000012157.1	16:1102348-1135166	CRK	CRK proto-oncogene, adaptor protein	protein coding	1303	54	0.851066
ENSCSAT00000006305.1	5:11291735-11319215	RSL1D1	ribosomal L1 domain containing 1	protein coding	80	48	0.851007
ENSCSAT00000008570.1	23:61556548-61608214	RNF145	ring finger protein 145	protein coding	1662	46	0.850972
ENSCSAT00000014245.1	4:54629194-54636032	PLK2	polo like kinase 2	protein coding	2256	276	0.850957
ENSCSAT00000000991.1	11:101460759-101471474	CKAP4	cytoskeleton associated protein 4	protein coding	2159	114	0.850928
ENSCSAT00000004278.1	16:29284770-29322703	TAF15	TATA-box binding protein associated factor 15	protein coding	1680	42	0.850915
ENSCSAT00000007603.1	14:80546549-80564788	AGBL5	AGBL carboxypeptidase 5	protein coding	579	33	0.850801
ENSCSAT00000000489.1	1:111744597-111894251	ARHGEF12	Rho guanine nucleotide exchange factor 12	protein coding	7649	48	0.850759
ENSCSAT00000007595.1	17:38874681-38881653	RXRB	retinoid X receptor beta	protein coding	2026	54	0.850716
ENSCSAT00000014950.1	13:37143772-37166793	BCLAF1	BCL2 associated transcription factor 1	protein coding	3335	33	0.850579
ENSCSAT00000005127.1	16:22659063-22663544	DHRS13	dehydrogenase/reductase 13	protein coding	551	33	0.850545
ENSCSAT00000004299.1	1:12910280-12923718	TMEM132A	transmembrane protein 132A	protein coding	3256	32	0.85048
ENSCSAT00000001760.1	11:87554731-87556542	BTG1	BTG anti-proliferation factor 1	protein coding	771	159	0.850419
ENSCSAT00000012372.1	12:9503367-9585268	SPTAN1	spectrin alpha, non-erythrocytic 1	protein coding	6924	41	0.850293
ENSCSAT00000016468.1	KE148108.1:215888-282521	IL13RA1	interleukin 13 receptor subunit alpha 1	protein coding	935	40	0.850209
ENSCSAT00000011728.1	12:12920710-12927431	HSPA5	heat shock protein family A (Hsp70) member 5	protein coding	49	155	0.850207
ENSCSAT00000001782.1	6:34690462-34720781	AKT2	AKT serine/threonine kinase 2	protein coding	2091	50	0.850066
ENSCSAT00000005672.1	19:19716180-19724589	TST	thiosulfate sulfurtransferase	protein coding	1197	104	0.850001
ENSCSAT00000006299.1	10:105086610-105090896	RETREG2	reticulophagy regulator family member 2	protein coding	1151	49	0.849999
ENSCSAT00000018713.1	3:59358394-59359341	SPRY2	sprouty RTK signaling antagonist 2	protein coding	402	39	0.849967
ENSCSAT00000007264.1	21:103336809-103372186	BPGM	bisphosphoglycerate mutase	protein coding	1674	231	0.849942
ENSCSAT00000006450.1	11:14686636-14704127	WBP11	WW domain binding protein 11	protein coding	1409	67	0.849942
ENSCSAT00000004673.1	1:11257935-11281111	GANAB	glucosidase II alpha subunit	protein coding	3491	160	0.849939
ENSCSAT00000004188.1	5:26653722-26665652	INO80E	INO80 complex subunit E	protein coding	923	35	0.849923
ENSCSAT00000019134.1	16:70354746-70355423	SOCS3	suppressor of cytokine signaling 3	protein coding	426	30	0.849871
ENSCSAT00000009023.1	25:61472617-61488999	CREG1	cellular repressor of E1A stimulated genes 1	protein coding	1406	179	0.84987
ENSCSAT00000016374.1	28:2482419-2497086	TMEM248	transmembrane protein 248	protein coding	1088	52	0.849857
ENSCSAT00000014192.1	10:36792514-36814494	TNFAIP6	TNF alpha induced protein 6	protein coding	852	61	0.84984
ENSCSAT00000016782.1	6:47861593-47884218	HSPBP1	HSPA (Hsp70) binding protein 1	protein coding	1562	50	0.849758
ENSCSAT00000018601.1	12:101845592-101846980	NFIL3	nuclear factor, interleukin 3 regulated	protein coding	1050	34	0.849754
ENSCSAT00000019705.1	6:34879118-34879834	SERTAD1	SERTA domain containing 1	protein coding	221	62	0.849745
ENSCSAT00000008531.1	2:56184679-56191012	EIF6	eukaryotic translation initiation factor 6	protein coding	684	164	0.849736
ENSCSAT00000003392.1	5:36112289-36168728	BRD7	bromodomain containing 7	protein coding	952	70	0.849585
ENSCSAT00000009849.1	21:71976823-72011023	LRRC17	leucine rich repeat containing 17	protein coding	958	91	0.849567
ENSCSAT00000003803.1	6:14705089-14743702	AP1M1	adaptor related protein complex 1 subunit mu 1	protein coding	1917	105	0.849521
ENSCSAT00000007562.1	19:13172845-13207904	TBC1D10A	TBC1 domain family member 10A	protein coding	1423	36	0.84943
ENSCSAT00000013166.1	2:13814967-13888458	PEDS1	plasmanylethanolamine desaturase 1	protein coding	1095	98	0.849363
ENSCSAT00000014114.1	22:8818980-8850202	SCAP	SREBF chaperone	protein coding	2426	43	0.849291
ENSCSAT00000009343.1	11:2941001-2955438	RHNO1	RAD9-HUS1-RAD1 interacting nuclear orphan 1	protein coding	812	74	0.849277
ENSCSAT00000011755.1	X:44410598-44416818	CDK16	cyclin dependent kinase 16	protein coding	819	91	0.849232
ENSCSAT00000002968.1	5:43062679-43101872	CPNE2	copine 2	protein coding	872	53	0.84901
ENSCSAT00000010005.1	16:6609087-6613690	PHF23	PHD finger protein 23	protein coding	1613	70	0.848958
ENSCSAT00000013024.1	23:16167557-16210050	REEP5	receptor accessory protein 5	protein coding	54	77	0.848816
ENSCSAT00000010321.1	15:30461526-30577484	IFT80	intraflagellar transport 80	protein coding	3539	32	0.848793
ENSCSAT00000007127.1	8:137778458-137783586	GSDMD	gasdermin D	protein coding	1657	216	0.848781
ENSCSAT00000015990.1	28:12771391-12775961	MEPCE	methylphosphate capping enzyme	protein coding	772	41	0.848723
ENSCSAT00000016816.1	20:14615349-14726780	WARS2	tryptophanyl tRNA synthetase 2, mitochondrial	protein coding	893	36	0.848703
ENSCSAT00000004504.1	1:12037513-12055159	FADS1	fatty acid desaturase 1	protein coding	2090	107	0.848678
ENSCSAT00000007075.1	8:137792993-137798658	NAPRT	nicotinate phosphoribosyltransferase	protein coding	1954	166	0.848611
ENSCSAT00000000251.1	16:73633918-73638902	MRPL12	mitochondrial ribosomal protein L12	protein coding	647	287	0.848606
ENSCSAT00000007085.1	15:84516478-84532969	CLDN1	claudin 1	protein coding	1753	34	0.8485
ENSCSAT00000001968.1	7:57481568-57591609	MCUB	mitochondrial calcium uniporter dominant negative subunit beta	protein coding	542	60	0.848379
ENSCSAT00000017819.1	20:128992489-129000338	TNFRSF14	TNF receptor superfamily member 14	protein coding	2048	32	0.848238
ENSCSAT00000000759.1	11:104792228-104812527	MMAB	metabolism of cobalamin associated B	protein coding	866	34	0.848197
ENSCSAT00000017819.1	20:128992489-129000338	TNFRSF14	TNF receptor superfamily member 14	protein coding	1938	33	0.84819
ENSCSAT00000007900.1	19:12176015-12183723	GAS2L1	growth arrest specific 2 like 1	protein coding	2518	57	0.848157
ENSCSAT00000004309.1	22:79044619-79055776	NFKBIZ	NFKB inhibitor zeta	protein coding	3025	34	0.848099
ENSCSAT00000007663.1	14:80485252-80488438	PREB	prolactin regulatory element binding	protein coding	944	39	0.848051
ENSCSAT00000003386.1	19:27666148-27709638	KIAA0930	KIAA0930	protein coding	487	49	0.848011
ENSCSAT00000015626.1	3:73821134-74106579	ABCC4	ATP binding cassette subfamily C member 4	protein coding	4125	37	0.847976
ENSCSAT00000013200.1	26:2402709-2416923	MESD	mesoderm development LRP chaperone	protein coding	800	104	0.847938
ENSCSAT00000011297.1	26:17045988-17049081	-	-	protein coding	443	1186	0.847867
ENSCSAT00000016790.1	6:47967680-47971316	IL11	interleukin 11	protein coding	841	186	0.847865
ENSCSAT00000015703.1	28:19037395-19072458	TTYH3	tweety family member 3	protein coding	2152	30	0.847745
ENSCSAT00000007639.1	1:2755735-2791346	NAP1L4	nucleosome assembly protein 1 like 4	protein coding	2030	154	0.847728
ENSCSAT00000000190.1	16:73905600-73910322	CENPX	centromere protein X	protein coding	360	104	0.847705
ENSCSAT00000006058.1	22:54966562-55031564	SLC41A3	solute carrier family 41 member 3	protein coding	693	56	0.847634
ENSCSAT00000004476.1	5:25046701-25070015	IL4R	interleukin 4 receptor	protein coding	2603	37	0.847569
ENSCSAT00000009582.1	6:2534376-2548604	SGTA	small glutamine rich tetratricopeptide repeat co-chaperone alpha	protein coding	1045	70	0.847512
ENSCSAT00000012386.1	12:9479403-9503671	DYNC2I2	dynein 2 intermediate chain 2	protein coding	1237	74	0.847476
ENSCSAT00000006097.1	6:7665895-7673599	CD320	CD320 molecule	protein coding	944	78	0.847455
ENSCSAT00000019075.1	13:97511288-97511863	C6orf120	chromosome 6 open reading frame 120	protein coding	230	40	0.847404
ENSCSAT00000016627.1	20:9821523-9823482	-	-	protein coding	439	31	0.847388
ENSCSAT00000013376.1	21:18511559-18515083	MPLKIP	M-phase specific PLK1 interacting protein	protein coding	861	108	0.847348
ENSCSAT00000006370.1	11:15790798-15813585	STRAP	serine/threonine kinase receptor associated protein	protein coding	1526	162	0.847031
ENSCSAT00000014731.1	4:49386487-49399928	MOCS2	molybdenum cofactor synthesis 2	protein coding	1103	62	0.846998
ENSCSAT00000016397.1	KE147944.1:2590-32371	PYGB	glycogen phosphorylase B	protein coding	830	34	0.846983
ENSCSAT00000007679.1	19:12673064-12725233	ASCC2	activating signal cointegrator 1 complex subunit 2	protein coding	2711	58	0.846874
ENSCSAT00000014990.1	10:136784-163555	SMPD4	sphingomyelin phosphodiesterase 4	protein coding	2931	48	0.846729
ENSCSAT00000015180.1	13:29729604-29749435	FUCA2	alpha-L-fucosidase 2	protein coding	567	70	0.846727
ENSCSAT00000017269.1	20:81681096-81718573	RNF11	ring finger protein 11	protein coding	923	76	0.8467
ENSCSAT00000004456.1	1:12417490-12446527	CPSF7	cleavage and polyadenylation specific factor 7	protein coding	1558	34	0.84665
ENSCSAT00000009592.1	17:29211767-29225142	CNPY3	canopy FGF signaling regulator 3	protein coding	1215	97	0.846591
ENSCSAT00000006918.1	8:138125280-138149364	PLEC	plectin	protein coding	10193	32	0.846555
ENSCSAT00000010320.1	17:28009118-28030855	TMEM63B	transmembrane protein 63B	protein coding	2581	38	0.84647
ENSCSAT00000003823.1	19:24134802-24160401	DESI1	desumoylating isopeptidase 1	protein coding	783	40	0.846394
ENSCSAT00000014214.1	21:2820233-2826290	MRPS17	mitochondrial ribosomal protein S17	protein coding	1084	221	0.846349
ENSCSAT00000009327.1	15:48690667-48742385	ATP1B3	ATPase Na+/K+ transporting subunit beta 3	protein coding	1214	154	0.846321
ENSCSAT00000006318.1	12:83401111-83414591	ZFAND5	zinc finger AN1-type containing 5	protein coding	1588	140	0.846261
ENSCSAT00000018115.1	7:19197280-19198725	UTP3	UTP3 small subunit processome component	protein coding	1266	39	0.846229
ENSCSAT00000000713.1	1:108514172-108544049	PAFAH1B2	platelet activating factor acetylhydrolase 1b catalytic subunit 2	protein coding	2962	59	0.846177
ENSCSAT00000006299.1	10:105086610-105090896	RETREG2	reticulophagy regulator family member 2	protein coding	1472	59	0.846156
ENSCSAT00000009990.1	6:1695876-1719189	SCAMP4	secretory carrier membrane protein 4	protein coding	1016	77	0.846128
ENSCSAT00000006355.1	23:81594392-81635808	TBC1D9B	TBC1 domain family member 9B	protein coding	3681	134	0.845822
ENSCSAT00000011627.1	9:6332570-6354932	PFKFB3	6-phosphofructo-2-kinase/fructose-2,6-biphosphatase 3	protein coding	3753	34	0.845799
ENSCSAT00000015875.1	3:22527827-22673003	TSC22D1	TSC22 domain family member 1	protein coding	3067	97	0.845784
ENSCSAT00000015703.1	28:19037395-19072458	TTYH3	tweety family member 3	protein coding	2747	42	0.845776
ENSCSAT00000008989.1	19:7127401-7289050	CABIN1	calcineurin binding protein 1	protein coding	6782	61	0.845695
ENSCSAT00000012140.1	12:9964271-9969437	-	-	protein coding	522	159	0.845664
ENSCSAT00000009591.1	10:82899079-82952071	SF3B1	splicing factor 3b subunit 1	protein coding	4051	110	0.84565
ENSCSAT00000016702.1	11:128053795-128065720	PGAM5	PGAM family member 5, mitochondrial serine/threonine protein phosphatase	protein coding	1129	56	0.845603
ENSCSAT00000001722.1	5:60707006-60732882	BCAR1	BCAR1 scaffold protein, Cas family member	protein coding	1868	91	0.8456
ENSCSAT00000017435.1	20:96552077-96599904	THRAP3	thyroid hormone receptor associated protein 3	protein coding	4135	51	0.845555
ENSCSAT00000005296.1	12:102475415-102551322	SPTLC1	serine palmitoyltransferase long chain base subunit 1	protein coding	1582	97	0.845501
ENSCSAT00000003261.1	11:52068884-52085726	ESYT1	extended synaptotagmin 1	protein coding	1131	33	0.845483
ENSCSAT00000002074.1	7:50968111-50988714	CISD2	CDGSH iron sulfur domain 2	protein coding	912	101	0.845374
ENSCSAT00000019817.1	23:82507525-82508862	MGAT1	alpha-1,3-mannosyl-glycoprotein 2-beta-N-acetylglucosaminyltransferase	protein coding	650	106	0.845319
ENSCSAT00000009205.1	6:3369279-3383226	CACTIN	cactin, spliceosome C complex subunit	protein coding	3282	36	0.845282
ENSCSAT00000012233.1	14:51664101-51667011	-	-	protein coding	523	2343	0.845271
ENSCSAT00000000379.1	16:70941562-70947736	LGALS3BP	galectin 3 binding protein	protein coding	811	140	0.845244
ENSCSAT00000004768.1	X:128787785-128806083	IKBKG	inhibitor of nuclear factor kappa B kinase regulatory subunit gamma	protein coding	2795	57	0.84518
ENSCSAT00000011679.1	14:59375691-59400174	MSH6	mutS homolog 6	protein coding	1975	30	0.845139
ENSCSAT00000008361.1	14:79201649-79222373	FOSL2	FOS like 2, AP-1 transcription factor subunit	protein coding	1880	183	0.845136
ENSCSAT00000019675.1	24:80435892-80436845	ANKRD9	ankyrin repeat domain 9	protein coding	155	66	0.845067
ENSCSAT00000012447.1	10:62790124-62825339	NFE2L2	NFE2 like bZIP transcription factor 2	protein coding	1210	110	0.845052
ENSCSAT00000015419.1	13:13846864-13850141	PNRC1	proline rich nuclear receptor coactivator 1	protein coding	776	227	0.845041
ENSCSAT00000012316.1	22:11688970-11693183	HYAL1	hyaluronidase 1	protein coding	2176	286	0.844952
ENSCSAT00000013082.1	22:10820757-10825462	NICN1	nicolin 1, tubulin polyglutamylase complex subunit	protein coding	1024	36	0.844913
ENSCSAT00000000129.1	16:74359591-74367626	CYBC1	cytochrome b-245 chaperone 1	protein coding	1618	60	0.844901
ENSCSAT00000005844.1	9:62148025-62199447	VPS26A	VPS26, retromer complex component A	protein coding	1352	89	0.844667
ENSCSAT00000014589.1	27:32616273-32647706	LAP3	leucine aminopeptidase 3	protein coding	1305	30	0.844599
ENSCSAT00000017730.1	20:119869760-119877418	KIAA2013	KIAA2013	protein coding	813	83	0.844566
ENSCSAT00000008725.1	24:73387641-73398233	GLRX5	glutaredoxin 5	protein coding	1059	211	0.844453
ENSCSAT00000012678.1	24:32797736-32872219	KTN1	kinectin 1	protein coding	2981	56	0.844384
ENSCSAT00000008902.1	15:56003236-56022123	AMOTL2	angiomotin like 2	protein coding	3031	53	0.844315
ENSCSAT00000003143.1	9:106436685-106474544	HABP2	hyaluronan binding protein 2	protein coding	503	51	0.844294
ENSCSAT00000008077.1	21:97431648-97461135	FLNC	filamin C	protein coding	8551	65	0.844173
ENSCSAT00000006113.1	1:8338593-8340841	C11orf68	chromosome 11 open reading frame 68	protein coding	1174	48	0.844141
ENSCSAT00000011210.1	24:45999623-46006218	ZFP36L1	ZFP36 ring finger protein like 1	protein coding	1837	36	0.844068
ENSCSAT00000005577.1	12:94768480-94789743	HNRNPK	heterogeneous nuclear ribonucleoprotein K	protein coding	1086	513	0.843996
ENSCSAT00000012439.1	26:8533453-8552280	COX5A	cytochrome c oxidase subunit 5A	protein coding	643	389	0.843985
ENSCSAT00000006913.1	10:104293073-104299258	CTDSP1	CTD small phosphatase 1	protein coding	1043	47	0.843953
ENSCSAT00000016201.1	KE148049.1:655784-668739	PLEKHO1	pleckstrin homology domain containing O1	protein coding	1429	91	0.843944
ENSCSAT00000016154.1	KE148049.1:1128403-1136121	ENSA	endosulfine alpha	protein coding	831	129	0.843678
ENSCSAT00000009616.1	17:29145918-29149953	MEA1	male-enhanced antigen 1	protein coding	287	40	0.84366
ENSCSAT00000013698.1	12:3301175-3459607	COL5A1	collagen type V alpha 1 chain	protein coding	5788	46	0.843547
ENSCSAT00000017331.1	20:88023207-88055176	KIF2C	kinesin family member 2C	protein coding	1772	33	0.843387
ENSCSAT00000006450.1	11:14686636-14704127	WBP11	WW domain binding protein 11	protein coding	1715	83	0.843384
ENSCSAT00000001276.1	7:103344895-103562962	PDGFC	platelet derived growth factor C	protein coding	1640	72	0.843353
ENSCSAT00000003135.1	16:44971892-45003596	MXRA7	matrix remodeling associated 7	protein coding	1034	180	0.843348
ENSCSAT00000015177.1	13:29751233-29792247	PEX3	peroxisomal biogenesis factor 3	protein coding	3433	185	0.843282
ENSCSAT00000012190.1	2:19603983-19618585	OSER1	oxidative stress responsive serine rich 1	protein coding	954	47	0.843227
ENSCSAT00000013536.1	4:69116582-69123948	-	-	protein coding	153	250	0.843165
ENSCSAT00000013041.1	25:22629729-22681373	MAPKAPK2	MAPK activated protein kinase 2	protein coding	1290	98	0.843076
ENSCSAT00000002259.1	11:64859718-64882269	CPSF6	cleavage and polyadenylation specific factor 6	protein coding	1202	67	0.843062
ENSCSAT00000006820.1	14:81361612-81411432	HADHB	hydroxyacyl-CoA dehydrogenase trifunctional multienzyme complex subunit beta	protein coding	122	95	0.84306
ENSCSAT00000019811.1	23:59530291-59530989	MED7	mediator complex subunit 7	protein coding	9	42	0.843033
ENSCSAT00000016633.1	20:9847968-9853413	SLC39A1	solute carrier family 39 member 1	protein coding	719	162	0.842828
ENSCSAT00000004564.1	6:11625458-11637419	RAD23A	RAD23 homolog A, nucleotide excision repair protein	protein coding	1369	85	0.842777
ENSCSAT00000015070.1	29:14891737-14903813	NR2F2	nuclear receptor subfamily 2 group F member 2	protein coding	1384	41	0.842757
ENSCSAT00000008962.1	6:3712170-3727929	DAPK3	death associated protein kinase 3	protein coding	1737	54	0.84268
ENSCSAT00000017578.1	20:106958060-106971283	SELENON	selenoprotein N	protein coding	1153	33	0.84261
ENSCSAT00000017246.1	20:79706584-79727689	CPT2	carnitine palmitoyltransferase 2	protein coding	2569	32	0.842489
ENSCSAT00000018552.1	9:39059030-39060277	-	-	processed pseudogene	351	162	0.842444
ENSCSAT00000003570.1	1:21528391-21702455	HSD17B12	hydroxysteroid 17-beta dehydrogenase 12	protein coding	1388	70	0.842341
ENSCSAT00000018563.1	5:59596106-59597047	THAP11	THAP domain containing 11	protein coding	491	37	0.842286
ENSCSAT00000005423.1	6:9199003-9263607	DNMT1	DNA methyltransferase 1	protein coding	2773	33	0.842221
ENSCSAT00000014305.1	29:23267944-23287166	RBM23	RNA binding motif protein 23	protein coding	1659	50	0.842168
ENSCSAT00000007920.1	22:48275600-48407418	PPARG	peroxisome proliferator activated receptor gamma	protein coding	1985	74	0.842128
ENSCSAT00000006760.1	23:79823565-79841104	RMND5B	required for meiotic nuclear division 5 homolog B	protein coding	1368	49	0.841894
ENSCSAT00000011799.1	15:5084780-5105288	EIF4G1	eukaryotic translation initiation factor 4 gamma 1	protein coding	5205	274	0.841738
ENSCSAT00000007319.1	12:64087189-64140661	PSIP1	PC4 and SFRS1 interacting protein 1	protein coding	1001	76	0.841699
ENSCSAT00000003909.1	16:33609202-33738289	VMP1	vacuole membrane protein 1	protein coding	608	167	0.841579
ENSCSAT00000001782.1	6:34690462-34720781	AKT2	AKT serine/threonine kinase 2	protein coding	2004	49	0.841567
ENSCSAT00000000230.1	16:73776092-73784724	PCYT2	phosphate cytidylyltransferase 2, ethanolamine	protein coding	3082	32	0.841551
ENSCSAT00000002471.1	9:120698834-120726866	MKI67	marker of proliferation Ki-67	protein coding	9564	43	0.841517
ENSCSAT00000005425.1	1:9423917-9431104	MEN1	menin 1	protein coding	2442	67	0.841482
ENSCSAT00000005734.1	26:41624894-41667548	NUSAP1	nucleolar and spindle associated protein 1	protein coding	1662	72	0.841324
ENSCSAT00000013504.1	2:7715595-7726770	CSTF1	cleavage stimulation factor subunit 1	protein coding	1586	32	0.841308
ENSCSAT00000015118.1	29:9362926-9485526	IQGAP1	IQ motif containing GTPase activating protein 1	protein coding	2808	46	0.841282
ENSCSAT00000001604.1	11:91556333-91633592	ELK3	ETS transcription factor ELK3	protein coding	3497	125	0.841254
ENSCSAT00000010136.1	24:52894420-52905224	ERG28	ergosterol biosynthesis 28 homolog	protein coding	1307	68	0.841228
ENSCSAT00000018336.1	13:7049415-7050680	TPBG	trophoblast glycoprotein	protein coding	545	89	0.841111
ENSCSAT00000006355.1	23:81594392-81635808	TBC1D9B	TBC1 domain family member 9B	protein coding	3249	108	0.840892
ENSCSAT00000010380.1	23:48677622-48761596	LARS1	leucyl-tRNA synthetase 1	protein coding	931	31	0.84085
ENSCSAT00000019817.1	23:82507525-82508862	MGAT1	alpha-1,3-mannosyl-glycoprotein 2-beta-N-acetylglucosaminyltransferase	protein coding	88	93	0.840802
ENSCSAT00000004351.1	5:26221337-26225083	TUFM	Tu translation elongation factor, mitochondrial	protein coding	1007	479	0.840763
ENSCSAT00000014165.1	21:3295521-3397529	VOPP1	VOPP1 WW domain binding protein	protein coding	1088	38	0.840761
ENSCSAT00000001699.1	1:76938000-76970762	SYTL2	synaptotagmin like 2	protein coding	5206	40	0.840732
ENSCSAT00000017876.1	20:98102413-98103225	GJB3	gap junction protein beta 3	protein coding	388	38	0.84073
ENSCSAT00000002250.1	16:53272602-53283906	-	-	protein coding	713	52	0.840629
ENSCSAT00000004541.1	19:21351131-21366353	JOSD1	Josephin domain containing 1	protein coding	817	42	0.840572
ENSCSAT00000003177.1	7:9609915-9611680	-	-	protein coding	1601	731	0.84055
ENSCSAT00000000295.1	11:115447489-115468941	RAB35	RAB35, member RAS oncogene family	protein coding	1012	33	0.840535
ENSCSAT00000001199.1	6:38954014-38975108	VASP	vasodilator stimulated phosphoprotein	protein coding	2183	152	0.840428
ENSCSAT00000004827.1	11:39999926-40019502	TWF1	twinfilin actin binding protein 1	protein coding	1979	57	0.840104
ENSCSAT00000012993.1	12:6062569-6281050	MED27	mediator complex subunit 27	protein coding	1277	59	0.840096
ENSCSAT00000000479.1	20:4169418-4170947	DUSP23	dual specificity phosphatase 23	protein coding	601	37	0.839951
ENSCSAT00000002737.1	1:50527699-50607871	RRAS2	RAS related 2	protein coding	1998	82	0.839923
ENSCSAT00000002171.1	1:63515814-63667105	CLPB	caseinolytic mitochondrial matrix peptidase chaperone subunit B	protein coding	2052	35	0.839912
ENSCSAT00000017467.1	20:99967812-99976219	TMEM54	transmembrane protein 54	protein coding	985	48	0.839797
ENSCSAT00000015161.1	29:8929474-8932063	HDDC3	HD domain containing 3	protein coding	931	30	0.839691
ENSCSAT00000002139.1	5:58274678-58286930	CHTF8	chromosome transmission fidelity factor 8	protein coding	789	62	0.839398
ENSCSAT00000007452.1	9:51608938-51656225	ANXA11	annexin A11	protein coding	2235	203	0.839359
ENSCSAT00000018928.1	6:11479407-11480450	JUNB	JunB proto-oncogene, AP-1 transcription factor subunit	protein coding	1032	284	0.83926
ENSCSAT00000001568.1	7:86233448-86245975	MGARP	mitochondria localized glutamic acid rich protein	protein coding	837	38	0.839252
ENSCSAT00000018156.1	14:87249005-87249592	RHOB	ras homolog family member B	protein coding	269	189	0.83921
ENSCSAT00000018878.1	22:12732396-12735068	RBM15B	RNA binding motif protein 15B	protein coding	1646	32	0.839188
ENSCSAT00000012811.1	12:7909846-7929589	-	-	protein coding	812	39	0.839155
ENSCSAT00000003664.1	1:19432631-19442185	MAPK8IP1	mitogen-activated protein kinase 8 interacting protein 1	protein coding	2724	66	0.839101
ENSCSAT00000008578.1	10:87989699-88026904	NOP58	NOP58 ribonucleoprotein	protein coding	586	56	0.839093
ENSCSAT00000014820.1	8:16151247-16181155	ASAH1	N-acylsphingosine amidohydrolase 1	protein coding	1424	40	0.838883
ENSCSAT00000002890.1	16:45857376-45899313	UNK	unk zinc finger	protein coding	3445	36	0.838864
ENSCSAT00000009940.1	6:1901507-1951314	AP3D1	adaptor related protein complex 3 subunit delta 1	protein coding	3508	70	0.83884
ENSCSAT00000013143.1	8:40163891-40196555	PLAT	plasminogen activator, tissue type	protein coding	2431	43	0.838714
ENSCSAT00000007416.1	15:78265252-78339873	PDCD6IP	programmed cell death 6 interacting protein	protein coding	2716	71	0.838609
ENSCSAT00000003649.1	19:25659856-25670894	MCAT	malonyl-CoA-acyl carrier protein transacylase	protein coding	1157	58	0.838467
ENSCSAT00000013673.1	14:32851959-32855912	WDR54	WD repeat domain 54	protein coding	551	48	0.838435
ENSCSAT00000010270.1	12:27919800-28000092	PTGR1	prostaglandin reductase 1	protein coding	986	183	0.83839
ENSCSAT00000017925.1	1:78065492-78066643	PRSS23	serine protease 23	protein coding	981	359	0.838326
ENSCSAT00000008410.1	12:45230659-45461339	-	-	protein coding	6207	57	0.838312
ENSCSAT00000010512.1	8:91226796-91299717	PTDSS1	phosphatidylserine synthase 1	protein coding	850	35	0.838302
ENSCSAT00000004398.1	19:21863768-21886395	PDGFB	platelet derived growth factor subunit B	protein coding	75	38	0.83828
ENSCSAT00000004023.1	1:15667009-15681602	UBE2L6	ubiquitin conjugating enzyme E2 L6	protein coding	628	34	0.838159
ENSCSAT00000014321.1	4:52174312-52214584	IL6ST	interleukin 6 cytokine family signal transducer	protein coding	2986	75	0.837974
ENSCSAT00000007067.1	9:57255166-57376028	VCL	vinculin	protein coding	3542	60	0.83796
ENSCSAT00000003644.1	19:25692610-25714342	TTLL12	tubulin tyrosine ligase like 12	protein coding	2762	77	0.837901
ENSCSAT00000004786.1	X:128732876-128736077	UBL4A	ubiquitin like 4A	protein coding	1428	85	0.837735
ENSCSAT00000014869.1	12:735127-744659	NSMF	NMDA receptor synaptonuclear signaling and neuronal migration factor	protein coding	1933	40	0.837577
ENSCSAT00000014218.1	27:42404084-42438005	WFS1	wolframin ER transmembrane glycoprotein	protein coding	2908	69	0.837551
ENSCSAT00000019347.1	11:49360455-49361807	MFSD5	major facilitator superfamily domain containing 5	protein coding	824	46	0.837533
ENSCSAT00000014445.1	8:20686504-20699707	CCAR2	cell cycle and apoptosis regulator 2	protein coding	2098	35	0.837455
ENSCSAT00000017434.1	20:96534294-96538859	EVA1B	eva-1 homolog B	protein coding	946	67	0.837447
ENSCSAT00000000581.1	16:68370483-68382022	CDK5RAP3	CDK5 regulatory subunit associated protein 3	protein coding	2266	133	0.83744
ENSCSAT00000014962.1	14:14841197-14958743	ANAPC1	anaphase promoting complex subunit 1	protein coding	6155	43	0.837435
ENSCSAT00000000377.1	16:70960301-70979857	CANT1	calcium activated nucleotidase 1	protein coding	1428	102	0.837408
ENSCSAT00000011098.1	23:42332793-42337343	CXXC5	CXXC finger protein 5	protein coding	640	143	0.837371
ENSCSAT00000008543.1	22:45917444-45920250	JAGN1	jagunal homolog 1	protein coding	344	69	0.837362
ENSCSAT00000012316.1	22:11688970-11693183	HYAL1	hyaluronidase 1	protein coding	949	133	0.837236
ENSCSAT00000009083.1	23:53657718-53714850	ANXA6	annexin A6	protein coding	1118	45	0.837236
ENSCSAT00000003756.1	9:92462782-92488310	GOT1	glutamic-oxaloacetic transaminase 1	protein coding	1336	73	0.837197
ENSCSAT00000005657.1	5:18868134-18876764	THUMPD1	THUMP domain containing 1	protein coding	4225	33	0.837152
ENSCSAT00000004763.1	1:11115907-11138739	TAF6L	TATA-box binding protein associated factor 6 like	protein coding	2075	34	0.83714
ENSCSAT00000006354.1	12:82752995-82837042	CEMIP2	cell migration inducing hyaluronidase 2	protein coding	4521	32	0.837109
ENSCSAT00000000197.1	11:117246186-117275757	PSMD9	proteasome 26S subunit, non-ATPase 9	protein coding	967	33	0.837069
ENSCSAT00000014473.1	2:713522-724859	EEF1A2	eukaryotic translation elongation factor 1 alpha 2	protein coding	1116	227	0.836899
ENSCSAT00000010488.1	25:48885434-49090615	ACBD6	acyl-CoA binding domain containing 6	protein coding	609	94	0.836829
ENSCSAT00000000288.1	11:115560662-115619029	PXN	paxillin	protein coding	2360	114	0.836802
ENSCSAT00000006076.1	6:7743361-7757305	RAB11B	RAB11B, member RAS oncogene family	protein coding	926	155	0.836794
ENSCSAT00000019078.1	4:16936178-16936858	BASP1	brain abundant membrane attached signal protein 1	protein coding	519	228	0.836716
ENSCSAT00000017756.1	20:121359381-121377032	PGD	phosphogluconate dehydrogenase	protein coding	978	260	0.836626
ENSCSAT00000008259.1	24:80278860-80288253	CINP	cyclin dependent kinase 2 interacting protein	protein coding	763	88	0.836603
ENSCSAT00000017617.1	20:109746925-109890777	EPHB2	EPH receptor B2	protein coding	963	43	0.836581
ENSCSAT00000006527.1	1:7003784-7082720	KDM2A	lysine demethylase 2A	protein coding	5867	36	0.836552
ENSCSAT00000002427.1	11:62922885-62966994	CAND1	cullin associated and neddylation dissociated 1	protein coding	2954	61	0.836481
ENSCSAT00000003283.1	9:97305010-97319257	-	-	protein coding	1081	137	0.836426
ENSCSAT00000001434.1	6:37024014-37045737	ETHE1	ETHE1 persulfide dioxygenase	protein coding	1066	69	0.836407
ENSCSAT00000003244.1	16:43229093-43243627	PDK2	pyruvate dehydrogenase kinase 2	protein coding	886	56	0.836282
ENSCSAT00000005100.1	21:117271548-117374379	CUL1	cullin 1	protein coding	453	77	0.83627
ENSCSAT00000008653.1	22:45799645-45814870	ARPC4	actin related protein 2/3 complex subunit 4	protein coding	384	136	0.836266
ENSCSAT00000002505.1	5:53395638-53433461	AARS1	alanyl-tRNA synthetase 1	protein coding	3157	91	0.836206
ENSCSAT00000006303.1	8:138732525-138739986	LRRC24	leucine rich repeat containing 24	protein coding	2158	66	0.835978
ENSCSAT00000001098.1	16:64238347-64242521	NKIRAS2	NFKB inhibitor interacting Ras like 2	protein coding	215	37	0.835635
ENSCSAT00000015070.1	29:14891737-14903813	NR2F2	nuclear receptor subfamily 2 group F member 2	protein coding	632	32	0.835594
ENSCSAT00000009354.1	12:35374947-35423364	SMC2	structural maintenance of chromosomes 2	protein coding	3117	41	0.835421
[truncated: 551 more rows]
