# Supplementary material for: The epitranscriptome of Vero cells infected with SARS-CoV-2 assessed by direct RNA sequencing reveals m6A pattern changes and DRACH motif biases in viral and cellular RNAs
Source: Front Cell Infect Microbiol. 2022 Aug 16;12:906578. doi: 10.3389/fcimb.2022.906578 (PMC9425070; doi:10.3389/fcimb.2022.906578)
Supplement: Supplementary file 1 [file DataSheet_1.zip › Supplementary Materials/Table S21. Epitranscriptome of the uninfected Vero cell (sample Chang et al., 2021), m6anet results.xlsx]

## Sheet: Sheet1
Table S21. Epitranscriptome of the uninfected Vero cell (sample Chang et al., 2021), m6anet results
Transcript stable ID	Gene coordinate	Gene name	Gene description	Transcript type	Transcript position	Number of reads	Probability of modification
ENSCSAT00000007159.1	5:4292771-4301515	UBALD1	UBA like domain containing 1	protein coding	748	31	0.99983
ENSCSAT00000013074.1	22:10865724-10934200	DAG1	dystroglycan 1	protein coding	2880	40	0.999796
ENSCSAT00000014218.1	27:42404084-42438005	WFS1	wolframin ER transmembrane glycoprotein	protein coding	2707	51	0.999791
ENSCSAT00000002761.1	9:112439782-112466086	BAG3	BAG cochaperone 3	protein coding	2529	35	0.999596
ENSCSAT00000016256.1	18:21107369-21252693	ALPK2	alpha kinase 2	protein coding	7015	144	0.999362
ENSCSAT00000014442.1	14:20539287-20557849	RNF103	ring finger protein 103	protein coding	1790	30	0.999126
ENSCSAT00000009337.1	11:2956895-3006735	TULP3	TUB like protein 3	protein coding	2553	72	0.99909
ENSCSAT00000018761.1	2:43255347-43257296	FLRT3	fibronectin leucine rich transmembrane protein 3	protein coding	1137	33	0.999079
ENSCSAT00000008174.1	25:71773588-71779835	IRF2BP2	interferon regulatory factor 2 binding protein 2	protein coding	1646	55	0.999004
ENSCSAT00000015281.1	4:31409386-31461547	GOLPH3	golgi phosphoprotein 3	protein coding	986	56	0.998966
ENSCSAT00000008210.1	8:120014339-120019887	TRIB1	tribbles pseudokinase 1	protein coding	1091	108	0.998928
ENSCSAT00000014868.1	4:42080949-42107409	HMGCS1	3-hydroxy-3-methylglutaryl-CoA synthase 1	protein coding	347	53	0.998912
ENSCSAT00000003015.1	16:45607329-45651086	SRP68	signal recognition particle 68	protein coding	2348	83	0.998906
ENSCSAT00000018036.1	23:40435002-40435913	HNRNPA0	heterogeneous nuclear ribonucleoprotein A0	protein coding	104	57	0.998703
ENSCSAT00000000738.1	16:66434251-66464952	ERBB2	erb-b2 receptor tyrosine kinase 2	protein coding	4219	59	0.998677
ENSCSAT00000018601.1	12:101845592-101846980	NFIL3	nuclear factor, interleukin 3 regulated	protein coding	1259	34	0.998604
ENSCSAT00000018761.1	2:43255347-43257296	FLRT3	fibronectin leucine rich transmembrane protein 3	protein coding	1070	31	0.998445
ENSCSAT00000018916.1	6:7015733-7017439	ZNF358	zinc finger protein 358	protein coding	362	48	0.998444
ENSCSAT00000007585.1	X:91162333-91164034	TCEAL8	transcription elongation factor A like 8	protein coding	358	78	0.99839
ENSCSAT00000019373.1	19:23975979-23977013	TOB2	transducer of ERBB2, 2	protein coding	194	41	0.998389
ENSCSAT00000007496.1	22:50068095-50086648	TMEM43	transmembrane protein 43	protein coding	1848	49	0.998273
ENSCSAT00000008741.1	14:78735436-78757859	TRMT61B	tRNA methyltransferase 61B	protein coding	562	54	0.998266
ENSCSAT00000018761.1	2:43255347-43257296	FLRT3	fibronectin leucine rich transmembrane protein 3	protein coding	1311	41	0.998253
ENSCSAT00000011477.1	9:11791662-11814462	ECHDC3	enoyl-CoA hydratase domain containing 3	protein coding	1459	32	0.998103
ENSCSAT00000001070.1	7:128598835-128795211	TENM3	teneurin transmembrane protein 3	protein coding	7761	39	0.997934
ENSCSAT00000001195.1	7:112724224-112725674	-	-	pseudogene	1283	197	0.9979
ENSCSAT00000010573.1	6:765587-777399	TMEM259	transmembrane protein 259	protein coding	1969	48	0.997878
ENSCSAT00000006222.1	12:84207820-84226562	ANXA1	annexin A1	protein coding	1442	119	0.997871
ENSCSAT00000013259.1	26:1134208-1270885	EFL1	elongation factor like GTPase 1	protein coding	2803	30	0.997869
ENSCSAT00000012932.1	10:57035238-57063682	CYBRD1	cytochrome b reductase 1	protein coding	832	36	0.997862
ENSCSAT00000019789.1	27:38714570-38715493	HS3ST1	heparan sulfate-glucosamine 3-sulfotransferase 1	protein coding	668	73	0.997862
ENSCSAT00000000302.1	16:73195670-73242995	SLC38A10	solute carrier family 38 member 10	protein coding	3552	99	0.99785
ENSCSAT00000014321.1	4:52174312-52214584	IL6ST	interleukin 6 cytokine family signal transducer	protein coding	2679	52	0.997805
ENSCSAT00000017980.1	16:30269779-30270375	DUSP14	dual specificity phosphatase 14	protein coding	34	53	0.997688
ENSCSAT00000019799.1	12:8988433-8989650	IER5L	immediate early response 5 like	protein coding	1121	48	0.997672
ENSCSAT00000017685.1	20:116147040-116178644	EPHA2	EPH receptor A2	protein coding	3226	32	0.997653
ENSCSAT00000015686.1	3:56076226-56086963	-	-	protein coding	846	33	0.997505
ENSCSAT00000009023.1	25:61472617-61488999	CREG1	cellular repressor of E1A stimulated genes 1	protein coding	1406	159	0.997478
ENSCSAT00000016226.1	KE148049.1:422674-427107	SF3B4	splicing factor 3b subunit 4	protein coding	404	59	0.997452
ENSCSAT00000002291.1	5:55050795-55064549	IST1	IST1 factor associated with ESCRT-III	protein coding	1151	65	0.997444
ENSCSAT00000009216.1	9:38271930-38301579	-	-	protein coding	2603	57	0.997374
ENSCSAT00000010523.1	10:74507772-74659366	COL5A2	collagen type V alpha 2 chain	protein coding	4974	31	0.997369
ENSCSAT00000016256.1	18:21107369-21252693	ALPK2	alpha kinase 2	protein coding	4883	107	0.997337
ENSCSAT00000018042.1	23:43211716-43212690	SLC35A4	solute carrier family 35 member A4	protein coding	332	30	0.997273
ENSCSAT00000019078.1	4:16936178-16936858	BASP1	brain abundant membrane attached signal protein 1	protein coding	451	203	0.997248
ENSCSAT00000001019.1	7:130712308-130763756	ACSL1	acyl-CoA synthetase long chain family member 1	protein coding	3180	61	0.997176
ENSCSAT00000006131.1	14:87499574-87525026	SDC1	syndecan 1	protein coding	1725	34	0.99713
ENSCSAT00000000991.1	11:101460759-101471474	CKAP4	cytoskeleton associated protein 4	protein coding	2169	85	0.997113
ENSCSAT00000004008.1	10:126464801-126497897	GPC1	glypican 1	protein coding	2771	60	0.997089
ENSCSAT00000007315.1	X:94760425-94763810	CLDN2	claudin 2	protein coding	852	87	0.997031
ENSCSAT00000015703.1	28:19037395-19072458	TTYH3	tweety family member 3	protein coding	2968	39	0.997003
ENSCSAT00000001276.1	7:103344895-103562962	PDGFC	platelet derived growth factor C	protein coding	1594	65	0.996989
ENSCSAT00000005409.1	16:22102531-22115451	TNFAIP1	TNF alpha induced protein 1	protein coding	1337	36	0.996984
ENSCSAT00000008743.1	11:6425324-6433583	LTBR	lymphotoxin beta receptor	protein coding	1712	74	0.996939
ENSCSAT00000018850.1	2:34470410-34472221	CENPB	centromere protein B	protein coding	1432	54	0.996805
ENSCSAT00000000513.1	16:69322453-69340309	UBE2Z	ubiquitin conjugating enzyme E2 Z	protein coding	1126	37	0.996791
ENSCSAT00000009205.1	6:3369279-3383226	CACTIN	cactin, spliceosome C complex subunit	protein coding	2722	30	0.996731
ENSCSAT00000003498.1	9:95185480-95195136	NOLC1	nucleolar and coiled-body phosphoprotein 1	protein coding	1904	39	0.996709
ENSCSAT00000003581.1	9:94018257-94027268	LZTS2	leucine zipper tumor suppressor 2	protein coding	2447	38	0.996647
ENSCSAT00000018878.1	22:12732396-12735068	RBM15B	RNA binding motif protein 15B	protein coding	1630	31	0.996606
ENSCSAT00000009325.1	6:2858937-2887704	GNA11	G protein subunit alpha 11	protein coding	1660	41	0.996586
ENSCSAT00000019109.1	16:61260769-61261845	HEXIM1	HEXIM P-TEFb complex subunit 1	protein coding	131	92	0.996532
ENSCSAT00000019496.1	24:26661049-26662392	MGAT2	alpha-1,6-mannosyl-glycoprotein 2-beta-N-acetylglucosaminyltransferase	protein coding	1130	72	0.996513
ENSCSAT00000014064.1	22:9206175-9239372	DHX30	DExH-box helicase 30	protein coding	1683	30	0.996486
ENSCSAT00000000379.1	16:70941562-70947736	LGALS3BP	galectin 3 binding protein	protein coding	1337	151	0.996483
ENSCSAT00000003668.1	6:15798256-15810036	ABHD8	abhydrolase domain containing 8	protein coding	1757	30	0.996468
ENSCSAT00000010432.1	26:20162926-20224502	CA12	carbonic anhydrase 12	protein coding	2191	66	0.996462
ENSCSAT00000008962.1	6:3712170-3727929	DAPK3	death associated protein kinase 3	protein coding	1749	43	0.996448
ENSCSAT00000013181.1	8:39557275-39601567	GPAT4	glycerol-3-phosphate acyltransferase 4	protein coding	526	30	0.996406
ENSCSAT00000008570.1	23:61556548-61608214	RNF145	ring finger protein 145	protein coding	2208	59	0.996382
ENSCSAT00000006508.1	2:82757930-82770165	ETS2	ETS proto-oncogene 2, transcription factor	protein coding	1729	35	0.996309
ENSCSAT00000007751.1	15:72858073-72877516	AZI2	5-azacytidine induced 2	protein coding	963	42	0.996223
ENSCSAT00000017223.1	20:78190147-78222349	TTC4	tetratricopeptide repeat domain 4	protein coding	1450	32	0.996117
ENSCSAT00000001006.1	6:40561274-40567853	BBC3	BCL2 binding component 3	protein coding	795	40	0.996091
ENSCSAT00000017941.1	1:110714081-110715379	RNF26	ring finger protein 26	protein coding	610	33	0.996054
ENSCSAT00000004367.1	6:13173157-13176877	DNAJB1	DnaJ heat shock protein family (Hsp40) member B1	protein coding	1917	62	0.99603
ENSCSAT00000007236.1	9:55977584-55981263	ZNF503	zinc finger protein 503	protein coding	1776	42	0.996024
ENSCSAT00000015573.1	3:81368637-81403182	-	-	protein coding	299	47	0.99602
ENSCSAT00000009657.1	23:52906825-52911986	ARSI	arylsulfatase family member I	protein coding	1046	33	0.995994
ENSCSAT00000006303.1	8:138732525-138739986	LRRC24	leucine rich repeat containing 24	protein coding	2158	59	0.995993
ENSCSAT00000003699.1	1:18948425-18982354	DGKZ	diacylglycerol kinase zeta	protein coding	3105	33	0.995986
ENSCSAT00000018812.1	22:79307444-79308658	TRMT10C	tRNA methyltransferase 10C, mitochondrial RNase P subunit	protein coding	612	35	0.99596
ENSCSAT00000019375.1	19:25248687-25249748	A4GALT	alpha 1,4-galactosyltransferase (P blood group)	protein coding	455	45	0.995872
ENSCSAT00000004398.1	19:21863768-21886395	PDGFB	platelet derived growth factor subunit B	protein coding	1787	70	0.99587
ENSCSAT00000016920.1	20:20727199-20739979	SLC16A1	solute carrier family 16 member 1	protein coding	951	36	0.995864
ENSCSAT00000018761.1	2:43255347-43257296	FLRT3	fibronectin leucine rich transmembrane protein 3	protein coding	1495	42	0.995764
ENSCSAT00000005446.1	1:9356177-9382832	EHD1	EH domain containing 1	protein coding	1841	60	0.995754
ENSCSAT00000009461.1	9:34294362-34364122	CUL2	cullin 2	protein coding	3395	34	0.995733
ENSCSAT00000019799.1	12:8988433-8989650	IER5L	immediate early response 5 like	protein coding	776	36	0.995693
ENSCSAT00000019400.1	17:40203936-40205858	-	-	protein coding	1827	269	0.995651
ENSCSAT00000013522.1	21:14955859-15000656	STK17A	serine/threonine kinase 17a	protein coding	1306	50	0.995644
ENSCSAT00000013440.1	X:8091125-8173679	TBL1X	transducin beta like 1 X-linked	protein coding	2292	56	0.995627
ENSCSAT00000015461.1	4:1140132-1162898	CLPTM1L	CLPTM1 like	protein coding	2376	84	0.995585
ENSCSAT00000011191.1	23:41447675-41600190	CTNNA1	catenin alpha 1	protein coding	2713	90	0.995581
ENSCSAT00000008704.1	19:7583642-7591253	GUCD1	guanylyl cyclase domain containing 1	protein coding	1315	43	0.995567
ENSCSAT00000001148.1	5:73229951-73269754	SLC7A5	solute carrier family 7 member 5	protein coding	3217	36	0.995526
ENSCSAT00000006268.1	17:41866062-41884972	ABCF1	ATP binding cassette subfamily F member 1	protein coding	2902	70	0.995483
ENSCSAT00000012316.1	22:11688970-11693183	HYAL1	hyaluronidase 1	protein coding	940	118	0.995471
ENSCSAT00000011168.1	9:14543006-14557450	FAM107B	family with sequence similarity 107 member B	protein coding	744	44	0.995458
ENSCSAT00000010524.1	17:27902389-27910440	NFKBIE	NFKB inhibitor epsilon	protein coding	1615	33	0.995457
ENSCSAT00000006007.1	10:105432912-105438896	CHPF	chondroitin polymerizing factor	protein coding	2092	80	0.995396
ENSCSAT00000018091.1	12:52426752-52427879	ACTB	actin beta	protein coding	461	643	0.995348
ENSCSAT00000014094.1	24:1174551-1180864	-	-	protein coding	491	111	0.995345
ENSCSAT00000000302.1	16:73195670-73242995	SLC38A10	solute carrier family 38 member 10	protein coding	3531	107	0.99534
ENSCSAT00000018036.1	23:40435002-40435913	HNRNPA0	heterogeneous nuclear ribonucleoprotein A0	protein coding	94	53	0.995289
ENSCSAT00000018552.1	9:39059030-39060277	-	-	processed pseudogene	351	134	0.995278
ENSCSAT00000019547.1	14:69736558-69737322	CDC42EP3	CDC42 effector protein 3	protein coding	275	53	0.995264
ENSCSAT00000015875.1	3:22527827-22673003	TSC22D1	TSC22 domain family member 1	protein coding	3067	93	0.995169
ENSCSAT00000017358.1	20:90002030-90008033	SLC2A1	solute carrier family 2 member 1	protein coding	2302	127	0.995153
ENSCSAT00000010627.1	12:25985723-26117343	RGS3	regulator of G protein signaling 3	protein coding	3461	38	0.995142
ENSCSAT00000010803.1	14:64019418-64026281	ZFP36L2	ZFP36 ring finger protein like 2	protein coding	2144	43	0.995124
ENSCSAT00000004758.1	19:20929509-20982835	TMEM184B	transmembrane protein 184B	protein coding	1555	33	0.995082
ENSCSAT00000019817.1	23:82507525-82508862	MGAT1	alpha-1,3-mannosyl-glycoprotein 2-beta-N-acetylglucosaminyltransferase	protein coding	650	80	0.995061
ENSCSAT00000015300.1	4:30457718-30592105	CDH6	cadherin 6	protein coding	2539	111	0.994991
ENSCSAT00000010722.1	17:24981540-25055897	TNFRSF21	TNF receptor superfamily member 21	protein coding	904	47	0.994926
ENSCSAT00000015990.1	28:12771391-12775961	-	-	protein coding	527	31	0.994871
ENSCSAT00000010753.1	24:51104503-51148080	ZNF410	zinc finger protein 410	protein coding	1799	32	0.994865
ENSCSAT00000018036.1	23:40435002-40435913	HNRNPA0	heterogeneous nuclear ribonucleoprotein A0	protein coding	858	68	0.994856
ENSCSAT00000004575.1	1:11502578-11529598	ASRGL1	asparaginase and isoaspartyl peptidase 1	protein coding	2010	94	0.994821
ENSCSAT00000008174.1	25:71773588-71779835	IRF2BP2	interferon regulatory factor 2 binding protein 2	protein coding	1614	56	0.994809
ENSCSAT00000000158.1	16:74160648-74192108	CSNK1D	casein kinase 1 delta	protein coding	3123	59	0.994711
ENSCSAT00000014474.1	13:46530355-46606730	RSPO3	R-spondin 3	protein coding	1605	146	0.994665
ENSCSAT00000009990.1	6:1695876-1719189	SCAMP4	secretory carrier membrane protein 4	protein coding	1016	61	0.994662
ENSCSAT00000008713.1	25:66700369-66714891	ACTA1	actin alpha 1, skeletal muscle	protein coding	568	66	0.994642
ENSCSAT00000008989.1	19:7127401-7289050	CABIN1	calcineurin binding protein 1	protein coding	5417	34	0.994639
ENSCSAT00000007256.1	23:78655055-78667462	TSPAN17	tetraspanin 17	protein coding	1199	64	0.994549
ENSCSAT00000019267.1	1:12336980-12337855	LRRC10B	leucine rich repeat containing 10B	protein coding	224	43	0.994521
ENSCSAT00000008827.1	2:54589437-54635503	-	-	protein coding	2941	66	0.994472
ENSCSAT00000019575.1	28:12018800-12020647	VGF	VGF nerve growth factor inducible	protein coding	1565	673	0.994446
ENSCSAT00000010432.1	26:20162926-20224502	CA12	carbonic anhydrase 12	protein coding	3073	97	0.994444
ENSCSAT00000008210.1	8:120014339-120019887	TRIB1	tribbles pseudokinase 1	protein coding	897	41	0.994413
ENSCSAT00000000991.1	11:101460759-101471474	CKAP4	cytoskeleton associated protein 4	protein coding	1720	79	0.994379
ENSCSAT00000017917.1	1:68001429-68002490	TSKU	tsukushi, small leucine rich proteoglycan	protein coding	191	37	0.994379
ENSCSAT00000017456.1	20:98028144-98032290	SMIM12	small integral membrane protein 12	protein coding	518	37	0.99437
ENSCSAT00000012783.1	23:19740563-19800927	SEMA6A	semaphorin 6A	protein coding	2165	40	0.994355
ENSCSAT00000003309.1	6:17291175-17330193	UPF1	UPF1 RNA helicase and ATPase	protein coding	4460	34	0.994343
ENSCSAT00000016974.1	20:23621881-23631789	CSF1	colony stimulating factor 1	protein coding	1232	42	0.994292
ENSCSAT00000004632.1	21:119738967-119970972	PRKAG2	protein kinase AMP-activated non-catalytic subunit gamma 2	protein coding	1971	47	0.994283
ENSCSAT00000013875.1	21:11292788-11554933	TNS3	tensin 3	protein coding	5866	100	0.994281
ENSCSAT00000001148.1	5:73229951-73269754	SLC7A5	solute carrier family 7 member 5	protein coding	3766	46	0.994277
ENSCSAT00000000365.1	16:71795862-71802051	CBX4	chromobox 4	protein coding	1435	34	0.994241
ENSCSAT00000004566.1	6:11618396-11623792	CALR	calreticulin	protein coding	1652	564	0.994239
ENSCSAT00000008902.1	15:56003236-56022123	AMOTL2	angiomotin like 2	protein coding	3238	43	0.99423
ENSCSAT00000010848.1	2:36134760-36191425	TPX2	TPX2 microtubule nucleation factor	protein coding	2571	80	0.994217
ENSCSAT00000004398.1	19:21863768-21886395	PDGFB	platelet derived growth factor subunit B	protein coding	1922	63	0.994171
ENSCSAT00000001658.1	11:90683981-90709137	VEZT	vezatin, adherens junctions transmembrane protein	protein coding	1745	67	0.994146
ENSCSAT00000005462.1	12:96897849-96915540	ISCA1	iron-sulfur cluster assembly 1	protein coding	627	87	0.993941
ENSCSAT00000009205.1	6:3369279-3383226	CACTIN	cactin, spliceosome C complex subunit	protein coding	3017	30	0.993909
ENSCSAT00000016555.1	20:8858458-8866610	SHC1	SHC adaptor protein 1	protein coding	1554	192	0.993869
ENSCSAT00000010851.1	2:36058919-36116470	BCL2L1	BCL2 like 1	protein coding	464	73	0.993858
ENSCSAT00000004367.1	6:13173157-13176877	DNAJB1	DnaJ heat shock protein family (Hsp40) member B1	protein coding	1150	64	0.993841
ENSCSAT00000011728.1	12:12920710-12927431	HSPA5	heat shock protein family A (Hsp70) member 5	protein coding	2276	414	0.993834
ENSCSAT00000018812.1	22:79307444-79308658	TRMT10C	tRNA methyltransferase 10C, mitochondrial RNase P subunit	protein coding	860	42	0.99382
ENSCSAT00000000991.1	11:101460759-101471474	CKAP4	cytoskeleton associated protein 4	protein coding	2159	105	0.993783
ENSCSAT00000007900.1	19:12176015-12183723	GAS2L1	growth arrest specific 2 like 1	protein coding	2375	51	0.993772
ENSCSAT00000007223.1	X:94774205-94833647	MORC4	MORC family CW-type zinc finger 4	protein coding	2073	40	0.993758
ENSCSAT00000015070.1	29:14891737-14903813	NR2F2	nuclear receptor subfamily 2 group F member 2	protein coding	1384	35	0.993743
ENSCSAT00000003395.1	6:16852971-16861964	GDF15	growth differentiation factor 15	protein coding	1386	71	0.993684
ENSCSAT00000014321.1	4:52174312-52214584	IL6ST	interleukin 6 cytokine family signal transducer	protein coding	2165	30	0.993526
ENSCSAT00000019405.1	1:29635698-29637011	FJX1	four-jointed box kinase 1	protein coding	1061	40	0.993486
ENSCSAT00000003715.1	1:18627611-18650706	ARHGAP1	Rho GTPase activating protein 1	protein coding	1486	89	0.993475
ENSCSAT00000009002.1	21:85397645-85488093	MET	MET proto-oncogene, receptor tyrosine kinase	protein coding	5822	83	0.993467
ENSCSAT00000014788.1	4:49094528-49100838	PELO	pelota mRNA surveillance and ribosome rescue factor	protein coding	1308	79	0.993422
ENSCSAT00000017844.1	20:130014754-130021822	VWA1	von Willebrand factor A domain containing 1	protein coding	1628	49	0.993366
ENSCSAT00000014213.1	2:1413554-1423934	OGFR	opioid growth factor receptor	protein coding	1910	34	0.993314
ENSCSAT00000006944.1	8:138034395-138042468	PUF60	poly(U) binding splicing factor 60	protein coding	1549	180	0.993265
ENSCSAT00000016468.1	KE148108.1:215888-282521	IL13RA1	interleukin 13 receptor subunit alpha 1	protein coding	1487	37	0.993231
ENSCSAT00000019368.1	19:20506080-20506664	H1-0	H1.0 linker histone	protein coding	484	111	0.993202
ENSCSAT00000008543.1	22:45917444-45920250	JAGN1	jagunal homolog 1	protein coding	344	64	0.993171
ENSCSAT00000014547.1	10:16909594-16940201	LYPD1	LY6/PLAUR domain containing 1	protein coding	845	58	0.993143
ENSCSAT00000001918.1	1:67564077-67595179	THAP12	THAP domain containing 12	protein coding	2213	48	0.992988
ENSCSAT00000019078.1	4:16936178-16936858	BASP1	brain abundant membrane attached signal protein 1	protein coding	512	216	0.99297
ENSCSAT00000005243.1	1:9917436-9929450	ESRRA	estrogen related receptor alpha	protein coding	1486	42	0.992901
ENSCSAT00000000248.1	16:73643814-73655591	SLC25A10	solute carrier family 25 member 10	protein coding	1445	86	0.992863
ENSCSAT00000011098.1	23:42332793-42337343	CXXC5	CXXC finger protein 5	protein coding	1435	132	0.992811
ENSCSAT00000012899.1	15:38881-52775	SLC25A38	solute carrier family 25 member 38	protein coding	1079	39	0.992808
ENSCSAT00000011462.1	25:36619140-36623308	RGS2	regulator of G protein signaling 2	protein coding	739	40	0.992775
ENSCSAT00000011401.1	14:63016553-63093592	-	-	protein coding	924	30	0.992749
ENSCSAT00000008801.1	1:462254-510023	DEAF1	DEAF1 transcription factor	protein coding	1779	45	0.992728
ENSCSAT00000014301.1	25:5339084-5393284	WDR26	WD repeat domain 26	protein coding	2169	32	0.992718
ENSCSAT00000008164.1	19:9426162-9446863	TPST2	tyrosylprotein sulfotransferase 2	protein coding	697	44	0.992695
ENSCSAT00000018336.1	13:7049415-7050680	TPBG	trophoblast glycoprotein	protein coding	1226	149	0.992675
ENSCSAT00000003693.1	19:25036723-25135955	RRP7A	ribosomal RNA processing 7 homolog A	protein coding	197	69	0.992664
ENSCSAT00000007051.1	9:57452761-57459286	PLAU	plasminogen activator, urokinase	protein coding	1524	84	0.992657
ENSCSAT00000001188.1	5:70379179-70401139	ZDHHC7	zinc finger DHHC-type palmitoyltransferase 7	protein coding	1302	33	0.992645
ENSCSAT00000005127.1	16:22659063-22663544	DHRS13	dehydrogenase/reductase 13	protein coding	986	35	0.992576
ENSCSAT00000000097.1	16:74985796-75001626	METRNL	meteorin like, glial cell differentiation regulator	protein coding	224	68	0.99255
ENSCSAT00000005167.1	X:125355349-125483689	CD99L2	CD99 molecule like 2	protein coding	3105	47	0.992531
ENSCSAT00000016416.1	Y:689380-706092	DDX3Y	DEAD-box helicase 3 Y-linked	protein coding	2599	38	0.992508
ENSCSAT00000000365.1	16:71795862-71802051	CBX4	chromobox 4	protein coding	1803	47	0.992416
ENSCSAT00000010432.1	26:20162926-20224502	CA12	carbonic anhydrase 12	protein coding	3058	83	0.992376
ENSCSAT00000011679.1	14:59375691-59400174	MSH6	mutS homolog 6	protein coding	2839	33	0.992246
ENSCSAT00000000161.1	16:74150110-74158112	SLC16A3	solute carrier family 16 member 3	protein coding	2470	243	0.992245
ENSCSAT00000013461.1	14:33946108-33959285	SMYD5	SMYD family member 5	protein coding	1400	36	0.992244
ENSCSAT00000000097.1	16:74985796-75001626	METRNL	meteorin like, glial cell differentiation regulator	protein coding	270	68	0.992193
ENSCSAT00000006974.1	9:57601863-57626038	SEC24C	SEC24 homolog C, COPII coat complex component	protein coding	3336	38	0.992172
ENSCSAT00000007900.1	19:12176015-12183723	GAS2L1	growth arrest specific 2 like 1	protein coding	2680	37	0.991952
ENSCSAT00000001879.1	16:58660126-58797786	TLK2	tousled like kinase 2	protein coding	2583	32	0.9919
ENSCSAT00000006720.1	15:90398660-90449346	PAK2	p21 (RAC1) activated kinase 2	protein coding	1794	40	0.991881
ENSCSAT00000002584.1	16:47183374-47203263	GPRC5C	G protein-coupled receptor class C group 5 member C	protein coding	554	71	0.991873
ENSCSAT00000014866.1	14:15659361-15676645	SLC20A1	solute carrier family 20 member 1	protein coding	1651	31	0.991869
ENSCSAT00000015990.1	28:12771391-12775961	-	-	protein coding	2325	63	0.991848
ENSCSAT00000015722.1	18:59699348-59884461	COLEC12	collectin subfamily member 12	protein coding	2677	73	0.99184
ENSCSAT00000004500.1	1:12057618-12062040	FEN1	flap structure-specific endonuclease 1	protein coding	811	45	0.991839
ENSCSAT00000015826.1	KE148117.1:17432-26423	TAFAZZIN	tafazzin, phospholipid-lysophospholipid transacylase	protein coding	1220	31	0.9918
ENSCSAT00000000568.1	16:68449898-68461190	NFE2L1	nuclear factor, erythroid 2 like 1	protein coding	2495	45	0.991787
ENSCSAT00000018726.1	8:139054225-139054899	COMMD5	COMM domain containing 5	protein coding	374	39	0.991774
ENSCSAT00000013033.1	21:22729346-22788250	HERPUD2	HERPUD family member 2	protein coding	284	31	0.991773
ENSCSAT00000008518.1	16:7835843-7989788	MYH10	myosin heavy chain 10	protein coding	6439	41	0.991751
ENSCSAT00000006029.1	5:15259208-15322478	-	-	protein coding	4057	65	0.991748
ENSCSAT00000003806.1	6:14691042-14697665	FAM32A	family with sequence similarity 32 member A	protein coding	954	35	0.991728
ENSCSAT00000006806.1	19:14215918-14237579	PATZ1	POZ/BTB and AT hook containing zinc finger 1	protein coding	1354	33	0.991715
ENSCSAT00000010722.1	17:24981540-25055897	TNFRSF21	TNF receptor superfamily member 21	protein coding	2533	79	0.991705
ENSCSAT00000014055.1	24:1215357-1225716	GMPR2	guanosine monophosphate reductase 2	protein coding	1518	30	0.991667
ENSCSAT00000017617.1	20:109746925-109890777	EPHB2	EPH receptor B2	protein coding	4331	87	0.991641
ENSCSAT00000017050.1	20:39036500-39097068	ARHGAP29	Rho GTPase activating protein 29	protein coding	4314	123	0.991572
ENSCSAT00000010512.1	8:91226796-91299717	PTDSS1	phosphatidylserine synthase 1	protein coding	1927	30	0.991547
ENSCSAT00000016558.1	20:8866711-8871770	PYGO2	pygopus family PHD finger 2	protein coding	1499	36	0.991524
ENSCSAT00000008174.1	25:71773588-71779835	IRF2BP2	interferon regulatory factor 2 binding protein 2	protein coding	254	31	0.991509
ENSCSAT00000019109.1	16:61260769-61261845	HEXIM1	HEXIM P-TEFb complex subunit 1	protein coding	794	110	0.991445
ENSCSAT00000001722.1	5:60707006-60732882	BCAR1	BCAR1 scaffold protein, Cas family member	protein coding	2528	89	0.991443
ENSCSAT00000009626.1	17:29145918-29174997	PPP2R5D	protein phosphatase 2 regulatory subunit B'delta	protein coding	2030	44	0.991427
ENSCSAT00000006299.1	10:105086610-105090896	RETREG2	reticulophagy regulator family member 2	protein coding	1418	37	0.991425
ENSCSAT00000009592.1	17:29211767-29225142	CNPY3	canopy FGF signaling regulator 3	protein coding	1167	89	0.991409
ENSCSAT00000011098.1	23:42332793-42337343	CXXC5	CXXC finger protein 5	protein coding	549	107	0.991356
ENSCSAT00000017410.1	20:94030961-94053653	RRAGC	Ras related GTP binding C	protein coding	1672	31	0.991333
ENSCSAT00000007130.1	2:65376310-65385918	ADAMTS1	ADAM metallopeptidase with thrombospondin type 1 motif 1	protein coding	3113	152	0.991316
ENSCSAT00000003699.1	1:18948425-18982354	DGKZ	diacylglycerol kinase zeta	protein coding	3080	48	0.991297
ENSCSAT00000000045.1	20:8173954-8200960	YY1AP1	YY1 associated protein 1	protein coding	2242	38	0.991251
ENSCSAT00000018336.1	13:7049415-7050680	TPBG	trophoblast glycoprotein	protein coding	534	77	0.991166
ENSCSAT00000012308.1	26:9056114-9064423	SEMA7A	semaphorin 7A (John Milton Hagen blood group)	protein coding	1845	60	0.991105
ENSCSAT00000008523.1	2:56209485-56317620	UQCC1	ubiquinol-cytochrome c reductase complex assembly factor 1	protein coding	1499	44	0.99102
ENSCSAT00000017678.1	20:115864746-115882392	NECAP2	NECAP endocytosis associated 2	protein coding	1381	59	0.991019
ENSCSAT00000013926.1	14:31732129-31761329	EVA1A	eva-1 homolog A, regulator of programmed cell death	protein coding	772	42	0.991009
ENSCSAT00000019496.1	24:26661049-26662392	MGAT2	alpha-1,6-mannosyl-glycoprotein 2-beta-N-acetylglucosaminyltransferase	protein coding	407	53	0.990926
ENSCSAT00000004763.1	1:11115907-11138739	TAF6L	TATA-box binding protein associated factor 6 like	protein coding	1670	33	0.990903
ENSCSAT00000008902.1	15:56003236-56022123	AMOTL2	angiomotin like 2	protein coding	3534	41	0.990871
ENSCSAT00000015180.1	13:29729604-29749435	FUCA2	alpha-L-fucosidase 2	protein coding	567	62	0.990867
ENSCSAT00000016920.1	20:20727199-20739979	SLC16A1	solute carrier family 16 member 1	protein coding	828	32	0.990815
ENSCSAT00000007505.1	19:13305888-13309164	MTFP1	mitochondrial fission process 1	protein coding	960	66	0.990813
ENSCSAT00000017728.1	20:119787370-119816693	MFN2	mitofusin 2	protein coding	2660	67	0.990792
ENSCSAT00000003590.1	9:94005285-94006111	MRPL43	mitochondrial ribosomal protein L43	protein coding	538	121	0.990781
ENSCSAT00000001258.1	16:63732508-63743971	NAGLU	N-acetyl-alpha-glucosaminidase	protein coding	1874	66	0.990776
ENSCSAT00000003690.1	6:15725021-15753171	NR2F6	nuclear receptor subfamily 2 group F member 6	protein coding	1774	68	0.990752
ENSCSAT00000018928.1	6:11479407-11480450	JUNB	JunB proto-oncogene, AP-1 transcription factor subunit	protein coding	1032	120	0.990744
ENSCSAT00000017730.1	20:119869760-119877418	KIAA2013	KIAA2013	protein coding	517	69	0.990737
ENSCSAT00000008243.1	12:45982439-45985880	SIGMAR1	sigma non-opioid intracellular receptor 1	protein coding	1599	67	0.990716
ENSCSAT00000018601.1	12:101845592-101846980	NFIL3	nuclear factor, interleukin 3 regulated	protein coding	1083	34	0.99065
ENSCSAT00000011131.1	6:262860-281513	CDC34	cell division cycle 34, ubiqiutin conjugating enzyme	protein coding	1058	41	0.990642
ENSCSAT00000004786.1	X:128732876-128736077	UBL4A	ubiquitin like 4A	protein coding	1812	85	0.990622
ENSCSAT00000013074.1	22:10865724-10934200	DAG1	dystroglycan 1	protein coding	2755	41	0.990579
ENSCSAT00000017763.1	20:121944391-122042474	CLSTN1	calsyntenin 1	protein coding	3226	199	0.990534
ENSCSAT00000000097.1	16:74985796-75001626	METRNL	meteorin like, glial cell differentiation regulator	protein coding	973	73	0.990524
ENSCSAT00000006527.1	1:7003784-7082720	KDM2A	lysine demethylase 2A	protein coding	5750	32	0.990518
ENSCSAT00000005068.1	21:117574427-117601960	PDIA4	protein disulfide isomerase family A member 4	protein coding	2464	866	0.990497
ENSCSAT00000010573.1	6:765587-777399	TMEM259	transmembrane protein 259	protein coding	1987	48	0.990494
ENSCSAT00000018878.1	22:12732396-12735068	RBM15B	RNA binding motif protein 15B	protein coding	1646	30	0.990482
ENSCSAT00000010803.1	14:64019418-64026281	ZFP36L2	ZFP36 ring finger protein like 2	protein coding	1861	33	0.990461
ENSCSAT00000010745.1	2:36499402-36553443	TM9SF4	transmembrane 9 superfamily member 4	protein coding	3834	30	0.990423
ENSCSAT00000018042.1	23:43211716-43212690	SLC35A4	solute carrier family 35 member A4	protein coding	792	38	0.990417
ENSCSAT00000017515.1	20:104040679-104078484	YTHDF2	YTH N6-methyladenosine RNA binding protein 2	protein coding	1709	31	0.990413
ENSCSAT00000013166.1	2:13814967-13888458	PEDS1-UBE2V1	PEDS1-UBE2V1 readthrough	protein coding	1095	85	0.990374
ENSCSAT00000002955.1	19:32764272-32784566	PLXNB2	plexin B2	protein coding	1192	40	0.99037
ENSCSAT00000017272.1	20:81963562-81968450	CDKN2C	cyclin dependent kinase inhibitor 2C	protein coding	262	57	0.990359
ENSCSAT00000016230.1	28:10462859-10494457	YWHAG	tyrosine 3-monooxygenase/tryptophan 5-monooxygenase activation protein gamma	protein coding	822	40	0.990356
ENSCSAT00000002152.1	5:58076652-58078535	PDF	peptide deformylase, mitochondrial	protein coding	1039	39	0.990344
ENSCSAT00000019075.1	13:97511288-97511863	C6orf120	chromosome 6 open reading frame 120	protein coding	230	38	0.990295
ENSCSAT00000008994.1	22:41049712-41055360	BHLHE40	basic helix-loop-helix family member e40	protein coding	935	84	0.990263
ENSCSAT00000007100.1	16:12835338-12935627	HS3ST3A1	heparan sulfate-glucosamine 3-sulfotransferase 3A1	protein coding	1013	37	0.990247
ENSCSAT00000014325.1	29:23236539-23242638	LRP10	LDL receptor related protein 10	protein coding	2194	69	0.990179
ENSCSAT00000006561.1	19:14826135-14840325	YWHAH	tyrosine 3-monooxygenase/tryptophan 5-monooxygenase activation protein eta	protein coding	1573	369	0.990149
ENSCSAT00000002427.1	11:62922885-62966994	CAND1	cullin associated and neddylation dissociated 1	protein coding	3293	58	0.990108
ENSCSAT00000003663.1	6:15811876-15813958	MRPL34	mitochondrial ribosomal protein L34	protein coding	952	121	0.990105
ENSCSAT00000017617.1	20:109746925-109890777	EPHB2	EPH receptor B2	protein coding	3706	72	0.990093
ENSCSAT00000007672.1	15:76973475-77005095	CMTM6	CKLF like MARVEL transmembrane domain containing 6	protein coding	636	76	0.990088
ENSCSAT00000015469.1	14:611299-636499	STARD7	StAR related lipid transfer domain containing 7	protein coding	1525	47	0.990042
ENSCSAT00000013698.1	12:3301175-3459607	COL5A1	collagen type V alpha 1 chain	protein coding	5522	32	0.989992
ENSCSAT00000017980.1	16:30269779-30270375	DUSP14	dual specificity phosphatase 14	protein coding	261	57	0.989988
ENSCSAT00000017917.1	1:68001429-68002490	TSKU	tsukushi, small leucine rich proteoglycan	protein coding	765	51	0.989908
ENSCSAT00000000495.1	6:42831203-42840796	IRF3	interferon regulatory factor 3	protein coding	646	52	0.989893
ENSCSAT00000018761.1	2:43255347-43257296	FLRT3	fibronectin leucine rich transmembrane protein 3	protein coding	1300	37	0.989885
ENSCSAT00000014653.1	4:51393488-51400704	GPX8	glutathione peroxidase 8 (putative)	protein coding	943	73	0.989875
ENSCSAT00000012281.1	22:11740818-11747338	TMEM115	transmembrane protein 115	protein coding	464	40	0.989791
ENSCSAT00000001557.1	6:35674539-35683215	B9D2	B9 domain containing 2	protein coding	605	42	0.98975
ENSCSAT00000006918.1	8:138125280-138149364	PLEC	plectin	protein coding	11401	46	0.989734
ENSCSAT00000000379.1	16:70941562-70947736	LGALS3BP	galectin 3 binding protein	protein coding	1285	118	0.989731
ENSCSAT00000019496.1	24:26661049-26662392	MGAT2	alpha-1,6-mannosyl-glycoprotein 2-beta-N-acetylglucosaminyltransferase	protein coding	1045	72	0.989708
ENSCSAT00000013875.1	21:11292788-11554933	TNS3	tensin 3	protein coding	5434	81	0.9897
ENSCSAT00000011268.1	16:3978845-4022678	SPNS2	sphingolipid transporter 2	protein coding	2408	184	0.989697
ENSCSAT00000009957.1	6:1870701-1885300	MOB3A	MOB kinase activator 3A	protein coding	3560	40	0.989669
ENSCSAT00000000991.1	11:101460759-101471474	CKAP4	cytoskeleton associated protein 4	protein coding	2079	48	0.989658
ENSCSAT00000006944.1	8:138034395-138042468	PUF60	poly(U) binding splicing factor 60	protein coding	1676	64	0.989624
ENSCSAT00000005554.1	2:88559285-88585091	PTTG1IP	PTTG1 interacting protein	protein coding	767	54	0.989605
ENSCSAT00000013181.1	8:39557275-39601567	GPAT4	glycerol-3-phosphate acyltransferase 4	protein coding	2432	49	0.989602
ENSCSAT00000010432.1	26:20162926-20224502	CA12	carbonic anhydrase 12	protein coding	2734	70	0.989589
ENSCSAT00000014251.1	25:5774063-5841709	TP53BP2	tumor protein p53 binding protein 2	protein coding	2616	50	0.989586
ENSCSAT00000012941.1	21:25557630-25568209	KBTBD2	kelch repeat and BTB domain containing 2	protein coding	1360	31	0.989516
ENSCSAT00000009957.1	6:1870701-1885300	MOB3A	MOB kinase activator 3A	protein coding	3480	37	0.989493
ENSCSAT00000003309.1	6:17291175-17330193	UPF1	UPF1 RNA helicase and ATPase	protein coding	4489	33	0.989441
ENSCSAT00000010585.1	25:46989205-47000555	GLUL	glutamate-ammonia ligase	protein coding	1173	147	0.98943
ENSCSAT00000012309.1	22:11703790-11709454	HYAL2	hyaluronidase 2	protein coding	405	43	0.989421
ENSCSAT00000000119.1	16:74512231-74550105	WDR45B	WD repeat domain 45B	protein coding	1575	57	0.989395
ENSCSAT00000019817.1	23:82507525-82508862	MGAT1	alpha-1,3-mannosyl-glycoprotein 2-beta-N-acetylglucosaminyltransferase	protein coding	425	86	0.989366
ENSCSAT00000015692.1	18:62690118-62698565	TGIF1	TGFB induced factor homeobox 1	protein coding	959	134	0.989353
ENSCSAT00000015300.1	4:30457718-30592105	CDH6	cadherin 6	protein coding	797	126	0.989326
ENSCSAT00000016278.1	28:9329923-9334816	ABHD11	abhydrolase domain containing 11	protein coding	1519	65	0.989285
ENSCSAT00000003692.1	19:25137008-25167859	POLDIP3	DNA polymerase delta interacting protein 3	protein coding	1651	43	0.98924
ENSCSAT00000001152.1	6:39233911-39242403	DMWD	DM1 locus, WD repeat containing	protein coding	1310	38	0.98923
ENSCSAT00000000271.1	11:115856817-115882181	COQ5	coenzyme Q5, methyltransferase	protein coding	1135	38	0.989215
ENSCSAT00000006918.1	8:138125280-138149364	PLEC	plectin	protein coding	11669	36	0.9892
ENSCSAT00000007783.1	6:5834660-5913119	MLLT1	MLLT1 super elongation complex subunit	protein coding	3666	45	0.989199
ENSCSAT00000003837.1	5:27638731-27644829	ORAI3	ORAI calcium release-activated calcium modulator 3	protein coding	996	45	0.98919
ENSCSAT00000008507.1	6:4592919-4642445	UHRF1	ubiquitin like with PHD and ring finger domains 1	protein coding	2621	35	0.989183
ENSCSAT00000018713.1	3:59358394-59359341	SPRY2	sprouty RTK signaling antagonist 2	protein coding	402	35	0.989159
ENSCSAT00000011266.1	13:85468479-85549988	SNX9	sorting nexin 9	protein coding	3472	49	0.989127
ENSCSAT00000004277.1	11:45071611-45092646	DDX23	DEAD-box helicase 23	protein coding	3375	68	0.989112
ENSCSAT00000015632.1	28:20785242-20836461	DNAAF5	dynein axonemal assembly factor 5	protein coding	2425	55	0.989104
ENSCSAT00000001939.1	6:33759462-33770497	PAK4	p21 (RAC1) activated kinase 4	protein coding	2045	58	0.98908
ENSCSAT00000019718.1	6:39330249-39332003	IRF2BP1	interferon regulatory factor 2 binding protein 1	protein coding	630	31	0.989046
ENSCSAT00000000320.1	16:72943122-72950694	CHMP6	charged multivesicular body protein 6	protein coding	759	62	0.989029
ENSCSAT00000014106.1	24:1162219-1174487	IPO4	importin 4	protein coding	4094	78	0.989011
ENSCSAT00000007100.1	16:12835338-12935627	HS3ST3A1	heparan sulfate-glucosamine 3-sulfotransferase 3A1	protein coding	755	39	0.988918
ENSCSAT00000017723.1	20:119184996-119237015	DHRS3	dehydrogenase/reductase 3	protein coding	1080	72	0.988889
ENSCSAT00000017617.1	20:109746925-109890777	EPHB2	EPH receptor B2	protein coding	4245	89	0.988843
ENSCSAT00000003819.1	6:14611868-14634487	RAB8A	RAB8A, member RAS oncogene family	protein coding	1998	83	0.988773
ENSCSAT00000018713.1	3:59358394-59359341	SPRY2	sprouty RTK signaling antagonist 2	protein coding	649	40	0.988734
ENSCSAT00000009307.1	6:2948212-2975596	NCLN	nicalin	protein coding	2628	45	0.988721
ENSCSAT00000009276.1	12:38042317-38050527	MRPL50	mitochondrial ribosomal protein L50	protein coding	588	43	0.988712
ENSCSAT00000018730.1	10:10633435-10634370	TMEM177	transmembrane protein 177	protein coding	389	38	0.988692
ENSCSAT00000007500.1	14:80582506-80592908	TMEM214	transmembrane protein 214	protein coding	2033	66	0.988687
ENSCSAT00000001258.1	16:63732508-63743971	NAGLU	N-acetyl-alpha-glucosaminidase	protein coding	1589	36	0.988618
ENSCSAT00000016321.1	18:5734091-5745267	TIMM21	translocase of inner mitochondrial membrane 21	protein coding	258	32	0.98861
ENSCSAT00000017941.1	1:110714081-110715379	RNF26	ring finger protein 26	protein coding	938	36	0.988588
ENSCSAT00000008244.1	10:92549883-92587039	FASTKD2	FAST kinase domains 2	protein coding	835	37	0.988561
ENSCSAT00000017575.1	20:106934315-106950483	MTFR1L	mitochondrial fission regulator 1 like	protein coding	1234	52	0.988545
ENSCSAT00000014442.1	14:20539287-20557849	RNF103	ring finger protein 103	protein coding	1745	32	0.988529
ENSCSAT00000010490.1	12:26348930-26402980	FKBP15	FKBP prolyl isomerase family member 15	protein coding	3222	32	0.98848
ENSCSAT00000010902.1	5:311334-322243	PGAP6	post-glycosylphosphatidylinositol attachment to proteins 6	protein coding	3092	58	0.988469
ENSCSAT00000016374.1	28:2482419-2497086	TMEM248	transmembrane protein 248	protein coding	1088	49	0.988466
ENSCSAT00000016230.1	28:10462859-10494457	YWHAG	tyrosine 3-monooxygenase/tryptophan 5-monooxygenase activation protein gamma	protein coding	1146	45	0.98845
ENSCSAT00000016230.1	28:10462859-10494457	YWHAG	tyrosine 3-monooxygenase/tryptophan 5-monooxygenase activation protein gamma	protein coding	926	40	0.988443
ENSCSAT00000000498.1	6:42820350-42834111	SCAF1	SR-related CTD associated factor 1	protein coding	2975	39	0.988382
ENSCSAT00000019799.1	12:8988433-8989650	IER5L	immediate early response 5 like	protein coding	737	37	0.988375
ENSCSAT00000003143.1	9:106436685-106474544	HABP2	hyaluronan binding protein 2	protein coding	1878	68	0.988374
ENSCSAT00000013683.1	27:47425185-47473626	MAEA	macrophage erythroblast attacher, E3 ubiquitin ligase	protein coding	1507	41	0.988364
ENSCSAT00000006282.1	21:109449321-109472121	ADCK2	aarF domain containing kinase 2	protein coding	860	53	0.98833
ENSCSAT00000002471.1	9:120698834-120726866	MKI67	marker of proliferation Ki-67	protein coding	9464	35	0.988329
ENSCSAT00000014981.1	10:1918154-1971610	HS6ST1	heparan sulfate 6-O-sulfotransferase 1	protein coding	3553	47	0.988291
ENSCSAT00000016256.1	18:21107369-21252693	ALPK2	alpha kinase 2	protein coding	6681	202	0.988287
ENSCSAT00000011401.1	14:63016553-63093592	-	-	protein coding	599	46	0.988274
ENSCSAT00000005966.1	19:19169286-19185735	TXN2	thioredoxin 2	protein coding	709	69	0.988257
ENSCSAT00000001722.1	5:60707006-60732882	BCAR1	BCAR1 scaffold protein, Cas family member	protein coding	1597	61	0.988183
ENSCSAT00000014788.1	4:49094528-49100838	PELO	pelota mRNA surveillance and ribosome rescue factor	protein coding	1192	73	0.988141
ENSCSAT00000010063.1	6:1357204-1371777	MBD3	methyl-CpG binding domain protein 3	protein coding	1371	104	0.988123
ENSCSAT00000006473.1	5:10405194-10418428	-	-	protein coding	1213	41	0.988113
ENSCSAT00000015300.1	4:30457718-30592105	CDH6	cadherin 6	protein coding	2491	153	0.9881
ENSCSAT00000010830.1	5:496568-505997	PIGQ	phosphatidylinositol glycan anchor biosynthesis class Q	protein coding	2540	41	0.988051
ENSCSAT00000019811.1	23:59530291-59530989	MED7	mediator complex subunit 7	protein coding	597	50	0.988026
ENSCSAT00000001760.1	11:87554731-87556542	BTG1	BTG anti-proliferation factor 1	protein coding	866	121	0.988022
ENSCSAT00000018013.1	X:128736991-128738424	SLC10A3	solute carrier family 10 member 3	protein coding	133	53	0.988021
ENSCSAT00000002892.1	5:43570189-43596087	ADGRG1	adhesion G protein-coupled receptor G1	protein coding	3074	149	0.98801
ENSCSAT00000014563.1	8:20491284-20502626	SLC39A14	solute carrier family 39 member 14	protein coding	1052	31	0.988007
ENSCSAT00000012478.1	22:11545455-11575006	SEMA3F	semaphorin 3F	protein coding	2691	54	0.987997
ENSCSAT00000005501.1	11:30314201-30381241	IPO8	importin 8	protein coding	3370	30	0.987958
ENSCSAT00000018086.1	12:46008520-46009011	RPP25L	ribonuclease P/MRP subunit p25 like	protein coding	123	57	0.987934
ENSCSAT00000007494.1	1:3243313-3257487	DHCR7	7-dehydrocholesterol reductase	protein coding	2393	177	0.987892
ENSCSAT00000010963.1	9:15193471-15252288	FAM171A1	family with sequence similarity 171 member A1	protein coding	3341	35	0.987882
ENSCSAT00000001658.1	11:90683981-90709137	VEZT	vezatin, adherens junctions transmembrane protein	protein coding	2001	72	0.987881
ENSCSAT00000018336.1	13:7049415-7050680	TPBG	trophoblast glycoprotein	protein coding	1031	139	0.987864
ENSCSAT00000019496.1	24:26661049-26662392	MGAT2	alpha-1,6-mannosyl-glycoprotein 2-beta-N-acetylglucosaminyltransferase	protein coding	877	50	0.987839
ENSCSAT00000017744.1	20:120525737-120679020	MTOR	mechanistic target of rapamycin kinase	protein coding	7989	31	0.987837
ENSCSAT00000004671.1	26:53210972-53222782	ECHS1	enoyl-CoA hydratase, short chain 1	protein coding	1694	208	0.987788
ENSCSAT00000003309.1	6:17291175-17330193	UPF1	UPF1 RNA helicase and ATPase	protein coding	5053	47	0.987745
ENSCSAT00000000921.1	1:102879428-102899743	LAYN	layilin	protein coding	1033	60	0.987692
ENSCSAT00000017941.1	1:110714081-110715379	RNF26	ring finger protein 26	protein coding	727	37	0.987663
ENSCSAT00000002457.1	11:60388883-60434233	GNS	glucosamine (N-acetyl)-6-sulfatase	protein coding	1902	38	0.987634
ENSCSAT00000004277.1	11:45071611-45092646	DDX23	DEAD-box helicase 23	protein coding	3278	55	0.987613
ENSCSAT00000017434.1	20:96534294-96538859	EVA1B	eva-1 homolog B	protein coding	983	54	0.98761
ENSCSAT00000016230.1	28:10462859-10494457	YWHAG	tyrosine 3-monooxygenase/tryptophan 5-monooxygenase activation protein gamma	protein coding	555	35	0.987608
ENSCSAT00000017785.1	20:125114104-125120955	THAP3	THAP domain containing 3	protein coding	740	32	0.987571
ENSCSAT00000000377.1	16:70960301-70979857	CANT1	calcium activated nucleotidase 1	protein coding	1428	93	0.987563
ENSCSAT00000003864.1	19:23788241-23829631	RANGAP1	Ran GTPase activating protein 1	protein coding	2131	98	0.987527
ENSCSAT00000014878.1	14:15550254-15584521	POLR1B	RNA polymerase I subunit B	protein coding	3360	30	0.987487
ENSCSAT00000018730.1	10:10633435-10634370	TMEM177	transmembrane protein 177	protein coding	887	36	0.98745
ENSCSAT00000008174.1	25:71773588-71779835	IRF2BP2	interferon regulatory factor 2 binding protein 2	protein coding	1052	40	0.987429
ENSCSAT00000015209.1	4:33808309-33820658	BRIX1	biogenesis of ribosomes BRX1	protein coding	1043	42	0.987419
ENSCSAT00000013701.1	21:14177173-14284469	NUDCD3	NudC domain containing 3	protein coding	1493	35	0.987379
ENSCSAT00000016256.1	18:21107369-21252693	ALPK2	alpha kinase 2	protein coding	4057	85	0.987378
ENSCSAT00000009316.1	11:3145015-3347849	TSPAN9	tetraspanin 9	protein coding	954	31	0.987359
ENSCSAT00000012861.1	12:7256648-7312734	ABL1	ABL proto-oncogene 1, non-receptor tyrosine kinase	protein coding	3540	38	0.987351
ENSCSAT00000017763.1	20:121944391-122042474	CLSTN1	calsyntenin 1	protein coding	3535	203	0.987334
ENSCSAT00000006037.1	22:55311933-55389349	SNX4	sorting nexin 4	protein coding	210	38	0.987325
ENSCSAT00000009398.1	1:19013-25473	RIC8A	RIC8 guanine nucleotide exchange factor A	protein coding	1855	32	0.98732
ENSCSAT00000006355.1	23:81594392-81635808	TBC1D9B	TBC1 domain family member 9B	protein coding	4281	110	0.987295
ENSCSAT00000006806.1	19:14215918-14237579	PATZ1	POZ/BTB and AT hook containing zinc finger 1	protein coding	1639	36	0.987248
ENSCSAT00000008743.1	11:6425324-6433583	LTBR	lymphotoxin beta receptor	protein coding	1524	68	0.98724
ENSCSAT00000004111.1	5:27031651-27047486	TBC1D10B	TBC1 domain family member 10B	protein coding	2732	44	0.987215
ENSCSAT00000000129.1	16:74359591-74367626	CYBC1	cytochrome b-245 chaperone 1	protein coding	1618	53	0.987182
ENSCSAT00000002506.1	7:28692330-28714887	FGF5	fibroblast growth factor 5	protein coding	1122	31	0.987101
ENSCSAT00000001070.1	7:128598835-128795211	TENM3	teneurin transmembrane protein 3	protein coding	7880	35	0.987096
ENSCSAT00000003749.1	5:27870330-27882145	FUS	FUS RNA binding protein	protein coding	1194	32	0.987018
ENSCSAT00000003143.1	9:106436685-106474544	HABP2	hyaluronan binding protein 2	protein coding	711	43	0.986971
ENSCSAT00000012861.1	12:7256648-7312734	ABL1	ABL proto-oncogene 1, non-receptor tyrosine kinase	protein coding	3720	39	0.986964
ENSCSAT00000016974.1	20:23621881-23631789	CSF1	colony stimulating factor 1	protein coding	908	34	0.986947
ENSCSAT00000003700.1	9:93181319-93217034	ERLIN1	ER lipid raft associated 1	protein coding	1730	31	0.986946
ENSCSAT00000002654.1	11:53668345-53673538	MARCHF9	membrane associated ring-CH-type finger 9	protein coding	1363	34	0.986945
ENSCSAT00000008736.1	15:56758078-56771132	CDV3	CDV3 homolog	protein coding	1053	67	0.986944
ENSCSAT00000018850.1	2:34470410-34472221	CENPB	centromere protein B	protein coding	1541	65	0.986933
ENSCSAT00000012281.1	22:11740818-11747338	TMEM115	transmembrane protein 115	protein coding	1497	67	0.986893
ENSCSAT00000013809.1	25:11163100-11258470	TGFB2	transforming growth factor beta 2	protein coding	1427	31	0.986886
ENSCSAT00000015827.1	KE148117.1:7051-11090	DNASE1L1	deoxyribonuclease 1 like 1	protein coding	1030	34	0.986869
ENSCSAT00000012950.1	4:77593449-77690616	VCAN	versican	protein coding	5961	30	0.986833
ENSCSAT00000008902.1	15:56003236-56022123	AMOTL2	angiomotin like 2	protein coding	2641	49	0.986816
ENSCSAT00000003174.1	5:42275584-42334207	AMFR	autocrine motility factor receptor	protein coding	2264	93	0.986791
ENSCSAT00000014187.1	29:23464302-23469592	-	-	protein coding	1025	54	0.986729
ENSCSAT00000008602.1	8:118076722-118115362	FBXO32	F-box protein 32	protein coding	1625	70	0.986728
ENSCSAT00000005167.1	X:125355349-125483689	CD99L2	CD99 molecule like 2	protein coding	1330	55	0.986727
ENSCSAT00000019498.1	24:26949388-26950074	ARF6	ADP ribosylation factor 6	protein coding	279	88	0.986634
ENSCSAT00000013740.1	24:11343140-11370112	EAPP	E2F associated phosphoprotein	protein coding	1064	52	0.986632
ENSCSAT00000014280.1	25:5589383-5603227	DEGS1	delta 4-desaturase, sphingolipid 1	protein coding	281	100	0.986589
ENSCSAT00000011537.1	23:37660913-37685032	TXNDC15	thioredoxin domain containing 15	protein coding	1103	74	0.986579
ENSCSAT00000015070.1	29:14891737-14903813	NR2F2	nuclear receptor subfamily 2 group F member 2	protein coding	1292	40	0.986573
ENSCSAT00000006007.1	10:105432912-105438896	CHPF	chondroitin polymerizing factor	protein coding	2497	103	0.986564
ENSCSAT00000012164.1	25:27390809-27397441	ELF3	E74 like ETS transcription factor 3	protein coding	1792	214	0.986554
ENSCSAT00000012281.1	22:11740818-11747338	TMEM115	transmembrane protein 115	protein coding	1210	68	0.986534
ENSCSAT00000005861.1	X:107782218-107870342	HS6ST2	heparan sulfate 6-O-sulfotransferase 2	protein coding	615	30	0.98647
ENSCSAT00000007595.1	17:38874681-38881653	RXRB	retinoid X receptor beta	protein coding	1800	48	0.986439
ENSCSAT00000001918.1	1:67564077-67595179	THAP12	THAP domain containing 12	protein coding	1767	50	0.986414
ENSCSAT00000002727.1	7:24148750-24180210	G3BP2	G3BP stress granule assembly factor 2	protein coding	1995	48	0.986395
ENSCSAT00000017617.1	20:109746925-109890777	EPHB2	EPH receptor B2	protein coding	3941	75	0.986386
ENSCSAT00000006131.1	14:87499574-87525026	SDC1	syndecan 1	protein coding	1610	37	0.986317
ENSCSAT00000013077.1	2:14804791-14878838	STAU1	staufen double-stranded RNA binding protein 1	protein coding	1990	135	0.986269
ENSCSAT00000002717.1	6:28234486-28248497	LRP3	LDL receptor related protein 3	protein coding	1153	38	0.986249
ENSCSAT00000016833.1	20:16736833-16815651	PTGFRN	prostaglandin F2 receptor inhibitor	protein coding	6020	30	0.986221
ENSCSAT00000019496.1	24:26661049-26662392	MGAT2	alpha-1,6-mannosyl-glycoprotein 2-beta-N-acetylglucosaminyltransferase	protein coding	1040	69	0.986057
ENSCSAT00000009710.1	17:28983002-28992995	SRF	serum response factor	protein coding	1660	30	0.986047
ENSCSAT00000005167.1	X:125355349-125483689	CD99L2	CD99 molecule like 2	protein coding	2591	40	0.986009
ENSCSAT00000012190.1	2:19603983-19618585	OSER1	oxidative stress responsive serine rich 1	protein coding	702	36	0.986004
ENSCSAT00000003893.1	9:90669593-90734285	UBTD1	ubiquitin domain containing 1	protein coding	928	32	0.986
ENSCSAT00000005501.1	11:30314201-30381241	IPO8	importin 8	protein coding	3625	30	0.985921
ENSCSAT00000012950.1	4:77593449-77690616	VCAN	versican	protein coding	8110	59	0.98589
ENSCSAT00000001203.1	7:111688604-111704849	MSMO1	methylsterol monooxygenase 1	protein coding	986	307	0.985872
ENSCSAT00000013438.1	4:71095500-71110005	F2RL1	F2R like trypsin receptor 1	protein coding	2207	74	0.985793
ENSCSAT00000010506.1	17:27931945-27949006	SLC29A1	solute carrier family 29 member 1 (Augustine blood group)	protein coding	1863	49	0.98579
ENSCSAT00000019009.1	11:79736531-79737823	-	-	protein coding	191	43	0.985755
ENSCSAT00000003468.1	1:30039749-30132416	CD44	CD44 molecule (Indian blood group)	protein coding	2361	126	0.985753
ENSCSAT00000015139.1	29:8979720-8988235	FURIN	furin, paired basic amino acid cleaving enzyme	protein coding	2165	33	0.985747
ENSCSAT00000012281.1	22:11740818-11747338	TMEM115	transmembrane protein 115	protein coding	1344	72	0.985619
ENSCSAT00000005857.1	9:62111648-62141045	SUPV3L1	Suv3 like RNA helicase	protein coding	2330	36	0.985533
ENSCSAT00000002185.1	1:63444713-63459776	INPPL1	inositol polyphosphate phosphatase like 1	protein coding	3384	37	0.985531
ENSCSAT00000007421.1	23:78456545-78516245	FAF2	Fas associated factor family member 2	protein coding	1739	31	0.985516
ENSCSAT00000002919.1	5:43401576-43412287	DOK4	docking protein 4	protein coding	1409	31	0.985476
ENSCSAT00000015300.1	4:30457718-30592105	CDH6	cadherin 6	protein coding	2292	122	0.985462
ENSCSAT00000017456.1	20:98028144-98032290	SMIM12	small integral membrane protein 12	protein coding	583	37	0.985456
ENSCSAT00000018506.1	9:40602223-40602861	DEPP1	DEPP1 autophagy regulator	protein coding	317	97	0.985415
ENSCSAT00000011217.1	23:41062020-41112469	KDM3B	lysine demethylase 3B	protein coding	4462	37	0.985396
ENSCSAT00000006473.1	5:10405194-10418428	-	-	protein coding	965	76	0.985353
ENSCSAT00000018901.1	22:51749948-51750586	H1-10	H1.10 linker histone	protein coding	542	159	0.985313
ENSCSAT00000000991.1	11:101460759-101471474	CKAP4	cytoskeleton associated protein 4	protein coding	1725	80	0.985286
ENSCSAT00000016289.1	18:16392756-16434035	KDSR	3-ketodihydrosphingosine reductase	protein coding	1098	30	0.985154
ENSCSAT00000017617.1	20:109746925-109890777	EPHB2	EPH receptor B2	protein coding	1001	40	0.985148
ENSCSAT00000012899.1	15:38881-52775	SLC25A38	solute carrier family 25 member 38	protein coding	926	41	0.985138
ENSCSAT00000006218.1	6:7370959-7376998	SNAPC2	small nuclear RNA activating complex polypeptide 2	protein coding	1976	62	0.985132
ENSCSAT00000008192.1	8:122282630-122288384	MYC	MYC proto-oncogene, bHLH transcription factor	protein coding	1924	76	0.985116
ENSCSAT00000009036.1	25:61245562-61309881	MPZL1	myelin protein zero like 1	protein coding	1493	30	0.985101
ENSCSAT00000006157.1	10:105153933-105158655	TUBA4A	tubulin alpha 4a	protein coding	1084	89	0.985064
ENSCSAT00000007110.1	X:95535783-95539669	-	-	protein coding	1069	101	0.985061
ENSCSAT00000009325.1	6:2858937-2887704	GNA11	G protein subunit alpha 11	protein coding	2408	60	0.98506
ENSCSAT00000013376.1	21:18511559-18515083	MPLKIP	M-phase specific PLK1 interacting protein	protein coding	861	73	0.985025
ENSCSAT00000008244.1	10:92549883-92587039	FASTKD2	FAST kinase domains 2	protein coding	1084	42	0.985019
ENSCSAT00000012861.1	12:7256648-7312734	ABL1	ABL proto-oncogene 1, non-receptor tyrosine kinase	protein coding	4076	36	0.984939
ENSCSAT00000009307.1	6:2948212-2975596	NCLN	nicalin	protein coding	2546	45	0.984871
ENSCSAT00000008192.1	8:122282630-122288384	MYC	MYC proto-oncogene, bHLH transcription factor	protein coding	2374	94	0.984852
ENSCSAT00000010851.1	2:36058919-36116470	BCL2L1	BCL2 like 1	protein coding	85	68	0.984833
ENSCSAT00000001148.1	5:73229951-73269754	SLC7A5	solute carrier family 7 member 5	protein coding	3454	37	0.984774
ENSCSAT00000010811.1	13:86344051-86370622	EZR	ezrin	protein coding	1769	443	0.984718
ENSCSAT00000014788.1	4:49094528-49100838	PELO	pelota mRNA surveillance and ribosome rescue factor	protein coding	1557	82	0.984714
ENSCSAT00000007584.1	24:83212300-83295233	PACS2	phosphofurin acidic cluster sorting protein 2	protein coding	2986	34	0.984701
ENSCSAT00000019347.1	11:49360455-49361807	MFSD5	major facilitator superfamily domain containing 5	protein coding	377	43	0.984698
ENSCSAT00000014321.1	4:52174312-52214584	IL6ST	interleukin 6 cytokine family signal transducer	protein coding	2483	43	0.984695
ENSCSAT00000017358.1	20:90002030-90008033	SLC2A1	solute carrier family 2 member 1	protein coding	2060	72	0.984682
ENSCSAT00000003015.1	16:45607329-45651086	SRP68	signal recognition particle 68	protein coding	1955	96	0.984669
ENSCSAT00000017515.1	20:104040679-104078484	YTHDF2	YTH N6-methyladenosine RNA binding protein 2	protein coding	1781	32	0.98464
ENSCSAT00000001606.1	5:66426557-66460003	CMC2	C-X9-C motif containing 2	protein coding	918	76	0.984637
ENSCSAT00000013683.1	27:47425185-47473626	MAEA	macrophage erythroblast attacher, E3 ubiquitin ligase	protein coding	1679	45	0.984575
ENSCSAT00000007496.1	22:50068095-50086648	TMEM43	transmembrane protein 43	protein coding	1620	44	0.984569
ENSCSAT00000004117.1	16:30452343-30705004	ACACA	acetyl-CoA carboxylase alpha	protein coding	7376	31	0.984551
ENSCSAT00000010524.1	17:27902389-27910440	NFKBIE	NFKB inhibitor epsilon	protein coding	1671	30	0.984519
ENSCSAT00000008410.1	12:45230659-45461339	-	-	protein coding	5251	30	0.9845
ENSCSAT00000017844.1	20:130014754-130021822	VWA1	von Willebrand factor A domain containing 1	protein coding	851	44	0.984488
ENSCSAT00000013701.1	21:14177173-14284469	NUDCD3	NudC domain containing 3	protein coding	2491	62	0.984478
ENSCSAT00000015990.1	28:12771391-12775961	-	-	protein coding	1102	35	0.984436
ENSCSAT00000018156.1	14:87249005-87249592	RHOB	ras homolog family member B	protein coding	269	160	0.984425
ENSCSAT00000018588.1	6:16755247-16756290	JUND	JunD proto-oncogene, AP-1 transcription factor subunit	protein coding	794	197	0.984401
ENSCSAT00000011178.1	23:41609484-41855663	SIL1	SIL1 nucleotide exchange factor	protein coding	1729	38	0.984293
ENSCSAT00000003581.1	9:94018257-94027268	LZTS2	leucine zipper tumor suppressor 2	protein coding	2625	46	0.984267
ENSCSAT00000018850.1	2:34470410-34472221	CENPB	centromere protein B	protein coding	1800	35	0.984254
ENSCSAT00000011112.1	X:46140543-46155372	TFE3	transcription factor binding to IGHM enhancer 3	protein coding	1785	33	0.98424
ENSCSAT00000013522.1	21:14955859-15000656	STK17A	serine/threonine kinase 17a	protein coding	1433	68	0.984197
ENSCSAT00000001604.1	11:91556333-91633592	ELK3	ETS transcription factor ELK3	protein coding	1537	64	0.984188
ENSCSAT00000002507.1	1:55620422-55673507	DENND5A	DENN domain containing 5A	protein coding	2987	31	0.984149
ENSCSAT00000005153.1	6:9515416-9522797	KEAP1	kelch like ECH associated protein 1	protein coding	943	44	0.984145
ENSCSAT00000002348.1	1:58432068-58436236	SMPD1	sphingomyelin phosphodiesterase 1	protein coding	833	33	0.984086
ENSCSAT00000001258.1	16:63732508-63743971	NAGLU	N-acetyl-alpha-glucosaminidase	protein coding	2206	35	0.984056
ENSCSAT00000012316.1	22:11688970-11693183	HYAL1	hyaluronidase 1	protein coding	850	102	0.984025
ENSCSAT00000018077.1	12:42192629-42194182	ALDH1B1	aldehyde dehydrogenase 1 family member B1	protein coding	1088	35	0.983935
ENSCSAT00000013875.1	21:11292788-11554933	TNS3	tensin 3	protein coding	2260	30	0.983881
ENSCSAT00000004786.1	X:128732876-128736077	UBL4A	ubiquitin like 4A	protein coding	1070	71	0.983878
ENSCSAT00000008259.1	24:80278860-80288253	CINP	cyclin dependent kinase 2 interacting protein	protein coding	763	82	0.983836
ENSCSAT00000011178.1	23:41609484-41855663	SIL1	SIL1 nucleotide exchange factor	protein coding	1724	35	0.983834
ENSCSAT00000008902.1	15:56003236-56022123	AMOTL2	angiomotin like 2	protein coding	3289	51	0.983823
ENSCSAT00000012057.1	X:38256008-38403323	USP9X	ubiquitin specific peptidase 9 X-linked	protein coding	6720	30	0.983777
ENSCSAT00000002584.1	16:47183374-47203263	GPRC5C	G protein-coupled receptor class C group 5 member C	protein coding	604	66	0.983762
ENSCSAT00000000161.1	16:74150110-74158112	SLC16A3	solute carrier family 16 member 3	protein coding	2149	192	0.983686
ENSCSAT00000004541.1	19:21351131-21366353	JOSD1	Josephin domain containing 1	protein coding	837	41	0.983683
ENSCSAT00000005751.1	11:26068735-26069967	-	-	pseudogene	485	47	0.983672
ENSCSAT00000006161.1	10:105150421-105153693	STK16	serine/threonine kinase 16	protein coding	1109	101	0.983605
ENSCSAT00000011645.1	15:5278749-5289030	EIF2B5	eukaryotic translation initiation factor 2B subunit epsilon	protein coding	2342	46	0.9836
ENSCSAT00000010803.1	14:64019418-64026281	ZFP36L2	ZFP36 ring finger protein like 2	protein coding	2360	50	0.983547
ENSCSAT00000002647.1	5:52607396-52618310	CDH16	cadherin 16	protein coding	2798	130	0.983532
ENSCSAT00000009348.1	11:2920663-2940823	FOXM1	forkhead box M1	protein coding	2269	49	0.983507
ENSCSAT00000001918.1	1:67564077-67595179	THAP12	THAP domain containing 12	protein coding	767	35	0.983466
ENSCSAT00000010326.1	6:1044000-1047778	FAM174C	family with sequence similarity 174 member C	protein coding	725	77	0.983446
ENSCSAT00000011008.1	23:42892401-42953491	PFDN1	prefoldin subunit 1	protein coding	493	79	0.983421
ENSCSAT00000005748.1	16:19107508-19151603	USP22	ubiquitin specific peptidase 22	protein coding	1952	46	0.9834
ENSCSAT00000012164.1	25:27390809-27397441	ELF3	E74 like ETS transcription factor 3	protein coding	1708	220	0.983389
ENSCSAT00000008704.1	19:7583642-7591253	GUCD1	guanylyl cyclase domain containing 1	protein coding	1071	40	0.983356
ENSCSAT00000004117.1	16:30452343-30705004	ACACA	acetyl-CoA carboxylase alpha	protein coding	7098	30	0.983356
ENSCSAT00000008262.1	11:6964784-6972801	ATN1	atrophin 1	protein coding	2876	45	0.983301
ENSCSAT00000011726.1	23:36997078-37029280	PPP2CA	protein phosphatase 2 catalytic subunit alpha	protein coding	1839	124	0.983225
ENSCSAT00000007580.1	26:39220221-39240532	MFAP1	microfibril associated protein 1	protein coding	1693	32	0.983222
ENSCSAT00000006561.1	19:14826135-14840325	YWHAH	tyrosine 3-monooxygenase/tryptophan 5-monooxygenase activation protein eta	protein coding	1307	310	0.98322
ENSCSAT00000005288.1	16:22346701-22369915	SPAG5	sperm associated antigen 5	protein coding	2755	37	0.983186
ENSCSAT00000002228.1	1:63202913-63273774	NUMA1	nuclear mitotic apparatus protein 1	protein coding	6665	39	0.983174
ENSCSAT00000015139.1	29:8979720-8988235	FURIN	furin, paired basic amino acid cleaving enzyme	protein coding	2417	38	0.983145
ENSCSAT00000007783.1	6:5834660-5913119	MLLT1	MLLT1 super elongation complex subunit	protein coding	2882	35	0.98314
ENSCSAT00000009849.1	21:71976823-72011023	LRRC17	leucine rich repeat containing 17	protein coding	1594	103	0.98311
ENSCSAT00000009972.1	6:1771736-1796393	BTBD2	BTB domain containing 2	protein coding	1646	95	0.983063
ENSCSAT00000012714.1	25:24016930-24036641	NUAK2	NUAK family kinase 2	protein coding	2434	30	0.983043
ENSCSAT00000018336.1	13:7049415-7050680	TPBG	trophoblast glycoprotein	protein coding	722	95	0.983021
ENSCSAT00000005245.1	17:69319302-69328865	SERPINB1	serpin family B member 1	protein coding	1544	49	0.982975
ENSCSAT00000005724.1	16:19307311-19324515	TMEM11	transmembrane protein 11	protein coding	729	46	0.982973
ENSCSAT00000011840.1	12:10556650-10621589	NIBAN2	niban apoptosis regulator 2	protein coding	3696	137	0.982965
ENSCSAT00000018730.1	10:10633435-10634370	TMEM177	transmembrane protein 177	protein coding	338	34	0.982931
ENSCSAT00000012861.1	12:7256648-7312734	ABL1	ABL proto-oncogene 1, non-receptor tyrosine kinase	protein coding	3396	36	0.982906
ENSCSAT00000009552.1	17:29404055-29405186	-	-	pseudogene	833	31	0.982896
ENSCSAT00000004771.1	1:11111317-11112678	TMEM223	transmembrane protein 223	protein coding	552	38	0.982876
ENSCSAT00000013438.1	4:71095500-71110005	F2RL1	F2R like trypsin receptor 1	protein coding	1768	53	0.982841
ENSCSAT00000010745.1	2:36499402-36553443	TM9SF4	transmembrane 9 superfamily member 4	protein coding	2224	32	0.982838
ENSCSAT00000018595.1	12:97591762-97592805	GAS1	growth arrest specific 1	protein coding	386	63	0.982829
ENSCSAT00000006935.1	15:88220083-88223243	HES1	hes family bHLH transcription factor 1	protein coding	1150	67	0.982823
ENSCSAT00000018595.1	12:97591762-97592805	GAS1	growth arrest specific 1	protein coding	809	82	0.982814
ENSCSAT00000004928.1	21:118513570-118518862	REPIN1	replication initiator 1	protein coding	781	51	0.982785
ENSCSAT00000008088.1	12:46666001-46781572	UBE2R2	ubiquitin conjugating enzyme E2 R2	protein coding	1752	45	0.982767
ENSCSAT00000008743.1	11:6425324-6433583	LTBR	lymphotoxin beta receptor	protein coding	1961	74	0.982757
ENSCSAT00000010326.1	6:1044000-1047778	FAM174C	family with sequence similarity 174 member C	protein coding	704	78	0.982757
ENSCSAT00000000823.1	5:74990410-75001988	CHMP1A	charged multivesicular body protein 1A	protein coding	931	87	0.982737
ENSCSAT00000010745.1	2:36499402-36553443	TM9SF4	transmembrane 9 superfamily member 4	protein coding	2970	38	0.982712
ENSCSAT00000000119.1	16:74512231-74550105	WDR45B	WD repeat domain 45B	protein coding	1786	62	0.982699
ENSCSAT00000005786.1	10:109904076-109912341	MRPL44	mitochondrial ribosomal protein L44	protein coding	381	77	0.982698
ENSCSAT00000007421.1	23:78456545-78516245	FAF2	Fas associated factor family member 2	protein coding	1830	31	0.982692
ENSCSAT00000002291.1	5:55050795-55064549	IST1	IST1 factor associated with ESCRT-III	protein coding	1459	52	0.982685
ENSCSAT00000000230.1	16:73776092-73784724	PCYT2	phosphate cytidylyltransferase 2, ethanolamine	protein coding	1277	206	0.982669
ENSCSAT00000011728.1	12:12920710-12927431	HSPA5	heat shock protein family A (Hsp70) member 5	protein coding	2310	487	0.982653
ENSCSAT00000008962.1	6:3712170-3727929	DAPK3	death associated protein kinase 3	protein coding	1401	33	0.982648
ENSCSAT00000004575.1	1:11502578-11529598	ASRGL1	asparaginase and isoaspartyl peptidase 1	protein coding	1803	127	0.982632
ENSCSAT00000000302.1	16:73195670-73242995	SLC38A10	solute carrier family 38 member 10	protein coding	3597	126	0.982612
ENSCSAT00000009990.1	6:1695876-1719189	SCAMP4	secretory carrier membrane protein 4	protein coding	911	69	0.982606
ENSCSAT00000010851.1	2:36058919-36116470	BCL2L1	BCL2 like 1	protein coding	233	96	0.982605
ENSCSAT00000007386.1	9:52148075-52259728	ZMIZ1	zinc finger MIZ-type containing 1	protein coding	6014	40	0.982605
ENSCSAT00000013077.1	2:14804791-14878838	STAU1	staufen double-stranded RNA binding protein 1	protein coding	2205	109	0.982597
ENSCSAT00000013461.1	14:33946108-33959285	SMYD5	SMYD family member 5	protein coding	1449	46	0.982588
ENSCSAT00000003063.1	16:45314259-45370274	PRPSAP1	phosphoribosyl pyrophosphate synthetase associated protein 1	protein coding	1469	68	0.982524
ENSCSAT00000010199.1	17:28524117-28529139	MAD2L1BP	MAD2L1 binding protein	protein coding	1089	30	0.98252
ENSCSAT00000017706.1	20:117057041-117127184	TMEM51	transmembrane protein 51	protein coding	1607	41	0.982436
ENSCSAT00000008129.1	2:56966950-57086448	EPB41L1	erythrocyte membrane protein band 4.1 like 1	protein coding	4878	49	0.982432
ENSCSAT00000003126.1	6:17847307-17971220	GATAD2A	GATA zinc finger domain containing 2A	protein coding	3032	30	0.982419
ENSCSAT00000013184.1	21:20561675-20596273	EPDR1	ependymin related 1	protein coding	1265	116	0.982417
ENSCSAT00000002159.1	11:66920928-66922634	-	-	protein coding	831	80	0.982366
ENSCSAT00000018726.1	8:139054225-139054899	COMMD5	COMM domain containing 5	protein coding	79	33	0.982339
ENSCSAT00000007315.1	X:94760425-94763810	CLDN2	claudin 2	protein coding	759	75	0.98232
ENSCSAT00000004033.1	1:15525169-15555405	ZDHHC5	zinc finger DHHC-type palmitoyltransferase 5	protein coding	1703	34	0.982295
ENSCSAT00000016112.1	28:12047529-12060202	SERPINE1	serpin family E member 1	protein coding	1807	296	0.982266
ENSCSAT00000005412.1	19:20264082-20276266	CDC42EP1	CDC42 effector protein 1	protein coding	1482	86	0.982259
ENSCSAT00000000379.1	16:70941562-70947736	LGALS3BP	galectin 3 binding protein	protein coding	1003	127	0.982202
ENSCSAT00000013461.1	14:33946108-33959285	SMYD5	SMYD family member 5	protein coding	2424	55	0.982155
ENSCSAT00000008032.1	19:11669374-11677208	-	-	protein coding	1132	87	0.982098
ENSCSAT00000010722.1	17:24981540-25055897	TNFRSF21	TNF receptor superfamily member 21	protein coding	1725	63	0.982087
ENSCSAT00000012308.1	26:9056114-9064423	SEMA7A	semaphorin 7A (John Milton Hagen blood group)	protein coding	1888	71	0.982079
ENSCSAT00000006526.1	22:53371004-53403512	PODXL2	podocalyxin like 2	protein coding	1998	36	0.982068
ENSCSAT00000012309.1	22:11703790-11709454	HYAL2	hyaluronidase 2	protein coding	635	32	0.982066
ENSCSAT00000019817.1	23:82507525-82508862	MGAT1	alpha-1,3-mannosyl-glycoprotein 2-beta-N-acetylglucosaminyltransferase	protein coding	1070	85	0.982065
ENSCSAT00000002291.1	5:55050795-55064549	IST1	IST1 factor associated with ESCRT-III	protein coding	1309	60	0.982065
ENSCSAT00000002400.1	5:53673455-53725615	SF3B3	splicing factor 3b subunit 3	protein coding	3877	93	0.982021
ENSCSAT00000008135.1	14:80124986-80128987	FNDC4	fibronectin type III domain containing 4	protein coding	1398	34	0.98199
ENSCSAT00000006319.1	17:41762829-41765867	NRM	nurim	protein coding	922	68	0.981978
ENSCSAT00000007924.1	8:127667981-127719011	NDRG1	N-myc downstream regulated 1	protein coding	1676	59	0.981958
ENSCSAT00000009325.1	6:2858937-2887704	GNA11	G protein subunit alpha 11	protein coding	1576	48	0.981904
ENSCSAT00000014305.1	29:23267944-23287166	RBM23	RNA binding motif protein 23	protein coding	1758	46	0.981891
ENSCSAT00000007496.1	22:50068095-50086648	TMEM43	transmembrane protein 43	protein coding	1442	39	0.981824
ENSCSAT00000014778.1	29:20969559-20975545	-	-	protein coding	925	93	0.981783
ENSCSAT00000007421.1	23:78456545-78516245	FAF2	Fas associated factor family member 2	protein coding	1696	33	0.981701
ENSCSAT00000000377.1	16:70960301-70979857	CANT1	calcium activated nucleotidase 1	protein coding	529	70	0.981644
ENSCSAT00000004851.1	16:23980712-24025976	BLMH	bleomycin hydrolase	protein coding	1637	70	0.981602
ENSCSAT00000001070.1	7:128598835-128795211	TENM3	teneurin transmembrane protein 3	protein coding	7721	34	0.981565
ENSCSAT00000005478.1	17:63720612-63744258	SLC35B3	solute carrier family 35 member B3	protein coding	1440	31	0.981537
ENSCSAT00000006007.1	10:105432912-105438896	CHPF	chondroitin polymerizing factor	protein coding	1666	58	0.981468
ENSCSAT00000008410.1	12:45230659-45461339	-	-	protein coding	5642	44	0.981461
ENSCSAT00000001760.1	11:87554731-87556542	BTG1	BTG anti-proliferation factor 1	protein coding	628	133	0.981403
ENSCSAT00000001562.1	6:35648677-35674365	TGFB1	transforming growth factor beta 1	protein coding	539	61	0.981396
ENSCSAT00000005756.1	10:110425076-110541538	CUL3	cullin 3	protein coding	2808	67	0.981345
ENSCSAT00000012308.1	26:9056114-9064423	SEMA7A	semaphorin 7A (John Milton Hagen blood group)	protein coding	1858	68	0.981327
ENSCSAT00000005953.1	2:87858029-87881102	-	-	protein coding	3104	41	0.981287
ENSCSAT00000003434.1	11:50510714-50535328	ITGA5	integrin subunit alpha 5	protein coding	3552	37	0.981273
ENSCSAT00000018634.1	6:34144860-34145570	EID2	EP300 interacting inhibitor of differentiation 2	protein coding	643	38	0.981247
ENSCSAT00000003623.1	16:36496772-36524148	TRIM25	tripartite motif containing 25	protein coding	5648	43	0.981208
ENSCSAT00000009609.1	17:29180460-29200398	PEX6	peroxisomal biogenesis factor 6	protein coding	3139	30	0.981167
ENSCSAT00000011100.1	6:309506-321785	BSG	basigin (Ok blood group)	protein coding	1738	222	0.981156
ENSCSAT00000014187.1	29:23464302-23469592	-	-	protein coding	846	50	0.981133
ENSCSAT00000016703.1	11:128060889-128106604	ANKLE2	ankyrin repeat and LEM domain containing 2	protein coding	283	39	0.981132
ENSCSAT00000019405.1	1:29635698-29637011	FJX1	four-jointed box kinase 1	protein coding	868	40	0.981124
ENSCSAT00000006268.1	17:41866062-41884972	ABCF1	ATP binding cassette subfamily F member 1	protein coding	2750	65	0.981101
ENSCSAT00000004500.1	1:12057618-12062040	FEN1	flap structure-specific endonuclease 1	protein coding	1012	34	0.981069
ENSCSAT00000010364.1	19:5268630-5282092	SCARF2	scavenger receptor class F member 2	protein coding	2953	41	0.981051
ENSCSAT00000008153.1	24:81364361-81455070	MARK3	microtubule affinity regulating kinase 3	protein coding	1559	30	0.981017
ENSCSAT00000000216.1	11:116997636-117011737	ORAI1	ORAI calcium release-activated calcium modulator 1	protein coding	806	39	0.981005
ENSCSAT00000017050.1	20:39036500-39097068	ARHGAP29	Rho GTPase activating protein 29	protein coding	4457	136	0.980924
ENSCSAT00000002994.1	5:42877781-42890298	HERPUD1	homocysteine inducible ER protein with ubiquitin like domain 1	protein coding	1391	52	0.98092
ENSCSAT00000009180.1	9:38459237-38505560	BMS1	BMS1 ribosome biogenesis factor	protein coding	4481	31	0.980919
ENSCSAT00000017844.1	20:130014754-130021822	VWA1	von Willebrand factor A domain containing 1	protein coding	1455	51	0.980855
ENSCSAT00000013141.1	26:3474793-3475872	-	-	protein coding	250	45	0.980842
ENSCSAT00000010722.1	17:24981540-25055897	TNFRSF21	TNF receptor superfamily member 21	protein coding	864	49	0.980791
ENSCSAT00000006131.1	14:87499574-87525026	SDC1	syndecan 1	protein coding	1580	42	0.980745
ENSCSAT00000006478.1	1:7357246-7417998	PC	pyruvate carboxylase	protein coding	3442	51	0.980698
ENSCSAT00000016746.1	20:12756053-12761177	TXNIP	thioredoxin interacting protein	protein coding	1696	67	0.980688
ENSCSAT00000012344.1	26:8667655-8688824	CSK	C-terminal Src kinase	protein coding	2058	44	0.980648
ENSCSAT00000015706.1	28:18946072-18961182	BRAT1	BRCA1 associated ATM activator 1	protein coding	1814	34	0.980615
ENSCSAT00000003174.1	5:42275584-42334207	AMFR	autocrine motility factor receptor	protein coding	2152	48	0.98061
ENSCSAT00000000893.1	11:103845292-103999993	CORO1C	coronin 1C	protein coding	3199	32	0.980599
ENSCSAT00000014094.1	24:1174551-1180864	-	-	protein coding	508	35	0.98058
ENSCSAT00000005769.1	1:9014084-9049804	CAPN1	calpain 1	protein coding	2845	46	0.980561
ENSCSAT00000018761.1	2:43255347-43257296	FLRT3	fibronectin leucine rich transmembrane protein 3	protein coding	1053	37	0.980442
ENSCSAT00000000738.1	16:66434251-66464952	ERBB2	erb-b2 receptor tyrosine kinase 2	protein coding	3722	51	0.980362
ENSCSAT00000010524.1	17:27902389-27910440	NFKBIE	NFKB inhibitor epsilon	protein coding	1412	30	0.980355
ENSCSAT00000012309.1	22:11703790-11709454	HYAL2	hyaluronidase 2	protein coding	435	38	0.980351
ENSCSAT00000016795.1	6:48049495-48058387	ISOC2	isochorismatase domain containing 2	protein coding	881	48	0.980162
ENSCSAT00000005409.1	16:22102531-22115451	TNFAIP1	TNF alpha induced protein 1	protein coding	1299	33	0.980143
ENSCSAT00000010432.1	26:20162926-20224502	CA12	carbonic anhydrase 12	protein coding	1265	39	0.979947
ENSCSAT00000001264.1	6:38415788-38452679	CLPTM1	CLPTM1 regulator of GABA type A receptor forward trafficking	protein coding	2751	78	0.979866
ENSCSAT00000004918.1	X:128229300-128255312	PDZD4	PDZ domain containing 4	protein coding	3577	40	0.979838
ENSCSAT00000012941.1	21:25557630-25568209	KBTBD2	kelch repeat and BTB domain containing 2	protein coding	2057	33	0.9798
ENSCSAT00000015722.1	18:59699348-59884461	COLEC12	collectin subfamily member 12	protein coding	2507	59	0.979733
ENSCSAT00000004398.1	19:21863768-21886395	PDGFB	platelet derived growth factor subunit B	protein coding	1571	65	0.979701
ENSCSAT00000001837.1	16:59497713-59564480	CDC27	cell division cycle 27	protein coding	2762	30	0.979691
ENSCSAT00000003444.1	16:42932549-42947655	LRRC59	leucine rich repeat containing 59	protein coding	57	31	0.979663
ENSCSAT00000010480.1	10:75184721-75191046	ASNSD1	asparagine synthetase domain containing 1	protein coding	65	43	0.979619
ENSCSAT00000005756.1	10:110425076-110541538	CUL3	cullin 3	protein coding	2790	69	0.979605
ENSCSAT00000018552.1	9:39059030-39060277	-	-	processed pseudogene	643	165	0.979594
ENSCSAT00000019799.1	12:8988433-8989650	IER5L	immediate early response 5 like	protein coding	1195	44	0.979576
ENSCSAT00000006347.1	17:41712528-41714126	IER3	immediate early response 3	protein coding	623	102	0.979568
ENSCSAT00000000968.1	6:40818175-40845470	NAPA	NSF attachment protein alpha	protein coding	1178	83	0.979557
ENSCSAT00000017405.1	20:93412772-93692461	MACF1	microtubule actin crosslinking factor 1	protein coding	22654	69	0.979547
ENSCSAT00000017617.1	20:109746925-109890777	EPHB2	EPH receptor B2	protein coding	4708	38	0.979545
ENSCSAT00000001188.1	5:70379179-70401139	ZDHHC7	zinc finger DHHC-type palmitoyltransferase 7	protein coding	2586	57	0.979539
ENSCSAT00000008246.1	8:119586659-119611142	SQLE	squalene epoxidase	protein coding	752	62	0.979497
ENSCSAT00000010005.1	16:6609087-6613690	PHF23	PHD finger protein 23	protein coding	756	42	0.979481
ENSCSAT00000003027.1	16:45569010-45597014	EXOC7	exocyst complex component 7	protein coding	2285	46	0.979455
ENSCSAT00000018761.1	2:43255347-43257296	FLRT3	fibronectin leucine rich transmembrane protein 3	protein coding	1913	40	0.979451
ENSCSAT00000017050.1	20:39036500-39097068	ARHGAP29	Rho GTPase activating protein 29	protein coding	4866	189	0.979445
ENSCSAT00000008361.1	14:79201649-79222373	FOSL2	FOS like 2, AP-1 transcription factor subunit	protein coding	1871	171	0.979428
ENSCSAT00000013701.1	21:14177173-14284469	NUDCD3	NudC domain containing 3	protein coding	2444	66	0.979398
ENSCSAT00000012309.1	22:11703790-11709454	HYAL2	hyaluronidase 2	protein coding	675	41	0.979357
ENSCSAT00000007611.1	15:77186013-77286079	CNOT10	CCR4-NOT transcription complex subunit 10	protein coding	2566	46	0.979342
ENSCSAT00000010627.1	12:25985723-26117343	RGS3	regulator of G protein signaling 3	protein coding	3264	40	0.979338
ENSCSAT00000008967.1	5:2101891-2105739	MLST8	MTOR associated protein, LST8 homolog	protein coding	1190	36	0.979314
ENSCSAT00000006113.1	1:8338593-8340841	C11orf68	chromosome 11 open reading frame 68	protein coding	697	33	0.979284
ENSCSAT00000017860.1	20:130216225-130228962	SDF4	stromal cell derived factor 4	protein coding	1677	227	0.979277
ENSCSAT00000001252.1	6:38552654-38604215	PPP1R37	protein phosphatase 1 regulatory subunit 37	protein coding	1607	32	0.979275
ENSCSAT00000007919.1	8:127885031-127906059	ST3GAL1	ST3 beta-galactoside alpha-2,3-sialyltransferase 1	protein coding	5230	39	0.979273
ENSCSAT00000009552.1	17:29404055-29405186	-	-	pseudogene	893	37	0.97926
ENSCSAT00000015533.1	3:91212193-91268838	CUL4A	cullin 4A	protein coding	2823	53	0.979224
ENSCSAT00000010963.1	9:15193471-15252288	FAM171A1	family with sequence similarity 171 member A1	protein coding	2992	45	0.979212
ENSCSAT00000010851.1	2:36058919-36116470	BCL2L1	BCL2 like 1	protein coding	78	79	0.979177
ENSCSAT00000010063.1	6:1357204-1371777	MBD3	methyl-CpG binding domain protein 3	protein coding	1874	96	0.979151
ENSCSAT00000019736.1	6:43064875-43066440	NUP62	nucleoporin 62	protein coding	708	36	0.979141
ENSCSAT00000011138.1	6:237462-248526	TPGS1	tubulin polyglutamylase complex subunit 1	protein coding	1069	30	0.9791
ENSCSAT00000005412.1	19:20264082-20276266	CDC42EP1	CDC42 effector protein 1	protein coding	803	50	0.97909
ENSCSAT00000017835.1	20:129769822-129803817	NADK	NAD kinase	protein coding	3276	73	0.979064
ENSCSAT00000005153.1	6:9515416-9522797	KEAP1	kelch like ECH associated protein 1	protein coding	1228	51	0.97906
ENSCSAT00000003283.1	9:97305010-97319257	-	-	protein coding	1099	72	0.979012
ENSCSAT00000010524.1	17:27902389-27910440	NFKBIE	NFKB inhibitor epsilon	protein coding	1716	32	0.978956
ENSCSAT00000000171.1	16:73982899-74006551	FASN	fatty acid synthase	protein coding	7961	241	0.978928
ENSCSAT00000007554.1	22:49299265-49368018	NUP210	nucleoporin 210	protein coding	5650	37	0.978849
ENSCSAT00000016345.1	18:478543-544258	CTDP1	CTD phosphatase subunit 1	protein coding	3406	35	0.978848
ENSCSAT00000014956.1	10:2361992-2375474	POLR2D	RNA polymerase II subunit D	protein coding	542	62	0.978848
ENSCSAT00000019498.1	24:26949388-26950074	ARF6	ADP ribosylation factor 6	protein coding	388	139	0.978844
ENSCSAT00000015139.1	29:8979720-8988235	FURIN	furin, paired basic amino acid cleaving enzyme	protein coding	2624	35	0.978831
ENSCSAT00000003143.1	9:106436685-106474544	HABP2	hyaluronan binding protein 2	protein coding	2036	75	0.978813
ENSCSAT00000012950.1	4:77593449-77690616	VCAN	versican	protein coding	6441	36	0.97874
ENSCSAT00000006347.1	17:41712528-41714126	IER3	immediate early response 3	protein coding	686	158	0.978724
ENSCSAT00000004779.1	21:119209675-119229801	ABCB8	ATP binding cassette subfamily B member 8	protein coding	2267	52	0.97872
ENSCSAT00000011799.1	15:5084780-5105288	EIF4G1	eukaryotic translation initiation factor 4 gamma 1	protein coding	1332	77	0.978565
ENSCSAT00000014064.1	22:9206175-9239372	DHX30	DExH-box helicase 30	protein coding	2094	38	0.978544
ENSCSAT00000013200.1	26:2402709-2416923	MESD	mesoderm development LRP chaperone	protein coding	1031	102	0.97849
ENSCSAT00000015882.1	28:13764945-13825815	-	-	protein coding	141	43	0.978484
ENSCSAT00000005989.1	11:21624970-21634042	KCNJ8	potassium inwardly rectifying channel subfamily J member 8	protein coding	1710	46	0.978421
ENSCSAT00000003837.1	5:27638731-27644829	ORAI3	ORAI calcium release-activated calcium modulator 3	protein coding	759	47	0.978409
ENSCSAT00000014245.1	4:54629194-54636032	PLK2	polo like kinase 2	protein coding	2279	271	0.978405
ENSCSAT00000011920.1	16:1470474-1539246	RPA1	replication protein A1	protein coding	1866	89	0.978398
ENSCSAT00000004908.1	1:10569235-10611323	ATL3	atlastin GTPase 3	protein coding	1822	32	0.978379
ENSCSAT00000011268.1	16:3978845-4022678	SPNS2	sphingolipid transporter 2	protein coding	2151	99	0.978348
ENSCSAT00000009849.1	21:71976823-72011023	LRRC17	leucine rich repeat containing 17	protein coding	1549	107	0.978319
ENSCSAT00000016004.1	18:45282812-45311870	INO80C	INO80 complex subunit C	protein coding	960	65	0.978316
ENSCSAT00000010803.1	14:64019418-64026281	ZFP36L2	ZFP36 ring finger protein like 2	protein coding	2343	51	0.97831
ENSCSAT00000013495.1	21:15666765-15671952	-	-	protein coding	466	110	0.978301
ENSCSAT00000018480.1	X:89753866-89755215	HNRNPH2	heterogeneous nuclear ribonucleoprotein H2	protein coding	351	55	0.97829
ENSCSAT00000018348.1	13:29145071-29145694	SF3B5	splicing factor 3b subunit 5	protein coding	277	211	0.978257
ENSCSAT00000005845.1	5:17781214-17802894	GDE1	glycerophosphodiester phosphodiesterase 1	protein coding	985	86	0.978248
ENSCSAT00000011697.1	26:14008633-14043710	KIF23	kinesin family member 23	protein coding	3074	30	0.978218
ENSCSAT00000019075.1	13:97511288-97511863	C6orf120	chromosome 6 open reading frame 120	protein coding	360	34	0.978177
ENSCSAT00000015300.1	4:30457718-30592105	CDH6	cadherin 6	protein coding	2551	110	0.978167
ENSCSAT00000007965.1	21:98646062-98680594	ZC3HC1	zinc finger C3HC-type containing 1	protein coding	1590	37	0.978158
ENSCSAT00000017021.1	20:32475297-32479266	EXTL2	exostosin like glycosyltransferase 2	protein coding	725	36	0.978113
ENSCSAT00000008902.1	15:56003236-56022123	AMOTL2	angiomotin like 2	protein coding	2734	49	0.978082
ENSCSAT00000013926.1	14:31732129-31761329	EVA1A	eva-1 homolog A, regulator of programmed cell death	protein coding	834	35	0.978031
ENSCSAT00000004098.1	16:30842652-30849465	LHX1	LIM homeobox 1	protein coding	1504	36	0.977939
ENSCSAT00000014542.1	22:6334700-6338592	TMEM42	transmembrane protein 42	protein coding	561	44	0.977927
ENSCSAT00000014325.1	29:23236539-23242638	LRP10	LDL receptor related protein 10	protein coding	1492	53	0.977902
ENSCSAT00000015990.1	28:12771391-12775961	-	-	protein coding	2489	59	0.977871
ENSCSAT00000005989.1	11:21624970-21634042	KCNJ8	potassium inwardly rectifying channel subfamily J member 8	protein coding	1656	47	0.977801
ENSCSAT00000017983.1	16:33748336-33748909	PTRH2	peptidyl-tRNA hydrolase 2	protein coding	232	90	0.977791
ENSCSAT00000019347.1	11:49360455-49361807	MFSD5	major facilitator superfamily domain containing 5	protein coding	1065	47	0.977766
ENSCSAT00000008164.1	19:9426162-9446863	TPST2	tyrosylprotein sulfotransferase 2	protein coding	913	57	0.977764
ENSCSAT00000016135.1	28:11858065-11865635	IFT22	intraflagellar transport 22	protein coding	668	44	0.977751
ENSCSAT00000003867.1	5:27449908-27463754	RNF40	ring finger protein 40	protein coding	3021	49	0.977719
ENSCSAT00000001562.1	6:35648677-35674365	TGFB1	transforming growth factor beta 1	protein coding	375	96	0.97769
ENSCSAT00000019496.1	24:26661049-26662392	MGAT2	alpha-1,6-mannosyl-glycoprotein 2-beta-N-acetylglucosaminyltransferase	protein coding	1060	72	0.977674
ENSCSAT00000008962.1	6:3712170-3727929	DAPK3	death associated protein kinase 3	protein coding	1737	42	0.977575
ENSCSAT00000009844.1	12:30083128-30171473	PTPN3	protein tyrosine phosphatase non-receptor type 3	protein coding	3214	36	0.977563
ENSCSAT00000019736.1	6:43064875-43066440	NUP62	nucleoporin 62	protein coding	757	38	0.977527
ENSCSAT00000002879.1	16:45968900-46012958	SAP30BP	SAP30 binding protein	protein coding	1003	105	0.977497
ENSCSAT00000018051.1	23:43938714-43939763	TAF7	TATA-box binding protein associated factor 7	protein coding	374	81	0.977476
ENSCSAT00000003027.1	16:45569010-45597014	EXOC7	exocyst complex component 7	protein coding	4313	44	0.977463
ENSCSAT00000001915.1	16:57550703-57588084	STRADA	STE20 related adaptor alpha	protein coding	1621	47	0.977419
ENSCSAT00000014704.1	2:520953-530889	ARFRP1	ADP ribosylation factor related protein 1	protein coding	931	38	0.977413
ENSCSAT00000018836.1	2:13781160-13782194	CEBPB	CCAAT enhancer binding protein beta	protein coding	545	146	0.977369
ENSCSAT00000007595.1	17:38874681-38881653	RXRB	retinoid X receptor beta	protein coding	1657	49	0.977343
ENSCSAT00000018812.1	22:79307444-79308658	TRMT10C	tRNA methyltransferase 10C, mitochondrial RNase P subunit	protein coding	806	45	0.977313
ENSCSAT00000008827.1	2:54589437-54635503	-	-	protein coding	4089	102	0.977265
ENSCSAT00000004643.1	16:25327134-25334413	COPRS	coordinator of PRMT5 and differentiation stimulator	protein coding	550	100	0.97725
ENSCSAT00000015788.1	28:15805383-15820632	C7orf26	chromosome 7 open reading frame 26	protein coding	860	30	0.977214
ENSCSAT00000017728.1	20:119787370-119816693	MFN2	mitofusin 2	protein coding	2638	60	0.977208
ENSCSAT00000001188.1	5:70379179-70401139	ZDHHC7	zinc finger DHHC-type palmitoyltransferase 7	protein coding	1287	31	0.977188
ENSCSAT00000018713.1	3:59358394-59359341	SPRY2	sprouty RTK signaling antagonist 2	protein coding	539	35	0.977136
ENSCSAT00000019847.1	26:52187898-52188812	NSMCE3	NSE3 homolog, SMC5-SMC6 complex component	protein coding	599	52	0.977112
ENSCSAT00000011289.1	19:4855611-4890302	CRKL	CRK like proto-oncogene, adaptor protein	protein coding	4884	43	0.977087
ENSCSAT00000006113.1	1:8338593-8340841	C11orf68	chromosome 11 open reading frame 68	protein coding	902	31	0.977071
ENSCSAT00000005104.1	14:98961546-98964384	ID2	inhibitor of DNA binding 2	protein coding	629	52	0.977
ENSCSAT00000003723.1	1:18484372-18586623	CKAP5	cytoskeleton associated protein 5	protein coding	6158	57	0.976937
ENSCSAT00000012164.1	25:27390809-27397441	ELF3	E74 like ETS transcription factor 3	protein coding	1609	202	0.976933
ENSCSAT00000000085.1	6:43846561-43847297	-	-	protein coding	271	33	0.976927
ENSCSAT00000004431.1	5:25794903-25854121	XPO6	exportin 6	protein coding	2817	70	0.976885
ENSCSAT00000003540.1	9:94814122-94841043	OGA	O-GlcNAcase	protein coding	1044	36	0.976867
ENSCSAT00000005257.1	16:22383677-22412701	KIAA0100	KIAA0100	protein coding	2193	37	0.976856
ENSCSAT00000004161.1	16:30138084-30170332	DDX52	DExD-box helicase 52	protein coding	1965	33	0.976855
ENSCSAT00000012458.1	2:18490485-18513332	SDC4	syndecan 4	protein coding	661	78	0.976849
ENSCSAT00000010036.1	15:38208038-38375273	MBNL1	muscleblind like splicing regulator 1	protein coding	4718	33	0.976848
ENSCSAT00000018595.1	12:97591762-97592805	GAS1	growth arrest specific 1	protein coding	410	65	0.976794
ENSCSAT00000019817.1	23:82507525-82508862	MGAT1	alpha-1,3-mannosyl-glycoprotein 2-beta-N-acetylglucosaminyltransferase	protein coding	752	88	0.976774
ENSCSAT00000000791.1	16:66040661-66055942	MSL1	MSL complex subunit 1	protein coding	1643	39	0.976747
ENSCSAT00000009811.1	16:6822065-6833768	CHRNB1	cholinergic receptor nicotinic beta 1 subunit	protein coding	1582	43	0.97672
ENSCSAT00000019112.1	16:61837304-61839013	FZD2	frizzled class receptor 2	protein coding	1241	170	0.976587
ENSCSAT00000018115.1	7:19197280-19198725	UTP3	UTP3 small subunit processome component	protein coding	1014	33	0.976559
ENSCSAT00000000190.1	16:73905600-73910322	CENPX	centromere protein X	protein coding	426	85	0.976485
ENSCSAT00000007130.1	2:65376310-65385918	ADAMTS1	ADAM metallopeptidase with thrombospondin type 1 motif 1	protein coding	1175	37	0.976484
ENSCSAT00000009136.1	1:265246-303824	PTDSS2	phosphatidylserine synthase 2	protein coding	2199	50	0.976429
ENSCSAT00000017735.1	20:120041479-120056557	AGTRAP	angiotensin II receptor associated protein	protein coding	636	64	0.976389
ENSCSAT00000013815.1	12:2238013-2266498	UBAC1	UBA domain containing 1	protein coding	1390	93	0.976303
ENSCSAT00000003445.1	9:95672648-95689247	TRIM8	tripartite motif containing 8	protein coding	1412	122	0.976224
ENSCSAT00000019811.1	23:59530291-59530989	MED7	mediator complex subunit 7	protein coding	272	40	0.976185
ENSCSAT00000012146.1	22:12726308-12730587	MANF	mesencephalic astrocyte derived neurotrophic factor	protein coding	588	233	0.976176
ENSCSAT00000016703.1	11:128060889-128106604	ANKLE2	ankyrin repeat and LEM domain containing 2	protein coding	2204	64	0.97616
ENSCSAT00000002654.1	11:53668345-53673538	MARCHF9	membrane associated ring-CH-type finger 9	protein coding	1224	31	0.97616
ENSCSAT00000001782.1	6:34690462-34720781	AKT2	AKT serine/threonine kinase 2	protein coding	2275	41	0.976148
ENSCSAT00000005323.1	12:101260061-101349856	SYK	spleen associated tyrosine kinase	protein coding	2186	44	0.976127
ENSCSAT00000015177.1	13:29751233-29792247	PEX3	peroxisomal biogenesis factor 3	protein coding	3888	170	0.976122
ENSCSAT00000005857.1	9:62111648-62141045	SUPV3L1	Suv3 like RNA helicase	protein coding	2209	33	0.976119
ENSCSAT00000000316.1	11:114522248-114540477	HSPB8	heat shock protein family B (small) member 8	protein coding	682	58	0.976114
ENSCSAT00000004008.1	10:126464801-126497897	GPC1	glypican 1	protein coding	1964	55	0.976107
ENSCSAT00000001148.1	5:73229951-73269754	SLC7A5	solute carrier family 7 member 5	protein coding	3512	37	0.976086
ENSCSAT00000005773.1	X:110229657-110230371	-	-	protein coding	479	158	0.976068
ENSCSAT00000007581.1	11:8757799-8768379	M6PR	mannose-6-phosphate receptor, cation dependent	protein coding	2025	140	0.976034
ENSCSAT00000006496.1	9:59516073-59542242	VSIR	V-set immunoregulatory receptor	protein coding	1271	42	0.976018
ENSCSAT00000008994.1	22:41049712-41055360	BHLHE40	basic helix-loop-helix family member e40	protein coding	858	76	0.975953
ENSCSAT00000014321.1	4:52174312-52214584	IL6ST	interleukin 6 cytokine family signal transducer	protein coding	2571	44	0.97593
ENSCSAT00000015070.1	29:14891737-14903813	NR2F2	nuclear receptor subfamily 2 group F member 2	protein coding	1412	36	0.975921
ENSCSAT00000001293.1	6:38229459-38244150	BCL3	BCL3 transcription coactivator	protein coding	1195	107	0.975793
ENSCSAT00000010802.1	2:36331198-36342179	PDRG1	p53 and DNA damage regulated 1	protein coding	695	32	0.975782
ENSCSAT00000012783.1	23:19740563-19800927	SEMA6A	semaphorin 6A	protein coding	2933	50	0.975726
ENSCSAT00000010753.1	24:51104503-51148080	ZNF410	zinc finger protein 410	protein coding	1901	32	0.975627
ENSCSAT00000009887.1	X:58668581-58681855	EFNB1	ephrin B1	protein coding	1706	32	0.97562
ENSCSAT00000014788.1	4:49094528-49100838	PELO	pelota mRNA surveillance and ribosome rescue factor	protein coding	1506	94	0.975608
ENSCSAT00000012358.1	19:1997701-2201218	MICAL3	microtubule associated monooxygenase, calponin and LIM domain containing 3	protein coding	8790	31	0.975597
ENSCSAT00000018510.1	9:42216568-42218166	SLC18A3	solute carrier family 18 member A3	protein coding	863	85	0.975574
ENSCSAT00000014579.1	12:1080305-1105027	MAN1B1	mannosidase alpha class 1B member 1	protein coding	3210	101	0.975573
ENSCSAT00000005167.1	X:125355349-125483689	CD99L2	CD99 molecule like 2	protein coding	3312	45	0.97551
ENSCSAT00000017858.1	20:130174223-130195150	UBE2J2	ubiquitin conjugating enzyme E2 J2	protein coding	1663	47	0.975471
ENSCSAT00000019405.1	1:29635698-29637011	FJX1	four-jointed box kinase 1	protein coding	703	33	0.975383
ENSCSAT00000008148.1	15:61103102-61111115	-	-	protein coding	1977	31	0.975344
ENSCSAT00000007554.1	22:49299265-49368018	NUP210	nucleoporin 210	protein coding	5714	38	0.975299
ENSCSAT00000002505.1	5:53395638-53433461	AARS1	alanyl-tRNA synthetase 1	protein coding	5962	35	0.97529
ENSCSAT00000008192.1	8:122282630-122288384	MYC	MYC proto-oncogene, bHLH transcription factor	protein coding	1336	67	0.975268
ENSCSAT00000004398.1	19:21863768-21886395	PDGFB	platelet derived growth factor subunit B	protein coding	1595	60	0.975219
ENSCSAT00000008518.1	16:7835843-7989788	MYH10	myosin heavy chain 10	protein coding	6882	45	0.975199
ENSCSAT00000000365.1	16:71795862-71802051	CBX4	chromobox 4	protein coding	1979	45	0.975156
ENSCSAT00000006157.1	10:105153933-105158655	TUBA4A	tubulin alpha 4a	protein coding	802	73	0.97511
ENSCSAT00000017526.1	20:104574083-104603618	DNAJC8	DnaJ heat shock protein family (Hsp40) member C8	protein coding	1901	62	0.975101
ENSCSAT00000019260.1	1:8366409-8367017	CCDC85B	coiled-coil domain containing 85B	protein coding	254	70	0.975046
ENSCSAT00000013701.1	21:14177173-14284469	NUDCD3	NudC domain containing 3	protein coding	3093	78	0.97503
ENSCSAT00000001148.1	5:73229951-73269754	SLC7A5	solute carrier family 7 member 5	protein coding	3458	45	0.975024
ENSCSAT00000004005.1	19:22981216-23034179	MRTFA	myocardin related transcription factor A	protein coding	2459	35	0.97499
ENSCSAT00000001722.1	5:60707006-60732882	BCAR1	BCAR1 scaffold protein, Cas family member	protein coding	1574	73	0.974906
ENSCSAT00000011740.1	9:6013908-6047753	FBH1	F-box DNA helicase 1	protein coding	3069	35	0.974844
ENSCSAT00000013412.1	13:64481790-64499135	CD164	CD164 molecule	protein coding	1086	74	0.974823
ENSCSAT00000009337.1	11:2956895-3006735	TULP3	TUB like protein 3	protein coding	2254	67	0.974793
ENSCSAT00000010005.1	16:6609087-6613690	PHF23	PHD finger protein 23	protein coding	1586	57	0.974785
ENSCSAT00000008210.1	8:120014339-120019887	TRIB1	tribbles pseudokinase 1	protein coding	978	132	0.974729
ENSCSAT00000019375.1	19:25248687-25249748	A4GALT	alpha 1,4-galactosyltransferase (P blood group)	protein coding	872	69	0.974714
ENSCSAT00000014990.1	10:136784-163555	SMPD4	sphingomyelin phosphodiesterase 4	protein coding	2931	41	0.974702
ENSCSAT00000014245.1	4:54629194-54636032	PLK2	polo like kinase 2	protein coding	2437	167	0.974603
ENSCSAT00000017410.1	20:94030961-94053653	RRAGC	Ras related GTP binding C	protein coding	1536	31	0.974568
ENSCSAT00000012783.1	23:19740563-19800927	SEMA6A	semaphorin 6A	protein coding	2801	56	0.974559
ENSCSAT00000003540.1	9:94814122-94841043	OGA	O-GlcNAcase	protein coding	1300	41	0.974502
ENSCSAT00000007130.1	2:65376310-65385918	ADAMTS1	ADAM metallopeptidase with thrombospondin type 1 motif 1	protein coding	2827	124	0.974493
ENSCSAT00000006796.1	14:81411648-81472257	HADHA	hydroxyacyl-CoA dehydrogenase trifunctional multienzyme complex subunit alpha	protein coding	2569	86	0.974472
ENSCSAT00000011799.1	15:5084780-5105288	EIF4G1	eukaryotic translation initiation factor 4 gamma 1	protein coding	1585	58	0.974433
ENSCSAT00000006263.1	19:18062948-18111585	TOM1	target of myb1 membrane trafficking protein	protein coding	1924	111	0.974339
ENSCSAT00000017269.1	20:81681096-81718573	RNF11	ring finger protein 11	protein coding	799	63	0.974282
ENSCSAT00000008962.1	6:3712170-3727929	DAPK3	death associated protein kinase 3	protein coding	1487	40	0.974279
ENSCSAT00000008192.1	8:122282630-122288384	MYC	MYC proto-oncogene, bHLH transcription factor	protein coding	2414	93	0.974263
ENSCSAT00000002737.1	1:50527699-50607871	RRAS2	RAS related 2	protein coding	1541	72	0.974247
ENSCSAT00000008209.1	24:80891431-80941615	CDC42BPB	CDC42 binding protein kinase beta	protein coding	3081	43	0.974244
ENSCSAT00000000230.1	16:73776092-73784724	PCYT2	phosphate cytidylyltransferase 2, ethanolamine	protein coding	1738	168	0.974121
ENSCSAT00000006918.1	8:138125280-138149364	PLEC	plectin	protein coding	12179	53	0.974105
ENSCSAT00000014514.1	25:1968605-1976430	JMJD4	jumonji domain containing 4	protein coding	1403	32	0.974068
ENSCSAT00000007678.1	23:74929863-74934532	DUSP1	dual specificity phosphatase 1	protein coding	1435	84	0.974054
ENSCSAT00000013707.1	14:32812065-32820175	MOGS	mannosyl-oligosaccharide glucosidase	protein coding	1652	32	0.974026
ENSCSAT00000014325.1	29:23236539-23242638	LRP10	LDL receptor related protein 10	protein coding	1954	65	0.974001
ENSCSAT00000014137.1	27:43174467-43181783	GRPEL1	GrpE like 1, mitochondrial	protein coding	439	35	0.973999
ENSCSAT00000008704.1	19:7583642-7591253	GUCD1	guanylyl cyclase domain containing 1	protein coding	709	36	0.973963
ENSCSAT00000004529.1	16:25678197-25700061	RNF135	ring finger protein 135	protein coding	968	32	0.973961
ENSCSAT00000001939.1	6:33759462-33770497	PAK4	p21 (RAC1) activated kinase 4	protein coding	2058	59	0.973953
ENSCSAT00000008827.1	2:54589437-54635503	-	-	protein coding	3030	79	0.973894
ENSCSAT00000008994.1	22:41049712-41055360	BHLHE40	basic helix-loop-helix family member e40	protein coding	1399	117	0.973806
ENSCSAT00000009023.1	25:61472617-61488999	CREG1	cellular repressor of E1A stimulated genes 1	protein coding	1552	159	0.973806
ENSCSAT00000009023.1	25:61472617-61488999	CREG1	cellular repressor of E1A stimulated genes 1	protein coding	1314	161	0.973776
ENSCSAT00000009348.1	11:2920663-2940823	FOXM1	forkhead box M1	protein coding	2500	52	0.973712
ENSCSAT00000009849.1	21:71976823-72011023	LRRC17	leucine rich repeat containing 17	protein coding	1442	112	0.973588
ENSCSAT00000005409.1	16:22102531-22115451	TNFAIP1	TNF alpha induced protein 1	protein coding	1135	36	0.973583
ENSCSAT00000001900.1	16:57680423-57688712	TACO1	translational activator of cytochrome c oxidase I	protein coding	1143	96	0.973555
ENSCSAT00000008543.1	22:45917444-45920250	JAGN1	jagunal homolog 1	protein coding	583	69	0.973516
ENSCSAT00000012984.1	8:41146483-41197518	HGSNAT	heparan-alpha-glucosaminide N-acetyltransferase	protein coding	2068	36	0.973512
ENSCSAT00000009307.1	6:2948212-2975596	NCLN	nicalin	protein coding	2847	48	0.973498
ENSCSAT00000016256.1	18:21107369-21252693	ALPK2	alpha kinase 2	protein coding	2517	57	0.973487
ENSCSAT00000006007.1	10:105432912-105438896	CHPF	chondroitin polymerizing factor	protein coding	1453	100	0.973469
ENSCSAT00000002457.1	11:60388883-60434233	GNS	glucosamine (N-acetyl)-6-sulfatase	protein coding	2029	41	0.973436
ENSCSAT00000008570.1	23:61556548-61608214	RNF145	ring finger protein 145	protein coding	1772	35	0.973353
ENSCSAT00000012861.1	12:7256648-7312734	ABL1	ABL proto-oncogene 1, non-receptor tyrosine kinase	protein coding	3195	38	0.973311
ENSCSAT00000012430.1	21:30708943-30848332	HIBADH	3-hydroxyisobutyrate dehydrogenase	protein coding	1691	56	0.973263
ENSCSAT00000004940.1	6:10003877-10045009	-	-	protein coding	2499	57	0.973256
ENSCSAT00000010364.1	19:5268630-5282092	SCARF2	scavenger receptor class F member 2	protein coding	2347	32	0.973243
ENSCSAT00000007044.1	12:72877017-72990668	GLDC	glycine decarboxylase	protein coding	2585	30	0.973235
ENSCSAT00000003674.1	9:93308003-93318148	BLOC1S2	biogenesis of lysosomal organelles complex 1 subunit 2	protein coding	701	74	0.973223
ENSCSAT00000012478.1	22:11545455-11575006	SEMA3F	semaphorin 3F	protein coding	2451	58	0.973095
ENSCSAT00000017730.1	20:119869760-119877418	KIAA2013	KIAA2013	protein coding	2378	44	0.97309
ENSCSAT00000014748.1	2:342247-359295	TPD52L2	TPD52 like 2	protein coding	678	63	0.972961
ENSCSAT00000017515.1	20:104040679-104078484	YTHDF2	YTH N6-methyladenosine RNA binding protein 2	protein coding	1969	33	0.972948
ENSCSAT00000005153.1	6:9515416-9522797	KEAP1	kelch like ECH associated protein 1	protein coding	1992	59	0.972944
ENSCSAT00000011168.1	9:14543006-14557450	FAM107B	family with sequence similarity 107 member B	protein coding	758	59	0.9729
ENSCSAT00000004008.1	10:126464801-126497897	GPC1	glypican 1	protein coding	823	37	0.972858
ENSCSAT00000016702.1	11:128053795-128065720	PGAM5	PGAM family member 5, mitochondrial serine/threonine protein phosphatase	protein coding	1129	47	0.972813
ENSCSAT00000019585.1	28:19174502-19175746	CHST12	carbohydrate sulfotransferase 12	protein coding	1136	37	0.97273
ENSCSAT00000007810.1	24:82629090-82660118	INF2	inverted formin 2	protein coding	4067	61	0.972718
ENSCSAT00000008771.1	11:6364330-6378902	TNFRSF1A	TNF receptor superfamily member 1A	protein coding	1607	103	0.97271
ENSCSAT00000004117.1	16:30452343-30705004	ACACA	acetyl-CoA carboxylase alpha	protein coding	9341	42	0.972669
ENSCSAT00000019109.1	16:61260769-61261845	HEXIM1	HEXIM P-TEFb complex subunit 1	protein coding	1029	149	0.972648
ENSCSAT00000002879.1	16:45968900-46012958	SAP30BP	SAP30 binding protein	protein coding	1403	44	0.972619
ENSCSAT00000004460.1	1:12398920-12417383	SDHAF2	succinate dehydrogenase complex assembly factor 2	protein coding	759	61	0.972604
ENSCSAT00000014776.1	14:16233378-16297365	PAX8	paired box 8	protein coding	2032	64	0.972586
ENSCSAT00000019547.1	14:69736558-69737322	CDC42EP3	CDC42 effector protein 3	protein coding	71	51	0.972582
ENSCSAT00000004586.1	26:53676125-53697733	NIPA2	NIPA magnesium transporter 2	protein coding	1113	62	0.972524
ENSCSAT00000003138.1	16:44946066-44955606	METTL23	methyltransferase like 23	protein coding	958	50	0.972478
ENSCSAT00000017617.1	20:109746925-109890777	EPHB2	EPH receptor B2	protein coding	963	41	0.972434
ENSCSAT00000012860.1	2:17489658-17518843	ELMO2	engulfment and cell motility 2	protein coding	2902	30	0.972419
ENSCSAT00000003693.1	19:25036723-25135955	RRP7A	ribosomal RNA processing 7 homolog A	protein coding	1103	97	0.972418
ENSCSAT00000017599.1	20:108860613-108884473	HMGCL	3-hydroxy-3-methylglutaryl-CoA lyase	protein coding	1262	67	0.972408
ENSCSAT00000016391.1	28:1535329-1706948	VKORC1L1	vitamin K epoxide reductase complex subunit 1 like 1	protein coding	577	36	0.97239
ENSCSAT00000011268.1	16:3978845-4022678	SPNS2	sphingolipid transporter 2	protein coding	2454	205	0.972353
ENSCSAT00000001155.1	5:72972361-73094231	JPH3	junctophilin 3	protein coding	2231	31	0.972285
ENSCSAT00000005953.1	2:87858029-87881102	-	-	protein coding	3114	42	0.972278
ENSCSAT00000004768.1	X:128787785-128806083	IKBKG	inhibitor of nuclear factor kappa B kinase regulatory subunit gamma	protein coding	2795	46	0.972277
ENSCSAT00000006637.1	22:52976872-52992039	SEC61A1	SEC61 translocon subunit alpha 1	protein coding	2286	181	0.972243
ENSCSAT00000013335.1	12:4759388-4776219	SURF4	surfeit 4	protein coding	970	201	0.972193
ENSCSAT00000009166.1	12:40202748-40208342	ALG2	ALG2 alpha-1,3/1,6-mannosyltransferase	protein coding	1128	40	0.972102
ENSCSAT00000015703.1	28:19037395-19072458	TTYH3	tweety family member 3	protein coding	2529	31	0.972022
ENSCSAT00000005069.1	10:115789605-115945753	TRIP12	thyroid hormone receptor interactor 12	protein coding	6803	83	0.972015
ENSCSAT00000003217.1	11:52222724-52253307	CS	citrate synthase	protein coding	1546	153	0.97201
ENSCSAT00000014245.1	4:54629194-54636032	PLK2	polo like kinase 2	protein coding	2269	228	0.97197
ENSCSAT00000016256.1	18:21107369-21252693	ALPK2	alpha kinase 2	protein coding	4325	100	0.971969
ENSCSAT00000012783.1	23:19740563-19800927	SEMA6A	semaphorin 6A	protein coding	2438	32	0.971944
ENSCSAT00000001664.1	6:35251237-35260040	EGLN2	egl-9 family hypoxia inducible factor 2	protein coding	889	40	0.971889
ENSCSAT00000005465.1	17:64250359-64281195	TXNDC5	thioredoxin domain containing 5	protein coding	1584	176	0.971839
ENSCSAT00000002879.1	16:45968900-46012958	SAP30BP	SAP30 binding protein	protein coding	1122	110	0.971755
ENSCSAT00000006007.1	10:105432912-105438896	CHPF	chondroitin polymerizing factor	protein coding	1551	68	0.971728
ENSCSAT00000012761.1	24:32240008-32242931	MAPK1IP1L	mitogen-activated protein kinase 1 interacting protein 1 like	protein coding	648	57	0.971712
ENSCSAT00000013074.1	22:10865724-10934200	DAG1	dystroglycan 1	protein coding	3230	56	0.971697
ENSCSAT00000011799.1	15:5084780-5105288	EIF4G1	eukaryotic translation initiation factor 4 gamma 1	protein coding	5205	251	0.971681
ENSCSAT00000012308.1	26:9056114-9064423	SEMA7A	semaphorin 7A (John Milton Hagen blood group)	protein coding	1797	63	0.971666
ENSCSAT00000018051.1	23:43938714-43939763	TAF7	TATA-box binding protein associated factor 7	protein coding	122	75	0.971631
ENSCSAT00000008244.1	10:92549883-92587039	FASTKD2	FAST kinase domains 2	protein coding	1070	38	0.971622
ENSCSAT00000003837.1	5:27638731-27644829	ORAI3	ORAI calcium release-activated calcium modulator 3	protein coding	718	30	0.971608
ENSCSAT00000006303.1	8:138732525-138739986	LRRC24	leucine rich repeat containing 24	protein coding	2090	48	0.971605
ENSCSAT00000011149.1	17:20222590-20243809	MCM3	minichromosome maintenance complex component 3	protein coding	2547	72	0.971592
ENSCSAT00000012611.1	13:76997297-77006999	NDUFAF4	NADH:ubiquinone oxidoreductase complex assembly factor 4	protein coding	627	37	0.971575
ENSCSAT00000000568.1	16:68449898-68461190	NFE2L1	nuclear factor, erythroid 2 like 1	protein coding	2162	52	0.971457
ENSCSAT00000014207.1	29:23390401-23403658	PSMB5	proteasome 20S subunit beta 5	protein coding	868	259	0.971427
ENSCSAT00000019736.1	6:43064875-43066440	NUP62	nucleoporin 62	protein coding	1355	48	0.971414
ENSCSAT00000003434.1	11:50510714-50535328	ITGA5	integrin subunit alpha 5	protein coding	4036	43	0.971389
ENSCSAT00000007421.1	23:78456545-78516245	FAF2	Fas associated factor family member 2	protein coding	4333	35	0.97138
ENSCSAT00000014218.1	27:42404084-42438005	WFS1	wolframin ER transmembrane glycoprotein	protein coding	2296	44	0.971336
ENSCSAT00000007900.1	19:12176015-12183723	GAS2L1	growth arrest specific 2 like 1	protein coding	2620	54	0.971331
ENSCSAT00000003434.1	11:50510714-50535328	ITGA5	integrin subunit alpha 5	protein coding	3799	43	0.971277
ENSCSAT00000000108.1	20:7844430-7856999	SSR2	signal sequence receptor subunit 2	protein coding	1090	371	0.971136
ENSCSAT00000017680.1	20:115933259-115937803	SZRD1	SUZ RNA binding domain containing 1	protein coding	548	45	0.971066
ENSCSAT00000009166.1	12:40202748-40208342	ALG2	ALG2 alpha-1,3/1,6-mannosyltransferase	protein coding	563	31	0.970993
ENSCSAT00000016230.1	28:10462859-10494457	YWHAG	tyrosine 3-monooxygenase/tryptophan 5-monooxygenase activation protein gamma	protein coding	810	36	0.97096
ENSCSAT00000012309.1	22:11703790-11709454	HYAL2	hyaluronidase 2	protein coding	897	39	0.970916
ENSCSAT00000011679.1	14:59375691-59400174	MSH6	mutS homolog 6	protein coding	2844	34	0.970913
ENSCSAT00000014191.1	27:42763302-42764461	MRFAP1	Morf4 family associated protein 1	protein coding	223	107	0.970826
ENSCSAT00000018850.1	2:34470410-34472221	CENPB	centromere protein B	protein coding	1439	56	0.970813
ENSCSAT00000017180.1	20:67639280-67655900	LEPROT	leptin receptor overlapping transcript	protein coding	4087	78	0.970799
ENSCSAT00000016201.1	KE148049.1:655784-668739	PLEKHO1	pleckstrin homology domain containing O1	protein coding	1271	83	0.970739
ENSCSAT00000018349.1	13:34010228-34011046	CITED2	Cbp/p300 interacting transactivator with Glu/Asp rich carboxy-terminal domain 2	protein coding	782	84	0.97071
ENSCSAT00000002779.1	16:46177181-46202463	TMEM94	transmembrane protein 94	protein coding	4338	37	0.970654
ENSCSAT00000017617.1	20:109746925-109890777	EPHB2	EPH receptor B2	protein coding	4646	38	0.97065
ENSCSAT00000017515.1	20:104040679-104078484	YTHDF2	YTH N6-methyladenosine RNA binding protein 2	protein coding	1819	30	0.970638
ENSCSAT00000017303.1	20:86485106-86512989	LRRC41	leucine rich repeat containing 41	protein coding	2384	60	0.970636
ENSCSAT00000015722.1	18:59699348-59884461	COLEC12	collectin subfamily member 12	protein coding	669	31	0.970633
ENSCSAT00000014190.1	2:1428796-1433148	MRGBP	MRG domain binding protein	protein coding	819	32	0.970623
ENSCSAT00000009579.1	22:33937050-34009362	-	-	protein coding	968	31	0.970613
ENSCSAT00000005063.1	19:20404089-20470706	TRIOBP	TRIO and F-actin binding protein	protein coding	5203	33	0.970612
ENSCSAT00000013512.1	25:16754139-16797823	NSL1	NSL1 component of MIS12 kinetochore complex	protein coding	2581	65	0.970592
ENSCSAT00000015990.1	28:12771391-12775961	-	-	protein coding	951	36	0.970564
ENSCSAT00000004163.1	16:30036766-30097088	HNF1B	HNF1 homeobox B	protein coding	1912	248	0.970555
ENSCSAT00000014190.1	2:1428796-1433148	MRGBP	MRG domain binding protein	protein coding	809	44	0.970516
ENSCSAT00000008817.1	19:7353297-7399221	-	-	protein coding	431	189	0.970483
ENSCSAT00000013698.1	12:3301175-3459607	COL5A1	collagen type V alpha 1 chain	protein coding	5802	34	0.970475
ENSCSAT00000008994.1	22:41049712-41055360	BHLHE40	basic helix-loop-helix family member e40	protein coding	978	67	0.970436
ENSCSAT00000008712.1	19:7542987-7547062	LRRC75B	leucine rich repeat containing 75B	protein coding	527	48	0.970364
ENSCSAT00000005672.1	19:19716180-19724589	TST	thiosulfate sulfurtransferase	protein coding	788	85	0.970337
ENSCSAT00000014215.1	29:23341249-23352685	AJUBA	ajuba LIM protein	protein coding	2090	51	0.970331
ENSCSAT00000002152.1	5:58076652-58078535	PDF	peptide deformylase, mitochondrial	protein coding	694	34	0.970305
ENSCSAT00000006473.1	5:10405194-10418428	-	-	protein coding	1197	74	0.970273
ENSCSAT00000006318.1	12:83401111-83414591	ZFAND5	zinc finger AN1-type containing 5	protein coding	1588	122	0.97027
ENSCSAT00000004586.1	26:53676125-53697733	NIPA2	NIPA magnesium transporter 2	protein coding	890	46	0.970252
ENSCSAT00000001276.1	7:103344895-103562962	PDGFC	platelet derived growth factor C	protein coding	1893	76	0.970235
ENSCSAT00000007130.1	2:65376310-65385918	ADAMTS1	ADAM metallopeptidase with thrombospondin type 1 motif 1	protein coding	3222	145	0.970229
ENSCSAT00000011268.1	16:3978845-4022678	SPNS2	sphingolipid transporter 2	protein coding	2336	181	0.970226
ENSCSAT00000002400.1	5:53673455-53725615	SF3B3	splicing factor 3b subunit 3	protein coding	3957	88	0.97019
ENSCSAT00000014165.1	21:3295521-3397529	VOPP1	VOPP1 WW domain binding protein	protein coding	1347	39	0.970172
ENSCSAT00000017652.1	20:112893633-112897355	NBL1	NBL1, DAN family BMP antagonist	protein coding	672	53	0.970168
ENSCSAT00000014321.1	4:52174312-52214584	IL6ST	interleukin 6 cytokine family signal transducer	protein coding	2791	66	0.970167
ENSCSAT00000008827.1	2:54589437-54635503	-	-	protein coding	2004	91	0.970164
ENSCSAT00000003837.1	5:27638731-27644829	ORAI3	ORAI calcium release-activated calcium modulator 3	protein coding	599	37	0.970152
ENSCSAT00000004117.1	16:30452343-30705004	ACACA	acetyl-CoA carboxylase alpha	protein coding	9278	47	0.970114
ENSCSAT00000008771.1	11:6364330-6378902	TNFRSF1A	TNF receptor superfamily member 1A	protein coding	2197	125	0.970061
ENSCSAT00000010063.1	6:1357204-1371777	MBD3	methyl-CpG binding domain protein 3	protein coding	2043	112	0.970058
ENSCSAT00000002427.1	11:62922885-62966994	CAND1	cullin associated and neddylation dissociated 1	protein coding	2516	39	0.97002
ENSCSAT00000006113.1	1:8338593-8340841	C11orf68	chromosome 11 open reading frame 68	protein coding	1060	42	0.970006
ENSCSAT00000006806.1	19:14215918-14237579	PATZ1	POZ/BTB and AT hook containing zinc finger 1	protein coding	1156	30	0.969947
ENSCSAT00000004892.1	1:10632566-10660709	PLAAT3	phospholipase A and acyltransferase 3	protein coding	706	215	0.969913
ENSCSAT00000010851.1	2:36058919-36116470	BCL2L1	BCL2 like 1	protein coding	215	94	0.969908
ENSCSAT00000001089.1	16:64289828-64296922	CNP	2',3'-cyclic nucleotide 3' phosphodiesterase	protein coding	623	54	0.969902
ENSCSAT00000012430.1	21:30708943-30848332	HIBADH	3-hydroxyisobutyrate dehydrogenase	protein coding	1665	62	0.96989
ENSCSAT00000008989.1	19:7127401-7289050	CABIN1	calcineurin binding protein 1	protein coding	5535	39	0.96987
ENSCSAT00000011401.1	14:63016553-63093592	-	-	protein coding	827	42	0.969844
ENSCSAT00000008507.1	6:4592919-4642445	UHRF1	ubiquitin like with PHD and ring finger domains 1	protein coding	3086	72	0.969836
ENSCSAT00000004800.1	1:11008120-11050298	SLC3A2	solute carrier family 3 member 2	protein coding	1623	89	0.969782
ENSCSAT00000017917.1	1:68001429-68002490	TSKU	tsukushi, small leucine rich proteoglycan	protein coding	854	50	0.969764
ENSCSAT00000005302.1	16:22322744-22341157	PIGS	phosphatidylinositol glycan anchor biosynthesis class S	protein coding	2245	93	0.969731
ENSCSAT00000012631.1	12:9058824-9072813	CRAT	carnitine O-acetyltransferase	protein coding	2504	31	0.969716
ENSCSAT00000019498.1	24:26949388-26950074	ARF6	ADP ribosylation factor 6	protein coding	605	146	0.969708
ENSCSAT00000006306.1	9:61159974-61169193	TYSND1	trypsin like peroxisomal matrix peptidase 1	protein coding	2211	30	0.969703
ENSCSAT00000008400.1	5:2709245-2713256	PAQR4	progestin and adipoQ receptor family member 4	protein coding	1349	30	0.969688
ENSCSAT00000008570.1	23:61556548-61608214	RNF145	ring finger protein 145	protein coding	2653	64	0.969671
ENSCSAT00000000365.1	16:71795862-71802051	CBX4	chromobox 4	protein coding	966	30	0.969667
ENSCSAT00000017091.1	20:46105699-46126399	LMO4	LIM domain only 4	protein coding	1614	77	0.969641
ENSCSAT00000010902.1	5:311334-322243	PGAP6	post-glycosylphosphatidylinositol attachment to proteins 6	protein coding	2667	55	0.969613
ENSCSAT00000002010.1	7:55545616-55650206	PAPSS1	3'-phosphoadenosine 5'-phosphosulfate synthase 1	protein coding	1897	41	0.969515
ENSCSAT00000013804.1	21:13606472-13656275	CCM2	CCM2 scaffold protein	protein coding	2228	58	0.969497
ENSCSAT00000009337.1	11:2956895-3006735	TULP3	TUB like protein 3	protein coding	2161	70	0.969418
ENSCSAT00000008712.1	19:7542987-7547062	LRRC75B	leucine rich repeat containing 75B	protein coding	722	69	0.969384
ENSCSAT00000015573.1	3:81368637-81403182	-	-	protein coding	336	40	0.969335
ENSCSAT00000004023.1	1:15667009-15681602	UBE2L6	ubiquitin conjugating enzyme E2 L6	protein coding	628	34	0.969303
ENSCSAT00000017835.1	20:129769822-129803817	NADK	NAD kinase	protein coding	3829	83	0.969296
ENSCSAT00000006918.1	8:138125280-138149364	PLEC	plectin	protein coding	12120	53	0.969294
ENSCSAT00000002152.1	5:58076652-58078535	PDF	peptide deformylase, mitochondrial	protein coding	848	41	0.969274
ENSCSAT00000015632.1	28:20785242-20836461	DNAAF5	dynein axonemal assembly factor 5	protein coding	2354	61	0.969248
ENSCSAT00000014990.1	10:136784-163555	SMPD4	sphingomyelin phosphodiesterase 4	protein coding	2802	40	0.969234
ENSCSAT00000012490.1	25:25489127-25541281	-	-	protein coding	3135	32	0.969222
ENSCSAT00000015044.1	8:7271509-7306760	FDFT1	farnesyl-diphosphate farnesyltransferase 1	protein coding	1485	84	0.96918
ENSCSAT00000004699.1	26:53157406-53162319	ZNF511	zinc finger protein 511	protein coding	1171	60	0.96918
ENSCSAT00000018349.1	13:34010228-34011046	CITED2	Cbp/p300 interacting transactivator with Glu/Asp rich carboxy-terminal domain 2	protein coding	229	77	0.96917
ENSCSAT00000006355.1	23:81594392-81635808	TBC1D9B	TBC1 domain family member 9B	protein coding	3249	103	0.969167
ENSCSAT00000002427.1	11:62922885-62966994	CAND1	cullin associated and neddylation dissociated 1	protein coding	4417	64	0.969154
ENSCSAT00000005323.1	12:101260061-101349856	SYK	spleen associated tyrosine kinase	protein coding	2525	46	0.969134
ENSCSAT00000009343.1	11:2941001-2955438	RHNO1	RAD9-HUS1-RAD1 interacting nuclear orphan 1	protein coding	812	54	0.969128
ENSCSAT00000013875.1	21:11292788-11554933	TNS3	tensin 3	protein coding	5226	66	0.969095
ENSCSAT00000018848.1	2:33369629-33370366	PRNP	prion protein	protein coding	416	39	0.969085
ENSCSAT00000003893.1	9:90669593-90734285	UBTD1	ubiquitin domain containing 1	protein coding	1063	34	0.969031
ENSCSAT00000005446.1	1:9356177-9382832	EHD1	EH domain containing 1	protein coding	2511	57	0.968996
ENSCSAT00000000119.1	16:74512231-74550105	WDR45B	WD repeat domain 45B	protein coding	1532	61	0.968965
ENSCSAT00000008135.1	14:80124986-80128987	FNDC4	fibronectin type III domain containing 4	protein coding	1451	37	0.96893
ENSCSAT00000005167.1	X:125355349-125483689	CD99L2	CD99 molecule like 2	protein coding	3303	41	0.968923
ENSCSAT00000018817.1	22:85151739-85152605	-	-	protein coding	512	327	0.968892
ENSCSAT00000005153.1	6:9515416-9522797	KEAP1	kelch like ECH associated protein 1	protein coding	2005	62	0.968852
ENSCSAT00000010803.1	14:64019418-64026281	ZFP36L2	ZFP36 ring finger protein like 2	protein coding	1537	39	0.968848
ENSCSAT00000006508.1	2:82757930-82770165	ETS2	ETS proto-oncogene 2, transcription factor	protein coding	3380	44	0.968836
ENSCSAT00000010902.1	5:311334-322243	PGAP6	post-glycosylphosphatidylinositol attachment to proteins 6	protein coding	2409	39	0.968766
ENSCSAT00000001640.1	11:91051662-91172522	NTN4	netrin 4	protein coding	3260	36	0.968715
ENSCSAT00000013716.1	12:2665620-2669407	MRPS2	mitochondrial ribosomal protein S2	protein coding	1165	93	0.968665
ENSCSAT00000001604.1	11:91556333-91633592	ELK3	ETS transcription factor ELK3	protein coding	831	33	0.968586
ENSCSAT00000019564.1	KE148108.1:2014491-2015447	C1GALT1C1	C1GALT1 specific chaperone 1	protein coding	840	31	0.968579
ENSCSAT00000014527.1	2:573912-584276	STMN3	stathmin 3	protein coding	2015	94	0.968529
ENSCSAT00000015875.1	3:22527827-22673003	TSC22D1	TSC22 domain family member 1	protein coding	2984	91	0.968527
ENSCSAT00000000713.1	1:108514172-108544049	PAFAH1B2	platelet activating factor acetylhydrolase 1b catalytic subunit 2	protein coding	1236	48	0.968522
ENSCSAT00000018726.1	8:139054225-139054899	COMMD5	COMM domain containing 5	protein coding	663	38	0.968513
ENSCSAT00000008620.1	12:44876643-44907072	TLN1	talin 1	protein coding	7715	96	0.968494
ENSCSAT00000008543.1	22:45917444-45920250	JAGN1	jagunal homolog 1	protein coding	627	65	0.968467
ENSCSAT00000017180.1	20:67639280-67655900	LEPROT	leptin receptor overlapping transcript	protein coding	4093	84	0.968423
ENSCSAT00000006355.1	23:81594392-81635808	TBC1D9B	TBC1 domain family member 9B	protein coding	3721	121	0.968371
ENSCSAT00000019498.1	24:26949388-26950074	ARF6	ADP ribosylation factor 6	protein coding	363	118	0.968369
ENSCSAT00000005989.1	11:21624970-21634042	KCNJ8	potassium inwardly rectifying channel subfamily J member 8	protein coding	1401	44	0.968305
ENSCSAT00000013074.1	22:10865724-10934200	DAG1	dystroglycan 1	protein coding	2706	41	0.968286
ENSCSAT00000019496.1	24:26661049-26662392	MGAT2	alpha-1,6-mannosyl-glycoprotein 2-beta-N-acetylglucosaminyltransferase	protein coding	328	59	0.968278
ENSCSAT00000017472.1	20:100095686-100131949	KIAA1522	KIAA1522	protein coding	3207	31	0.96825
ENSCSAT00000010432.1	26:20162926-20224502	CA12	carbonic anhydrase 12	protein coding	1241	42	0.968183
ENSCSAT00000002291.1	5:55050795-55064549	IST1	IST1 factor associated with ESCRT-III	protein coding	1612	76	0.968171
ENSCSAT00000003819.1	6:14611868-14634487	RAB8A	RAB8A, member RAS oncogene family	protein coding	951	71	0.96813
ENSCSAT00000007780.1	24:82704068-82727698	AKT1	AKT serine/threonine kinase 1	protein coding	1071	100	0.968079
ENSCSAT00000002199.1	5:57433472-57443337	PSMD7	proteasome 26S subunit, non-ATPase 7	protein coding	731	105	0.968073
ENSCSAT00000014796.1	22:5109765-5137673	ABHD5	abhydrolase domain containing 5, lysophosphatidic acid acyltransferase	protein coding	267	31	0.968048
ENSCSAT00000005446.1	1:9356177-9382832	EHD1	EH domain containing 1	protein coding	1473	50	0.96803
ENSCSAT00000010745.1	2:36499402-36553443	TM9SF4	transmembrane 9 superfamily member 4	protein coding	2158	32	0.96797
ENSCSAT00000010336.1	25:49452289-49491525	TOR1AIP1	torsin 1A interacting protein 1	protein coding	1868	33	0.967927
ENSCSAT00000005966.1	19:19169286-19185735	TXN2	thioredoxin 2	protein coding	603	113	0.96792
ENSCSAT00000009908.1	2:39417590-39452497	EDEM2	ER degradation enhancing alpha-mannosidase like protein 2	protein coding	1693	67	0.967909
ENSCSAT00000003015.1	16:45607329-45651086	SRP68	signal recognition particle 68	protein coding	2299	90	0.967862
ENSCSAT00000008526.1	11:6590642-6601552	NOP2	NOP2 nucleolar protein	protein coding	2243	36	0.967796
ENSCSAT00000009295.1	15:48860281-48871339	RNF7	ring finger protein 7	protein coding	642	81	0.967771
ENSCSAT00000012641.1	8:52968532-52998996	BPNT2	3'(2'), 5'-bisphosphate nucleotidase 2	protein coding	1261	47	0.967755
ENSCSAT00000006811.1	1:6537273-6549450	UNC93B1	unc-93 homolog B1, TLR signaling regulator	protein coding	1821	99	0.967731
ENSCSAT00000009657.1	23:52906825-52911986	ARSI	arylsulfatase family member I	protein coding	1541	40	0.967672
ENSCSAT00000013698.1	12:3301175-3459607	COL5A1	collagen type V alpha 1 chain	protein coding	5788	36	0.967647
ENSCSAT00000014776.1	14:16233378-16297365	PAX8	paired box 8	protein coding	1938	67	0.967596
ENSCSAT00000003702.1	6:15596583-15707567	MYO9B	myosin IXB	protein coding	7218	38	0.967586
ENSCSAT00000014094.1	24:1174551-1180864	-	-	protein coding	498	94	0.967571
ENSCSAT00000007236.1	9:55977584-55981263	ZNF503	zinc finger protein 503	protein coding	1606	42	0.967561
ENSCSAT00000004367.1	6:13173157-13176877	DNAJB1	DnaJ heat shock protein family (Hsp40) member B1	protein coding	1207	47	0.967557
ENSCSAT00000004163.1	16:30036766-30097088	HNF1B	HNF1 homeobox B	protein coding	2049	257	0.967534
ENSCSAT00000008962.1	6:3712170-3727929	DAPK3	death associated protein kinase 3	protein coding	1630	37	0.967504
ENSCSAT00000010063.1	6:1357204-1371777	MBD3	methyl-CpG binding domain protein 3	protein coding	1239	85	0.967435
ENSCSAT00000018034.1	23:38401969-38402616	-	-	protein coding	42	37	0.967434
ENSCSAT00000019383.1	17:18786718-18787161	-	-	protein coding	272	36	0.967409
ENSCSAT00000012734.1	14:45086920-45111271	CCT4	chaperonin containing TCP1 subunit 4	protein coding	848	266	0.967403
ENSCSAT00000009461.1	9:34294362-34364122	CUL2	cullin 2	protein coding	3355	43	0.96736
ENSCSAT00000010902.1	5:311334-322243	PGAP6	post-glycosylphosphatidylinositol attachment to proteins 6	protein coding	2854	50	0.967348
ENSCSAT00000005512.1	2:89080968-89181848	-	-	protein coding	554	45	0.967341
ENSCSAT00000004575.1	1:11502578-11529598	ASRGL1	asparaginase and isoaspartyl peptidase 1	protein coding	1641	107	0.967336
ENSCSAT00000017050.1	20:39036500-39097068	ARHGAP29	Rho GTPase activating protein 29	protein coding	4212	117	0.967282
ENSCSAT00000009488.1	9:32474309-32633101	NRP1	neuropilin 1	protein coding	5348	30	0.967204
ENSCSAT00000019662.1	24:50915944-50917002	PNMA1	PNMA family member 1	protein coding	23	40	0.96719
ENSCSAT00000011401.1	14:63016553-63093592	-	-	protein coding	766	43	0.967167
ENSCSAT00000004468.1	5:25165539-25252346	GTF3C1	general transcription factor IIIC subunit 1	protein coding	6280	51	0.967143
ENSCSAT00000000725.1	5:75246614-75258084	TUBB3	tubulin beta 3 class III	protein coding	382	41	0.96714
ENSCSAT00000002877.1	5:43687613-43730268	KIFC3	kinesin family member C3	protein coding	4343	45	0.967073
ENSCSAT00000013074.1	22:10865724-10934200	DAG1	dystroglycan 1	protein coding	2324	35	0.967052
ENSCSAT00000004851.1	16:23980712-24025976	BLMH	bleomycin hydrolase	protein coding	1601	60	0.966993
ENSCSAT00000014114.1	22:8818980-8850202	SCAP	SREBF chaperone	protein coding	3713	68	0.966962
ENSCSAT00000005412.1	19:20264082-20276266	CDC42EP1	CDC42 effector protein 1	protein coding	646	73	0.966931
ENSCSAT00000007159.1	5:4292771-4301515	UBALD1	UBA like domain containing 1	protein coding	1244	34	0.966906
ENSCSAT00000014948.1	27:12156227-12386980	TBC1D1	TBC1 domain family member 1	protein coding	4030	221	0.966893
ENSCSAT00000013647.1	25:14914809-14972796	CENPF	centromere protein F	protein coding	9472	52	0.966766
ENSCSAT00000000230.1	16:73776092-73784724	PCYT2	phosphate cytidylyltransferase 2, ethanolamine	protein coding	1523	176	0.966687
ENSCSAT00000008410.1	12:45230659-45461339	-	-	protein coding	6143	46	0.966662
ENSCSAT00000006561.1	19:14826135-14840325	YWHAH	tyrosine 3-monooxygenase/tryptophan 5-monooxygenase activation protein eta	protein coding	986	248	0.966642
ENSCSAT00000016256.1	18:21107369-21252693	ALPK2	alpha kinase 2	protein coding	2687	64	0.966631
ENSCSAT00000000212.1	20:7068333-7099339	PRCC	proline rich mitotic checkpoint control factor	protein coding	571	48	0.966626
ENSCSAT00000008588.1	15:58847560-58849246	NUDT16	nudix hydrolase 16	protein coding	675	75	0.966604
ENSCSAT00000001246.1	16:63840859-63863296	CAVIN1	caveolae associated protein 1	protein coding	1640	189	0.966545
ENSCSAT00000009694.1	5:1355016-1383695	CLCN7	chloride voltage-gated channel 7	protein coding	3110	31	0.966499
ENSCSAT00000016542.1	11:120134874-120216904	SCARB1	scavenger receptor class B member 1	protein coding	2044	47	0.966495
ENSCSAT00000017617.1	20:109746925-109890777	EPHB2	EPH receptor B2	protein coding	4050	85	0.966469
ENSCSAT00000016256.1	18:21107369-21252693	ALPK2	alpha kinase 2	protein coding	5006	135	0.96645
ENSCSAT00000019847.1	26:52187898-52188812	NSMCE3	NSE3 homolog, SMC5-SMC6 complex component	protein coding	734	53	0.966443
ENSCSAT00000007585.1	X:91162333-91164034	TCEAL8	transcription elongation factor A like 8	protein coding	479	136	0.966414
ENSCSAT00000017187.1	20:69428996-69466191	PGM1	phosphoglucomutase 1	protein coding	1936	55	0.966365
ENSCSAT00000018726.1	8:139054225-139054899	COMMD5	COMM domain containing 5	protein coding	188	35	0.966334
ENSCSAT00000013612.1	2:6404515-6465982	PMEPA1	prostate transmembrane protein, androgen induced 1	protein coding	860	141	0.966306
ENSCSAT00000007494.1	1:3243313-3257487	DHCR7	7-dehydrocholesterol reductase	protein coding	1562	133	0.966305
ENSCSAT00000018761.1	2:43255347-43257296	FLRT3	fibronectin leucine rich transmembrane protein 3	protein coding	953	34	0.966287
ENSCSAT00000012281.1	22:11740818-11747338	TMEM115	transmembrane protein 115	protein coding	1385	71	0.966282
ENSCSAT00000005931.1	14:92007036-92045190	DDX1	DEAD-box helicase 1	protein coding	1168	85	0.966239
ENSCSAT00000003715.1	1:18627611-18650706	ARHGAP1	Rho GTPase activating protein 1	protein coding	1713	87	0.96606
ENSCSAT00000003027.1	16:45569010-45597014	EXOC7	exocyst complex component 7	protein coding	4698	42	0.966023
ENSCSAT00000008946.1	5:2106451-2110657	PGP	phosphoglycolate phosphatase	protein coding	933	88	0.965954
ENSCSAT00000004277.1	11:45071611-45092646	DDX23	DEAD-box helicase 23	protein coding	3098	65	0.965942
ENSCSAT00000012157.1	16:1102348-1135166	CRK	CRK proto-oncogene, adaptor protein	protein coding	231	30	0.965938
ENSCSAT00000005751.1	11:26068735-26069967	-	-	pseudogene	468	101	0.965935
ENSCSAT00000001942.1	1:66788240-66799072	SERPINH1	serpin family H member 1	protein coding	1561	293	0.965887
ENSCSAT00000004541.1	19:21351131-21366353	JOSD1	Josephin domain containing 1	protein coding	817	32	0.965858
ENSCSAT00000007256.1	23:78655055-78667462	TSPAN17	tetraspanin 17	protein coding	1355	71	0.965858
ENSCSAT00000005153.1	6:9515416-9522797	KEAP1	kelch like ECH associated protein 1	protein coding	2390	44	0.965833
ENSCSAT00000010745.1	2:36499402-36553443	TM9SF4	transmembrane 9 superfamily member 4	protein coding	2944	44	0.965799
ENSCSAT00000017652.1	20:112893633-112897355	NBL1	NBL1, DAN family BMP antagonist	protein coding	690	48	0.965675
ENSCSAT00000006355.1	23:81594392-81635808	TBC1D9B	TBC1 domain family member 9B	protein coding	3681	124	0.965639
ENSCSAT00000003702.1	6:15596583-15707567	MYO9B	myosin IXB	protein coding	7488	40	0.965585
ENSCSAT00000017983.1	16:33748336-33748909	PTRH2	peptidyl-tRNA hydrolase 2	protein coding	426	100	0.965569
ENSCSAT00000012124.1	26:9772914-9785744	-	-	protein coding	2216	92	0.965532
ENSCSAT00000012516.1	22:11315396-11333991	MON1A	MON1 homolog A, secretory trafficking associated	protein coding	1656	32	0.965398
ENSCSAT00000003990.1	10:126596984-126606290	RNPEPL1	arginyl aminopeptidase like 1	protein coding	2063	68	0.965376
ENSCSAT00000002642.1	11:53679498-53685891	METTL1	methyltransferase 1, tRNA methylguanosine	protein coding	961	32	0.96536
ENSCSAT00000010758.1	23:43307415-43323767	HARS1	histidyl-tRNA synthetase 1	protein coding	1610	56	0.965331
ENSCSAT00000018836.1	2:13781160-13782194	CEBPB	CCAAT enhancer binding protein beta	protein coding	98	117	0.965311
ENSCSAT00000017050.1	20:39036500-39097068	ARHGAP29	Rho GTPase activating protein 29	protein coding	4146	139	0.965296
ENSCSAT00000014209.1	14:21746044-21761322	CAPG	capping actin protein, gelsolin like	protein coding	1097	139	0.965268
ENSCSAT00000011537.1	23:37660913-37685032	TXNDC15	thioredoxin domain containing 15	protein coding	497	62	0.96524
ENSCSAT00000012714.1	25:24016930-24036641	NUAK2	NUAK family kinase 2	protein coding	3165	43	0.965171
ENSCSAT00000001003.1	11:100333912-100398713	WASHC4	WASH complex subunit 4	protein coding	3823	56	0.965115
ENSCSAT00000010363.1	25:49181365-49223741	QSOX1	quiescin sulfhydryl oxidase 1	protein coding	1736	34	0.965067
ENSCSAT00000019375.1	19:25248687-25249748	A4GALT	alpha 1,4-galactosyltransferase (P blood group)	protein coding	707	67	0.965001
ENSCSAT00000012190.1	2:19603983-19618585	OSER1	oxidative stress responsive serine rich 1	protein coding	954	44	0.965
ENSCSAT00000005100.1	21:117271548-117374379	CUL1	cullin 1	protein coding	2805	108	0.964963
ENSCSAT00000016120.1	28:11962286-11975228	PLOD3	procollagen-lysine,2-oxoglutarate 5-dioxygenase 3	protein coding	2760	71	0.964918
ENSCSAT00000013858.1	22:9870497-9871612	-	-	pseudogene	740	30	0.964893
ENSCSAT00000012714.1	25:24016930-24036641	NUAK2	NUAK family kinase 2	protein coding	3098	49	0.964881
ENSCSAT00000007581.1	11:8757799-8768379	M6PR	mannose-6-phosphate receptor, cation dependent	protein coding	2165	139	0.964871
ENSCSAT00000008237.1	23:70785078-70808932	PANK3	pantothenate kinase 3	protein coding	452	31	0.964867
ENSCSAT00000006402.1	5:11021717-11059149	LITAF	lipopolysaccharide induced TNF factor	protein coding	740	88	0.964796
ENSCSAT00000000161.1	16:74150110-74158112	SLC16A3	solute carrier family 16 member 3	protein coding	1978	198	0.964624
ENSCSAT00000008732.1	26:34136486-34168236	COPS2	COP9 signalosome subunit 2	protein coding	1327	47	0.964543
ENSCSAT00000003143.1	9:106436685-106474544	HABP2	hyaluronan binding protein 2	protein coding	1844	69	0.964493
ENSCSAT00000015185.1	29:8809912-8816441	NGRN	neugrin, neurite outgrowth associated	protein coding	601	90	0.964392
ENSCSAT00000004531.1	X:129937046-129984119	VAMP7	vesicle associated membrane protein 7	protein coding	907	30	0.964379
ENSCSAT00000006561.1	19:14826135-14840325	YWHAH	tyrosine 3-monooxygenase/tryptophan 5-monooxygenase activation protein eta	protein coding	1280	278	0.96434
ENSCSAT00000014866.1	14:15659361-15676645	SLC20A1	solute carrier family 20 member 1	protein coding	1483	39	0.964319
ENSCSAT00000009325.1	6:2858937-2887704	GNA11	G protein subunit alpha 11	protein coding	1433	45	0.96423
ENSCSAT00000008626.1	23:60197705-60269364	CLINT1	clathrin interactor 1	protein coding	1841	33	0.964216
ENSCSAT00000014321.1	4:52174312-52214584	IL6ST	interleukin 6 cytokine family signal transducer	protein coding	2910	69	0.964187
ENSCSAT00000004928.1	21:118513570-118518862	REPIN1	replication initiator 1	protein coding	1883	95	0.964051
ENSCSAT00000003593.1	5:32539847-32547778	ORC6	origin recognition complex subunit 6	protein coding	869	53	0.964042
ENSCSAT00000014321.1	4:52174312-52214584	IL6ST	interleukin 6 cytokine family signal transducer	protein coding	2920	69	0.964037
ENSCSAT00000000377.1	16:70960301-70979857	CANT1	calcium activated nucleotidase 1	protein coding	601	66	0.964027
ENSCSAT00000007421.1	23:78456545-78516245	FAF2	Fas associated factor family member 2	protein coding	4238	31	0.964015
ENSCSAT00000011679.1	14:59375691-59400174	MSH6	mutS homolog 6	protein coding	3161	34	0.963989
ENSCSAT00000004468.1	5:25165539-25252346	GTF3C1	general transcription factor IIIC subunit 1	protein coding	5686	43	0.963976
ENSCSAT00000011840.1	12:10556650-10621589	NIBAN2	niban apoptosis regulator 2	protein coding	2367	35	0.963925
ENSCSAT00000012950.1	4:77593449-77690616	VCAN	versican	protein coding	8511	66	0.963917
ENSCSAT00000004948.1	6:9921022-9921881	TIMM29	translocase of inner mitochondrial membrane 29	protein coding	728	54	0.963836
ENSCSAT00000014653.1	4:51393488-51400704	GPX8	glutathione peroxidase 8 (putative)	protein coding	1017	70	0.963804
ENSCSAT00000002646.1	16:46888942-46910842	SLC9A3R1	SLC9A3 regulator 1	protein coding	1758	54	0.963794
ENSCSAT00000008743.1	11:6425324-6433583	LTBR	lymphotoxin beta receptor	protein coding	1792	54	0.963788
ENSCSAT00000014245.1	4:54629194-54636032	PLK2	polo like kinase 2	protein coding	2256	267	0.963784
ENSCSAT00000006330.1	17:41729143-41733243	TUBB	tubulin beta class I	protein coding	1071	758	0.963746
ENSCSAT00000001391.1	6:37173177-37191754	PLAUR	plasminogen activator, urokinase receptor	protein coding	961	86	0.963736
ENSCSAT00000003806.1	6:14691042-14697665	FAM32A	family with sequence similarity 32 member A	protein coding	1173	62	0.963734
ENSCSAT00000000991.1	11:101460759-101471474	CKAP4	cytoskeleton associated protein 4	protein coding	2046	78	0.96366
ENSCSAT00000010129.1	26:24138829-24379143	MYO1E	myosin IE	protein coding	3482	47	0.963616
ENSCSAT00000017599.1	20:108860613-108884473	HMGCL	3-hydroxy-3-methylglutaryl-CoA lyase	protein coding	1432	69	0.963559
ENSCSAT00000005900.1	1:8666769-8670527	ZNRD2	zinc ribbon domain containing 2	protein coding	2586	40	0.963518
ENSCSAT00000012316.1	22:11688970-11693183	HYAL1	hyaluronidase 1	protein coding	1132	120	0.963516
ENSCSAT00000005465.1	17:64250359-64281195	TXNDC5	thioredoxin domain containing 5	protein coding	2456	197	0.963468
ENSCSAT00000007900.1	19:12176015-12183723	GAS2L1	growth arrest specific 2 like 1	protein coding	2816	58	0.96342
ENSCSAT00000015362.1	4:14358538-14389987	OTULIN	OTU deubiquitinase with linear linkage specificity	protein coding	1186	31	0.963364
ENSCSAT00000005167.1	X:125355349-125483689	CD99L2	CD99 molecule like 2	protein coding	1032	44	0.963363
ENSCSAT00000003823.1	19:24134802-24160401	DESI1	desumoylating isopeptidase 1	protein coding	2665	34	0.963316
ENSCSAT00000001923.1	16:57471015-57504239	DDX42	DEAD-box helicase 42	protein coding	2757	44	0.963299
ENSCSAT00000018761.1	2:43255347-43257296	FLRT3	fibronectin leucine rich transmembrane protein 3	protein coding	1685	46	0.963296
ENSCSAT00000016351.1	18:270938-285966	TXNL4A	thioredoxin like 4A	protein coding	707	146	0.963218
ENSCSAT00000008246.1	8:119586659-119611142	SQLE	squalene epoxidase	protein coding	738	72	0.963192
ENSCSAT00000009026.1	24:72077274-72098154	SERPINA6	serpin family A member 6	protein coding	879	31	0.963149
ENSCSAT00000019400.1	17:40203936-40205858	-	-	protein coding	695	157	0.963113
ENSCSAT00000010312.1	17:28037952-28052481	-	-	protein coding	488	308	0.963102
ENSCSAT00000017706.1	20:117057041-117127184	TMEM51	transmembrane protein 51	protein coding	1296	47	0.963094
ENSCSAT00000008725.1	24:73387641-73398233	GLRX5	glutaredoxin 5	protein coding	1059	185	0.963076
ENSCSAT00000017925.1	1:78065492-78066643	PRSS23	serine protease 23	protein coding	428	160	0.963063
ENSCSAT00000008902.1	15:56003236-56022123	AMOTL2	angiomotin like 2	protein coding	3748	55	0.963041
ENSCSAT00000012984.1	8:41146483-41197518	HGSNAT	heparan-alpha-glucosaminide N-acetyltransferase	protein coding	2131	41	0.963034
ENSCSAT00000019705.1	6:34879118-34879834	SERTAD1	SERTA domain containing 1	protein coding	653	67	0.96298
ENSCSAT00000013809.1	25:11163100-11258470	TGFB2	transforming growth factor beta 2	protein coding	1849	39	0.962965
ENSCSAT00000001079.1	5:74031316-74049011	MVD	mevalonate diphosphate decarboxylase	protein coding	1302	120	0.962935
ENSCSAT00000004398.1	19:21863768-21886395	PDGFB	platelet derived growth factor subunit B	protein coding	1670	46	0.962928
ENSCSAT00000006637.1	22:52976872-52992039	SEC61A1	SEC61 translocon subunit alpha 1	protein coding	2666	212	0.962902
ENSCSAT00000001464.1	7:91708767-91756793	OTUD4	OTU deubiquitinase 4	protein coding	7220	37	0.962902
ENSCSAT00000015875.1	3:22527827-22673003	TSC22D1	TSC22 domain family member 1	protein coding	3351	112	0.962835
ENSCSAT00000017263.1	20:80895228-80929704	TXNDC12	thioredoxin domain containing 12	protein coding	1050	81	0.962819
ENSCSAT00000007236.1	9:55977584-55981263	ZNF503	zinc finger protein 503	protein coding	1271	30	0.962781
ENSCSAT00000003819.1	6:14611868-14634487	RAB8A	RAB8A, member RAS oncogene family	protein coding	1444	62	0.96277
ENSCSAT00000011241.1	16:4066568-4091420	SMTNL2	smoothelin like 2	protein coding	1702	66	0.962768
ENSCSAT00000009579.1	22:33937050-34009362	-	-	protein coding	1354	38	0.962763
ENSCSAT00000011149.1	17:20222590-20243809	MCM3	minichromosome maintenance complex component 3	protein coding	2755	75	0.962756
ENSCSAT00000017368.1	20:90467656-90473704	PPCS	phosphopantothenoylcysteine synthetase	protein coding	1852	50	0.962748
ENSCSAT00000008994.1	22:41049712-41055360	BHLHE40	basic helix-loop-helix family member e40	protein coding	1494	115	0.962701
ENSCSAT00000002879.1	16:45968900-46012958	SAP30BP	SAP30 binding protein	protein coding	1065	65	0.962674
ENSCSAT00000006778.1	23:79617963-79628377	B4GALT7	beta-1,4-galactosyltransferase 7	protein coding	1006	51	0.962636
ENSCSAT00000012856.1	2:17525182-17534215	SLC35C2	solute carrier family 35 member C2	protein coding	573	40	0.962579
ENSCSAT00000018651.1	12:60670258-60671202	-	-	processed pseudogene	188	113	0.962569
ENSCSAT00000014988.1	22:2684022-2723949	CTNNB1	catenin beta 1	protein coding	734	249	0.962525
ENSCSAT00000006637.1	22:52976872-52992039	SEC61A1	SEC61 translocon subunit alpha 1	protein coding	2457	170	0.962525
ENSCSAT00000008704.1	19:7583642-7591253	GUCD1	guanylyl cyclase domain containing 1	protein coding	785	34	0.962416
ENSCSAT00000003581.1	9:94018257-94027268	LZTS2	leucine zipper tumor suppressor 2	protein coding	2264	44	0.962414
ENSCSAT00000005073.1	5:20020297-20051118	CDR2	cerebellar degeneration related protein 2	protein coding	2158	32	0.962369
ENSCSAT00000001291.1	16:63680890-63710015	RETREG3	reticulophagy regulator family member 3	protein coding	1607	33	0.962308
ENSCSAT00000006303.1	8:138732525-138739986	LRRC24	leucine rich repeat containing 24	protein coding	1646	58	0.962236
ENSCSAT00000018506.1	9:40602223-40602861	DEPP1	DEPP1 autophagy regulator	protein coding	419	96	0.962199
ENSCSAT00000003532.1	1:22034317-22064541	API5	apoptosis inhibitor 5	protein coding	842	31	0.962194
ENSCSAT00000005857.1	9:62111648-62141045	SUPV3L1	Suv3 like RNA helicase	protein coding	2242	33	0.962173
ENSCSAT00000016300.1	28:8363057-8435750	GTF2I	general transcription factor IIi	protein coding	1623	55	0.962149
ENSCSAT00000010261.1	11:8116-22842	-	-	protein coding	1722	32	0.962103
ENSCSAT00000018878.1	22:12732396-12735068	RBM15B	RNA binding motif protein 15B	protein coding	1849	33	0.962065
ENSCSAT00000001558.1	11:93911816-93941945	IKBIP	IKBKB interacting protein	protein coding	1364	33	0.96205
ENSCSAT00000017439.1	20:96762360-96768057	ADPRS	ADP-ribosylserine hydrolase	protein coding	1531	45	0.96201
ENSCSAT00000013074.1	22:10865724-10934200	DAG1	dystroglycan 1	protein coding	2565	40	0.962005
ENSCSAT00000009325.1	6:2858937-2887704	GNA11	G protein subunit alpha 11	protein coding	977	32	0.961988
ENSCSAT00000019571.1	28:9242909-9243538	CLDN4	claudin 4	protein coding	158	42	0.961947
ENSCSAT00000009023.1	25:61472617-61488999	CREG1	cellular repressor of E1A stimulated genes 1	protein coding	1948	132	0.961946
ENSCSAT00000013875.1	21:11292788-11554933	TNS3	tensin 3	protein coding	6065	88	0.961931
ENSCSAT00000013970.1	4:65190499-65229027	SLC30A5	solute carrier family 30 member 5	protein coding	2588	43	0.961919
ENSCSAT00000011139.1	21:50961491-50972371	C1GALT1	core 1 synthase, glycoprotein-N-acetylgalactosamine 3-beta-galactosyltransferase 1	protein coding	960	40	0.961907
ENSCSAT00000002765.1	16:46395406-46408178	MIF4GD	MIF4G domain containing	protein coding	1084	88	0.961902
ENSCSAT00000013940.1	8:28196111-28209157	LEPROTL1	leptin receptor overlapping transcript like 1	protein coding	644	32	0.961793
ENSCSAT00000004363.1	19:22099296-22104411	RPS19BP1	ribosomal protein S19 binding protein 1	protein coding	992	68	0.961786
ENSCSAT00000004460.1	1:12398920-12417383	SDHAF2	succinate dehydrogenase complex assembly factor 2	protein coding	717	30	0.961783
ENSCSAT00000014280.1	25:5589383-5603227	DEGS1	delta 4-desaturase, sphingolipid 1	protein coding	275	110	0.96172
ENSCSAT00000001640.1	11:91051662-91172522	NTN4	netrin 4	protein coding	2850	35	0.9617
ENSCSAT00000006076.1	6:7743361-7757305	RAB11B	RAB11B, member RAS oncogene family	protein coding	804	133	0.961693
ENSCSAT00000000759.1	11:104792228-104812527	MMAB	metabolism of cobalamin associated B	protein coding	930	31	0.961627
ENSCSAT00000005257.1	16:22383677-22412701	KIAA0100	KIAA0100	protein coding	2022	30	0.961623
ENSCSAT00000017053.1	20:39369348-39381537	DNTTIP2	deoxynucleotidyltransferase terminal interacting protein 2	protein coding	1968	46	0.961461
ENSCSAT00000017917.1	1:68001429-68002490	TSKU	tsukushi, small leucine rich proteoglycan	protein coding	836	43	0.961376
ENSCSAT00000003143.1	9:106436685-106474544	HABP2	hyaluronan binding protein 2	protein coding	2699	55	0.961374
ENSCSAT00000017808.1	20:127881473-127895959	LRRC47	leucine rich repeat containing 47	protein coding	1738	44	0.961366
ENSCSAT00000007582.1	15:77480598-77592120	GLB1	galactosidase beta 1	protein coding	2082	97	0.961313
ENSCSAT00000015674.1	28:20028092-20030922	PSMG3	proteasome assembly chaperone 3	protein coding	1089	58	0.961278
ENSCSAT00000010336.1	25:49452289-49491525	TOR1AIP1	torsin 1A interacting protein 1	protein coding	1603	30	0.961251
ENSCSAT00000003890.1	16:34211360-34217039	SMG8	SMG8 nonsense mediated mRNA decay factor	protein coding	2842	31	0.961123
ENSCSAT00000003659.1	19:25412394-25435169	PACSIN2	protein kinase C and casein kinase substrate in neurons 2	protein coding	2845	54	0.961119
ENSCSAT00000011106.1	8:81711571-81745019	CPNE3	copine 3	protein coding	4105	37	0.961079
ENSCSAT00000007783.1	6:5834660-5913119	MLLT1	MLLT1 super elongation complex subunit	protein coding	4308	52	0.961076
ENSCSAT00000000212.1	20:7068333-7099339	PRCC	proline rich mitotic checkpoint control factor	protein coding	1685	66	0.961074
ENSCSAT00000004695.1	1:11235023-11235492	UQCC3	ubiquinol-cytochrome c reductase complex assembly factor 3	protein coding	362	86	0.961056
ENSCSAT00000003445.1	9:95672648-95689247	TRIM8	tripartite motif containing 8	protein coding	528	108	0.96105
ENSCSAT00000000129.1	16:74359591-74367626	CYBC1	cytochrome b-245 chaperone 1	protein coding	1144	41	0.960974
ENSCSAT00000015139.1	29:8979720-8988235	FURIN	furin, paired basic amino acid cleaving enzyme	protein coding	2664	49	0.960963
ENSCSAT00000008902.1	15:56003236-56022123	AMOTL2	angiomotin like 2	protein coding	3145	50	0.960884
ENSCSAT00000005068.1	21:117574427-117601960	PDIA4	protein disulfide isomerase family A member 4	protein coding	2694	253	0.96088
ENSCSAT00000001879.1	16:58660126-58797786	TLK2	tousled like kinase 2	protein coding	2627	35	0.960847
ENSCSAT00000019267.1	1:12336980-12337855	LRRC10B	leucine rich repeat containing 10B	protein coding	671	55	0.960745
ENSCSAT00000007624.1	17:38860729-38866371	RING1	ring finger protein 1	protein coding	1046	55	0.96073
ENSCSAT00000017706.1	20:117057041-117127184	TMEM51	transmembrane protein 51	protein coding	1704	45	0.960723
ENSCSAT00000003690.1	6:15725021-15753171	NR2F6	nuclear receptor subfamily 2 group F member 6	protein coding	1828	72	0.960723
ENSCSAT00000015032.1	13:36203004-36222542	IFNGR1	interferon gamma receptor 1	protein coding	1464	62	0.960713
ENSCSAT00000011401.1	14:63016553-63093592	-	-	protein coding	1055	48	0.960688
ENSCSAT00000005073.1	5:20020297-20051118	CDR2	cerebellar degeneration related protein 2	protein coding	2152	30	0.960646
ENSCSAT00000017728.1	20:119787370-119816693	MFN2	mitofusin 2	protein coding	2894	72	0.960642
ENSCSAT00000009602.1	6:2248583-2250889	GADD45B	growth arrest and DNA damage inducible beta	protein coding	1259	79	0.960631
ENSCSAT00000017434.1	20:96534294-96538859	EVA1B	eva-1 homolog B	protein coding	975	54	0.960624
ENSCSAT00000010432.1	26:20162926-20224502	CA12	carbonic anhydrase 12	protein coding	2004	49	0.960568
ENSCSAT00000000097.1	16:74985796-75001626	METRNL	meteorin like, glial cell differentiation regulator	protein coding	264	69	0.960501
ENSCSAT00000011748.1	23:36765395-36779797	C5orf15	chromosome 5 open reading frame 15	protein coding	497	77	0.960444
ENSCSAT00000018634.1	6:34144860-34145570	EID2	EP300 interacting inhibitor of differentiation 2	protein coding	611	35	0.960417
ENSCSAT00000001562.1	6:35648677-35674365	TGFB1	transforming growth factor beta 1	protein coding	1040	177	0.960369
ENSCSAT00000006974.1	9:57601863-57626038	SEC24C	SEC24 homolog C, COPII coat complex component	protein coding	2823	48	0.960363
ENSCSAT00000017756.1	20:121359381-121377032	PGD	phosphogluconate dehydrogenase	protein coding	1060	256	0.96033
ENSCSAT00000006263.1	19:18062948-18111585	TOM1	target of myb1 membrane trafficking protein	protein coding	1867	106	0.960329
ENSCSAT00000012783.1	23:19740563-19800927	SEMA6A	semaphorin 6A	protein coding	2977	51	0.960329
ENSCSAT00000001961.1	6:33551679-33554575	MRPS12	mitochondrial ribosomal protein S12	protein coding	1043	165	0.960324
ENSCSAT00000012935.1	23:18866758-18874975	TMED7	transmembrane p24 trafficking protein 7	protein coding	596	40	0.960316
ENSCSAT00000013190.1	8:39471668-39491866	GOLGA7	golgin A7	protein coding	1026	37	0.960297
ENSCSAT00000001472.1	7:90370305-90410137	SMARCA5	SWI/SNF related, matrix associated, actin dependent regulator of chromatin, subfamily a, member 5	protein coding	1624	63	0.960245
ENSCSAT00000018552.1	9:39059030-39060277	-	-	processed pseudogene	437	142	0.960155
ENSCSAT00000015043.1	13:35305678-35322099	PERP	p53 apoptosis effector related to PMP22	protein coding	722	157	0.960137
ENSCSAT00000012861.1	12:7256648-7312734	ABL1	ABL proto-oncogene 1, non-receptor tyrosine kinase	protein coding	3740	41	0.960081
ENSCSAT00000002139.1	5:58274678-58286930	CHTF8	chromosome transmission fidelity factor 8	protein coding	789	57	0.960033
ENSCSAT00000000759.1	11:104792228-104812527	MMAB	metabolism of cobalamin associated B	protein coding	866	33	0.960014
ENSCSAT00000009439.1	9:34626323-34848918	CCNY	cyclin Y	protein coding	1120	32	0.959972
ENSCSAT00000000588.1	1:109964120-109998290	ARCN1	archain 1	protein coding	1873	54	0.959961
ENSCSAT00000007965.1	21:98646062-98680594	ZC3HC1	zinc finger C3HC-type containing 1	protein coding	884	36	0.959955
ENSCSAT00000007130.1	2:65376310-65385918	ADAMTS1	ADAM metallopeptidase with thrombospondin type 1 motif 1	protein coding	290	46	0.959934
ENSCSAT00000007236.1	9:55977584-55981263	ZNF503	zinc finger protein 503	protein coding	2221	80	0.95977
ENSCSAT00000019847.1	26:52187898-52188812	NSMCE3	NSE3 homolog, SMC5-SMC6 complex component	protein coding	830	52	0.95977
ENSCSAT00000008361.1	14:79201649-79222373	FOSL2	FOS like 2, AP-1 transcription factor subunit	protein coding	1880	161	0.959754
ENSCSAT00000015467.1	14:673375-685228	TMEM127	transmembrane protein 127	protein coding	187	30	0.959731
ENSCSAT00000009980.1	6:1743061-1783406	CSNK1G2	casein kinase 1 gamma 2	protein coding	1852	63	0.959716
ENSCSAT00000003659.1	19:25412394-25435169	PACSIN2	protein kinase C and casein kinase substrate in neurons 2	protein coding	1562	53	0.95968
ENSCSAT00000007264.1	21:103336809-103372186	BPGM	bisphosphoglycerate mutase	protein coding	672	136	0.959648
ENSCSAT00000000568.1	16:68449898-68461190	NFE2L1	nuclear factor, erythroid 2 like 1	protein coding	2186	51	0.959598
ENSCSAT00000013813.1	21:13570127-13581612	TBRG4	transforming growth factor beta regulator 4	protein coding	572	48	0.959589
ENSCSAT00000003876.1	19:23750212-23776947	L3MBTL2	L3MBTL histone methyl-lysine binding protein 2	protein coding	2251	38	0.959545
ENSCSAT00000004033.1	1:15525169-15555405	ZDHHC5	zinc finger DHHC-type palmitoyltransferase 5	protein coding	2403	40	0.959535
ENSCSAT00000019531.1	14:37013880-37014947	PCBP1	poly(rC) binding protein 1	protein coding	37	286	0.959526
ENSCSAT00000005816.1	22:56082103-56097105	UMPS	uridine monophosphate synthetase	protein coding	864	37	0.959519
ENSCSAT00000004015.1	11:46359966-46400554	CERS5	ceramide synthase 5	protein coding	1337	33	0.959496
ENSCSAT00000008164.1	19:9426162-9446863	TPST2	tyrosylprotein sulfotransferase 2	protein coding	1468	64	0.959476
ENSCSAT00000010848.1	2:36134760-36191425	TPX2	TPX2 microtubule nucleation factor	protein coding	1392	41	0.959398
ENSCSAT00000008704.1	19:7583642-7591253	GUCD1	guanylyl cyclase domain containing 1	protein coding	1120	42	0.959349
ENSCSAT00000015534.1	4:147662-163588	CCDC127	coiled-coil domain containing 127	protein coding	777	31	0.959341
ENSCSAT00000009592.1	17:29211767-29225142	CNPY3	canopy FGF signaling regulator 3	protein coding	1158	80	0.959284
ENSCSAT00000006334.1	21:108783323-108825527	PARP12	poly(ADP-ribose) polymerase family member 12	protein coding	1134	36	0.959252
ENSCSAT00000013360.1	4:72737678-72835153	LHFPL2	LHFPL tetraspan subfamily member 2	protein coding	4510	43	0.959242
ENSCSAT00000003700.1	9:93181319-93217034	ERLIN1	ER lipid raft associated 1	protein coding	1900	33	0.959201
ENSCSAT00000004018.1	16:31833160-31900963	PPM1D	protein phosphatase, Mg2+/Mn2+ dependent 1D	protein coding	2097	98	0.95918
ENSCSAT00000015692.1	18:62690118-62698565	TGIF1	TGFB induced factor homeobox 1	protein coding	891	96	0.95918
ENSCSAT00000013859.1	21:12905280-12914205	IGFBP3	insulin like growth factor binding protein 3	protein coding	1154	371	0.95915
ENSCSAT00000017781.1	20:123971992-123984187	VAMP3	vesicle associated membrane protein 3	protein coding	1374	101	0.9591
ENSCSAT00000013926.1	14:31732129-31761329	EVA1A	eva-1 homolog A, regulator of programmed cell death	protein coding	788	42	0.95908
ENSCSAT00000014748.1	2:342247-359295	TPD52L2	TPD52 like 2	protein coding	1211	75	0.959037
ENSCSAT00000013913.1	24:1758660-2012322	STXBP6	syntaxin binding protein 6	protein coding	835	32	0.959019
ENSCSAT00000008586.1	17:34656498-34658735	CCDC167	coiled-coil domain containing 167	protein coding	482	32	0.959001
ENSCSAT00000016920.1	20:20727199-20739979	SLC16A1	solute carrier family 16 member 1	protein coding	1139	31	0.958951
ENSCSAT00000003824.1	1:17747380-17754161	PTPMT1	protein tyrosine phosphatase mitochondrial 1	protein coding	583	124	0.958947
ENSCSAT00000004500.1	1:12057618-12062040	FEN1	flap structure-specific endonuclease 1	protein coding	1138	44	0.958932
ENSCSAT00000009398.1	1:19013-25473	RIC8A	RIC8 guanine nucleotide exchange factor A	protein coding	655	30	0.958929
ENSCSAT00000002654.1	11:53668345-53673538	MARCHF9	membrane associated ring-CH-type finger 9	protein coding	1635	33	0.958927
ENSCSAT00000001847.1	16:59374889-59410857	-	-	protein coding	1472	56	0.958919
ENSCSAT00000003418.1	6:16668141-16670676	MPV17L2	MPV17 mitochondrial inner membrane protein like 2	protein coding	512	32	0.958896
ENSCSAT00000007236.1	9:55977584-55981263	ZNF503	zinc finger protein 503	protein coding	1893	55	0.958877
ENSCSAT00000018042.1	23:43211716-43212690	SLC35A4	solute carrier family 35 member A4	protein coding	58	32	0.958874
ENSCSAT00000018401.1	20:96465298-96465669	LSM10	LSM10, U7 small nuclear RNA associated	protein coding	182	56	0.958865
ENSCSAT00000006749.1	14:81666793-81717508	KIF3C	kinesin family member 3C	protein coding	3579	56	0.958826
ENSCSAT00000006577.1	8:138571081-138573079	SLC52A2	solute carrier family 52 member 2	protein coding	1420	75	0.958776
ENSCSAT00000003387.1	6:16891430-16910030	SSBP4	single stranded DNA binding protein 4	protein coding	1609	53	0.958729
ENSCSAT00000006461.1	16:16845491-16859554	SREBF1	sterol regulatory element binding transcription factor 1	protein coding	3844	131	0.958726
ENSCSAT00000000627.1	16:67922485-68016894	NPEPPS	aminopeptidase puromycin sensitive	protein coding	2984	81	0.95871
ENSCSAT00000005465.1	17:64250359-64281195	TXNDC5	thioredoxin domain containing 5	protein coding	1618	168	0.958607
ENSCSAT00000011663.1	15:5227836-5239958	ABCF3	ATP binding cassette subfamily F member 3	protein coding	2394	32	0.958575
ENSCSAT00000019799.1	12:8988433-8989650	IER5L	immediate early response 5 like	protein coding	827	39	0.958473
ENSCSAT00000002505.1	5:53395638-53433461	AARS1	alanyl-tRNA synthetase 1	protein coding	4882	61	0.958406
ENSCSAT00000018218.1	X:91525115-91525594	TCEAL1	transcription elongation factor A like 1	protein coding	347	43	0.958384
ENSCSAT00000003864.1	19:23788241-23829631	RANGAP1	Ran GTPase activating protein 1	protein coding	2304	103	0.958288
ENSCSAT00000006355.1	23:81594392-81635808	TBC1D9B	TBC1 domain family member 9B	protein coding	3812	104	0.958278
ENSCSAT00000004018.1	16:31833160-31900963	PPM1D	protein phosphatase, Mg2+/Mn2+ dependent 1D	protein coding	2907	54	0.95824
ENSCSAT00000018552.1	9:39059030-39060277	-	-	processed pseudogene	237	138	0.958131
ENSCSAT00000006355.1	23:81594392-81635808	TBC1D9B	TBC1 domain family member 9B	protein coding	3688	110	0.958119
ENSCSAT00000015119.1	14:12059411-12213064	-	-	protein coding	3446	40	0.958095
ENSCSAT00000006632.1	9:58685644-58944928	MICU1	mitochondrial calcium uptake 1	protein coding	1707	85	0.958066
ENSCSAT00000019347.1	11:49360455-49361807	MFSD5	major facilitator superfamily domain containing 5	protein coding	811	38	0.958037
ENSCSAT00000016031.1	28:12501457-12502737	POP7	POP7 homolog, ribonuclease P/MRP subunit	protein coding	530	77	0.95801
ENSCSAT00000007565.1	22:48872925-49050625	IQSEC1	IQ motif and Sec7 domain ArfGEF 1	protein coding	3884	32	0.957913
ENSCSAT00000000791.1	16:66040661-66055942	MSL1	MSL complex subunit 1	protein coding	1400	43	0.957886
ENSCSAT00000015461.1	4:1140132-1162898	CLPTM1L	CLPTM1 like	protein coding	2091	77	0.957859
ENSCSAT00000005657.1	5:18868134-18876764	THUMPD1	THUMP domain containing 1	protein coding	4213	32	0.957855
ENSCSAT00000008039.1	1:1094582-1125045	TOLLIP	toll interacting protein	protein coding	967	32	0.957804
ENSCSAT00000018077.1	12:42192629-42194182	ALDH1B1	aldehyde dehydrogenase 1 family member B1	protein coding	1355	35	0.957731
ENSCSAT00000017925.1	1:78065492-78066643	PRSS23	serine protease 23	protein coding	753	288	0.957708
ENSCSAT00000000738.1	16:66434251-66464952	ERBB2	erb-b2 receptor tyrosine kinase 2	protein coding	4394	48	0.957677
ENSCSAT00000004758.1	19:20929509-20982835	TMEM184B	transmembrane protein 184B	protein coding	2654	56	0.957658
ENSCSAT00000012316.1	22:11688970-11693183	HYAL1	hyaluronidase 1	protein coding	1147	122	0.957655
ENSCSAT00000013033.1	21:22729346-22788250	HERPUD2	HERPUD family member 2	protein coding	1527	41	0.957627
ENSCSAT00000017410.1	20:94030961-94053653	RRAGC	Ras related GTP binding C	protein coding	2213	38	0.957474
ENSCSAT00000015600.1	18:70891554-70939352	AFG3L2	AFG3 like matrix AAA peptidase subunit 2	protein coding	2287	116	0.957449
ENSCSAT00000009844.1	12:30083128-30171473	PTPN3	protein tyrosine phosphatase non-receptor type 3	protein coding	4045	35	0.957397
ENSCSAT00000004692.1	1:11239735-11241442	CSKMT	citrate synthase lysine methyltransferase	protein coding	1191	160	0.95739
ENSCSAT00000006131.1	14:87499574-87525026	SDC1	syndecan 1	protein coding	2344	51	0.957383
ENSCSAT00000010830.1	5:496568-505997	PIGQ	phosphatidylinositol glycan anchor biosynthesis class Q	protein coding	1742	36	0.957351
ENSCSAT00000010585.1	25:46989205-47000555	GLUL	glutamate-ammonia ligase	protein coding	1318	140	0.957347
ENSCSAT00000005748.1	16:19107508-19151603	USP22	ubiquitin specific peptidase 22	protein coding	2355	47	0.957343
ENSCSAT00000011693.1	12:13268025-13283515	ARPC5L	actin related protein 2/3 complex subunit 5 like	protein coding	577	47	0.957225
ENSCSAT00000007703.1	6:6018195-6029888	KHSRP	KH-type splicing regulatory protein	protein coding	2833	88	0.957204
ENSCSAT00000006152.1	14:87043196-87077623	HS1BP3	HCLS1 binding protein 3	protein coding	2187	50	0.957194
ENSCSAT00000011847.1	16:2299725-2319020	CLUH	clustered mitochondria homolog	protein coding	4844	47	0.957179
ENSCSAT00000017941.1	1:110714081-110715379	RNF26	ring finger protein 26	protein coding	756	35	0.957112
ENSCSAT00000013875.1	21:11292788-11554933	TNS3	tensin 3	protein coding	5332	78	0.957064
ENSCSAT00000000801.1	16:65871627-65888217	CDC6	cell division cycle 6	protein coding	2755	40	0.957039
ENSCSAT00000006850.1	9:57782304-57844573	PPP3CB	protein phosphatase 3 catalytic subunit beta	protein coding	1769	30	0.956984
ENSCSAT00000006637.1	22:52976872-52992039	SEC61A1	SEC61 translocon subunit alpha 1	protein coding	1976	181	0.956834
ENSCSAT00000006806.1	19:14215918-14237579	PATZ1	POZ/BTB and AT hook containing zinc finger 1	protein coding	1507	30	0.956812
ENSCSAT00000008827.1	2:54589437-54635503	-	-	protein coding	794	49	0.956807
ENSCSAT00000009156.1	25:59895341-59925522	ATP1B1	ATPase Na+/K+ transporting subunit beta 1	protein coding	1307	51	0.956766
ENSCSAT00000014938.1	10:2689031-2734828	IWS1	interacts with SUPT6H, CTD assembly factor 1	protein coding	2911	32	0.956742
ENSCSAT00000007637.1	23:75149710-75200192	ATP6V0E1	ATPase H+ transporting V0 subunit e1	protein coding	699	392	0.956713
ENSCSAT00000015702.1	18:61921124-62070878	SMCHD1	structural maintenance of chromosomes flexible hinge domain containing 1	protein coding	6678	34	0.956682
ENSCSAT00000008061.1	21:97464146-97468370	ATP6V1F	ATPase H+ transporting V1 subunit F	protein coding	1052	193	0.956668
ENSCSAT00000009602.1	6:2248583-2250889	GADD45B	growth arrest and DNA damage inducible beta	protein coding	1086	95	0.956552
ENSCSAT00000009592.1	17:29211767-29225142	CNPY3	canopy FGF signaling regulator 3	protein coding	1319	78	0.956541
ENSCSAT00000005448.1	22:58298046-58337124	PARP9	poly(ADP-ribose) polymerase family member 9	protein coding	3186	38	0.956508
ENSCSAT00000008361.1	14:79201649-79222373	FOSL2	FOS like 2, AP-1 transcription factor subunit	protein coding	1610	115	0.956501
ENSCSAT00000002633.1	11:53696228-53708957	TSFM	Ts translation elongation factor, mitochondrial	protein coding	886	50	0.956496
ENSCSAT00000009887.1	X:58668581-58681855	EFNB1	ephrin B1	protein coding	1856	41	0.956488
ENSCSAT00000012281.1	22:11740818-11747338	TMEM115	transmembrane protein 115	protein coding	181	33	0.956473
ENSCSAT00000009844.1	12:30083128-30171473	PTPN3	protein tyrosine phosphatase non-receptor type 3	protein coding	3856	38	0.956424
ENSCSAT00000019817.1	23:82507525-82508862	MGAT1	alpha-1,3-mannosyl-glycoprotein 2-beta-N-acetylglucosaminyltransferase	protein coding	1123	113	0.956409
ENSCSAT00000000119.1	16:74512231-74550105	WDR45B	WD repeat domain 45B	protein coding	1845	66	0.956334
ENSCSAT00000000479.1	20:4169418-4170947	DUSP23	dual specificity phosphatase 23	protein coding	601	30	0.956268
ENSCSAT00000004631.1	6:11419938-11424062	TRIR	telomerase RNA component interacting RNase	protein coding	741	199	0.956263
ENSCSAT00000015767.1	28:16195607-16199048	-	-	protein coding	758	751	0.956228
ENSCSAT00000012198.1	15:2858511-2882336	TBCCD1	TBCC domain containing 1	protein coding	2411	35	0.95618
ENSCSAT00000000725.1	5:75246614-75258084	TUBB3	tubulin beta 3 class III	protein coding	712	42	0.956174
ENSCSAT00000018013.1	X:128736991-128738424	SLC10A3	solute carrier family 10 member 3	protein coding	862	80	0.956146
ENSCSAT00000001207.1	6:38931348-38942886	RTN2	reticulon 2	protein coding	1720	53	0.956111
ENSCSAT00000009976.1	14:70822885-70865129	FEZ2	fasciculation and elongation protein zeta 2	protein coding	775	56	0.956097
ENSCSAT00000011799.1	15:5084780-5105288	EIF4G1	eukaryotic translation initiation factor 4 gamma 1	protein coding	1207	64	0.956035
ENSCSAT00000012447.1	10:62790124-62825339	NFE2L2	nuclear factor, erythroid 2 like 2	protein coding	1595	112	0.956024
ENSCSAT00000005167.1	X:125355349-125483689	CD99L2	CD99 molecule like 2	protein coding	1701	60	0.956023
ENSCSAT00000012323.1	25:26453242-26462549	ADIPOR1	adiponectin receptor 1	protein coding	1561	126	0.956007
ENSCSAT00000005773.1	X:110229657-110230371	-	-	protein coding	596	47	0.955962
ENSCSAT00000002727.1	7:24148750-24180210	G3BP2	G3BP stress granule assembly factor 2	protein coding	1925	43	0.955919
ENSCSAT00000004390.1	6:12761820-12772867	ASF1B	anti-silencing function 1B histone chaperone	protein coding	602	42	0.955916
ENSCSAT00000000379.1	16:70941562-70947736	LGALS3BP	galectin 3 binding protein	protein coding	1777	170	0.955829
ENSCSAT00000014218.1	27:42404084-42438005	WFS1	wolframin ER transmembrane glycoprotein	protein coding	1210	33	0.955801
ENSCSAT00000010410.1	26:20399858-20419369	LACTB	lactamase beta	protein coding	763	47	0.955788
ENSCSAT00000009312.1	24:70679303-70859587	ITPK1	inositol-tetrakisphosphate 1-kinase	protein coding	1356	33	0.955779
ENSCSAT00000005953.1	2:87858029-87881102	-	-	protein coding	2963	41	0.955751
ENSCSAT00000011454.1	19:4479985-4481586	YDJC	YdjC chitooligosaccharide deacetylase homolog	protein coding	899	74	0.955705
ENSCSAT00000001148.1	5:73229951-73269754	SLC7A5	solute carrier family 7 member 5	protein coding	2024	32	0.955698
ENSCSAT00000004758.1	19:20929509-20982835	TMEM184B	transmembrane protein 184B	protein coding	1670	61	0.955698
ENSCSAT00000005167.1	X:125355349-125483689	CD99L2	CD99 molecule like 2	protein coding	1581	62	0.95569
ENSCSAT00000019531.1	14:37013880-37014947	PCBP1	poly(rC) binding protein 1	protein coding	27	271	0.955626
ENSCSAT00000018412.1	X:51534052-51534740	MAGEH1	MAGE family member H1	protein coding	594	32	0.955622
ENSCSAT00000014808.1	10:8528750-8541744	TSN	translin	protein coding	1011	55	0.955619
ENSCSAT00000003063.1	16:45314259-45370274	PRPSAP1	phosphoribosyl pyrophosphate synthetase associated protein 1	protein coding	1404	50	0.955613
ENSCSAT00000017439.1	20:96762360-96768057	ADPRS	ADP-ribosylserine hydrolase	protein coding	1469	42	0.955599
ENSCSAT00000004476.1	5:25046701-25070015	IL4R	interleukin 4 receptor	protein coding	2534	34	0.955586
ENSCSAT00000018510.1	9:42216568-42218166	SLC18A3	solute carrier family 18 member A3	protein coding	137	77	0.955449
ENSCSAT00000003893.1	9:90669593-90734285	UBTD1	ubiquitin domain containing 1	protein coding	944	33	0.955441
ENSCSAT00000002207.1	11:65861353-65934042	CNOT2	CCR4-NOT transcription complex subunit 2	protein coding	2637	31	0.955374
ENSCSAT00000016561.1	20:8872409-8884450	PBXIP1	PBX homeobox interacting protein 1	protein coding	1929	30	0.95535
ENSCSAT00000000932.1	5:74100929-74134167	PIEZO1	piezo type mechanosensitive ion channel component 1	protein coding	7585	58	0.955233
ENSCSAT00000000738.1	16:66434251-66464952	ERBB2	erb-b2 receptor tyrosine kinase 2	protein coding	3926	43	0.955137
ENSCSAT00000004725.1	21:119263447-119265696	TMUB1	transmembrane and ubiquitin like domain containing 1	protein coding	1542	93	0.955103
ENSCSAT00000011956.1	22:13442368-13520345	POC1A	POC1 centriolar protein A	protein coding	371	33	0.955089
ENSCSAT00000014756.1	29:20993280-21001606	PNP	purine nucleoside phosphorylase	protein coding	1370	69	0.955083
ENSCSAT00000013814.1	13:57376922-57446395	-	-	protein coding	3007	38	0.955071
ENSCSAT00000015076.1	4:37684090-37754473	OSMR	oncostatin M receptor	protein coding	2662	38	0.955058
ENSCSAT00000014321.1	4:52174312-52214584	IL6ST	interleukin 6 cytokine family signal transducer	protein coding	2199	44	0.95503
ENSCSAT00000016570.1	20:9264225-9274979	UBE2Q1	ubiquitin conjugating enzyme E2 Q1	protein coding	1806	84	0.954944
ENSCSAT00000012049.1	21:35124900-35142704	NUP42	nucleoporin 42	protein coding	1211	31	0.954884
ENSCSAT00000006806.1	19:14215918-14237579	PATZ1	POZ/BTB and AT hook containing zinc finger 1	protein coding	1593	33	0.954837
ENSCSAT00000016256.1	18:21107369-21252693	ALPK2	alpha kinase 2	protein coding	4939	129	0.954818
ENSCSAT00000003399.1	6:16782746-16800143	LSM4	LSM4 homolog, U6 small nuclear RNA and mRNA degradation associated	protein coding	1006	154	0.954712
ENSCSAT00000000249.1	11:116124221-116267108	SPPL3	signal peptide peptidase like 3	protein coding	1624	46	0.954696
ENSCSAT00000010745.1	2:36499402-36553443	TM9SF4	transmembrane 9 superfamily member 4	protein coding	2933	39	0.954577
ENSCSAT00000010220.1	17:28480660-28500706	MRPS18A	mitochondrial ribosomal protein S18A	protein coding	771	134	0.954544
ENSCSAT00000006282.1	21:109449321-109472121	ADCK2	aarF domain containing kinase 2	protein coding	2253	74	0.954441
ENSCSAT00000009609.1	17:29180460-29200398	PEX6	peroxisomal biogenesis factor 6	protein coding	3088	41	0.954428
ENSCSAT00000001188.1	5:70379179-70401139	ZDHHC7	zinc finger DHHC-type palmitoyltransferase 7	protein coding	2452	54	0.954396
ENSCSAT00000015193.1	27:8260355-8367395	SLC30A9	solute carrier family 30 member 9	protein coding	1800	41	0.954349
ENSCSAT00000016270.1	28:9478061-9488989	TBL2	transducin beta like 2	protein coding	1849	39	0.954313
ENSCSAT00000000568.1	16:68449898-68461190	NFE2L1	nuclear factor, erythroid 2 like 1	protein coding	3047	53	0.954307
ENSCSAT00000011902.1	16:1680708-1681756	OVCA2	OVCA2 serine hydrolase domain containing	protein coding	530	42	0.954276
ENSCSAT00000007396.1	9:52109272-52117483	PPIF	peptidylprolyl isomerase F	protein coding	1082	32	0.954239
ENSCSAT00000009552.1	17:29404055-29405186	-	-	pseudogene	590	35	0.954218
ENSCSAT00000004488.1	19:21525596-21536352	CBX6	chromobox 6	protein coding	5177	100	0.954176
ENSCSAT00000006282.1	21:109449321-109472121	ADCK2	aarF domain containing kinase 2	protein coding	958	46	0.954165
ENSCSAT00000005787.1	5:18141230-18165138	GPRC5B	G protein-coupled receptor class C group 5 member B	protein coding	782	38	0.954141
ENSCSAT00000004178.1	16:29762421-29800577	HEATR6	HEAT repeat containing 6	protein coding	3563	30	0.95412
ENSCSAT00000019347.1	11:49360455-49361807	MFSD5	major facilitator superfamily domain containing 5	protein coding	662	47	0.954115
ENSCSAT00000009582.1	6:2534376-2548604	SGTA	small glutamine rich tetratricopeptide repeat co-chaperone alpha	protein coding	1494	77	0.954071
ENSCSAT00000004111.1	5:27031651-27047486	TBC1D10B	TBC1 domain family member 10B	protein coding	2877	34	0.954046
ENSCSAT00000001152.1	6:39233911-39242403	DMWD	DM1 locus, WD repeat containing	protein coding	1718	43	0.953984
ENSCSAT00000004476.1	5:25046701-25070015	IL4R	interleukin 4 receptor	protein coding	2603	33	0.953977
ENSCSAT00000013334.1	14:36039058-36057467	MCEE	methylmalonyl-CoA epimerase	protein coding	485	34	0.953947
ENSCSAT00000013181.1	8:39557275-39601567	GPAT4	glycerol-3-phosphate acyltransferase 4	protein coding	2584	48	0.953906
ENSCSAT00000006827.1	8:138307581-138315101	SHARPIN	SHANK associated RH domain interactor	protein coding	1242	59	0.953794
ENSCSAT00000001006.1	6:40561274-40567853	BBC3	BCL2 binding component 3	protein coding	710	37	0.953747
ENSCSAT00000005462.1	12:96897849-96915540	ISCA1	iron-sulfur cluster assembly 1	protein coding	693	84	0.953702
ENSCSAT00000015626.1	3:73821134-74106579	ABCC4	ATP binding cassette subfamily C member 4	protein coding	4125	34	0.953676
ENSCSAT00000000587.1	1:110002591-110052831	PHLDB1	pleckstrin homology like domain family B member 1	protein coding	4346	131	0.953674
ENSCSAT00000008725.1	24:73387641-73398233	GLRX5	glutaredoxin 5	protein coding	922	190	0.953643
ENSCSAT00000009627.1	X:60845811-60850425	-	-	protein coding	1490	35	0.953481
ENSCSAT00000012941.1	21:25557630-25568209	KBTBD2	kelch repeat and BTB domain containing 2	protein coding	1372	31	0.953464
ENSCSAT00000018349.1	13:34010228-34011046	CITED2	Cbp/p300 interacting transactivator with Glu/Asp rich carboxy-terminal domain 2	protein coding	665	96	0.953372
ENSCSAT00000014325.1	29:23236539-23242638	LRP10	LDL receptor related protein 10	protein coding	881	38	0.953303
ENSCSAT00000006355.1	23:81594392-81635808	TBC1D9B	TBC1 domain family member 9B	protein coding	4232	133	0.953264
ENSCSAT00000002958.1	5:43192287-43201681	ARL2BP	ADP ribosylation factor like GTPase 2 binding protein	protein coding	826	75	0.953243
ENSCSAT00000013999.1	22:9681953-9692172	NME6	NME/NM23 nucleoside diphosphate kinase 6	protein coding	1001	34	0.953213
ENSCSAT00000009965.1	6:1835993-1851039	MKNK2	MAPK interacting serine/threonine kinase 2	protein coding	2325	81	0.953008
ENSCSAT00000001055.1	16:64438333-64448731	FKBP10	FKBP prolyl isomerase 10	protein coding	2610	185	0.952992
ENSCSAT00000007205.1	21:103853944-103884999	WDR91	WD repeat domain 91	protein coding	2424	44	0.952984
ENSCSAT00000005327.1	14:96801349-96828716	PDIA6	protein disulfide isomerase family A member 6	protein coding	1597	649	0.952977
ENSCSAT00000007982.1	12:47104789-47162173	B4GALT1	beta-1,4-galactosyltransferase 1	protein coding	1627	33	0.952866
ENSCSAT00000007236.1	9:55977584-55981263	ZNF503	zinc finger protein 503	protein coding	1627	43	0.952841
ENSCSAT00000000893.1	11:103845292-103999993	CORO1C	coronin 1C	protein coding	1612	87	0.952829
ENSCSAT00000003138.1	16:44946066-44955606	METTL23	methyltransferase like 23	protein coding	993	36	0.9528
ENSCSAT00000014325.1	29:23236539-23242638	LRP10	LDL receptor related protein 10	protein coding	1976	68	0.952789
ENSCSAT00000001019.1	7:130712308-130763756	ACSL1	acyl-CoA synthetase long chain family member 1	protein coding	2432	46	0.952735
ENSCSAT00000009965.1	6:1835993-1851039	MKNK2	MAPK interacting serine/threonine kinase 2	protein coding	2797	42	0.952691
ENSCSAT00000000161.1	16:74150110-74158112	SLC16A3	solute carrier family 16 member 3	protein coding	1990	183	0.95269
ENSCSAT00000006381.1	8:138674676-138677238	-	-	protein coding	1298	59	0.95267
ENSCSAT00000002879.1	16:45968900-46012958	SAP30BP	SAP30 binding protein	protein coding	1891	59	0.952629
ENSCSAT00000004893.1	6:10095246-10131946	KANK2	KN motif and ankyrin repeat domains 2	protein coding	3135	35	0.952594
ENSCSAT00000007421.1	23:78456545-78516245	FAF2	Fas associated factor family member 2	protein coding	3763	31	0.952568
ENSCSAT00000014494.1	8:20630437-20656154	SORBS3	sorbin and SH3 domain containing 3	protein coding	2448	57	0.952559
ENSCSAT00000013440.1	X:8091125-8173679	TBL1X	transducin beta like 1 X-linked	protein coding	3003	90	0.952464
ENSCSAT00000001258.1	16:63732508-63743971	NAGLU	N-acetyl-alpha-glucosaminidase	protein coding	2078	41	0.952441
ENSCSAT00000013181.1	8:39557275-39601567	GPAT4	glycerol-3-phosphate acyltransferase 4	protein coding	989	34	0.952423
ENSCSAT00000018726.1	8:139054225-139054899	COMMD5	COMM domain containing 5	protein coding	461	42	0.952343
ENSCSAT00000001263.1	16:63721259-63724892	COASY	Coenzyme A synthase	protein coding	1836	42	0.9523
ENSCSAT00000002506.1	7:28692330-28714887	FGF5	fibroblast growth factor 5	protein coding	1332	60	0.952264
ENSCSAT00000007038.1	8:137826293-137830546	PYCR3	pyrroline-5-carboxylate reductase 3	protein coding	176	32	0.952262
ENSCSAT00000016270.1	28:9478061-9488989	TBL2	transducin beta like 2	protein coding	2105	36	0.952222
ENSCSAT00000015703.1	28:19037395-19072458	TTYH3	tweety family member 3	protein coding	3774	60	0.952193
ENSCSAT00000006632.1	9:58685644-58944928	MICU1	mitochondrial calcium uptake 1	protein coding	1558	85	0.952175
ENSCSAT00000019375.1	19:25248687-25249748	A4GALT	alpha 1,4-galactosyltransferase (P blood group)	protein coding	310	52	0.952163
ENSCSAT00000013875.1	21:11292788-11554933	TNS3	tensin 3	protein coding	1960	33	0.952152
ENSCSAT00000016005.1	18:45077944-45139410	GALNT1	polypeptide N-acetylgalactosaminyltransferase 1	protein coding	2021	72	0.951998
ENSCSAT00000011840.1	12:10556650-10621589	NIBAN2	niban apoptosis regulator 2	protein coding	2474	42	0.951997
ENSCSAT00000018634.1	6:34144860-34145570	EID2	EP300 interacting inhibitor of differentiation 2	protein coding	678	42	0.951989
ENSCSAT00000007191.1	10:101884436-101925346	PECR	peroxisomal trans-2-enoyl-CoA reductase	protein coding	235	30	0.951871
ENSCSAT00000013074.1	22:10865724-10934200	DAG1	dystroglycan 1	protein coding	3497	58	0.951862
ENSCSAT00000012124.1	26:9772914-9785744	-	-	protein coding	691	40	0.951851
ENSCSAT00000006038.1	6:7796045-7839244	HNRNPM	heterogeneous nuclear ribonucleoprotein M	protein coding	1212	177	0.951847
ENSCSAT00000001558.1	11:93911816-93941945	IKBIP	IKBKB interacting protein	protein coding	1434	38	0.951738
ENSCSAT00000003063.1	16:45314259-45370274	PRPSAP1	phosphoribosyl pyrophosphate synthetase associated protein 1	protein coding	1281	61	0.951734
ENSCSAT00000009402.1	21:76795592-76824923	DLD	dihydrolipoamide dehydrogenase	protein coding	1749	51	0.951656
ENSCSAT00000000112.1	20:7806510-7810456	LAMTOR2	late endosomal/lysosomal adaptor, MAPK and MTOR activator 2	protein coding	544	123	0.951631
ENSCSAT00000015906.1	28:13491483-13519507	CYP3A5	cytochrome P450 family 3 subfamily A member 5	protein coding	1732	323	0.951618
ENSCSAT00000014218.1	27:42404084-42438005	WFS1	wolframin ER transmembrane glycoprotein	protein coding	1384	32	0.95161
ENSCSAT00000014301.1	25:5339084-5393284	WDR26	WD repeat domain 26	protein coding	2322	65	0.951571
ENSCSAT00000017730.1	20:119869760-119877418	KIAA2013	KIAA2013	protein coding	1915	115	0.951535
ENSCSAT00000017706.1	20:117057041-117127184	TMEM51	transmembrane protein 51	protein coding	1051	41	0.951463
ENSCSAT00000017575.1	20:106934315-106950483	MTFR1L	mitochondrial fission regulator 1 like	protein coding	1424	51	0.951266
ENSCSAT00000011098.1	23:42332793-42337343	CXXC5	CXXC finger protein 5	protein coding	1022	137	0.951251
ENSCSAT00000013259.1	26:1134208-1270885	EFL1	elongation factor like GTPase 1	protein coding	2644	38	0.951222
ENSCSAT00000009023.1	25:61472617-61488999	CREG1	cellular repressor of E1A stimulated genes 1	protein coding	1880	175	0.951135
ENSCSAT00000001816.1	6:34357449-34368067	DYRK1B	dual specificity tyrosine phosphorylation regulated kinase 1B	protein coding	2061	36	0.951053
ENSCSAT00000001276.1	7:103344895-103562962	PDGFC	platelet derived growth factor C	protein coding	1640	60	0.951044
ENSCSAT00000006913.1	10:104293073-104299258	CTDSP1	CTD small phosphatase 1	protein coding	1043	44	0.950988
ENSCSAT00000014469.1	10:19295351-19402212	RAB3GAP1	RAB3 GTPase activating protein catalytic subunit 1	protein coding	2948	30	0.950959
ENSCSAT00000010803.1	14:64019418-64026281	ZFP36L2	ZFP36 ring finger protein like 2	protein coding	3673	78	0.950895
ENSCSAT00000015281.1	4:31409386-31461547	GOLPH3	golgi phosphoprotein 3	protein coding	866	61	0.950754
ENSCSAT00000008446.1	17:35216916-35249624	C6orf89	chromosome 6 open reading frame 89	protein coding	1059	32	0.950697
ENSCSAT00000013630.1	21:14545986-14553217	POLD2	DNA polymerase delta 2, accessory subunit	protein coding	433	219	0.950672
ENSCSAT00000016555.1	20:8858458-8866610	SHC1	SHC adaptor protein 1	protein coding	1358	152	0.950621
ENSCSAT00000014215.1	29:23341249-23352685	AJUBA	ajuba LIM protein	protein coding	1146	41	0.950618
ENSCSAT00000013875.1	21:11292788-11554933	TNS3	tensin 3	protein coding	6145	110	0.950583
ENSCSAT00000000129.1	16:74359591-74367626	CYBC1	cytochrome b-245 chaperone 1	protein coding	851	40	0.950571
ENSCSAT00000006491.1	17:40916350-41114037	-	-	protein coding	296	40	0.950494
ENSCSAT00000000823.1	5:74990410-75001988	CHMP1A	charged multivesicular body protein 1A	protein coding	1332	92	0.950438
ENSCSAT00000017617.1	20:109746925-109890777	EPHB2	EPH receptor B2	protein coding	3933	76	0.950429
ENSCSAT00000002505.1	5:53395638-53433461	AARS1	alanyl-tRNA synthetase 1	protein coding	5019	30	0.950383
ENSCSAT00000006772.1	1:6641381-6643352	-	-	protein coding	693	37	0.950355
ENSCSAT00000006031.1	1:8576542-8586516	RELA	RELA proto-oncogene, NF-kB subunit	protein coding	2153	70	0.95035
ENSCSAT00000006249.1	1:7929862-7932086	B4GAT1	beta-1,4-glucuronyltransferase 1	protein coding	1698	37	0.950349
ENSCSAT00000018552.1	9:39059030-39060277	-	-	processed pseudogene	1074	216	0.950297
ENSCSAT00000001939.1	6:33759462-33770497	PAK4	p21 (RAC1) activated kinase 4	protein coding	2518	32	0.950286
ENSCSAT00000011768.1	19:4246122-4353325	MAPK1	mitogen-activated protein kinase 1	protein coding	1797	46	0.950273
ENSCSAT00000000288.1	11:115560662-115619029	PXN	paxillin	protein coding	1834	74	0.950242
ENSCSAT00000012993.1	12:6062569-6281050	MED27	mediator complex subunit 27	protein coding	1277	49	0.950186
ENSCSAT00000019799.1	12:8988433-8989650	IER5L	immediate early response 5 like	protein coding	1025	43	0.950183
ENSCSAT00000013907.1	12:1776983-1791787	PMPCA	peptidase, mitochondrial processing subunit alpha	protein coding	1646	51	0.950175
ENSCSAT00000016633.1	20:9847968-9853413	SLC39A1	solute carrier family 39 member 1	protein coding	719	146	0.950149
ENSCSAT00000016122.1	18:31993681-32024850	SMAD7	SMAD family member 7	protein coding	2634	35	0.950113
ENSCSAT00000009652.1	24:66200181-66249210	ZC3H14	zinc finger CCCH-type containing 14	protein coding	1344	34	0.950102
ENSCSAT00000019822.1	26:7793899-7794453	IMP3	IMP U3 small nucleolar ribonucleoprotein 3	protein coding	485	34	0.950072
ENSCSAT00000011268.1	16:3978845-4022678	SPNS2	sphingolipid transporter 2	protein coding	2215	179	0.950068
ENSCSAT00000017730.1	20:119869760-119877418	KIAA2013	KIAA2013	protein coding	1654	76	0.950011
ENSCSAT00000011877.1	16:1970456-2014384	SGSM2	small G protein signaling modulator 2	protein coding	4597	32	0.950011
ENSCSAT00000006298.1	21:109234065-109247474	MKRN1	makorin ring finger protein 1	protein coding	1218	49	0.950006
ENSCSAT00000008827.1	2:54589437-54635503	-	-	protein coding	2592	113	0.949986
ENSCSAT00000012065.1	9:3192523-3238361	PITRM1	pitrilysin metallopeptidase 1	protein coding	192	54	0.949929
ENSCSAT00000009997.1	6:1676438-1687353	ABHD17A	abhydrolase domain containing 17A, depalmitoylase	protein coding	1368	79	0.949904
ENSCSAT00000013859.1	21:12905280-12914205	IGFBP3	insulin like growth factor binding protein 3	protein coding	1304	370	0.949884
ENSCSAT00000018219.1	X:91566712-91567575	MORF4L2	mortality factor 4 like 2	protein coding	407	243	0.949882
ENSCSAT00000009348.1	11:2920663-2940823	FOXM1	forkhead box M1	protein coding	1817	39	0.949858
ENSCSAT00000002284.1	1:62604486-62650200	RRM1	ribonucleotide reductase catalytic subunit M1	protein coding	3018	78	0.949735
ENSCSAT00000012773.1	8:50048474-50104130	TCEA1	transcription elongation factor A1	protein coding	1046	33	0.949683
ENSCSAT00000006491.1	17:40916350-41114037	-	-	protein coding	1368	190	0.949679
ENSCSAT00000013181.1	8:39557275-39601567	GPAT4	glycerol-3-phosphate acyltransferase 4	protein coding	800	37	0.949648
ENSCSAT00000015703.1	28:19037395-19072458	TTYH3	tweety family member 3	protein coding	3827	65	0.949597
ENSCSAT00000019112.1	16:61837304-61839013	FZD2	frizzled class receptor 2	protein coding	525	135	0.949556
ENSCSAT00000017860.1	20:130216225-130228962	SDF4	stromal cell derived factor 4	protein coding	1322	201	0.949543
ENSCSAT00000000652.1	16:67680018-67732938	ARHGAP23	Rho GTPase activating protein 23	protein coding	4615	42	0.949528
ENSCSAT00000002142.1	5:58234035-58275243	UTP4	UTP4 small subunit processome component	protein coding	2357	57	0.949502
ENSCSAT00000009963.1	14:70870839-71067215	CRIM1	cysteine rich transmembrane BMP regulator 1	protein coding	2249	32	0.949498
ENSCSAT00000007969.1	21:98456118-98574120	UBE2H	ubiquitin conjugating enzyme E2 H	protein coding	1268	79	0.949496
ENSCSAT00000015115.1	14:12251007-12319735	RANBP2	RAN binding protein 2	protein coding	9728	37	0.949465
ENSCSAT00000014445.1	8:20686504-20699707	CCAR2	cell cycle and apoptosis regulator 2	protein coding	1982	34	0.949418
ENSCSAT00000017453.1	20:97907791-97911096	TMEM35B	transmembrane protein 35B	protein coding	578	112	0.949368
ENSCSAT00000016746.1	20:12756053-12761177	TXNIP	thioredoxin interacting protein	protein coding	2034	81	0.949365
ENSCSAT00000017730.1	20:119869760-119877418	KIAA2013	KIAA2013	protein coding	813	58	0.949264
ENSCSAT00000008714.1	X:69670509-69671318	-	-	pseudogene	472	41	0.949236
ENSCSAT00000000762.1	20:1488506-1527699	UAP1	UDP-N-acetylglucosamine pyrophosphorylase 1	protein coding	1895	44	0.949197
ENSCSAT00000003864.1	19:23788241-23829631	RANGAP1	Ran GTPase activating protein 1	protein coding	2951	70	0.94917
ENSCSAT00000000288.1	11:115560662-115619029	PXN	paxillin	protein coding	2148	82	0.949155
ENSCSAT00000015990.1	28:12771391-12775961	-	-	protein coding	1514	53	0.949139
ENSCSAT00000006281.1	17:41839833-41858470	PPP1R10	protein phosphatase 1 regulatory subunit 10	protein coding	3954	31	0.949123
ENSCSAT00000001658.1	11:90683981-90709137	VEZT	vezatin, adherens junctions transmembrane protein	protein coding	1579	61	0.94909
ENSCSAT00000006305.1	5:11291735-11319215	RSL1D1	ribosomal L1 domain containing 1	protein coding	1646	98	0.949051
ENSCSAT00000011693.1	12:13268025-13283515	ARPC5L	actin related protein 2/3 complex subunit 5 like	protein coding	600	47	0.949041
ENSCSAT00000006508.1	2:82757930-82770165	ETS2	ETS proto-oncogene 2, transcription factor	protein coding	1685	39	0.949035
ENSCSAT00000002955.1	19:32764272-32784566	PLXNB2	plexin B2	protein coding	975	80	0.949018
ENSCSAT00000009825.1	19:6020917-6030821	-	-	protein coding	1517	31	0.94901
ENSCSAT00000004689.1	19:21145417-21167543	DDX17	DEAD-box helicase 17	protein coding	2340	48	0.948964
ENSCSAT00000017416.1	20:95052670-95054145	C1orf122	chromosome 1 open reading frame 122	protein coding	995	186	0.948949
ENSCSAT00000004758.1	19:20929509-20982835	TMEM184B	transmembrane protein 184B	protein coding	1594	44	0.948936
ENSCSAT00000003864.1	19:23788241-23829631	RANGAP1	Ran GTPase activating protein 1	protein coding	1171	35	0.948931
ENSCSAT00000002505.1	5:53395638-53433461	AARS1	alanyl-tRNA synthetase 1	protein coding	3356	51	0.948901
ENSCSAT00000017050.1	20:39036500-39097068	ARHGAP29	Rho GTPase activating protein 29	protein coding	4004	127	0.948876
ENSCSAT00000004456.1	1:12417490-12446527	CPSF7	cleavage and polyadenylation specific factor 7	protein coding	2983	48	0.948862
ENSCSAT00000011474.1	26:15964785-15977762	C15orf61	chromosome 15 open reading frame 61	protein coding	479	47	0.94886
ENSCSAT00000009589.1	15:41206957-41236324	TM4SF4	transmembrane 4 L six family member 4	protein coding	138	34	0.948838
ENSCSAT00000007378.1	25:81442787-81485292	ADSS2	adenylosuccinate synthase 2	protein coding	1679	33	0.94881
ENSCSAT00000012935.1	23:18866758-18874975	TMED7	transmembrane p24 trafficking protein 7	protein coding	644	51	0.948797
ENSCSAT00000014321.1	4:52174312-52214584	IL6ST	interleukin 6 cytokine family signal transducer	protein coding	2990	69	0.94878
ENSCSAT00000012811.1	12:7909846-7929589	-	-	protein coding	971	35	0.948778
ENSCSAT00000017358.1	20:90002030-90008033	SLC2A1	solute carrier family 2 member 1	protein coding	2010	112	0.948722
ENSCSAT00000014442.1	14:20539287-20557849	RNF103	ring finger protein 103	protein coding	1450	30	0.948695
ENSCSAT00000013259.1	26:1134208-1270885	EFL1	elongation factor like GTPase 1	protein coding	3453	40	0.948692
ENSCSAT00000005312.1	9:74912093-74915926	ZWINT	ZW10 interacting kinetochore protein	protein coding	1124	67	0.948631
ENSCSAT00000013015.1	21:23408798-23514872	DPY19L1	dpy-19 like C-mannosyltransferase 1	protein coding	1961	68	0.948613
ENSCSAT00000006299.1	10:105086610-105090896	RETREG2	reticulophagy regulator family member 2	protein coding	1472	56	0.948596
ENSCSAT00000005861.1	X:107782218-107870342	HS6ST2	heparan sulfate 6-O-sulfotransferase 2	protein coding	284	31	0.94859
ENSCSAT00000015469.1	14:611299-636499	STARD7	StAR related lipid transfer domain containing 7	protein coding	1342	69	0.948471
ENSCSAT00000000457.1	1:112706545-112719722	SC5D	sterol-C5-desaturase	protein coding	807	65	0.948456
ENSCSAT00000004367.1	6:13173157-13176877	DNAJB1	DnaJ heat shock protein family (Hsp40) member B1	protein coding	551	51	0.948432
ENSCSAT00000001546.1	6:35753010-35761443	DMAC2	distal membrane arm assembly component 2	protein coding	1382	47	0.948389
ENSCSAT00000006249.1	1:7929862-7932086	B4GAT1	beta-1,4-glucuronyltransferase 1	protein coding	1370	40	0.948367
ENSCSAT00000005816.1	22:56082103-56097105	UMPS	uridine monophosphate synthetase	protein coding	503	34	0.948367
ENSCSAT00000008244.1	10:92549883-92587039	FASTKD2	FAST kinase domains 2	protein coding	643	35	0.948349
ENSCSAT00000007780.1	24:82704068-82727698	AKT1	AKT serine/threonine kinase 1	protein coding	1807	126	0.948332
ENSCSAT00000011472.1	12:17263882-17330341	MRRF	mitochondrial ribosome recycling factor	protein coding	1531	65	0.948218
ENSCSAT00000017388.1	20:92605309-92648114	ZMPSTE24	zinc metallopeptidase STE24	protein coding	1510	50	0.948185
ENSCSAT00000018348.1	13:29145071-29145694	SF3B5	splicing factor 3b subunit 5	protein coding	482	215	0.948162
ENSCSAT00000002761.1	9:112439782-112466086	BAG3	BAG cochaperone 3	protein coding	1487	35	0.948154
ENSCSAT00000019675.1	24:80435892-80436845	ANKRD9	ankyrin repeat domain 9	protein coding	935	35	0.948149
ENSCSAT00000001278.1	6:38363176-38375218	TOMM40	translocase of outer mitochondrial membrane 40	protein coding	1648	73	0.948142
ENSCSAT00000013074.1	22:10865724-10934200	DAG1	dystroglycan 1	protein coding	5292	95	0.948043
ENSCSAT00000017456.1	20:98028144-98032290	SMIM12	small integral membrane protein 12	protein coding	616	44	0.947858
ENSCSAT00000009166.1	12:40202748-40208342	ALG2	ALG2 alpha-1,3/1,6-mannosyltransferase	protein coding	1395	38	0.947809
ENSCSAT00000005302.1	16:22322744-22341157	PIGS	phosphatidylinositol glycan anchor biosynthesis class S	protein coding	2046	79	0.947757
ENSCSAT00000005973.1	19:18986598-19052671	MYH9	myosin heavy chain 9	protein coding	5977	255	0.947745
ENSCSAT00000012932.1	10:57035238-57063682	CYBRD1	cytochrome b reductase 1	protein coding	1083	40	0.947731
ENSCSAT00000005816.1	22:56082103-56097105	UMPS	uridine monophosphate synthetase	protein coding	886	42	0.947541
ENSCSAT00000007810.1	24:82629090-82660118	INF2	inverted formin 2	protein coding	3406	51	0.947451
ENSCSAT00000007639.1	1:2755735-2791346	NAP1L4	nucleosome assembly protein 1 like 4	protein coding	1775	40	0.947438
ENSCSAT00000018480.1	X:89753866-89755215	HNRNPH2	heterogeneous nuclear ribonucleoprotein H2	protein coding	437	63	0.94736
ENSCSAT00000014948.1	27:12156227-12386980	TBC1D1	TBC1 domain family member 1	protein coding	1332	81	0.947323
ENSCSAT00000016416.1	Y:689380-706092	DDX3Y	DEAD-box helicase 3 Y-linked	protein coding	4264	82	0.947273
ENSCSAT00000005748.1	16:19107508-19151603	USP22	ubiquitin specific peptidase 22	protein coding	2233	50	0.947168
ENSCSAT00000015686.1	3:56076226-56086963	-	-	protein coding	763	33	0.947165
ENSCSAT00000005110.1	12:103829680-103945419	FAM120A	family with sequence similarity 120A	protein coding	3241	85	0.947159
ENSCSAT00000004098.1	16:30842652-30849465	LHX1	LIM homeobox 1	protein coding	964	30	0.947153
ENSCSAT00000015139.1	29:8979720-8988235	FURIN	furin, paired basic amino acid cleaving enzyme	protein coding	2132	38	0.947118
ENSCSAT00000004367.1	6:13173157-13176877	DNAJB1	DnaJ heat shock protein family (Hsp40) member B1	protein coding	1924	67	0.947107
ENSCSAT00000005724.1	16:19307311-19324515	TMEM11	transmembrane protein 11	protein coding	810	43	0.94702
ENSCSAT00000017515.1	20:104040679-104078484	YTHDF2	YTH N6-methyladenosine RNA binding protein 2	protein coding	2206	34	0.946822
ENSCSAT00000011210.1	24:45999623-46006218	ZFP36L1	ZFP36 ring finger protein like 1	protein coding	1333	31	0.9468
ENSCSAT00000002757.1	5:44455311-44567815	CNOT1	CCR4-NOT transcription complex subunit 1	protein coding	7498	71	0.946756
ENSCSAT00000001834.1	5:60258098-60264584	E2F4	E2F transcription factor 4	protein coding	1548	73	0.946717
ENSCSAT00000004631.1	6:11419938-11424062	TRIR	telomerase RNA component interacting RNase	protein coding	623	186	0.946714
ENSCSAT00000014358.1	14:21015333-21050453	PTCD3	pentatricopeptide repeat domain 3	protein coding	1312	30	0.946665
ENSCSAT00000017706.1	20:117057041-117127184	TMEM51	transmembrane protein 51	protein coding	1123	43	0.946658
ENSCSAT00000014064.1	22:9206175-9239372	DHX30	DExH-box helicase 30	protein coding	1476	31	0.94665
ENSCSAT00000000380.1	16:70819139-70850471	TIMP2	TIMP metallopeptidase inhibitor 2	protein coding	980	414	0.946606
ENSCSAT00000019347.1	11:49360455-49361807	MFSD5	major facilitator superfamily domain containing 5	protein coding	824	41	0.946545
ENSCSAT00000011168.1	9:14543006-14557450	FAM107B	family with sequence similarity 107 member B	protein coding	871	55	0.946493
ENSCSAT00000016005.1	18:45077944-45139410	GALNT1	polypeptide N-acetylgalactosaminyltransferase 1	protein coding	1714	71	0.946374
ENSCSAT00000017606.1	20:109120691-109123210	ID3	inhibitor of DNA binding 3, HLH protein	protein coding	384	35	0.946366
ENSCSAT00000003663.1	6:15811876-15813958	MRPL34	mitochondrial ribosomal protein L34	protein coding	1016	132	0.946309
ENSCSAT00000009602.1	6:2248583-2250889	GADD45B	growth arrest and DNA damage inducible beta	protein coding	1197	85	0.946275
ENSCSAT00000003027.1	16:45569010-45597014	EXOC7	exocyst complex component 7	protein coding	469	44	0.946244
ENSCSAT00000011004.1	10:66477515-66561079	UBE2E3	ubiquitin conjugating enzyme E2 E3	protein coding	894	74	0.94623
ENSCSAT00000017847.1	20:130043023-130046952	-	-	protein coding	500	222	0.946146
ENSCSAT00000002873.1	19:32974420-32978374	LMF2	lipase maturation factor 2	protein coding	2042	84	0.946103
ENSCSAT00000005256.1	14:97196141-97226521	HPCAL1	hippocalcin like 1	protein coding	1062	85	0.946018
ENSCSAT00000009312.1	24:70679303-70859587	ITPK1	inositol-tetrakisphosphate 1-kinase	protein coding	1252	30	0.946014
ENSCSAT00000009955.1	2:39230487-39254648	GSS	glutathione synthetase	protein coding	1748	38	0.945986
ENSCSAT00000010627.1	12:25985723-26117343	RGS3	regulator of G protein signaling 3	protein coding	3303	38	0.94595
ENSCSAT00000003395.1	6:16852971-16861964	GDF15	growth differentiation factor 15	protein coding	1420	71	0.945902
ENSCSAT00000003467.1	9:95451470-95463454	CUEDC2	CUE domain containing 2	protein coding	1000	84	0.945748
ENSCSAT00000010760.1	15:19403526-19431747	SEC62	SEC62 homolog, preprotein translocation factor	protein coding	1950	94	0.945729
ENSCSAT00000012159.1	24:38873861-38928288	HIF1A	hypoxia inducible factor 1 subunit alpha	protein coding	2882	155	0.945644
ENSCSAT00000010894.1	21:54385262-54457302	SGCE	sarcoglycan epsilon	protein coding	1466	140	0.945471
ENSCSAT00000016702.1	11:128053795-128065720	PGAM5	PGAM family member 5, mitochondrial serine/threonine protein phosphatase	protein coding	985	47	0.945435
ENSCSAT00000018850.1	2:34470410-34472221	CENPB	centromere protein B	protein coding	1553	55	0.945433
ENSCSAT00000007256.1	23:78655055-78667462	TSPAN17	tetraspanin 17	protein coding	1425	78	0.945421
ENSCSAT00000016389.1	28:1620359-1646075	-	-	protein coding	2127	70	0.94542
ENSCSAT00000016667.1	20:10154734-10170883	CHTOP	chromatin target of PRMT1	protein coding	998	57	0.945386
ENSCSAT00000010216.1	6:1181408-1208838	DAZAP1	DAZ associated protein 1	protein coding	1561	97	0.945265
ENSCSAT00000000355.1	16:72067267-72083349	GAA	alpha glucosidase	protein coding	137	32	0.945224
ENSCSAT00000001722.1	5:60707006-60732882	BCAR1	BCAR1 scaffold protein, Cas family member	protein coding	1862	79	0.945168
ENSCSAT00000003239.1	16:43250435-43281670	ITGA3	integrin subunit alpha 3	protein coding	1227	111	0.945146
ENSCSAT00000008902.1	15:56003236-56022123	AMOTL2	angiomotin like 2	protein coding	3003	48	0.945055
ENSCSAT00000011663.1	15:5227836-5239958	ABCF3	ATP binding cassette subfamily F member 3	protein coding	2238	31	0.945003
ENSCSAT00000012866.1	13:67243991-67302465	CRYBG1	crystallin beta-gamma domain containing 1	protein coding	5344	40	0.944969
ENSCSAT00000013438.1	4:71095500-71110005	F2RL1	F2R like trypsin receptor 1	protein coding	2395	79	0.944949
ENSCSAT00000007205.1	21:103853944-103884999	WDR91	WD repeat domain 91	protein coding	2191	37	0.944882
ENSCSAT00000000097.1	16:74985796-75001626	METRNL	meteorin like, glial cell differentiation regulator	protein coding	199	70	0.944864
ENSCSAT00000015033.1	27:10829865-10850552	LIAS	lipoic acid synthetase	protein coding	1337	40	0.944811
ENSCSAT00000002506.1	7:28692330-28714887	FGF5	fibroblast growth factor 5	protein coding	1016	58	0.944723
ENSCSAT00000010847.1	6:545964-562630	PTBP1	polypyrimidine tract binding protein 1	protein coding	2183	62	0.944596
ENSCSAT00000006577.1	8:138571081-138573079	SLC52A2	solute carrier family 52 member 2	protein coding	106	40	0.944595
ENSCSAT00000001152.1	6:39233911-39242403	DMWD	DM1 locus, WD repeat containing	protein coding	1598	48	0.944547
ENSCSAT00000013041.1	25:22629729-22681373	MAPKAPK2	MAPK activated protein kinase 2	protein coding	1611	91	0.944432
ENSCSAT00000013190.1	8:39471668-39491866	GOLGA7	golgin A7	protein coding	948	35	0.944346
ENSCSAT00000008174.1	25:71773588-71779835	IRF2BP2	interferon regulatory factor 2 binding protein 2	protein coding	1706	51	0.944303
ENSCSAT00000001276.1	7:103344895-103562962	PDGFC	platelet derived growth factor C	protein coding	2099	72	0.944197
ENSCSAT00000003587.1	1:21119987-21281635	EXT2	exostosin glycosyltransferase 2	protein coding	263	45	0.944134
ENSCSAT00000008704.1	19:7583642-7591253	GUCD1	guanylyl cyclase domain containing 1	protein coding	932	39	0.944133
ENSCSAT00000001050.1	16:64449057-64457868	P3H4	prolyl 3-hydroxylase family member 4 (inactive)	protein coding	2207	48	0.944075
ENSCSAT00000007416.1	15:78265252-78339873	PDCD6IP	programmed cell death 6 interacting protein	protein coding	2716	67	0.943961
ENSCSAT00000005756.1	10:110425076-110541538	CUL3	cullin 3	protein coding	2693	79	0.943951
ENSCSAT00000002761.1	9:112439782-112466086	BAG3	BAG cochaperone 3	protein coding	2009	54	0.943941
ENSCSAT00000015401.1	4:10203679-10279959	-	-	protein coding	1353	105	0.943907
ENSCSAT00000010063.1	6:1357204-1371777	MBD3	methyl-CpG binding domain protein 3	protein coding	1669	96	0.9439
ENSCSAT00000014218.1	27:42404084-42438005	WFS1	wolframin ER transmembrane glycoprotein	protein coding	2211	38	0.943865
ENSCSAT00000013440.1	X:8091125-8173679	TBL1X	transducin beta like 1 X-linked	protein coding	1929	64	0.943858
ENSCSAT00000005167.1	X:125355349-125483689	CD99L2	CD99 molecule like 2	protein coding	3257	43	0.943847
ENSCSAT00000010963.1	9:15193471-15252288	FAM171A1	family with sequence similarity 171 member A1	protein coding	2700	37	0.943843
ENSCSAT00000013701.1	21:14177173-14284469	NUDCD3	NudC domain containing 3	protein coding	2543	69	0.943829
ENSCSAT00000004662.1	1:11282601-11289743	B3GAT3	beta-1,3-glucuronyltransferase 3	protein coding	1822	77	0.943801
ENSCSAT00000017631.1	20:111212594-111342821	ECE1	endothelin converting enzyme 1	protein coding	2594	34	0.943732
ENSCSAT00000016256.1	18:21107369-21252693	ALPK2	alpha kinase 2	protein coding	5153	139	0.943706
ENSCSAT00000010735.1	10:68433258-68545990	NCKAP1	NCK associated protein 1	protein coding	2753	79	0.943689
ENSCSAT00000012849.1	2:17753394-17764566	CD40	CD40 molecule	protein coding	1078	47	0.943662
ENSCSAT00000018819.1	22:88867675-88868175	CGGBP1	CGG triplet repeat binding protein 1	protein coding	317	30	0.943614
ENSCSAT00000004476.1	5:25046701-25070015	IL4R	interleukin 4 receptor	protein coding	2833	34	0.943609
ENSCSAT00000017430.1	20:96399410-96408734	MRPS15	mitochondrial ribosomal protein S15	protein coding	826	195	0.943573
ENSCSAT00000008962.1	6:3712170-3727929	DAPK3	death associated protein kinase 3	protein coding	2007	49	0.943548
ENSCSAT00000010722.1	17:24981540-25055897	TNFRSF21	TNF receptor superfamily member 21	protein coding	1153	51	0.943542
ENSCSAT00000016667.1	20:10154734-10170883	CHTOP	chromatin target of PRMT1	protein coding	1178	36	0.943477
ENSCSAT00000018761.1	2:43255347-43257296	FLRT3	fibronectin leucine rich transmembrane protein 3	protein coding	526	30	0.943477
ENSCSAT00000016804.1	6:48230934-48233858	ZNF580	zinc finger protein 580	protein coding	1399	30	0.943469
ENSCSAT00000019705.1	6:34879118-34879834	SERTAD1	SERTA domain containing 1	protein coding	473	59	0.943463
ENSCSAT00000009980.1	6:1743061-1783406	CSNK1G2	casein kinase 1 gamma 2	protein coding	2655	70	0.943462
ENSCSAT00000005724.1	16:19307311-19324515	TMEM11	transmembrane protein 11	protein coding	867	45	0.943439
ENSCSAT00000012157.1	16:1102348-1135166	CRK	CRK proto-oncogene, adaptor protein	protein coding	1303	49	0.943432
ENSCSAT00000014801.1	22:4805218-5050158	ANO10	anoctamin 10	protein coding	1001	32	0.943366
ENSCSAT00000005300.1	1:9456971-9472396	SF1	splicing factor 1	protein coding	233	43	0.943248
ENSCSAT00000005167.1	X:125355349-125483689	CD99L2	CD99 molecule like 2	protein coding	1309	52	0.94308
ENSCSAT00000013559.1	21:14634384-14664909	UBE2D4	ubiquitin conjugating enzyme E2 D4 (putative)	protein coding	879	34	0.943071
ENSCSAT00000011042.1	16:4416259-4421162	SLC25A11	solute carrier family 25 member 11	protein coding	1074	90	0.94307
ENSCSAT00000008290.1	23:70515173-70684971	WWC1	WW and C2 domain containing 1	protein coding	4033	100	0.943024
ENSCSAT00000003407.1	19:27632545-27653563	NUP50	nucleoporin 50	protein coding	948	31	0.942999
ENSCSAT00000017358.1	20:90002030-90008033	SLC2A1	solute carrier family 2 member 1	protein coding	2093	122	0.942985
ENSCSAT00000006496.1	9:59516073-59542242	VSIR	V-set immunoregulatory receptor	protein coding	1393	42	0.942975
ENSCSAT00000008902.1	15:56003236-56022123	AMOTL2	angiomotin like 2	protein coding	3906	63	0.942954
ENSCSAT00000005962.1	11:21896630-21915657	CMAS	cytidine monophosphate N-acetylneuraminic acid synthetase	protein coding	105	46	0.942833
ENSCSAT00000000417.1	16:70226940-70235193	-	-	protein coding	425	31	0.942799
ENSCSAT00000013509.1	4:69665417-69688686	HMGCR	3-hydroxy-3-methylglutaryl-CoA reductase	protein coding	2778	48	0.94279
ENSCSAT00000018932.1	5:1731239-1731913	FAHD1	fumarylacetoacetate hydrolase domain containing 1	protein coding	358	40	0.942785
ENSCSAT00000008246.1	8:119586659-119611142	SQLE	squalene epoxidase	protein coding	900	79	0.942764
ENSCSAT00000004367.1	6:13173157-13176877	DNAJB1	DnaJ heat shock protein family (Hsp40) member B1	protein coding	839	40	0.94274
ENSCSAT00000015604.1	3:77860066-78045311	UBAC2	UBA domain containing 2	protein coding	1232	32	0.942557
ENSCSAT00000016256.1	18:21107369-21252693	ALPK2	alpha kinase 2	protein coding	3314	75	0.942546
ENSCSAT00000007426.1	24:83389037-83398548	TEDC1	tubulin epsilon and delta complex 1	protein coding	1317	45	0.942546
ENSCSAT00000004692.1	1:11239735-11241442	CSKMT	citrate synthase lysine methyltransferase	protein coding	1113	160	0.942498
ENSCSAT00000003165.1	9:105313899-105330069	ZDHHC6	zinc finger DHHC-type palmitoyltransferase 6	protein coding	736	36	0.942466
ENSCSAT00000012950.1	4:77593449-77690616	VCAN	versican	protein coding	10118	137	0.942423
ENSCSAT00000008170.1	24:81303911-81313807	EIF5	eukaryotic translation initiation factor 5	protein coding	3064	99	0.942405
ENSCSAT00000018552.1	9:39059030-39060277	-	-	processed pseudogene	180	145	0.942352
ENSCSAT00000013074.1	22:10865724-10934200	DAG1	dystroglycan 1	protein coding	2442	40	0.942328
ENSCSAT00000015419.1	13:13846864-13850141	PNRC1	proline rich nuclear receptor coactivator 1	protein coding	642	199	0.942199
ENSCSAT00000009069.1	24:71808995-71838262	DDX24	DEAD-box helicase 24	protein coding	1055	39	0.942158
ENSCSAT00000000568.1	16:68449898-68461190	NFE2L1	nuclear factor, erythroid 2 like 1	protein coding	1862	46	0.942142
ENSCSAT00000008105.1	12:46346971-46419455	UBAP1	ubiquitin associated protein 1	protein coding	1692	36	0.942076
ENSCSAT00000004698.1	10:117477904-117486774	NCL	nucleolin	protein coding	2261	344	0.942062
ENSCSAT00000006268.1	17:41866062-41884972	ABCF1	ATP binding cassette subfamily F member 1	protein coding	2772	73	0.942057
ENSCSAT00000015692.1	18:62690118-62698565	TGIF1	TGFB induced factor homeobox 1	protein coding	841	131	0.942007
ENSCSAT00000019524.1	14:18761835-18762614	KRCC1	lysine rich coiled-coil 1	protein coding	736	37	0.942006
ENSCSAT00000017871.1	20:130473547-130490907	NOC2L	NOC2 like nucleolar associated transcriptional repressor	protein coding	2428	48	0.941998
ENSCSAT00000010336.1	25:49452289-49491525	TOR1AIP1	torsin 1A interacting protein 1	protein coding	1443	32	0.941992
ENSCSAT00000019076.1	4:1641151-1641459	MRPL36	mitochondrial ribosomal protein L36	protein coding	233	118	0.941971
ENSCSAT00000005989.1	11:21624970-21634042	KCNJ8	potassium inwardly rectifying channel subfamily J member 8	protein coding	1535	47	0.941937
ENSCSAT00000005462.1	12:96897849-96915540	ISCA1	iron-sulfur cluster assembly 1	protein coding	526	92	0.941916
ENSCSAT00000018336.1	13:7049415-7050680	TPBG	trophoblast glycoprotein	protein coding	878	121	0.941855
ENSCSAT00000017515.1	20:104040679-104078484	YTHDF2	YTH N6-methyladenosine RNA binding protein 2	protein coding	1502	30	0.941795
ENSCSAT00000017860.1	20:130216225-130228962	SDF4	stromal cell derived factor 4	protein coding	1608	181	0.941752
ENSCSAT00000010428.1	23:46766484-46777244	YIPF5	Yip1 domain family member 5	protein coding	909	46	0.941741
ENSCSAT00000005882.1	1:8681156-8703740	LTBP3	latent transforming growth factor beta binding protein 3	protein coding	4472	202	0.941669
ENSCSAT00000004504.1	1:12037513-12055159	FADS1	fatty acid desaturase 1	protein coding	1599	154	0.941667
ENSCSAT00000013438.1	4:71095500-71110005	F2RL1	F2R like trypsin receptor 1	protein coding	345	43	0.941583
ENSCSAT00000013576.1	8:36182380-36198704	LSM1	LSM1 homolog, mRNA degradation associated	protein coding	917	45	0.941562
ENSCSAT00000010760.1	15:19403526-19431747	SEC62	SEC62 homolog, preprotein translocation factor	protein coding	1724	50	0.941441
ENSCSAT00000003662.1	16:36275209-36306012	AKAP1	A-kinase anchoring protein 1	protein coding	3656	30	0.941396
ENSCSAT00000019575.1	28:12018800-12020647	VGF	VGF nerve growth factor inducible	protein coding	1343	573	0.941368
ENSCSAT00000014187.1	29:23464302-23469592	-	-	protein coding	1231	46	0.941352
ENSCSAT00000000582.1	20:3590725-3606066	NCSTN	nicastrin	protein coding	1908	56	0.941343
ENSCSAT00000002348.1	1:58432068-58436236	SMPD1	sphingomyelin phosphodiesterase 1	protein coding	940	34	0.941327
ENSCSAT00000006868.1	10:104473216-104503007	CNOT9	CCR4-NOT transcription complex subunit 9	protein coding	1473	31	0.941307
ENSCSAT00000004487.1	5:24930347-24974054	NSMCE1	NSE1 homolog, SMC5-SMC6 complex component	protein coding	1092	74	0.941304
ENSCSAT00000006299.1	10:105086610-105090896	RETREG2	reticulophagy regulator family member 2	protein coding	1151	47	0.941284
ENSCSAT00000018878.1	22:12732396-12735068	RBM15B	RNA binding motif protein 15B	protein coding	2048	37	0.941257
ENSCSAT00000004431.1	5:25794903-25854121	XPO6	exportin 6	protein coding	2377	57	0.941205
ENSCSAT00000008620.1	12:44876643-44907072	TLN1	talin 1	protein coding	6843	57	0.941161
ENSCSAT00000016031.1	28:12501457-12502737	POP7	POP7 homolog, ribonuclease P/MRP subunit	protein coding	225	70	0.941146
ENSCSAT00000004456.1	1:12417490-12446527	CPSF7	cleavage and polyadenylation specific factor 7	protein coding	2993	52	0.941139
ENSCSAT00000010320.1	17:28009118-28030855	TMEM63B	transmembrane protein 63B	protein coding	2492	32	0.941048
ENSCSAT00000012950.1	4:77593449-77690616	VCAN	versican	protein coding	8866	85	0.940995
ENSCSAT00000016974.1	20:23621881-23631789	CSF1	colony stimulating factor 1	protein coding	1057	35	0.940993
ENSCSAT00000000238.1	16:73718656-73733892	P4HB	prolyl 4-hydroxylase subunit beta	protein coding	1332	318	0.940974
ENSCSAT00000017536.1	20:105118645-105125151	IFI6	interferon alpha inducible protein 6	protein coding	915	37	0.94094
ENSCSAT00000012316.1	22:11688970-11693183	HYAL1	hyaluronidase 1	protein coding	2176	155	0.940853
ENSCSAT00000005584.1	9:63084627-63106874	PBLD	phenazine biosynthesis like protein domain containing	protein coding	932	39	0.940769
ENSCSAT00000015076.1	4:37684090-37754473	OSMR	oncostatin M receptor	protein coding	2577	41	0.940762
ENSCSAT00000013200.1	26:2402709-2416923	MESD	mesoderm development LRP chaperone	protein coding	982	69	0.940731
ENSCSAT00000005153.1	6:9515416-9522797	KEAP1	kelch like ECH associated protein 1	protein coding	1909	68	0.940702
ENSCSAT00000010098.1	10:81187587-81273749	SLC39A10	solute carrier family 39 member 10	protein coding	3144	42	0.940591
ENSCSAT00000019662.1	24:50915944-50917002	PNMA1	PNMA family member 1	protein coding	86	47	0.940585
ENSCSAT00000015185.1	29:8809912-8816441	NGRN	neugrin, neurite outgrowth associated	protein coding	739	113	0.940477
ENSCSAT00000008806.1	8:114973210-115023248	MRPL13	mitochondrial ribosomal protein L13	protein coding	1072	31	0.940422
ENSCSAT00000006527.1	1:7003784-7082720	KDM2A	lysine demethylase 2A	protein coding	5560	30	0.94042
ENSCSAT00000009343.1	11:2941001-2955438	RHNO1	RAD9-HUS1-RAD1 interacting nuclear orphan 1	protein coding	1689	82	0.940354
ENSCSAT00000016256.1	18:21107369-21252693	ALPK2	alpha kinase 2	protein coding	4681	128	0.940319
ENSCSAT00000005100.1	21:117271548-117374379	CUL1	cullin 1	protein coding	2843	134	0.94031
ENSCSAT00000011257.1	17:19013026-19060659	GCLC	glutamate-cysteine ligase catalytic subunit	protein coding	2417	32	0.94026
ENSCSAT00000003452.1	9:95506675-95530984	ACTR1A	actin related protein 1A	protein coding	1688	48	0.940219
ENSCSAT00000015573.1	3:81368637-81403182	-	-	protein coding	1686	81	0.94021
ENSCSAT00000008246.1	8:119586659-119611142	SQLE	squalene epoxidase	protein coding	949	86	0.940186
ENSCSAT00000004398.1	19:21863768-21886395	PDGFB	platelet derived growth factor subunit B	protein coding	1532	66	0.940175
ENSCSAT00000000745.1	11:105090780-105121037	GLTP	glycolipid transfer protein	protein coding	2005	39	0.940118
ENSCSAT00000017730.1	20:119869760-119877418	KIAA2013	KIAA2013	protein coding	727	71	0.940108
ENSCSAT00000007205.1	21:103853944-103884999	WDR91	WD repeat domain 91	protein coding	2388	42	0.940105
ENSCSAT00000003289.1	1:33100850-33108260	-	-	protein coding	770	166	0.940093
ENSCSAT00000004598.1	22:68821742-69059087	PHLDB2	pleckstrin homology like domain family B member 2	protein coding	4454	45	0.940071
ENSCSAT00000014301.1	25:5339084-5393284	WDR26	WD repeat domain 26	protein coding	2351	63	0.940009
ENSCSAT00000014214.1	21:2820233-2826290	-	-	protein coding	1017	193	0.939952
ENSCSAT00000002584.1	16:47183374-47203263	GPRC5C	G protein-coupled receptor class C group 5 member C	protein coding	351	61	0.939866
ENSCSAT00000013678.1	12:3983013-4007119	WDR5	WD repeat domain 5	protein coding	1302	32	0.939863
ENSCSAT00000019736.1	6:43064875-43066440	NUP62	nucleoporin 62	protein coding	928	44	0.939777
ENSCSAT00000011692.1	14:59276447-59374442	FBXO11	F-box protein 11	protein coding	2735	30	0.939775
ENSCSAT00000015401.1	4:10203679-10279959	-	-	protein coding	1692	126	0.93976
ENSCSAT00000003790.1	10:127689882-127720226	ATG4B	autophagy related 4B cysteine peptidase	protein coding	1425	48	0.939751
ENSCSAT00000016005.1	18:45077944-45139410	GALNT1	polypeptide N-acetylgalactosaminyltransferase 1	protein coding	2238	71	0.939705
ENSCSAT00000004069.1	5:27096212-27102835	DCTPP1	dCTP pyrophosphatase 1	protein coding	653	95	0.939665
ENSCSAT00000008410.1	12:45230659-45461339	-	-	protein coding	6057	56	0.939518
ENSCSAT00000006466.1	1:7402779-7409959	LRFN4	leucine rich repeat and fibronectin type III domain containing 4	protein coding	2167	37	0.939504
ENSCSAT00000007648.1	8:134891032-135174678	PTK2	protein tyrosine kinase 2	protein coding	2773	32	0.939465
ENSCSAT00000004277.1	11:45071611-45092646	DDX23	DEAD-box helicase 23	protein coding	3400	57	0.939416
ENSCSAT00000010848.1	2:36134760-36191425	TPX2	TPX2 microtubule nucleation factor	protein coding	2982	84	0.939397
ENSCSAT00000010032.1	19:5773225-5785422	COMT	catechol-O-methyltransferase	protein coding	1064	70	0.939387
ENSCSAT00000001006.1	6:40561274-40567853	BBC3	BCL2 binding component 3	protein coding	682	34	0.939329
ENSCSAT00000007319.1	12:64087189-64140661	PSIP1	PC4 and SFRS1 interacting protein 1	protein coding	2360	64	0.939285
ENSCSAT00000013737.1	13:61596905-61748022	LAMA4	laminin subunit alpha 4	protein coding	2201	33	0.939238
ENSCSAT00000007319.1	12:64087189-64140661	PSIP1	PC4 and SFRS1 interacting protein 1	protein coding	2356	65	0.939221
ENSCSAT00000018929.1	6:11836706-11837377	IER2	immediate early response 2	protein coding	402	60	0.939153
ENSCSAT00000006508.1	2:82757930-82770165	ETS2	ETS proto-oncogene 2, transcription factor	protein coding	3442	34	0.939111
ENSCSAT00000000968.1	6:40818175-40845470	NAPA	NSF attachment protein alpha	protein coding	703	67	0.93904
ENSCSAT00000003309.1	6:17291175-17330193	UPF1	UPF1 RNA helicase and ATPase	protein coding	4557	40	0.939028
ENSCSAT00000007336.1	9:53513979-53648839	DLG5	discs large MAGUK scaffold protein 5	protein coding	6070	39	0.93901
ENSCSAT00000015070.1	29:14891737-14903813	NR2F2	nuclear receptor subfamily 2 group F member 2	protein coding	1424	42	0.938941
ENSCSAT00000009602.1	6:2248583-2250889	GADD45B	growth arrest and DNA damage inducible beta	protein coding	1114	85	0.938896
ENSCSAT00000005554.1	2:88559285-88585091	PTTG1IP	PTTG1 interacting protein	protein coding	1307	89	0.938895
ENSCSAT00000017024.1	20:33047476-33073179	RTCA	RNA 3'-terminal phosphate cyclase	protein coding	2112	90	0.938878
ENSCSAT00000001568.1	7:86233448-86245975	MGARP	mitochondria localized glutamic acid rich protein	protein coding	837	33	0.938858
ENSCSAT00000009156.1	25:59895341-59925522	ATP1B1	ATPase Na+/K+ transporting subunit beta 1	protein coding	1194	54	0.938677
ENSCSAT00000017747.1	20:120718424-120723944	SRM	spermidine synthase	protein coding	1095	90	0.938656
ENSCSAT00000014474.1	13:46530355-46606730	RSPO3	R-spondin 3	protein coding	77	51	0.938636
ENSCSAT00000000129.1	16:74359591-74367626	CYBC1	cytochrome b-245 chaperone 1	protein coding	1183	42	0.938601
ENSCSAT00000014325.1	29:23236539-23242638	LRP10	LDL receptor related protein 10	protein coding	1927	65	0.938498
ENSCSAT00000007982.1	12:47104789-47162173	B4GALT1	beta-1,4-galactosyltransferase 1	protein coding	3862	81	0.938458
ENSCSAT00000001148.1	5:73229951-73269754	SLC7A5	solute carrier family 7 member 5	protein coding	3410	33	0.938456
ENSCSAT00000015990.1	28:12771391-12775961	-	-	protein coding	533	33	0.938437
ENSCSAT00000007264.1	21:103336809-103372186	BPGM	bisphosphoglycerate mutase	protein coding	1028	172	0.938357
ENSCSAT00000005409.1	16:22102531-22115451	TNFAIP1	TNF alpha induced protein 1	protein coding	960	34	0.938351
ENSCSAT00000008359.1	17:35644387-35668400	KCTD20	potassium channel tetramerization domain containing 20	protein coding	3059	35	0.938346
ENSCSAT00000007580.1	26:39220221-39240532	MFAP1	microfibril associated protein 1	protein coding	1814	30	0.938228
ENSCSAT00000007705.1	19:12474468-12572250	NF2	neurofibromin 2	protein coding	5007	50	0.938196
ENSCSAT00000010760.1	15:19403526-19431747	SEC62	SEC62 homolog, preprotein translocation factor	protein coding	1783	56	0.93817
ENSCSAT00000000281.1	11:115798862-115800840	TRIAP1	TP53 regulated inhibitor of apoptosis 1	protein coding	276	38	0.938113
ENSCSAT00000001786.1	7:66207765-66318206	SEC24D	SEC24 homolog D, COPII coat complex component	protein coding	3064	31	0.937962
ENSCSAT00000015722.1	18:59699348-59884461	COLEC12	collectin subfamily member 12	protein coding	2459	65	0.937924
ENSCSAT00000006335.1	19:15300158-15323956	FBXO7	F-box protein 7	protein coding	476	76	0.937806
ENSCSAT00000014251.1	25:5774063-5841709	TP53BP2	tumor protein p53 binding protein 2	protein coding	3760	76	0.93771
ENSCSAT00000002185.1	1:63444713-63459776	INPPL1	inositol polyphosphate phosphatase like 1	protein coding	4258	64	0.93767
ENSCSAT00000001940.1	5:59806551-59880049	CTCF	CCCTC-binding factor	protein coding	3343	37	0.937638
ENSCSAT00000002717.1	6:28234486-28248497	LRP3	LDL receptor related protein 3	protein coding	2251	47	0.937601
ENSCSAT00000013983.1	12:1464007-1483573	DIPK1B	divergent protein kinase domain 1B	protein coding	1063	53	0.93754
ENSCSAT00000000498.1	6:42820350-42834111	SCAF1	SR-related CTD associated factor 1	protein coding	3293	62	0.937506
ENSCSAT00000010967.1	19:4935976-4938152	THAP7	THAP domain containing 7	protein coding	1043	75	0.937468
ENSCSAT00000017606.1	20:109120691-109123210	ID3	inhibitor of DNA binding 3, HLH protein	protein coding	700	36	0.937434
ENSCSAT00000005182.1	22:60371554-60428764	FSTL1	follistatin like 1	protein coding	234	97	0.937312
ENSCSAT00000006014.1	11:21367162-21383643	GOLT1B	golgi transport 1B	protein coding	842	32	0.937281
ENSCSAT00000013704.1	14:32812065-32818826	WBP1	WW domain binding protein 1	protein coding	725	64	0.937184
ENSCSAT00000012124.1	26:9772914-9785744	-	-	protein coding	1143	60	0.93715
ENSCSAT00000008507.1	6:4592919-4642445	UHRF1	ubiquitin like with PHD and ring finger domains 1	protein coding	3001	58	0.93715
ENSCSAT00000000302.1	16:73195670-73242995	SLC38A10	solute carrier family 38 member 10	protein coding	2811	68	0.937112
ENSCSAT00000012097.1	25:27908554-27933275	CSRP1	cysteine and glycine rich protein 1	protein coding	824	221	0.937084
ENSCSAT00000015485.1	3:92018681-92059413	CDC16	cell division cycle 16	protein coding	1921	49	0.937074
ENSCSAT00000009972.1	6:1771736-1796393	BTBD2	BTB domain containing 2	protein coding	2104	115	0.937049
ENSCSAT00000009524.1	5:1681228-1682151	MRPS34	mitochondrial ribosomal protein S34	protein coding	616	105	0.937049
ENSCSAT00000013461.1	14:33946108-33959285	SMYD5	SMYD family member 5	protein coding	1251	41	0.937045
ENSCSAT00000008677.1	25:67347697-67543039	GALNT2	polypeptide N-acetylgalactosaminyltransferase 2	protein coding	2290	51	0.936999
ENSCSAT00000004456.1	1:12417490-12446527	CPSF7	cleavage and polyadenylation specific factor 7	protein coding	1715	33	0.936967
ENSCSAT00000011268.1	16:3978845-4022678	SPNS2	sphingolipid transporter 2	protein coding	2997	211	0.936952
ENSCSAT00000015166.1	29:8908141-8923031	UNC45A	unc-45 myosin chaperone A	protein coding	2463	70	0.936885
ENSCSAT00000014981.1	10:1918154-1971610	HS6ST1	heparan sulfate 6-O-sulfotransferase 1	protein coding	3709	47	0.936864
ENSCSAT00000007948.1	14:80205458-80230424	PPM1G	protein phosphatase, Mg2+/Mn2+ dependent 1G	protein coding	644	31	0.93684
ENSCSAT00000017437.1	20:96704706-96716940	TRAPPC3	trafficking protein particle complex subunit 3	protein coding	882	96	0.936712
ENSCSAT00000005153.1	6:9515416-9522797	KEAP1	kelch like ECH associated protein 1	protein coding	1117	43	0.936615
ENSCSAT00000013451.1	2:7734128-7752395	AURKA	aurora kinase A	protein coding	1086	55	0.936529
ENSCSAT00000016542.1	11:120134874-120216904	SCARB1	scavenger receptor class B member 1	protein coding	1814	46	0.936487
ENSCSAT00000005387.1	16:22124413-22130922	TMEM199	transmembrane protein 199	protein coding	862	48	0.936473
ENSCSAT00000010005.1	16:6609087-6613690	PHF23	PHD finger protein 23	protein coding	1613	65	0.936464
ENSCSAT00000016005.1	18:45077944-45139410	GALNT1	polypeptide N-acetylgalactosaminyltransferase 1	protein coding	1997	67	0.936454
ENSCSAT00000002348.1	1:58432068-58436236	SMPD1	sphingomyelin phosphodiesterase 1	protein coding	158	30	0.936382
ENSCSAT00000016325.1	18:5375729-5397100	CNDP2	carnosine dipeptidase 2	protein coding	2174	42	0.936319
ENSCSAT00000007130.1	2:65376310-65385918	ADAMTS1	ADAM metallopeptidase with thrombospondin type 1 motif 1	protein coding	2800	125	0.936299
ENSCSAT00000008410.1	12:45230659-45461339	-	-	protein coding	6207	39	0.936191
ENSCSAT00000019498.1	24:26949388-26950074	ARF6	ADP ribosylation factor 6	protein coding	565	164	0.936184
ENSCSAT00000018595.1	12:97591762-97592805	GAS1	growth arrest specific 1	protein coding	929	75	0.936175
ENSCSAT00000002871.1	6:25005316-25078541	URI1	URI1 prefoldin like chaperone	protein coding	1170	39	0.936175
ENSCSAT00000005100.1	21:117271548-117374379	CUL1	cullin 1	protein coding	2969	120	0.936163
ENSCSAT00000015207.1	4:33822736-33851840	DNAJC21	DnaJ heat shock protein family (Hsp40) member C21	protein coding	1674	50	0.93616
ENSCSAT00000005063.1	19:20404089-20470706	TRIOBP	TRIO and F-actin binding protein	protein coding	5338	38	0.93616
ENSCSAT00000019800.1	12:9213888-9215504	DOLK	dolichol kinase	protein coding	1414	35	0.936123
ENSCSAT00000010692.1	25:46231780-46353557	LAMC1	laminin subunit gamma 1	protein coding	4621	30	0.936079
ENSCSAT00000009693.1	9:31320549-31369519	KIF5B	kinesin family member 5B	protein coding	2730	38	0.936079
ENSCSAT00000004185.1	5:26666360-26669632	HIRIP3	HIRA interacting protein 3	protein coding	1625	45	0.93607
ENSCSAT00000010851.1	2:36058919-36116470	BCL2L1	BCL2 like 1	protein coding	294	63	0.936066
ENSCSAT00000009253.1	6:3288407-3298464	FZR1	fizzy and cell division cycle 20 related 1	protein coding	213	33	0.935925
ENSCSAT00000007259.1	19:13490645-13511810	TCN2	transcobalamin 2	protein coding	1363	160	0.935919
ENSCSAT00000001019.1	7:130712308-130763756	ACSL1	acyl-CoA synthetase long chain family member 1	protein coding	3507	52	0.935913
ENSCSAT00000005434.1	12:98347800-98353467	CTSL	cathepsin L	protein coding	506	962	0.935901
ENSCSAT00000014730.1	12:913493-932063	NELFB	negative elongation factor complex member B	protein coding	2065	62	0.935858
ENSCSAT00000000216.1	11:116997636-117011737	ORAI1	ORAI calcium release-activated calcium modulator 1	protein coding	857	37	0.93583
ENSCSAT00000007980.1	1:1570069-1581833	-	-	protein coding	1974	901	0.935819
ENSCSAT00000007605.1	23:75760925-75770919	BOD1	biorientation of chromosomes in cell division 1	protein coding	860	79	0.935789
ENSCSAT00000002427.1	11:62922885-62966994	CAND1	cullin associated and neddylation dissociated 1	protein coding	2954	60	0.935782
ENSCSAT00000012761.1	24:32240008-32242931	MAPK1IP1L	mitogen-activated protein kinase 1 interacting protein 1 like	protein coding	453	50	0.935657
ENSCSAT00000005937.1	10:105493621-105517206	STK11IP	serine/threonine kinase 11 interacting protein	protein coding	3268	34	0.93559
ENSCSAT00000016563.1	11:120422232-120502271	AACS	acetoacetyl-CoA synthetase	protein coding	2115	56	0.935525
ENSCSAT00000010214.1	X:51077025-51084783	APEX2	apurinic/apyrimidinic endodeoxyribonuclease 2	protein coding	1928	31	0.935519
ENSCSAT00000006355.1	23:81594392-81635808	TBC1D9B	TBC1 domain family member 9B	protein coding	4267	143	0.935504
ENSCSAT00000006031.1	1:8576542-8586516	RELA	RELA proto-oncogene, NF-kB subunit	protein coding	2916	61	0.935442
ENSCSAT00000018601.1	12:101845592-101846980	NFIL3	nuclear factor, interleukin 3 regulated	protein coding	1206	34	0.935405
ENSCSAT00000009325.1	6:2858937-2887704	GNA11	G protein subunit alpha 11	protein coding	2385	61	0.935404
ENSCSAT00000012309.1	22:11703790-11709454	HYAL2	hyaluronidase 2	protein coding	762	43	0.935373
ENSCSAT00000006796.1	14:81411648-81472257	HADHA	hydroxyacyl-CoA dehydrogenase trifunctional multienzyme complex subunit alpha	protein coding	1297	63	0.935319
ENSCSAT00000010963.1	9:15193471-15252288	FAM171A1	family with sequence similarity 171 member A1	protein coding	2694	39	0.935311
ENSCSAT00000018928.1	6:11479407-11480450	JUNB	JunB proto-oncogene, AP-1 transcription factor subunit	protein coding	321	191	0.935295
ENSCSAT00000011254.1	5:10218-14306	-	-	protein coding	986	90	0.935235
ENSCSAT00000011090.1	21:52729558-52930021	SLC25A13	solute carrier family 25 member 13	protein coding	2059	48	0.935203
ENSCSAT00000004163.1	16:30036766-30097088	HNF1B	HNF1 homeobox B	protein coding	2395	110	0.935152
ENSCSAT00000013522.1	21:14955859-15000656	STK17A	serine/threonine kinase 17a	protein coding	1475	60	0.935147
ENSCSAT00000001002.1	6:40592392-40609951	CCDC9	coiled-coil domain containing 9	protein coding	3445	34	0.935129
ENSCSAT00000018848.1	2:33369629-33370366	PRNP	prion protein	protein coding	222	36	0.935051
ENSCSAT00000005413.1	11:32181397-32192454	YARS2	tyrosyl-tRNA synthetase 2	protein coding	551	39	0.935026
ENSCSAT00000002505.1	5:53395638-53433461	AARS1	alanyl-tRNA synthetase 1	protein coding	5058	42	0.935018
ENSCSAT00000009398.1	1:19013-25473	RIC8A	RIC8 guanine nucleotide exchange factor A	protein coding	1880	49	0.935018
ENSCSAT00000011042.1	16:4416259-4421162	SLC25A11	solute carrier family 25 member 11	protein coding	1262	99	0.935014
ENSCSAT00000009849.1	21:71976823-72011023	LRRC17	leucine rich repeat containing 17	protein coding	740	71	0.93493
ENSCSAT00000005040.1	12:104700138-104777228	MFSD14B	major facilitator superfamily domain containing 14B	protein coding	1485	55	0.934925
ENSCSAT00000003138.1	16:44946066-44955606	METTL23	methyltransferase like 23	protein coding	808	50	0.934924
ENSCSAT00000019347.1	11:49360455-49361807	MFSD5	major facilitator superfamily domain containing 5	protein coding	1275	53	0.934884
ENSCSAT00000019675.1	24:80435892-80436845	ANKRD9	ankyrin repeat domain 9	protein coding	794	67	0.934747
ENSCSAT00000004532.1	6:11818968-11825412	NACC1	nucleus accumbens associated 1	protein coding	4128	70	0.934665
ENSCSAT00000004398.1	19:21863768-21886395	PDGFB	platelet derived growth factor subunit B	protein coding	1704	62	0.934634
ENSCSAT00000004367.1	6:13173157-13176877	DNAJB1	DnaJ heat shock protein family (Hsp40) member B1	protein coding	763	53	0.934618
ENSCSAT00000005554.1	2:88559285-88585091	PTTG1IP	PTTG1 interacting protein	protein coding	1045	97	0.934615
ENSCSAT00000012313.1	26:9015653-9028077	-	-	protein coding	1144	32	0.934576
ENSCSAT00000014878.1	14:15550254-15584521	POLR1B	RNA polymerase I subunit B	protein coding	3807	33	0.934558
ENSCSAT00000016200.1	KE148049.1:723403-741002	ANP32E	acidic nuclear phosphoprotein 32 family member E	protein coding	3035	80	0.934558
ENSCSAT00000017626.1	20:110693854-110809466	HSPG2	heparan sulfate proteoglycan 2	protein coding	13209	38	0.934502
ENSCSAT00000008105.1	12:46346971-46419455	UBAP1	ubiquitin associated protein 1	protein coding	793	31	0.934454
ENSCSAT00000011149.1	17:20222590-20243809	MCM3	minichromosome maintenance complex component 3	protein coding	2677	70	0.934431
ENSCSAT00000009592.1	17:29211767-29225142	CNPY3	canopy FGF signaling regulator 3	protein coding	1063	91	0.934426
ENSCSAT00000017903.1	20:130211718-130212707	B3GALT6	beta-1,3-galactosyltransferase 6	protein coding	668	44	0.934412
ENSCSAT00000016325.1	18:5375729-5397100	CNDP2	carnosine dipeptidase 2	protein coding	2144	45	0.93437
ENSCSAT00000015651.1	18:68418292-68488176	PPP4R1	protein phosphatase 4 regulatory subunit 1	protein coding	1660	41	0.93435
ENSCSAT00000017837.1	20:129849899-129876524	-	-	protein coding	2310	36	0.934246
ENSCSAT00000011862.1	X:44192385-44266329	JADE3	jade family PHD finger 3	protein coding	3305	33	0.934243
ENSCSAT00000009398.1	1:19013-25473	RIC8A	RIC8 guanine nucleotide exchange factor A	protein coding	1721	47	0.934237
ENSCSAT00000006792.1	21:107166395-107295736	TRIM24	tripartite motif containing 24	protein coding	3376	120	0.934208
ENSCSAT00000017728.1	20:119787370-119816693	MFN2	mitofusin 2	protein coding	3892	98	0.934202
ENSCSAT00000001572.1	6:35582849-35627195	HNRNPUL1	heterogeneous nuclear ribonucleoprotein U like 1	protein coding	291	35	0.934152
ENSCSAT00000013875.1	21:11292788-11554933	TNS3	tensin 3	protein coding	4959	46	0.934145
ENSCSAT00000016040.1	3:10000109-10026449	HSPH1	heat shock protein family H (Hsp110) member 1	protein coding	3414	56	0.934123
ENSCSAT00000015686.1	3:56076226-56086963	-	-	protein coding	1228	32	0.934123
ENSCSAT00000006616.1	9:59032755-59035241	DDIT4	DNA damage inducible transcript 4	protein coding	909	36	0.93406
ENSCSAT00000012932.1	10:57035238-57063682	CYBRD1	cytochrome b reductase 1	protein coding	1093	41	0.934059
ENSCSAT00000014301.1	25:5339084-5393284	WDR26	WD repeat domain 26	protein coding	2285	53	0.934052
ENSCSAT00000004423.1	21:127154981-127156797	-	-	protein coding	1349	364	0.93402
ENSCSAT00000014280.1	25:5589383-5603227	DEGS1	delta 4-desaturase, sphingolipid 1	protein coding	340	105	0.933979
ENSCSAT00000015534.1	4:147662-163588	CCDC127	coiled-coil domain containing 127	protein coding	819	32	0.933953
ENSCSAT00000015260.1	14:4954706-4971798	CNOT11	CCR4-NOT transcription complex subunit 11	protein coding	1149	44	0.933948
ENSCSAT00000003823.1	19:24134802-24160401	DESI1	desumoylating isopeptidase 1	protein coding	783	31	0.933754
ENSCSAT00000008929.1	12:42520905-42669211	-	-	protein coding	377	35	0.933743
ENSCSAT00000014579.1	12:1080305-1105027	MAN1B1	mannosidase alpha class 1B member 1	protein coding	2995	87	0.93374
ENSCSAT00000008243.1	12:45982439-45985880	SIGMAR1	sigma non-opioid intracellular receptor 1	protein coding	859	59	0.933709
ENSCSAT00000013999.1	22:9681953-9692172	NME6	NME/NM23 nucleoside diphosphate kinase 6	protein coding	1303	37	0.933702
ENSCSAT00000015703.1	28:19037395-19072458	TTYH3	tweety family member 3	protein coding	2747	33	0.933697
ENSCSAT00000000271.1	11:115856817-115882181	COQ5	coenzyme Q5, methyltransferase	protein coding	1070	41	0.93369
ENSCSAT00000008827.1	2:54589437-54635503	-	-	protein coding	2632	122	0.933648
ENSCSAT00000011479.1	2:32955538-32969152	TMEM230	transmembrane protein 230	protein coding	858	53	0.933625
ENSCSAT00000004216.1	5:26562594-26566311	YPEL3	yippee like 3	protein coding	533	69	0.933619
ENSCSAT00000019373.1	19:23975979-23977013	TOB2	transducer of ERBB2, 2	protein coding	377	38	0.933581
[truncated: 3,794 more rows]
