# Supplementary material for: The epitranscriptome of Vero cells infected with SARS-CoV-2 assessed by direct RNA sequencing reveals m6A pattern changes and DRACH motif biases in viral and cellular RNAs
Source: Front Cell Infect Microbiol. 2022 Aug 16;12:906578. doi: 10.3389/fcimb.2022.906578 (PMC9425070; doi:10.3389/fcimb.2022.906578)
Supplement: Supplementary file 1 [file DataSheet_1.zip › Supplementary Materials/Table S22. Epitranscriptome of the uninfected Vero cell (sample Kim et al., 2020), Epinano results.xlsx]

## Sheet: Sheet1
Table S22. Epitranscriptome of the uninfected Vero cell (sample Kim et al., 2020), Epinano results
Transcript stable ID	Gene coordinate	Gene name	Gene description	Transcript type	Transcript position	Number of reads	Probability of modification
ENSCSAT00000014152.1	14:22271291-22275877	-	-	protein coding	1109	39	0.993669
ENSCSAT00000019811.1	23:59530291-59530989	MED7	mediator complex subunit 7	protein coding	272	35	0.993148
ENSCSAT00000018506.1	9:40602223-40602861	DEPP1	DEPP1 autophagy regulator	protein coding	317	38	0.992467
ENSCSAT00000012275.1	21:32155839-32166114	CBX3	chromobox 3	protein coding	228	80	0.992318
ENSCSAT00000019347.1	11:49360455-49361807	MFSD5	major facilitator superfamily domain containing 5	protein coding	703	34	0.99178
ENSCSAT00000007236.1	9:55977584-55981263	ZNF503	zinc finger protein 503	protein coding	2766	48	0.991701
ENSCSAT00000001172.1	5:71206941-71215034	COX4I1	cytochrome c oxidase subunit 4I1	protein coding	1379	75	0.991249
ENSCSAT00000015820.1	KE148117.1:30922-37499	GDI1	GDP dissociation inhibitor 1	protein coding	2417	35	0.990851
ENSCSAT00000018086.1	12:46008520-46009011	RPP25L	ribonuclease P/MRP subunit p25 like	protein coding	123	40	0.990816
ENSCSAT00000003126.1	6:17847307-17971220	GATAD2A	GATA zinc finger domain containing 2A	protein coding	3032	38	0.989502
ENSCSAT00000011959.1	24:41054621-41443436	SYNE2	spectrin repeat containing nuclear envelope protein 2	protein coding	22009	33	0.988967
ENSCSAT00000017744.1	20:120525737-120679020	MTOR	mechanistic target of rapamycin kinase	protein coding	7989	31	0.988787
ENSCSAT00000008088.1	12:46666001-46781572	UBE2R2	ubiquitin conjugating enzyme E2 R2	protein coding	1752	63	0.988227
ENSCSAT00000003498.1	9:95185480-95195136	NOLC1	nucleolar and coiled-body phosphoprotein 1	protein coding	2947	31	0.987974
ENSCSAT00000016110.1	28:12022201-12029181	AP1S1	adaptor related protein complex 1 subunit sigma 1	protein coding	1311	61	0.987054
ENSCSAT00000006007.1	10:105432912-105438896	CHPF	chondroitin polymerizing factor	protein coding	2758	82	0.98702
ENSCSAT00000005756.1	10:110425076-110541538	CUL3	cullin 3	protein coding	2790	67	0.98684
ENSCSAT00000011168.1	9:14543006-14557450	FAM107B	family with sequence similarity 107 member B	protein coding	744	49	0.986745
ENSCSAT00000008840.1	25:63224338-63252340	MGST3	microsomal glutathione S-transferase 3	protein coding	654	212	0.986604
ENSCSAT00000006508.1	2:82757930-82770165	ETS2	ETS proto-oncogene 2, transcription factor	protein coding	1729	35	0.986214
ENSCSAT00000000890.1	6:41640636-41650080	KDELR1	KDEL endoplasmic reticulum protein retention receptor 1	protein coding	1905	43	0.985999
ENSCSAT00000006157.1	10:105153933-105158655	TUBA4A	tubulin alpha 4a	protein coding	1084	84	0.9859
ENSCSAT00000005029.1	X:127338862-127341575	CETN2	centrin 2	protein coding	1034	48	0.985326
ENSCSAT00000000161.1	16:74150110-74158112	SLC16A3	solute carrier family 16 member 3	protein coding	1438	92	0.984779
ENSCSAT00000008243.1	12:45982439-45985880	SIGMAR1	sigma non-opioid intracellular receptor 1	protein coding	801	42	0.984151
ENSCSAT00000009689.1	6:2108212-2121571	LSM7	LSM7 homolog, U6 small nuclear RNA and mRNA degradation associated	protein coding	516	40	0.983789
ENSCSAT00000002176.1	5:57937176-57978449	CYB5B	cytochrome b5 type B	protein coding	806	76	0.983734
ENSCSAT00000018812.1	22:79307444-79308658	TRMT10C	tRNA methyltransferase 10C, mitochondrial RNase P subunit	protein coding	860	45	0.983486
ENSCSAT00000005705.1	16:19396452-19427652	MAP2K3	mitogen-activated protein kinase kinase 3	protein coding	1441	53	0.98324
ENSCSAT00000016256.1	18:21107369-21252693	ALPK2	alpha kinase 2	protein coding	6681	200	0.982668
ENSCSAT00000001258.1	16:63732508-63743971	NAGLU	N-acetyl-alpha-glucosaminidase	protein coding	1589	42	0.98264
ENSCSAT00000001056.1	7:129487339-129493596	ING2	inhibitor of growth family member 2	protein coding	1561	35	0.982287
ENSCSAT00000000302.1	16:73195670-73242995	SLC38A10	solute carrier family 38 member 10	protein coding	3552	46	0.982146
ENSCSAT00000019799.1	12:8988433-8989650	IER5L	immediate early response 5 like	protein coding	1195	47	0.981911
ENSCSAT00000014004.1	4:62338407-62376961	-	-	protein coding	1855	32	0.981679
ENSCSAT00000015696.1	18:62501879-62505937	MYL12A	myosin light chain 12A	protein coding	848	73	0.981406
ENSCSAT00000012458.1	2:18490485-18513332	SDC4	syndecan 4	protein coding	661	39	0.980892
ENSCSAT00000008192.1	8:122282630-122288384	MYC	MYC proto-oncogene, bHLH transcription factor	protein coding	2414	93	0.980636
ENSCSAT00000003051.1	11:52656817-52658721	-	-	protein coding	1174	39	0.980462
ENSCSAT00000013522.1	21:14955859-15000656	STK17A	serine/threonine kinase 17a	protein coding	1475	52	0.980267
ENSCSAT00000010764.1	25:45731326-45739508	ARPC5	actin related protein 2/3 complex subunit 5	protein coding	158	140	0.980059
ENSCSAT00000012233.1	14:51664101-51667011	-	-	protein coding	523	567	0.979709
ENSCSAT00000006473.1	5:10405194-10418428	-	-	protein coding	965	48	0.979578
ENSCSAT00000017130.1	20:55157327-55171301	DNAJB4	DnaJ heat shock protein family (Hsp40) member B4	protein coding	1068	32	0.979562
ENSCSAT00000017575.1	20:106934315-106950483	MTFR1L	mitochondrial fission regulator 1 like	protein coding	1234	34	0.979491
ENSCSAT00000018812.1	22:79307444-79308658	TRMT10C	tRNA methyltransferase 10C, mitochondrial RNase P subunit	protein coding	569	40	0.979141
ENSCSAT00000005153.1	6:9515416-9522797	KEAP1	kelch like ECH associated protein 1	protein coding	1992	41	0.979102
ENSCSAT00000001070.1	7:128598835-128795211	TENM3	teneurin transmembrane protein 3	protein coding	7800	39	0.979024
ENSCSAT00000004367.1	6:13173157-13176877	DNAJB1	DnaJ heat shock protein family (Hsp40) member B1	protein coding	1207	71	0.978887
ENSCSAT00000000855.1	16:65362903-65367941	KRT10	keratin 10	protein coding	2388	30	0.978759
ENSCSAT00000013173.1	22:10754970-10757057	GPX1	glutathione peroxidase 1	protein coding	1353	30	0.978759
ENSCSAT00000004367.1	6:13173157-13176877	DNAJB1	DnaJ heat shock protein family (Hsp40) member B1	protein coding	1924	106	0.978755
ENSCSAT00000002699.1	11:53607008-53635793	OS9	OS9 endoplasmic reticulum lectin	protein coding	2769	40	0.978606
ENSCSAT00000019583.1	28:15539047-15539826	FAM220A	family with sequence similarity 220 member A	protein coding	429	32	0.978531
ENSCSAT00000014187.1	29:23464302-23469592	-	-	protein coding	1025	34	0.978352
ENSCSAT00000004586.1	26:53676125-53697733	NIPA2	NIPA magnesium transporter 2	protein coding	890	44	0.978211
ENSCSAT00000007581.1	11:8757799-8768379	M6PR	mannose-6-phosphate receptor, cation dependent	protein coding	2335	31	0.977668
ENSCSAT00000003434.1	11:50510714-50535328	ITGA5	integrin subunit alpha 5	protein coding	4036	63	0.977582
ENSCSAT00000010745.1	2:36499402-36553443	TM9SF4	transmembrane 9 superfamily member 4	protein coding	2158	30	0.977477
ENSCSAT00000010709.1	14:64895905-64909983	-	-	protein coding	1154	32	0.977247
ENSCSAT00000004597.1	1:11326969-11339439	EEF1G	eukaryotic translation elongation factor 1 gamma	protein coding	1541	226	0.97705
ENSCSAT00000004725.1	21:119263447-119265696	TMUB1	transmembrane and ubiquitin like domain containing 1	protein coding	1542	77	0.976998
ENSCSAT00000018510.1	9:42216568-42218166	SLC18A3	solute carrier family 18 member A3	protein coding	863	259	0.976961
ENSCSAT00000018108.1	7:2002541-2003068	-	-	protein coding	524	63	0.976632
ENSCSAT00000000991.1	11:101460759-101471474	CKAP4	cytoskeleton associated protein 4	protein coding	2169	52	0.976247
ENSCSAT00000005027.1	X:127342850-127390536	NSDHL	NAD(P) dependent steroid dehydrogenase-like	protein coding	1323	175	0.976149
ENSCSAT00000015826.1	KE148117.1:17432-26423	TAFAZZIN	tafazzin, phospholipid-lysophospholipid transacylase	protein coding	1220	30	0.976141
ENSCSAT00000011728.1	12:12920710-12927431	HSPA5	heat shock protein family A (Hsp70) member 5	protein coding	2276	600	0.975739
ENSCSAT00000012644.1	8:52457904-52463859	PENK	proenkephalin	protein coding	790	199	0.975711
ENSCSAT00000004277.1	11:45071611-45092646	DDX23	DEAD-box helicase 23	protein coding	3278	38	0.97567
ENSCSAT00000017317.1	20:87267044-87279978	PRDX1	peroxiredoxin 1	protein coding	1021	242	0.975402
ENSCSAT00000008137.1	21:97338913-97373156	CALU	calumenin	protein coding	3263	59	0.975097
ENSCSAT00000001816.1	6:34357449-34368067	DYRK1B	dual specificity tyrosine phosphorylation regulated kinase 1B	protein coding	2061	33	0.974861
ENSCSAT00000001188.1	5:70379179-70401139	ZDHHC7	zinc finger DHHC-type palmitoyltransferase 7	protein coding	1756	37	0.974631
ENSCSAT00000017980.1	16:30269779-30270375	DUSP14	dual specificity phosphatase 14	protein coding	34	34	0.974567
ENSCSAT00000006298.1	21:109234065-109247474	MKRN1	makorin ring finger protein 1	protein coding	1218	35	0.974402
ENSCSAT00000007223.1	X:94774205-94833647	MORC4	MORC family CW-type zinc finger 4	protein coding	2073	72	0.974381
ENSCSAT00000000290.1	1:117387044-117394415	SRPRA	SRP receptor subunit alpha	protein coding	1079	35	0.974293
ENSCSAT00000014187.1	29:23464302-23469592	-	-	protein coding	846	35	0.973946
ENSCSAT00000006268.1	17:41866062-41884972	ABCF1	ATP binding cassette subfamily F member 1	protein coding	3145	72	0.973837
ENSCSAT00000000449.1	11:108404719-108437168	DDX54	DEAD-box helicase 54	protein coding	3123	78	0.973757
ENSCSAT00000000379.1	16:70941562-70947736	LGALS3BP	galectin 3 binding protein	protein coding	1003	83	0.973695
ENSCSAT00000018218.1	X:91525115-91525594	TCEAL1	transcription elongation factor A like 1	protein coding	230	35	0.973594
ENSCSAT00000012783.1	23:19740563-19800927	SEMA6A	semaphorin 6A	protein coding	2438	46	0.973391
ENSCSAT00000016468.1	KE148108.1:215888-282521	IL13RA1	interleukin 13 receptor subunit alpha 1	protein coding	2505	31	0.973299
ENSCSAT00000019847.1	26:52187898-52188812	NSMCE3	NSE3 homolog, SMC5-SMC6 complex component	protein coding	599	41	0.972767
ENSCSAT00000003890.1	16:34211360-34217039	SMG8	SMG8 nonsense mediated mRNA decay factor	protein coding	2680	30	0.972693
ENSCSAT00000016735.1	20:12498644-12514343	VPS72	vacuolar protein sorting 72 homolog	protein coding	1069	41	0.97241
ENSCSAT00000014480.1	2:686129-687892	PPDPF	pancreatic progenitor cell differentiation and proliferation factor	protein coding	813	372	0.972301
ENSCSAT00000010342.1	6:1018290-1027618	MIDN	midnolin	protein coding	2682	37	0.9723
ENSCSAT00000000271.1	11:115856817-115882181	COQ5	coenzyme Q5, methyltransferase	protein coding	1135	30	0.972213
ENSCSAT00000015300.1	4:30457718-30592105	CDH6	cadherin 6	protein coding	2539	152	0.972154
ENSCSAT00000003280.1	1:33710582-33756884	IMMP1L	inner mitochondrial membrane peptidase subunit 1	protein coding	696	44	0.971984
ENSCSAT00000008967.1	5:2101891-2105739	MLST8	MTOR associated protein, LST8 homolog	protein coding	1509	30	0.971857
ENSCSAT00000000161.1	16:74150110-74158112	SLC16A3	solute carrier family 16 member 3	protein coding	2571	73	0.970964
ENSCSAT00000018077.1	12:42192629-42194182	ALDH1B1	aldehyde dehydrogenase 1 family member B1	protein coding	1399	30	0.970786
ENSCSAT00000019496.1	24:26661049-26662392	MGAT2	alpha-1,6-mannosyl-glycoprotein 2-beta-N-acetylglucosaminyltransferase	protein coding	877	55	0.97057
ENSCSAT00000011401.1	14:63016553-63093592	PPM1B	protein phosphatase, Mg2+/Mn2+ dependent 1B	protein coding	827	53	0.97051
ENSCSAT00000007440.1	24:83384529-83386903	CRIP1	cysteine rich protein 1	protein coding	918	40	0.970455
ENSCSAT00000019583.1	28:15539047-15539826	FAM220A	family with sequence similarity 220 member A	protein coding	386	30	0.970444
ENSCSAT00000009283.1	15:49306714-49341565	PXYLP1	2-phosphoxylose phosphatase 1	protein coding	1431	30	0.970287
ENSCSAT00000004367.1	6:13173157-13176877	DNAJB1	DnaJ heat shock protein family (Hsp40) member B1	protein coding	1917	106	0.97023
ENSCSAT00000014547.1	10:16909594-16940201	LYPD1	LY6/PLAUR domain containing 1	protein coding	1578	36	0.970222
ENSCSAT00000013317.1	21:18553446-18688525	CDK13	cyclin dependent kinase 13	protein coding	4434	35	0.970056
ENSCSAT00000011191.1	23:41447675-41600190	CTNNA1	catenin alpha 1	protein coding	2713	100	0.969573
ENSCSAT00000007496.1	22:50068095-50086648	TMEM43	transmembrane protein 43	protein coding	1848	50	0.96954
ENSCSAT00000019547.1	14:69736558-69737322	CDC42EP3	CDC42 effector protein 3	protein coding	490	75	0.969487
ENSCSAT00000012164.1	25:27390809-27397441	ELF3	E74 like ETS transcription factor 3	protein coding	1708	265	0.969406
ENSCSAT00000012164.1	25:27390809-27397441	ELF3	E74 like ETS transcription factor 3	protein coding	1792	271	0.969357
ENSCSAT00000012899.1	15:38881-52775	SLC25A38	solute carrier family 25 member 38	protein coding	1079	54	0.969231
ENSCSAT00000018349.1	13:34010228-34011046	CITED2	Cbp/p300 interacting transactivator with Glu/Asp rich carboxy-terminal domain 2	protein coding	229	99	0.969022
ENSCSAT00000006311.1	9:61144503-61154226	-	-	protein coding	637	70	0.969017
ENSCSAT00000004231.1	5:26536532-26546461	MAPK3	mitogen-activated protein kinase 3	protein coding	1389	62	0.968932
ENSCSAT00000000793.1	6:42186238-42194115	BAX	BCL2 associated X, apoptosis regulator	protein coding	751	59	0.968774
ENSCSAT00000014321.1	4:52174312-52214584	IL6ST	interleukin 6 cytokine family signal transducer	protein coding	2791	90	0.968517
ENSCSAT00000015722.1	18:59699348-59884461	COLEC12	collectin subfamily member 12	protein coding	2677	84	0.968347
ENSCSAT00000008293.1	11:6900787-6906787	TPI1	triosephosphate isomerase 1	protein coding	1273	560	0.968105
ENSCSAT00000011100.1	6:309506-321785	BSG	basigin (Ok blood group)	protein coding	1931	282	0.968066
ENSCSAT00000016746.1	20:12756053-12761177	TXNIP	thioredoxin interacting protein	protein coding	1696	34	0.967791
ENSCSAT00000019547.1	14:69736558-69737322	CDC42EP3	CDC42 effector protein 3	protein coding	275	66	0.967775
ENSCSAT00000005989.1	11:21624970-21634042	KCNJ8	potassium inwardly rectifying channel subfamily J member 8	protein coding	1156	71	0.967713
ENSCSAT00000013885.1	25:9414711-9485429	IARS2	isoleucyl-tRNA synthetase 2, mitochondrial	protein coding	1750	36	0.96771
ENSCSAT00000008827.1	2:54589437-54635503	-	-	protein coding	3030	80	0.967643
ENSCSAT00000019811.1	23:59530291-59530989	MED7	mediator complex subunit 7	protein coding	597	41	0.967614
ENSCSAT00000005100.1	21:117271548-117374379	CUL1	cullin 1	protein coding	2843	122	0.967567
ENSCSAT00000010803.1	14:64019418-64026281	ZFP36L2	ZFP36 ring finger protein like 2	protein coding	2144	55	0.967361
ENSCSAT00000007085.1	15:84516478-84532969	CLDN1	claudin 1	protein coding	857	73	0.96717
ENSCSAT00000001579.1	16:62069127-62074579	SLC25A39	solute carrier family 25 member 39	protein coding	1599	153	0.966912
ENSCSAT00000006319.1	17:41762829-41765867	NRM	nurim	protein coding	922	56	0.966752
ENSCSAT00000003165.1	9:105313899-105330069	ZDHHC6	zinc finger DHHC-type palmitoyltransferase 6	protein coding	597	43	0.966622
ENSCSAT00000009594.1	15:41052614-41193268	WWTR1	WW domain containing transcription regulator 1	protein coding	4763	108	0.966381
ENSCSAT00000012761.1	24:32240008-32242931	MAPK1IP1L	mitogen-activated protein kinase 1 interacting protein 1 like	protein coding	453	55	0.966336
ENSCSAT00000009354.1	12:35374947-35423364	SMC2	structural maintenance of chromosomes 2	protein coding	4026	44	0.966023
ENSCSAT00000004771.1	1:11111317-11112678	TMEM223	transmembrane protein 223	protein coding	552	30	0.965953
ENSCSAT00000001760.1	11:87554731-87556542	BTG1	BTG anti-proliferation factor 1	protein coding	820	97	0.965837
ENSCSAT00000017062.1	20:40413897-40427060	-	-	protein coding	1132	913	0.965506
ENSCSAT00000004786.1	X:128732876-128736077	UBL4A	ubiquitin like 4A	protein coding	1707	55	0.965401
ENSCSAT00000006561.1	19:14826135-14840325	YWHAH	tyrosine 3-monooxygenase/tryptophan 5-monooxygenase activation protein eta	protein coding	1573	255	0.965262
ENSCSAT00000009811.1	16:6822065-6833768	CHRNB1	cholinergic receptor nicotinic beta 1 subunit	protein coding	1582	42	0.965212
ENSCSAT00000008580.1	9:41837582-41868987	TIMM23	translocase of inner mitochondrial membrane 23	protein coding	1151	40	0.964984
ENSCSAT00000009133.1	12:40631467-40697393	ANKS6	ankyrin repeat and sterile alpha motif domain containing 6	protein coding	2669	34	0.964513
ENSCSAT00000004775.1	X:128770268-128786961	G6PD	glucose-6-phosphate dehydrogenase	protein coding	2160	251	0.964315
ENSCSAT00000014214.1	21:2820233-2826290	MRPS17	mitochondrial ribosomal protein S17	protein coding	1146	112	0.964119
ENSCSAT00000011241.1	16:4066568-4091420	SMTNL2	smoothelin like 2	protein coding	1702	48	0.964044
ENSCSAT00000019400.1	17:40203936-40205858	-	-	protein coding	1827	592	0.96382
ENSCSAT00000001502.1	6:36402614-36422509	DEDD2	death effector domain containing 2	protein coding	1828	37	0.963808
ENSCSAT00000016088.1	28:12352448-12358131	TRIP6	thyroid hormone receptor interactor 6	protein coding	803	49	0.963282
ENSCSAT00000006249.1	1:7929862-7932086	B4GAT1	beta-1,4-glucuronyltransferase 1	protein coding	1370	35	0.963268
ENSCSAT00000016226.1	KE148049.1:422674-427107	SF3B4	splicing factor 3b subunit 4	protein coding	404	89	0.963227
ENSCSAT00000002761.1	9:112439782-112466086	BAG3	BAG cochaperone 3	protein coding	2529	40	0.963176
ENSCSAT00000013495.1	21:15666765-15671952	-	-	protein coding	466	89	0.963164
ENSCSAT00000003590.1	9:94005285-94006111	MRPL43	mitochondrial ribosomal protein L43	protein coding	538	72	0.962684
ENSCSAT00000016201.1	KE148049.1:655784-668739	PLEKHO1	pleckstrin homology domain containing O1	protein coding	1271	44	0.96261
ENSCSAT00000012587.1	17:4127-37368	TMEM30A	transmembrane protein 30A	protein coding	1170	52	0.96251
ENSCSAT00000002552.1	6:30202375-30213058	USF2	upstream transcription factor 2, c-fos interacting	protein coding	1568	34	0.962412
ENSCSAT00000009846.1	24:54719414-54730848	AHSA1	activator of HSP90 ATPase activity 1	protein coding	1364	45	0.962384
ENSCSAT00000018480.1	X:89753866-89755215	HNRNPH2	heterogeneous nuclear ribonucleoprotein H2	protein coding	437	43	0.96234
ENSCSAT00000014321.1	4:52174312-52214584	IL6ST	interleukin 6 cytokine family signal transducer	protein coding	2165	68	0.962096
ENSCSAT00000007426.1	24:83389037-83398548	TEDC1	tubulin epsilon and delta complex 1	protein coding	1317	31	0.961977
ENSCSAT00000019799.1	12:8988433-8989650	IER5L	immediate early response 5 like	protein coding	1025	48	0.961404
ENSCSAT00000011489.1	2:32948196-32953991	PCNA	proliferating cell nuclear antigen	protein coding	1224	42	0.961182
ENSCSAT00000017306.1	20:86588550-86599107	POMGNT1	protein O-linked mannose N-acetylglucosaminyltransferase 1 (beta 1,2-)	protein coding	2543	38	0.961175
ENSCSAT00000011210.1	24:45999623-46006218	ZFP36L1	ZFP36 ring finger protein like 1	protein coding	3111	36	0.961154
ENSCSAT00000002052.1	6:33290622-33374693	ACTN4	actinin alpha 4	protein coding	3919	181	0.96055
ENSCSAT00000003165.1	9:105313899-105330069	ZDHHC6	zinc finger DHHC-type palmitoyltransferase 6	protein coding	462	43	0.960496
ENSCSAT00000009023.1	25:61472617-61488999	CREG1	cellular repressor of E1A stimulated genes 1	protein coding	1948	91	0.960136
ENSCSAT00000008827.1	2:54589437-54635503	-	-	protein coding	2117	95	0.959753
ENSCSAT00000017763.1	20:121944391-122042474	CLSTN1	calsyntenin 1	protein coding	3535	94	0.959699
ENSCSAT00000008543.1	22:45917444-45920250	JAGN1	jagunal homolog 1	protein coding	627	43	0.959698
ENSCSAT00000000448.1	6:42979674-42994865	MED25	mediator complex subunit 25	protein coding	2230	47	0.959645
ENSCSAT00000008605.1	1:646748-649029	POLR2L	RNA polymerase II, I and III subunit L	protein coding	369	201	0.959309
ENSCSAT00000018336.1	13:7049415-7050680	TPBG	trophoblast glycoprotein	protein coding	722	87	0.958966
ENSCSAT00000005199.1	1:9949762-9964432	BAD	BCL2 associated agonist of cell death	protein coding	536	66	0.958885
ENSCSAT00000016168.1	KE147549.1:99135-105656	SLC25A6	solute carrier family 25 member 6	protein coding	1417	519	0.958869
ENSCSAT00000002264.1	1:62925050-63050111	NUP98	nucleoporin 98 and 96 precursor	protein coding	5910	43	0.958696
ENSCSAT00000001055.1	16:64438333-64448731	FKBP10	FKBP prolyl isomerase 10	protein coding	2818	172	0.958569
ENSCSAT00000002666.1	7:24799906-24804473	STBD1	starch binding domain 1	protein coding	529	30	0.95853
ENSCSAT00000002352.1	1:58347495-58353749	ARFIP2	ADP ribosylation factor interacting protein 2	protein coding	1519	38	0.957772
ENSCSAT00000002284.1	1:62604486-62650200	RRM1	ribonucleotide reductase catalytic subunit M1	protein coding	3398	32	0.957755
ENSCSAT00000016226.1	KE148049.1:422674-427107	SF3B4	splicing factor 3b subunit 4	protein coding	1490	69	0.957637
ENSCSAT00000002761.1	9:112439782-112466086	BAG3	BAG cochaperone 3	protein coding	2284	50	0.957558
ENSCSAT00000013077.1	2:14804791-14878838	STAU1	staufen double-stranded RNA binding protein 1	protein coding	1990	66	0.957527
ENSCSAT00000003174.1	5:42275584-42334207	AMFR	autocrine motility factor receptor	protein coding	2264	90	0.95726
ENSCSAT00000011166.1	23:42002482-42042777	PAIP2	poly(A) binding protein interacting protein 2	protein coding	1532	59	0.956957
ENSCSAT00000017617.1	20:109746925-109890777	EPHB2	EPH receptor B2	protein coding	4245	73	0.956896
ENSCSAT00000000991.1	11:101460759-101471474	CKAP4	cytoskeleton associated protein 4	protein coding	2159	52	0.956421
ENSCSAT00000005336.1	19:20379003-20383464	LGALS1	galectin 1	protein coding	702	319	0.956342
ENSCSAT00000001658.1	11:90683981-90709137	VEZT	vezatin, adherens junctions transmembrane protein	protein coding	1579	47	0.956059
ENSCSAT00000019512.1	4:77114421-77114869	-	-	protein coding	420	1164	0.955824
ENSCSAT00000019705.1	6:34879118-34879834	SERTAD1	SERTA domain containing 1	protein coding	473	32	0.955784
ENSCSAT00000018878.1	22:12732396-12735068	RBM15B	RNA binding motif protein 15B	protein coding	2663	31	0.955076
ENSCSAT00000000925.1	11:102917606-102942481	PWP1	PWP1 homolog, endonuclein	protein coding	83	39	0.95474
ENSCSAT00000009348.1	11:2920663-2940823	FOXM1	forkhead box M1	protein coding	2487	33	0.954431
ENSCSAT00000019817.1	23:82507525-82508862	MGAT1	alpha-1,3-mannosyl-glycoprotein 2-beta-N-acetylglucosaminyltransferase	protein coding	1123	39	0.954415
ENSCSAT00000005698.1	16:21080482-21102463	WSB1	WD repeat and SOCS box containing 1	protein coding	2867	49	0.954355
ENSCSAT00000011479.1	2:32955538-32969152	TMEM230	transmembrane protein 230	protein coding	758	44	0.954192
ENSCSAT00000010111.1	15:34815066-34885228	GMPS	guanine monophosphate synthase	protein coding	2259	71	0.954158
ENSCSAT00000009398.1	1:19013-25473	RIC8A	RIC8 guanine nucleotide exchange factor A	protein coding	1855	37	0.953655
ENSCSAT00000014474.1	13:46530355-46606730	RSPO3	R-spondin 3	protein coding	1605	66	0.953548
ENSCSAT00000008202.1	15:60459913-60470615	BTD	biotinidase	protein coding	1372	34	0.953532
ENSCSAT00000014004.1	4:62338407-62376961	-	-	protein coding	1678	32	0.9533
ENSCSAT00000011004.1	10:66477515-66561079	UBE2E3	ubiquitin conjugating enzyme E2 E3	protein coding	304	61	0.953214
ENSCSAT00000009657.1	23:52906825-52911986	ARSI	arylsulfatase family member I	protein coding	904	32	0.95288
ENSCSAT00000008515.1	11:6602694-6640351	CHD4	chromodomain helicase DNA binding protein 4	protein coding	6402	55	0.952809
ENSCSAT00000008674.1	15:57592728-57612928	UBA5	ubiquitin like modifier activating enzyme 5	protein coding	1223	39	0.952652
ENSCSAT00000015300.1	4:30457718-30592105	CDH6	cadherin 6	protein coding	2257	148	0.952513
ENSCSAT00000016920.1	20:20727199-20739979	SLC16A1	solute carrier family 16 member 1	protein coding	951	40	0.952493
ENSCSAT00000004639.1	21:119652127-119703458	RHEB	Ras homolog, mTORC1 binding	protein coding	1669	181	0.951903
ENSCSAT00000006370.1	11:15790798-15813585	STRAP	serine/threonine kinase receptor associated protein	protein coding	1526	75	0.951826
ENSCSAT00000009689.1	6:2108212-2121571	LSM7	LSM7 homolog, U6 small nuclear RNA and mRNA degradation associated	protein coding	523	30	0.951642
ENSCSAT00000005828.1	17:47461645-47474417	GMNN	geminin DNA replication inhibitor	protein coding	1040	30	0.951515
ENSCSAT00000014776.1	14:16233378-16297365	PAX8	paired box 8	protein coding	1651	40	0.951478
ENSCSAT00000008926.1	2:54063999-54073367	SNRPB	small nuclear ribonucleoprotein polypeptides B and B1	protein coding	1377	91	0.951428
ENSCSAT00000019847.1	26:52187898-52188812	NSMCE3	NSE3 homolog, SMC5-SMC6 complex component	protein coding	734	48	0.951289
ENSCSAT00000006508.1	2:82757930-82770165	ETS2	ETS proto-oncogene 2, transcription factor	protein coding	1685	34	0.951093
ENSCSAT00000017685.1	20:116147040-116178644	EPHA2	EPH receptor A2	protein coding	3226	32	0.951086
ENSCSAT00000015209.1	4:33808309-33820658	BRIX1	biogenesis of ribosomes BRX1	protein coding	1043	32	0.950915
ENSCSAT00000012430.1	21:30708943-30848332	HIBADH	3-hydroxyisobutyrate dehydrogenase	protein coding	1691	39	0.950853
ENSCSAT00000003157.1	1:44485880-44620936	PRMT3	protein arginine methyltransferase 3	protein coding	1811	36	0.950841
ENSCSAT00000001562.1	6:35648677-35674365	TGFB1	transforming growth factor beta 1	protein coding	2229	75	0.950603
ENSCSAT00000017730.1	20:119869760-119877418	KIAA2013	KIAA2013	protein coding	1852	101	0.950487
ENSCSAT00000019623.1	X:12201049-12201651	RAB9A	RAB9A, member RAS oncogene family	protein coding	159	38	0.950441
ENSCSAT00000010312.1	17:28037952-28052481	-	-	protein coding	324	207	0.950339
ENSCSAT00000019112.1	16:61837304-61839013	FZD2	frizzled class receptor 2	protein coding	1241	179	0.950256
ENSCSAT00000015170.1	27:9311146-9534105	APBB2	amyloid beta precursor protein binding family B member 2	protein coding	2183	32	0.950139
ENSCSAT00000009156.1	25:59895341-59925522	ATP1B1	ATPase Na+/K+ transporting subunit beta 1	protein coding	2587	75	0.949816
ENSCSAT00000002505.1	5:53395638-53433461	AARS1	alanyl-tRNA synthetase 1	protein coding	3356	49	0.949456
ENSCSAT00000008192.1	8:122282630-122288384	MYC	MYC proto-oncogene, bHLH transcription factor	protein coding	1336	55	0.949166
ENSCSAT00000010963.1	9:15193471-15252288	FAM171A1	family with sequence similarity 171 member A1	protein coding	2853	43	0.948987
ENSCSAT00000013074.1	22:10865724-10934200	DAG1	dystroglycan 1	protein coding	2324	32	0.948981
ENSCSAT00000015281.1	4:31409386-31461547	GOLPH3	golgi phosphoprotein 3	protein coding	986	66	0.948912
ENSCSAT00000004673.1	1:11257935-11281111	GANAB	glucosidase II alpha subunit	protein coding	3965	48	0.948898
ENSCSAT00000003399.1	6:16782746-16800143	LSM4	LSM4 homolog, U6 small nuclear RNA and mRNA degradation associated	protein coding	1159	57	0.948773
ENSCSAT00000016226.1	KE148049.1:422674-427107	SF3B4	splicing factor 3b subunit 4	protein coding	1485	74	0.948757
ENSCSAT00000007455.1	24:83372334-83378215	CRIP2	cysteine rich protein 2	protein coding	640	123	0.948471
ENSCSAT00000013869.1	25:9534114-9618141	EPRS1	glutamyl-prolyl-tRNA synthetase 1	protein coding	5661	37	0.948448
ENSCSAT00000008725.1	24:73387641-73398233	GLRX5	glutaredoxin 5	protein coding	1331	86	0.948399
ENSCSAT00000009623.1	23:53044994-53050194	RPS14	ribosomal protein S14	protein coding	504	233	0.948148
ENSCSAT00000006678.1	22:52391813-52417575	RPN1	ribophorin I	protein coding	2307	90	0.948104
ENSCSAT00000010851.1	2:36058919-36116470	BCL2L1	BCL2 like 1	protein coding	85	50	0.947919
ENSCSAT00000005068.1	21:117574427-117601960	PDIA4	protein disulfide isomerase family A member 4	protein coding	3016	175	0.947862
ENSCSAT00000015469.1	14:611299-636499	STARD7	StAR related lipid transfer domain containing 7	protein coding	1525	86	0.947731
ENSCSAT00000010042.1	22:25545420-25719362	ADAMTS9	ADAM metallopeptidase with thrombospondin type 1 motif 9	protein coding	6741	38	0.947662
ENSCSAT00000019799.1	12:8988433-8989650	IER5L	immediate early response 5 like	protein coding	776	35	0.947651
ENSCSAT00000006176.1	1:8189446-8207020	SF3B2	splicing factor 3b subunit 2	protein coding	2682	88	0.947647
ENSCSAT00000008244.1	10:92549883-92587039	FASTKD2	FAST kinase domains 2	protein coding	643	45	0.947489
ENSCSAT00000014301.1	25:5339084-5393284	WDR26	WD repeat domain 26	protein coding	2169	47	0.947471
ENSCSAT00000004398.1	19:21863768-21886395	PDGFB	platelet derived growth factor subunit B	protein coding	1595	66	0.947455
ENSCSAT00000008259.1	24:80278860-80288253	CINP	cyclin dependent kinase 2 interacting protein	protein coding	763	45	0.947391
ENSCSAT00000019789.1	27:38714570-38715493	HS3ST1	heparan sulfate-glucosamine 3-sulfotransferase 1	protein coding	668	129	0.947096
ENSCSAT00000008507.1	6:4592919-4642445	UHRF1	ubiquitin like with PHD and ring finger domains 1	protein coding	2621	43	0.946957
ENSCSAT00000005191.1	14:98057576-98065500	YWHAQ	tyrosine 3-monooxygenase/tryptophan 5-monooxygenase activation protein theta	protein coding	1669	182	0.94687
ENSCSAT00000013775.1	13:59989778-59995940	MARCKS	myristoylated alanine rich protein kinase C substrate	protein coding	129	32	0.946765
ENSCSAT00000013647.1	25:14914809-14972796	CENPF	centromere protein F	protein coding	9580	31	0.946733
ENSCSAT00000007581.1	11:8757799-8768379	M6PR	mannose-6-phosphate receptor, cation dependent	protein coding	2025	107	0.946731
ENSCSAT00000003395.1	6:16852971-16861964	GDF15	growth differentiation factor 15	protein coding	1636	34	0.946655
ENSCSAT00000012439.1	26:8533453-8552280	COX5A	cytochrome c oxidase subunit 5A	protein coding	716	185	0.946633
ENSCSAT00000003449.1	1:30792399-30829592	CAT	catalase	protein coding	1581	54	0.946333
ENSCSAT00000012950.1	4:77593449-77690616	VCAN	versican	protein coding	5672	83	0.946149
ENSCSAT00000012190.1	2:19603983-19618585	OSER1	oxidative stress responsive serine rich 1	protein coding	954	35	0.946145
ENSCSAT00000006720.1	15:90398660-90449346	PAK2	p21 (RAC1) activated kinase 2	protein coding	1794	66	0.946124
ENSCSAT00000016670.1	20:10177694-10186421	S100A13	S100 calcium binding protein A13	protein coding	570	68	0.945991
ENSCSAT00000006007.1	10:105432912-105438896	CHPF	chondroitin polymerizing factor	protein coding	2497	67	0.945938
ENSCSAT00000011620.1	14:60273296-60287200	MCFD2	multiple coagulation factor deficiency 2, ER cargo receptor complex subunit	protein coding	4044	54	0.945929
ENSCSAT00000001076.1	6:39957320-39966581	CALM3	calmodulin 3	protein coding	1486	44	0.945907
ENSCSAT00000013506.1	24:15801509-15874994	SEC23A	SEC23 homolog A, COPII coat complex component	protein coding	3801	80	0.945785
ENSCSAT00000011470.1	9:11875406-11919031	PROSER2	proline and serine rich 2	protein coding	1328	42	0.945668
ENSCSAT00000012208.1	15:2841255-2858202	DNAJB11	DnaJ heat shock protein family (Hsp40) member B11	protein coding	1322	258	0.945617
ENSCSAT00000008543.1	22:45917444-45920250	JAGN1	jagunal homolog 1	protein coding	583	42	0.945262
ENSCSAT00000014094.1	24:1174551-1180864	TM9SF1	transmembrane 9 superfamily member 1	protein coding	491	45	0.945001
ENSCSAT00000013716.1	12:2665620-2669407	MRPS2	mitochondrial ribosomal protein S2	protein coding	1165	57	0.944949
ENSCSAT00000008129.1	2:56966950-57086448	EPB41L1	erythrocyte membrane protein band 4.1 like 1	protein coding	4878	36	0.944889
ENSCSAT00000016224.1	3:200231-215836	-	-	protein coding	2123	32	0.944399
ENSCSAT00000000161.1	16:74150110-74158112	SLC16A3	solute carrier family 16 member 3	protein coding	2149	175	0.943935
ENSCSAT00000004853.1	X:128371517-128394861	HCFC1	host cell factor C1	protein coding	7868	30	0.943852
ENSCSAT00000012677.1	21:27749514-27790881	GARS1	glycyl-tRNA synthetase 1	protein coding	2481	45	0.943852
ENSCSAT00000003126.1	6:17847307-17971220	GATAD2A	GATA zinc finger domain containing 2A	protein coding	2800	34	0.943297
ENSCSAT00000012507.1	10:61845564-61917012	MTX2	metaxin 2	protein coding	1223	39	0.943226
ENSCSAT00000012412.1	22:11656918-11665418	SEMA3B	semaphorin 3B	protein coding	2332	31	0.943152
ENSCSAT00000005284.1	2:89737003-89758425	COL6A2	collagen type VI alpha 2 chain	protein coding	3377	92	0.94306
ENSCSAT00000002633.1	11:53696228-53708957	TSFM	Ts translation elongation factor, mitochondrial	protein coding	886	32	0.943047
ENSCSAT00000006222.1	12:84207820-84226562	ANXA1	annexin A1	protein coding	1442	128	0.942848
ENSCSAT00000006817.1	8:138316980-138319456	MAF1	MAF1 homolog, negative regulator of RNA polymerase III	protein coding	1184	130	0.942812
ENSCSAT00000008902.1	15:56003236-56022123	AMOTL2	angiomotin like 2	protein coding	3238	114	0.94264
ENSCSAT00000005462.1	12:96897849-96915540	ISCA1	iron-sulfur cluster assembly 1	protein coding	787	46	0.942565
ENSCSAT00000015635.1	28:20700963-20742915	SUN1	Sad1 and UNC84 domain containing 1	protein coding	3213	30	0.942369
ENSCSAT00000018336.1	13:7049415-7050680	TPBG	trophoblast glycoprotein	protein coding	266	41	0.942204
ENSCSAT00000017046.1	20:38325848-38356760	CNN3	calponin 3	protein coding	2070	90	0.942202
ENSCSAT00000011706.1	26:14002075-14004474	-	-	protein coding	513	509	0.942183
ENSCSAT00000005872.1	X:107347119-107362076	RAP2C	RAP2C, member of RAS oncogene family	protein coding	623	34	0.941984
ENSCSAT00000018506.1	9:40602223-40602861	DEPP1	DEPP1 autophagy regulator	protein coding	535	40	0.941854
ENSCSAT00000016633.1	20:9847968-9853413	SLC39A1	solute carrier family 39 member 1	protein coding	2094	91	0.941656
ENSCSAT00000009972.1	6:1771736-1796393	BTBD2	BTB domain containing 2	protein coding	2395	63	0.941397
ENSCSAT00000013683.1	27:47425185-47473626	MAEA	macrophage erythroblast attacher, E3 ubiquitin ligase	protein coding	2157	35	0.941272
ENSCSAT00000010715.1	5:554558-556125	METTL26	methyltransferase like 26	protein coding	719	71	0.941218
ENSCSAT00000003690.1	6:15725021-15753171	NR2F6	nuclear receptor subfamily 2 group F member 6	protein coding	1828	48	0.941057
ENSCSAT00000016325.1	18:5375729-5397100	CNDP2	carnosine dipeptidase 2	protein coding	2506	39	0.941051
ENSCSAT00000016256.1	18:21107369-21252693	ALPK2	alpha kinase 2	protein coding	7015	254	0.940628
ENSCSAT00000000809.1	16:65761416-65792701	TOP2A	DNA topoisomerase II alpha	protein coding	5307	102	0.940589
ENSCSAT00000008732.1	26:34136486-34168236	COPS2	COP9 signalosome subunit 2	protein coding	1327	63	0.940537
ENSCSAT00000012060.1	12:10185040-10187279	DPM2	dolichyl-phosphate mannosyltransferase subunit 2, regulatory	protein coding	604	36	0.94047
ENSCSAT00000003819.1	6:14611868-14634487	RAB8A	RAB8A, member RAS oncogene family	protein coding	2143	32	0.940394
ENSCSAT00000013489.1	21:15672106-15687177	PSMA2	proteasome 20S subunit alpha 2	protein coding	938	146	0.940314
ENSCSAT00000001050.1	16:64449057-64457868	P3H4	prolyl 3-hydroxylase family member 4 (inactive)	protein coding	2048	62	0.939969
ENSCSAT00000003174.1	5:42275584-42334207	AMFR	autocrine motility factor receptor	protein coding	3416	37	0.93992
ENSCSAT00000004069.1	5:27096212-27102835	DCTPP1	dCTP pyrophosphatase 1	protein coding	895	104	0.939898
ENSCSAT00000003664.1	1:19432631-19442185	MAPK8IP1	mitogen-activated protein kinase 8 interacting protein 1	protein coding	2849	39	0.939892
ENSCSAT00000008376.1	12:45513307-45517110	STOML2	stomatin like 2	protein coding	1573	64	0.939816
ENSCSAT00000009983.1	8:98254852-98271514	SLC25A32	solute carrier family 25 member 32	protein coding	1201	35	0.939779
ENSCSAT00000012783.1	23:19740563-19800927	SEMA6A	semaphorin 6A	protein coding	2402	43	0.939742
ENSCSAT00000005756.1	10:110425076-110541538	CUL3	cullin 3	protein coding	2808	67	0.939709
ENSCSAT00000003445.1	9:95672648-95689247	TRIM8	tripartite motif containing 8	protein coding	1486	85	0.939643
ENSCSAT00000007496.1	22:50068095-50086648	TMEM43	transmembrane protein 43	protein coding	1620	43	0.939501
ENSCSAT00000012770.1	10:59416152-59470456	SP3	Sp3 transcription factor	protein coding	882	30	0.93945
ENSCSAT00000008570.1	23:61556548-61608214	RNF145	ring finger protein 145	protein coding	2208	41	0.939388
ENSCSAT00000014956.1	10:2361992-2375474	POLR2D	RNA polymerase II subunit D	protein coding	542	47	0.939288
ENSCSAT00000003693.1	19:25036723-25135955	RRP7A	ribosomal RNA processing 7 homolog A	protein coding	1210	48	0.939272
ENSCSAT00000006161.1	10:105150421-105153693	STK16	serine/threonine kinase 16	protein coding	1192	76	0.939254
ENSCSAT00000008137.1	21:97338913-97373156	CALU	calumenin	protein coding	3290	37	0.939061
ENSCSAT00000012770.1	10:59416152-59470456	SP3	Sp3 transcription factor	protein coding	1377	34	0.938958
ENSCSAT00000013331.1	14:36082137-36096914	NAGK	N-acetylglucosamine kinase	protein coding	1131	37	0.938893
ENSCSAT00000001821.1	7:61712063-61786876	ARSJ	arylsulfatase family member J	protein coding	1428	34	0.938854
ENSCSAT00000003715.1	1:18627611-18650706	ARHGAP1	Rho GTPase activating protein 1	protein coding	1713	41	0.93885
ENSCSAT00000018336.1	13:7049415-7050680	TPBG	trophoblast glycoprotein	protein coding	1031	119	0.938809
ENSCSAT00000015632.1	28:20785242-20836461	DNAAF5	dynein axonemal assembly factor 5	protein coding	2425	71	0.938791
ENSCSAT00000002159.1	11:66920928-66922634	-	-	protein coding	1534	30	0.938728
ENSCSAT00000002291.1	5:55050795-55064549	IST1	IST1 factor associated with ESCRT-III	protein coding	1459	58	0.938721
ENSCSAT00000005191.1	14:98057576-98065500	YWHAQ	tyrosine 3-monooxygenase/tryptophan 5-monooxygenase activation protein theta	protein coding	1679	118	0.938714
ENSCSAT00000015340.1	13:21760411-21802242	LRP11	LDL receptor related protein 11	protein coding	3510	38	0.938607
ENSCSAT00000010760.1	15:19403526-19431747	SEC62	SEC62 homolog, preprotein translocation factor	protein coding	1950	57	0.938607
ENSCSAT00000003063.1	16:45314259-45370274	PRPSAP1	phosphoribosyl pyrophosphate synthetase associated protein 1	protein coding	1469	52	0.93857
ENSCSAT00000015337.1	13:21807710-21866768	PCMT1	protein-L-isoaspartate (D-aspartate) O-methyltransferase	protein coding	1664	57	0.938569
ENSCSAT00000010098.1	10:81187587-81273749	SLC39A10	solute carrier family 39 member 10	protein coding	897	40	0.938391
ENSCSAT00000000230.1	16:73776092-73784724	PCYT2	phosphate cytidylyltransferase 2, ethanolamine	protein coding	1277	121	0.938352
ENSCSAT00000004827.1	11:39999926-40019502	TWF1	twinfilin actin binding protein 1	protein coding	1979	49	0.938322
ENSCSAT00000016230.1	28:10462859-10494457	YWHAG	tyrosine 3-monooxygenase/tryptophan 5-monooxygenase activation protein gamma	protein coding	1146	38	0.93832
ENSCSAT00000007432.1	23:78392466-78393689	-	-	protein coding	571	47	0.938241
ENSCSAT00000000377.1	16:70960301-70979857	CANT1	calcium activated nucleotidase 1	protein coding	3306	66	0.938182
ENSCSAT00000001760.1	11:87554731-87556542	BTG1	BTG anti-proliferation factor 1	protein coding	628	91	0.93811
ENSCSAT00000011401.1	14:63016553-63093592	PPM1B	protein phosphatase, Mg2+/Mn2+ dependent 1B	protein coding	277	33	0.938109
ENSCSAT00000015424.1	4:7461526-7493840	MTRR	5-methyltetrahydrofolate-homocysteine methyltransferase reductase	protein coding	2294	38	0.938094
ENSCSAT00000009965.1	6:1835993-1851039	MKNK2	MAPK interacting serine/threonine kinase 2	protein coding	3079	90	0.93808
ENSCSAT00000006327.1	9:61085297-61101590	PPA1	inorganic pyrophosphatase 1	protein coding	1157	31	0.937909
ENSCSAT00000010446.1	8:92957814-92962242	-	-	protein coding	630	167	0.937889
ENSCSAT00000018836.1	2:13781160-13782194	CEBPB	CCAAT enhancer binding protein beta	protein coding	545	92	0.93788
ENSCSAT00000018417.1	X:52486454-52488328	UBQLN2	ubiquilin 2	protein coding	1551	37	0.937373
ENSCSAT00000005710.1	26:41733063-41785586	CHP1	calcineurin like EF-hand protein 1	protein coding	3667	35	0.937346
ENSCSAT00000003570.1	1:21528391-21702455	HSD17B12	hydroxysteroid 17-beta dehydrogenase 12	protein coding	2421	42	0.937219
ENSCSAT00000005247.1	17:69366389-69386932	WRNIP1	WRN helicase interacting protein 1	protein coding	1990	37	0.93692
ENSCSAT00000011098.1	23:42332793-42337343	CXXC5	CXXC finger protein 5	protein coding	1435	136	0.936909
ENSCSAT00000018812.1	22:79307444-79308658	TRMT10C	tRNA methyltransferase 10C, mitochondrial RNase P subunit	protein coding	612	41	0.936856
ENSCSAT00000014778.1	29:20969559-20975545	-	-	protein coding	1141	130	0.936756
ENSCSAT00000005068.1	21:117574427-117601960	PDIA4	protein disulfide isomerase family A member 4	protein coding	3025	107	0.936662
ENSCSAT00000005830.1	9:62305368-62336103	KIFBP	kinesin family binding protein	protein coding	2452	35	0.93663
ENSCSAT00000009602.1	6:2248583-2250889	GADD45B	growth arrest and DNA damage inducible beta	protein coding	1197	109	0.936629
ENSCSAT00000000109.1	16:74611703-74626289	FN3KRP	fructosamine 3 kinase related protein	protein coding	1555	44	0.936478
ENSCSAT00000001590.1	7:75926616-75995327	JADE1	jade family PHD finger 1	protein coding	2782	32	0.936443
ENSCSAT00000009343.1	11:2941001-2955438	RHNO1	RAD9-HUS1-RAD1 interacting nuclear orphan 1	protein coding	1776	44	0.936131
ENSCSAT00000000129.1	16:74359591-74367626	CYBC1	cytochrome b-245 chaperone 1	protein coding	1618	44	0.936061
ENSCSAT00000019847.1	26:52187898-52188812	NSMCE3	NSE3 homolog, SMC5-SMC6 complex component	protein coding	830	49	0.936009
ENSCSAT00000019524.1	14:18761835-18762614	KRCC1	lysine rich coiled-coil 1	protein coding	326	39	0.935814
ENSCSAT00000001070.1	7:128598835-128795211	TENM3	teneurin transmembrane protein 3	protein coding	7880	39	0.935514
ENSCSAT00000002505.1	5:53395638-53433461	AARS1	alanyl-tRNA synthetase 1	protein coding	5098	37	0.935233
ENSCSAT00000017983.1	16:33748336-33748909	PTRH2	peptidyl-tRNA hydrolase 2	protein coding	556	64	0.935147
ENSCSAT00000004296.1	1:12924606-12934810	TMEM109	transmembrane protein 109	protein coding	1958	82	0.935035
ENSCSAT00000002457.1	11:60388883-60434233	GNS	glucosamine (N-acetyl)-6-sulfatase	protein coding	1902	38	0.93502
ENSCSAT00000004933.1	1:10269021-10271175	COX8A	cytochrome c oxidase subunit 8A	protein coding	464	160	0.934783
ENSCSAT00000007780.1	24:82704068-82727698	AKT1	AKT serine/threonine kinase 1	protein coding	2462	55	0.934782
ENSCSAT00000015115.1	14:12251007-12319735	RANBP2	RAN binding protein 2	protein coding	9728	42	0.934488
ENSCSAT00000001055.1	16:64438333-64448731	FKBP10	FKBP prolyl isomerase 10	protein coding	3332	114	0.934422
ENSCSAT00000004689.1	19:21145417-21167543	DDX17	DEAD-box helicase 17	protein coding	2340	58	0.933975
ENSCSAT00000002458.1	1:56799838-56813650	EIF3F	eukaryotic translation initiation factor 3 subunit F	protein coding	1228	248	0.933929
ENSCSAT00000015170.1	27:9311146-9534105	APBB2	amyloid beta precursor protein binding family B member 2	protein coding	2881	39	0.933864
ENSCSAT00000000939.1	7:132483032-132616112	FAT1	FAT atypical cadherin 1	protein coding	13076	33	0.933806
ENSCSAT00000013317.1	21:18553446-18688525	CDK13	cyclin dependent kinase 13	protein coding	4226	33	0.933803
ENSCSAT00000000230.1	16:73776092-73784724	PCYT2	phosphate cytidylyltransferase 2, ethanolamine	protein coding	1270	121	0.933699
ENSCSAT00000000161.1	16:74150110-74158112	SLC16A3	solute carrier family 16 member 3	protein coding	2470	206	0.933577
ENSCSAT00000009332.1	24:70456095-70486087	LGMN	legumain	protein coding	1856	71	0.933117
ENSCSAT00000006029.1	5:15259208-15322478	-	-	protein coding	4057	81	0.93301
ENSCSAT00000013867.1	13:57215152-57238570	RWDD1	RWD domain containing 1	protein coding	1208	49	0.932924
ENSCSAT00000008725.1	24:73387641-73398233	GLRX5	glutaredoxin 5	protein coding	1059	124	0.932908
ENSCSAT00000013367.1	24:26628561-26632048	RPS29	ribosomal protein S29	protein coding	864	184	0.932793
ENSCSAT00000006236.1	12:83949399-84009003	ALDH1A1	aldehyde dehydrogenase 1 family member A1	protein coding	2018	452	0.93277
ENSCSAT00000000045.1	20:8173954-8200960	YY1AP1	YY1 associated protein 1	protein coding	2242	41	0.93273
ENSCSAT00000008210.1	8:120014339-120019887	TRIB1	tribbles pseudokinase 1	protein coding	897	61	0.932466
ENSCSAT00000006065.1	5:14972646-15164567	ABCC1	ATP binding cassette subfamily C member 1	protein coding	6290	55	0.932321
ENSCSAT00000006487.1	8:138634752-138639460	VPS28	VPS28 subunit of ESCRT-I	protein coding	700	187	0.932234
ENSCSAT00000005181.1	16:22487975-22494160	TLCD1	TLC domain containing 1	protein coding	931	36	0.931873
ENSCSAT00000003422.1	6:16644392-16649751	IFI30	IFI30 lysosomal thiol reductase	protein coding	571	72	0.931868
ENSCSAT00000006516.1	15:91469033-91500059	FYTTD1	forty-two-three domain containing 1	protein coding	3212	51	0.931708
ENSCSAT00000012164.1	25:27390809-27397441	ELF3	E74 like ETS transcription factor 3	protein coding	1760	270	0.93144
ENSCSAT00000010753.1	24:51104503-51148080	ZNF410	zinc finger protein 410	protein coding	2310	30	0.93138
ENSCSAT00000015703.1	28:19037395-19072458	TTYH3	tweety family member 3	protein coding	4807	63	0.931334
ENSCSAT00000017925.1	1:78065492-78066643	PRSS23	serine protease 23	protein coding	295	275	0.931291
ENSCSAT00000017495.1	20:101235056-101240732	PEF1	penta-EF-hand domain containing 1	protein coding	1033	31	0.931234
ENSCSAT00000013119.1	8:40388423-40403598	VDAC3	voltage dependent anion channel 3	protein coding	1552	52	0.931156
ENSCSAT00000000561.1	1:110417942-110431590	HYOU1	hypoxia up-regulated 1	protein coding	4505	36	0.931113
ENSCSAT00000013804.1	21:13606472-13656275	CCM2	CCM2 scaffold protein	protein coding	2228	53	0.930721
ENSCSAT00000006091.1	16:17373039-17408663	SHMT1	serine hydroxymethyltransferase 1	protein coding	1269	31	0.930513
ENSCSAT00000019496.1	24:26661049-26662392	MGAT2	alpha-1,6-mannosyl-glycoprotein 2-beta-N-acetylglucosaminyltransferase	protein coding	1040	56	0.930168
ENSCSAT00000006058.1	22:54966562-55031564	SLC41A3	solute carrier family 41 member 3	protein coding	2549	55	0.930013
ENSCSAT00000017980.1	16:30269779-30270375	DUSP14	dual specificity phosphatase 14	protein coding	261	42	0.92995
ENSCSAT00000008170.1	24:81303911-81313807	EIF5	eukaryotic translation initiation factor 5	protein coding	3795	70	0.929905
ENSCSAT00000016120.1	28:11962286-11975228	PLOD3	procollagen-lysine,2-oxoglutarate 5-dioxygenase 3	protein coding	1277	37	0.929782
ENSCSAT00000000283.1	11:115792622-115796488	-	-	protein coding	749	112	0.929729
ENSCSAT00000018091.1	12:52426752-52427879	ACTB	actin beta	protein coding	461	3630	0.929692
ENSCSAT00000011920.1	16:1470474-1539246	RPA1	replication protein A1	protein coding	2628	61	0.929598
ENSCSAT00000003452.1	9:95506675-95530984	ACTR1A	actin related protein 1A	protein coding	2845	32	0.92917
ENSCSAT00000014215.1	29:23341249-23352685	AJUBA	ajuba LIM protein	protein coding	1146	46	0.929142
ENSCSAT00000010851.1	2:36058919-36116470	BCL2L1	BCL2 like 1	protein coding	2275	134	0.928935
ENSCSAT00000015258.1	29:7863277-7882068	POLG	DNA polymerase gamma, catalytic subunit	protein coding	4672	55	0.928855
ENSCSAT00000001258.1	16:63732508-63743971	NAGLU	N-acetyl-alpha-glucosaminidase	protein coding	1874	46	0.928825
ENSCSAT00000018364.1	20:18413108-18413833	NGF	nerve growth factor	protein coding	311	42	0.928629
ENSCSAT00000015070.1	29:14891737-14903813	NR2F2	nuclear receptor subfamily 2 group F member 2	protein coding	1384	39	0.928361
ENSCSAT00000019498.1	24:26949388-26950074	ARF6	ADP ribosylation factor 6	protein coding	605	60	0.928241
ENSCSAT00000010753.1	24:51104503-51148080	ZNF410	zinc finger protein 410	protein coding	2096	37	0.928138
ENSCSAT00000008188.1	8:124307049-124345548	CYRIB	CYFIP related Rac1 interactor B	protein coding	1573	50	0.928138
ENSCSAT00000007236.1	9:55977584-55981263	ZNF503	zinc finger protein 503	protein coding	1893	54	0.928119
ENSCSAT00000013074.1	22:10865724-10934200	DAG1	dystroglycan 1	protein coding	2565	35	0.928106
ENSCSAT00000018878.1	22:12732396-12735068	RBM15B	RNA binding motif protein 15B	protein coding	2614	37	0.928001
ENSCSAT00000006263.1	19:18062948-18111585	TOM1	target of myb1 membrane trafficking protein	protein coding	2370	34	0.927849
ENSCSAT00000006493.1	15:91666236-91674881	RPL35A	ribosomal protein L35a	protein coding	1111	215	0.927513
ENSCSAT00000018761.1	2:43255347-43257296	FLRT3	fibronectin leucine rich transmembrane protein 3	protein coding	1913	32	0.926709
ENSCSAT00000016954.1	20:22150239-22162312	ATP5PB	ATP synthase peripheral stalk-membrane subunit b	protein coding	1107	44	0.926558
ENSCSAT00000015461.1	4:1140132-1162898	CLPTM1L	CLPTM1 like	protein coding	2376	77	0.926442
ENSCSAT00000004699.1	26:53157406-53162319	ZNF511	zinc finger protein 511	protein coding	1171	48	0.926328
ENSCSAT00000006113.1	1:8338593-8340841	C11orf68	chromosome 11 open reading frame 68	protein coding	1174	34	0.926088
ENSCSAT00000012861.1	12:7256648-7312734	ABL1	ABL proto-oncogene 1, non-receptor tyrosine kinase	protein coding	4812	32	0.926007
ENSCSAT00000006632.1	9:58685644-58944928	MICU1	mitochondrial calcium uptake 1	protein coding	1797	76	0.925706
ENSCSAT00000002506.1	7:28692330-28714887	FGF5	fibroblast growth factor 5	protein coding	1332	51	0.925637
ENSCSAT00000014218.1	27:42404084-42438005	WFS1	wolframin ER transmembrane glycoprotein	protein coding	1384	33	0.925587
ENSCSAT00000007496.1	22:50068095-50086648	TMEM43	transmembrane protein 43	protein coding	1442	37	0.925397
ENSCSAT00000008695.1	17:33446145-33473699	GLO1	glyoxalase I	protein coding	1991	62	0.925341
ENSCSAT00000003027.1	16:45569010-45597014	EXOC7	exocyst complex component 7	protein coding	2285	42	0.92515
ENSCSAT00000014101.1	2:1841865-1843087	RPS21	ribosomal protein S21	protein coding	330	382	0.924979
ENSCSAT00000007906.1	19:12154898-12169860	EWSR1	EWS RNA binding protein 1	protein coding	2459	31	0.924833
ENSCSAT00000004699.1	26:53157406-53162319	ZNF511	zinc finger protein 511	protein coding	280	33	0.924456
ENSCSAT00000013683.1	27:47425185-47473626	MAEA	macrophage erythroblast attacher, E3 ubiquitin ligase	protein coding	1679	54	0.924428
ENSCSAT00000004851.1	16:23980712-24025976	BLMH	bleomycin hydrolase	protein coding	2332	35	0.924421
ENSCSAT00000005698.1	16:21080482-21102463	WSB1	WD repeat and SOCS box containing 1	protein coding	2876	34	0.924413
ENSCSAT00000007396.1	9:52109272-52117483	PPIF	peptidylprolyl isomerase F	protein coding	1523	46	0.924367
ENSCSAT00000015078.1	14:13069671-13139037	SEPTIN10	septin 10	protein coding	2682	30	0.924288
ENSCSAT00000009327.1	15:48690667-48742385	ATP1B3	ATPase Na+/K+ transporting subunit beta 3	protein coding	1946	43	0.924092
ENSCSAT00000015990.1	28:12771391-12775961	MEPCE	methylphosphate capping enzyme	protein coding	2325	84	0.923744
ENSCSAT00000000379.1	16:70941562-70947736	LGALS3BP	galectin 3 binding protein	protein coding	1777	157	0.923691
ENSCSAT00000014404.1	13:48410938-48437930	HDDC2	HD domain containing 2	protein coding	1243	33	0.92323
ENSCSAT00000008570.1	23:61556548-61608214	RNF145	ring finger protein 145	protein coding	2653	46	0.923151
ENSCSAT00000014788.1	4:49094528-49100838	PELO	pelota mRNA surveillance and ribosome rescue factor	protein coding	1308	80	0.923063
ENSCSAT00000013317.1	21:18553446-18688525	CDK13	cyclin dependent kinase 13	protein coding	4488	35	0.922886
ENSCSAT00000014788.1	4:49094528-49100838	PELO	pelota mRNA surveillance and ribosome rescue factor	protein coding	1474	80	0.922829
ENSCSAT00000012932.1	10:57035238-57063682	CYBRD1	cytochrome b reductase 1	protein coding	832	56	0.922803
ENSCSAT00000009991.1	26:26218496-26583684	TCF12	transcription factor 12	protein coding	4381	68	0.922745
ENSCSAT00000006347.1	17:41712528-41714126	IER3	immediate early response 3	protein coding	686	75	0.92247
ENSCSAT00000007969.1	21:98456118-98574120	UBE2H	ubiquitin conjugating enzyme E2 H	protein coding	2291	72	0.922418
ENSCSAT00000012950.1	4:77593449-77690616	VCAN	versican	protein coding	4331	58	0.922369
ENSCSAT00000007655.1	17:38754280-38759071	DAXX	death domain associated protein	protein coding	1981	33	0.922201
ENSCSAT00000015533.1	3:91212193-91268838	CUL4A	cullin 4A	protein coding	2823	40	0.921997
ENSCSAT00000016513.1	20:8572949-8579076	SCAMP3	secretory carrier membrane protein 3	protein coding	1353	43	0.92199
ENSCSAT00000019496.1	24:26661049-26662392	MGAT2	alpha-1,6-mannosyl-glycoprotein 2-beta-N-acetylglucosaminyltransferase	protein coding	1130	56	0.921967
ENSCSAT00000017062.1	20:40413897-40427060	-	-	protein coding	1146	385	0.921811
ENSCSAT00000005827.1	10:108787061-108869042	ACSL3	acyl-CoA synthetase long chain family member 3	protein coding	1881	163	0.921364
ENSCSAT00000015327.1	14:2322206-2333495	UNC50	unc-50 inner nuclear membrane RNA binding protein	protein coding	1020	32	0.921322
ENSCSAT00000008174.1	25:71773588-71779835	IRF2BP2	interferon regulatory factor 2 binding protein 2	protein coding	1919	49	0.921276
ENSCSAT00000011906.1	14:52999960-53108885	PSME4	proteasome activator subunit 4	protein coding	6214	46	0.920983
ENSCSAT00000017465.1	20:99834334-99858781	-	-	protein coding	610	67	0.920794
ENSCSAT00000000302.1	16:73195670-73242995	SLC38A10	solute carrier family 38 member 10	protein coding	3531	45	0.920771
ENSCSAT00000012495.1	X:22231855-22235031	SAT1	spermidine/spermine N1-acetyltransferase 1	protein coding	1109	179	0.920188
ENSCSAT00000000199.1	6:43437950-43446063	NR1H2	nuclear receptor subfamily 1 group H member 2	protein coding	2394	57	0.92013
ENSCSAT00000011401.1	14:63016553-63093592	PPM1B	protein phosphatase, Mg2+/Mn2+ dependent 1B	protein coding	924	54	0.919811
ENSCSAT00000005705.1	16:19396452-19427652	MAP2K3	mitogen-activated protein kinase kinase 3	protein coding	2009	66	0.919743
ENSCSAT00000015875.1	3:22527827-22673003	TSC22D1	TSC22 domain family member 1	protein coding	3351	62	0.919488
ENSCSAT00000007906.1	19:12154898-12169860	EWSR1	EWS RNA binding protein 1	protein coding	1632	80	0.919449
ENSCSAT00000010164.1	15:33593500-33609195	CCNL1	cyclin L1	protein coding	1644	37	0.919401
ENSCSAT00000004161.1	16:30138084-30170332	DDX52	DExD-box helicase 52	protein coding	1965	37	0.91918
ENSCSAT00000013980.1	12:1511124-1525440	AGPAT2	1-acylglycerol-3-phosphate O-acyltransferase 2	protein coding	1476	50	0.919149
ENSCSAT00000002892.1	5:43570189-43596087	ADGRG1	adhesion G protein-coupled receptor G1	protein coding	3890	258	0.919147
ENSCSAT00000017158.1	20:62883026-62916436	SRSF11	serine and arginine rich splicing factor 11	protein coding	2678	33	0.919126
ENSCSAT00000008507.1	6:4592919-4642445	UHRF1	ubiquitin like with PHD and ring finger domains 1	protein coding	3086	51	0.919072
ENSCSAT00000011658.1	15:5241223-5245120	AP2M1	adaptor related protein complex 2 subunit mu 1	protein coding	745	313	0.918964
ENSCSAT00000002785.1	9:111955952-111968475	PRDX3	peroxiredoxin 3	protein coding	1534	125	0.918839
ENSCSAT00000005753.1	12:89223526-89256022	-	-	protein coding	2173	37	0.918818
ENSCSAT00000017633.1	20:111772973-111818038	-	-	protein coding	2819	45	0.918802
ENSCSAT00000005186.1	22:60218367-60226298	-	-	protein coding	448	300	0.918728
ENSCSAT00000000006.1	MT:3303-4258	ND1	NADH dehydrogenase subunit 1	protein coding	952	3677	0.918691
ENSCSAT00000010835.1	8:89101744-89179251	CDH17	cadherin 17	protein coding	3673	36	0.918506
ENSCSAT00000010485.1	8:91552647-91568828	SDC2	syndecan 2	protein coding	611	350	0.918365
ENSCSAT00000011401.1	14:63016553-63093592	PPM1B	protein phosphatase, Mg2+/Mn2+ dependent 1B	protein coding	1055	57	0.918363
ENSCSAT00000005465.1	17:64250359-64281195	TXNDC5	thioredoxin domain containing 5	protein coding	2839	48	0.917823
ENSCSAT00000000899.1	11:103753189-103760364	ISCU	iron-sulfur cluster assembly enzyme	protein coding	985	54	0.917407
ENSCSAT00000011655.1	14:59815064-59832229	EPCAM	epithelial cell adhesion molecule	protein coding	1570	35	0.917353
ENSCSAT00000003646.1	19:25686981-25690768	TSPO	translocator protein	protein coding	347	175	0.917335
ENSCSAT00000018417.1	X:52486454-52488328	UBQLN2	ubiquilin 2	protein coding	1390	31	0.917275
ENSCSAT00000015916.1	18:52426077-52654828	CDH2	cadherin 2	protein coding	2065	58	0.91707
ENSCSAT00000005110.1	12:103829680-103945419	FAM120A	family with sequence similarity 120A	protein coding	4515	58	0.917029
ENSCSAT00000009156.1	25:59895341-59925522	ATP1B1	ATPase Na+/K+ transporting subunit beta 1	protein coding	1194	68	0.916977
ENSCSAT00000017393.1	20:92829735-92864697	-	-	protein coding	2657	151	0.916826
ENSCSAT00000017865.1	20:130383220-130416933	AGRN	agrin	protein coding	7393	92	0.916769
ENSCSAT00000005554.1	2:88559285-88585091	PTTG1IP	PTTG1 interacting protein	protein coding	2578	101	0.916678
ENSCSAT00000001056.1	7:129487339-129493596	ING2	inhibitor of growth family member 2	protein coding	1454	35	0.916564
ENSCSAT00000004398.1	19:21863768-21886395	PDGFB	platelet derived growth factor subunit B	protein coding	2968	43	0.916502
ENSCSAT00000004117.1	16:30452343-30705004	ACACA	acetyl-CoA carboxylase alpha	protein coding	9278	47	0.916422
ENSCSAT00000013541.1	21:14717648-14720645	MRPS24	mitochondrial ribosomal protein S24	protein coding	597	271	0.916365
ENSCSAT00000002725.1	5:44645602-44670918	GOT2	glutamic-oxaloacetic transaminase 2	protein coding	2449	58	0.91627
ENSCSAT00000002584.1	16:47183374-47203263	GPRC5C	G protein-coupled receptor class C group 5 member C	protein coding	758	39	0.916266
ENSCSAT00000015461.1	4:1140132-1162898	CLPTM1L	CLPTM1 like	protein coding	2091	76	0.916172
ENSCSAT00000008695.1	17:33446145-33473699	GLO1	glyoxalase I	protein coding	1978	77	0.916167
ENSCSAT00000001276.1	7:103344895-103562962	PDGFC	platelet derived growth factor C	protein coding	1640	44	0.916048
ENSCSAT00000013246.1	14:36815711-36822023	FAM136A	family with sequence similarity 136 member A	protein coding	860	34	0.916041
ENSCSAT00000010634.1	10:72125962-72216809	ITGAV	integrin subunit alpha V	protein coding	6723	50	0.915849
ENSCSAT00000006037.1	22:55311933-55389349	SNX4	sorting nexin 4	protein coding	2452	53	0.915429
ENSCSAT00000008210.1	8:120014339-120019887	TRIB1	tribbles pseudokinase 1	protein coding	1091	60	0.915044
ENSCSAT00000002574.1	9:115825664-115838428	BUB3	BUB3 mitotic checkpoint protein	protein coding	275	73	0.915029
ENSCSAT00000011363.1	21:47245170-47252730	NDUFA4	NDUFA4 mitochondrial complex associated	protein coding	766	498	0.914825
ENSCSAT00000004803.1	26:51670132-51724226	MTMR10	myotubularin related protein 10	protein coding	2495	30	0.914661
ENSCSAT00000016941.1	20:20969828-20991971	CAPZA1	capping actin protein of muscle Z-line subunit alpha 1	protein coding	158	88	0.91464
ENSCSAT00000007936.1	X:89737966-89750539	GLA	galactosidase alpha	protein coding	1707	34	0.91441
ENSCSAT00000013766.1	21:13906146-13929910	ZMIZ2	zinc finger MIZ-type containing 2	protein coding	3913	36	0.914383
ENSCSAT00000017451.1	20:97698411-97711294	SFPQ	splicing factor proline and glutamine rich	protein coding	3635	98	0.914099
ENSCSAT00000008758.1	8:117586496-117617194	DERL1	derlin 1	protein coding	3052	34	0.91398
ENSCSAT00000000890.1	6:41640636-41650080	KDELR1	KDEL endoplasmic reticulum protein retention receptor 1	protein coding	1890	253	0.913969
ENSCSAT00000010573.1	6:765587-777399	TMEM259	transmembrane protein 259	protein coding	2650	80	0.913964
ENSCSAT00000013875.1	21:11292788-11554933	TNS3	tensin 3	protein coding	5866	78	0.913949
ENSCSAT00000016955.1	20:22162692-22172171	WDR77	WD repeat domain 77	protein coding	1839	36	0.913827
ENSCSAT00000004807.1	X:128689588-128692625	EMD	emerin	protein coding	1459	67	0.913719
ENSCSAT00000007644.1	17:38786045-38787613	PFDN6	prefoldin subunit 6	protein coding	486	30	0.913109
ENSCSAT00000009592.1	17:29211767-29225142	CNPY3	canopy FGF signaling regulator 3	protein coding	1270	74	0.91302
ENSCSAT00000000035.1	MT:14732-15872	CYTB	cytochrome b	protein coding	1138	4361	0.913003
ENSCSAT00000010963.1	9:15193471-15252288	FAM171A1	family with sequence similarity 171 member A1	protein coding	2694	40	0.912624
ENSCSAT00000003354.1	11:51663733-51667369	-	-	protein coding	542	93	0.912492
ENSCSAT00000017365.1	20:90226001-90249413	-	-	protein coding	1289	910	0.91243
ENSCSAT00000016040.1	3:10000109-10026449	HSPH1	heat shock protein family H (Hsp110) member 1	protein coding	3414	74	0.912148
ENSCSAT00000012316.1	22:11688970-11693183	HYAL1	hyaluronidase 1	protein coding	2235	262	0.911766
ENSCSAT00000008596.1	24:74388612-74453162	PAPOLA	poly(A) polymerase alpha	protein coding	4506	48	0.911735
ENSCSAT00000002774.1	16:46264825-46347156	GRB2	growth factor receptor bound protein 2	protein coding	3268	60	0.911667
ENSCSAT00000008674.1	15:57592728-57612928	UBA5	ubiquitin like modifier activating enzyme 5	protein coding	396	41	0.911622
ENSCSAT00000019347.1	11:49360455-49361807	MFSD5	major facilitator superfamily domain containing 5	protein coding	1065	41	0.911171
ENSCSAT00000014212.1	10:35877153-35897286	RND3	Rho family GTPase 3	protein coding	793	31	0.911005
ENSCSAT00000013522.1	21:14955859-15000656	STK17A	serine/threonine kinase 17a	protein coding	1306	53	0.910954
ENSCSAT00000000097.1	16:74985796-75001626	METRNL	meteorin like, glial cell differentiation regulator	protein coding	792	117	0.910833
ENSCSAT00000016112.1	28:12047529-12060202	SERPINE1	serpin family E member 1	protein coding	3481	714	0.910447
ENSCSAT00000011537.1	23:37660913-37685032	TXNDC15	thioredoxin domain containing 15	protein coding	1103	46	0.910406
ENSCSAT00000013412.1	13:64481790-64499135	CD164	CD164 molecule	protein coding	1086	114	0.910388
ENSCSAT00000017680.1	20:115933259-115937803	SZRD1	SUZ RNA binding domain containing 1	protein coding	548	38	0.910225
ENSCSAT00000000538.1	11:107244335-107256499	ERP29	endoplasmic reticulum protein 29	protein coding	1066	203	0.910083
ENSCSAT00000005655.1	1:9146129-9151440	ZFPL1	zinc finger protein like 1	protein coding	1066	31	0.910066
ENSCSAT00000009965.1	6:1835993-1851039	MKNK2	MAPK interacting serine/threonine kinase 2	protein coding	3633	41	0.909979
ENSCSAT00000016596.1	20:9537525-9545299	HAX1	HCLS1 associated protein X-1	protein coding	1133	49	0.909936
ENSCSAT00000002228.1	1:63202913-63273774	NUMA1	nuclear mitotic apparatus protein 1	protein coding	6665	55	0.909847
ENSCSAT00000015827.1	KE148117.1:7051-11090	DNASE1L1	deoxyribonuclease 1 like 1	protein coding	1030	48	0.909424
ENSCSAT00000000208.1	1:121150291-121224534	APLP2	amyloid beta precursor like protein 2	protein coding	1581	69	0.909231
ENSCSAT00000007236.1	9:55977584-55981263	ZNF503	zinc finger protein 503	protein coding	2221	107	0.90915
ENSCSAT00000008736.1	15:56758078-56771132	CDV3	CDV3 homolog	protein coding	1053	83	0.909063
ENSCSAT00000007494.1	1:3243313-3257487	DHCR7	7-dehydrocholesterol reductase	protein coding	2557	126	0.909045
ENSCSAT00000001821.1	7:61712063-61786876	ARSJ	arylsulfatase family member J	protein coding	1520	34	0.909042
ENSCSAT00000015302.1	27:1391852-1424270	OCIAD1	OCIA domain containing 1	protein coding	1417	64	0.908645
ENSCSAT00000009036.1	25:61245562-61309881	MPZL1	myelin protein zero like 1	protein coding	1493	54	0.908642
ENSCSAT00000005462.1	12:96897849-96915540	ISCA1	iron-sulfur cluster assembly 1	protein coding	387	81	0.908611
ENSCSAT00000016565.1	20:9219937-9241329	ADAR	adenosine deaminase RNA specific	protein coding	5627	79	0.908296
ENSCSAT00000011008.1	23:42892401-42953491	PFDN1	prefoldin subunit 1	protein coding	1277	64	0.908257
ENSCSAT00000010580.1	23:44139360-44244490	DIAPH1	diaphanous related formin 1	protein coding	5143	38	0.908238
ENSCSAT00000000753.1	16:66243539-66250167	ORMDL3	ORMDL sphingolipid biosynthesis regulator 3	protein coding	1796	39	0.908216
ENSCSAT00000016667.1	20:10154734-10170883	CHTOP	chromatin target of PRMT1	protein coding	1083	48	0.908096
ENSCSAT00000001366.1	7:97697382-97847309	SH3D19	SH3 domain containing 19	protein coding	5480	34	0.908055
ENSCSAT00000001502.1	6:36402614-36422509	DEDD2	death effector domain containing 2	protein coding	1668	38	0.907975
ENSCSAT00000017356.1	20:89625145-89634329	EBNA1BP2	EBNA1 binding protein 2	protein coding	1719	88	0.907672
ENSCSAT00000001640.1	11:91051662-91172522	NTN4	netrin 4	protein coding	3260	48	0.90736
ENSCSAT00000003273.1	1:34833165-34848597	ARL14EP	ADP ribosylation factor like GTPase 14 effector protein	protein coding	969	32	0.907286
ENSCSAT00000008570.1	23:61556548-61608214	RNF145	ring finger protein 145	protein coding	2599	46	0.906962
ENSCSAT00000017925.1	1:78065492-78066643	PRSS23	serine protease 23	protein coding	428	294	0.906677
ENSCSAT00000018928.1	6:11479407-11480450	JUNB	JunB proto-oncogene, AP-1 transcription factor subunit	protein coding	321	148	0.906642
ENSCSAT00000009817.1	25:55706885-55718665	PRDX6	peroxiredoxin 6	protein coding	1639	47	0.906626
ENSCSAT00000009600.1	15:40952581-40966890	COMMD2	COMM domain containing 2	protein coding	2565	33	0.906498
ENSCSAT00000014280.1	25:5589383-5603227	DEGS1	delta 4-desaturase, sphingolipid 1	protein coding	281	110	0.906487
ENSCSAT00000014287.1	14:21562847-21572340	VAMP5	vesicle associated membrane protein 5	protein coding	402	68	0.906429
ENSCSAT00000018086.1	12:46008520-46009011	RPP25L	ribonuclease P/MRP subunit p25 like	protein coding	281	46	0.906345
ENSCSAT00000006749.1	14:81666793-81717508	KIF3C	kinesin family member 3C	protein coding	3882	34	0.906323
ENSCSAT00000008677.1	25:67347697-67543039	GALNT2	polypeptide N-acetylgalactosaminyltransferase 2	protein coding	2185	42	0.906072
ENSCSAT00000013907.1	12:1776983-1791787	PMPCA	peptidase, mitochondrial processing subunit alpha	protein coding	1600	32	0.905901
ENSCSAT00000002846.1	6:27633621-27639794	PDCD5	programmed cell death 5	protein coding	560	134	0.905866
ENSCSAT00000004216.1	5:26562594-26566311	YPEL3	yippee like 3	protein coding	565	35	0.905783
ENSCSAT00000002186.1	5:57646587-57662406	NOB1	NIN1 (RPN12) binding protein 1 homolog	protein coding	1199	46	0.905728
ENSCSAT00000011401.1	14:63016553-63093592	PPM1B	protein phosphatase, Mg2+/Mn2+ dependent 1B	protein coding	3275	43	0.905575
ENSCSAT00000014563.1	8:20491284-20502626	SLC39A14	solute carrier family 39 member 14	protein coding	3944	86	0.905526
ENSCSAT00000004367.1	6:13173157-13176877	DNAJB1	DnaJ heat shock protein family (Hsp40) member B1	protein coding	1150	69	0.905445
ENSCSAT00000000101.1	11:118205002-118235768	VPS37B	VPS37B subunit of ESCRT-I	protein coding	2377	41	0.905362
ENSCSAT00000014321.1	4:52174312-52214584	IL6ST	interleukin 6 cytokine family signal transducer	protein coding	2199	70	0.905356
ENSCSAT00000009402.1	21:76795592-76824923	DLD	dihydrolipoamide dehydrogenase	protein coding	1749	39	0.904832
ENSCSAT00000016201.1	KE148049.1:655784-668739	PLEKHO1	pleckstrin homology domain containing O1	protein coding	1447	45	0.904696
ENSCSAT00000010098.1	10:81187587-81273749	SLC39A10	solute carrier family 39 member 10	protein coding	685	39	0.90465
ENSCSAT00000000119.1	16:74512231-74550105	WDR45B	WD repeat domain 45B	protein coding	1786	51	0.904628
ENSCSAT00000000798.1	6:42134015-42155888	NUCB1	nucleobindin 1	protein coding	2238	41	0.904287
ENSCSAT00000015899.1	28:13588032-13605131	ZNF655	zinc finger protein 655	protein coding	4312	47	0.904172
ENSCSAT00000019585.1	28:19174502-19175746	CHST12	carbohydrate sulfotransferase 12	protein coding	1136	42	0.904079
ENSCSAT00000011535.1	9:7836845-7854078	ATP5F1C	ATP synthase F1 subunit gamma	protein coding	1113	161	0.904077
ENSCSAT00000002427.1	11:62922885-62966994	CAND1	cullin associated and neddylation dissociated 1	protein coding	2954	54	0.903915
ENSCSAT00000009393.1	11:2860935-2870383	FKBP4	FKBP prolyl isomerase 4	protein coding	2203	39	0.903075
ENSCSAT00000019496.1	24:26661049-26662392	MGAT2	alpha-1,6-mannosyl-glycoprotein 2-beta-N-acetylglucosaminyltransferase	protein coding	1045	55	0.902843
ENSCSAT00000008771.1	11:6364330-6378902	TNFRSF1A	TNF receptor superfamily member 1A	protein coding	2197	72	0.902778
ENSCSAT00000014788.1	4:49094528-49100838	PELO	pelota mRNA surveillance and ribosome rescue factor	protein coding	1623	71	0.902773
ENSCSAT00000009452.1	24:69218583-69270929	PPP4R3A	protein phosphatase 4 regulatory subunit 3A	protein coding	3474	43	0.902707
ENSCSAT00000007676.1	15:76896553-76959017	CMTM7	CKLF like MARVEL transmembrane domain containing 7	protein coding	86	40	0.902508
ENSCSAT00000008244.1	10:92549883-92587039	FASTKD2	FAST kinase domains 2	protein coding	2741	47	0.902276
ENSCSAT00000016982.1	20:23954384-23999072	GNAI3	G protein subunit alpha i3	protein coding	784	43	0.902068
ENSCSAT00000005980.1	11:21658794-21797263	ABCC9	ATP binding cassette subfamily C member 9	protein coding	7553	41	0.901973
ENSCSAT00000005446.1	1:9356177-9382832	EHD1	EH domain containing 1	protein coding	3310	44	0.90186
ENSCSAT00000013740.1	24:11343140-11370112	EAPP	E2F associated phosphoprotein	protein coding	1013	47	0.901831
ENSCSAT00000013732.1	21:14104060-14114645	DDX56	DEAD-box helicase 56	protein coding	1705	96	0.901815
ENSCSAT00000007751.1	15:72858073-72877516	AZI2	5-azacytidine induced 2	protein coding	963	36	0.901666
ENSCSAT00000005478.1	17:63720612-63744258	SLC35B3	solute carrier family 35 member B3	protein coding	1269	30	0.901628
ENSCSAT00000004606.1	11:44187231-44194246	TMEM106C	transmembrane protein 106C	protein coding	1501	63	0.901607
ENSCSAT00000009972.1	6:1771736-1796393	BTBD2	BTB domain containing 2	protein coding	2391	66	0.901535
ENSCSAT00000016674.1	20:10240451-10243294	S100A2	S100 calcium binding protein A2	protein coding	512	130	0.901474
ENSCSAT00000015469.1	14:611299-636499	STARD7	StAR related lipid transfer domain containing 7	protein coding	1342	77	0.901436
ENSCSAT00000016120.1	28:11962286-11975228	PLOD3	procollagen-lysine,2-oxoglutarate 5-dioxygenase 3	protein coding	2919	79	0.901242
ENSCSAT00000012950.1	4:77593449-77690616	VCAN	versican	protein coding	8110	144	0.901188
ENSCSAT00000013412.1	13:64481790-64499135	CD164	CD164 molecule	protein coding	3358	157	0.901117
ENSCSAT00000013438.1	4:71095500-71110005	F2RL1	F2R like trypsin receptor 1	protein coding	2395	38	0.900991
ENSCSAT00000015166.1	29:8908141-8923031	UNC45A	unc-45 myosin chaperone A	protein coding	2772	48	0.900692
ENSCSAT00000009788.1	8:103159754-103212214	EMC2	ER membrane protein complex subunit 2	protein coding	1227	47	0.900617
ENSCSAT00000010721.1	24:51164378-51177620	COQ6	coenzyme Q6, monooxygenase	protein coding	1362	31	0.900539
ENSCSAT00000010891.1	10:67430169-67468863	ITPRID2	ITPR interacting domain containing 2	protein coding	5163	31	0.900426
ENSCSAT00000003581.1	9:94018257-94027268	LZTS2	leucine zipper tumor suppressor 2	protein coding	2447	36	0.900368
ENSCSAT00000002774.1	16:46264825-46347156	GRB2	growth factor receptor bound protein 2	protein coding	1106	31	0.900328
ENSCSAT00000002928.1	16:45806991-45811469	TRIM47	tripartite motif containing 47	protein coding	2267	40	0.900162
ENSCSAT00000000225.1	11:116680587-116728122	ANAPC5	anaphase promoting complex subunit 5	protein coding	2449	64	0.900096
ENSCSAT00000009017.1	21:85197537-85206588	CAV2	caveolin 2	protein coding	1349	77	0.899941
ENSCSAT00000014748.1	2:342247-359295	TPD52L2	TPD52 like 2	protein coding	897	43	0.899818
ENSCSAT00000009327.1	15:48690667-48742385	ATP1B3	ATPase Na+/K+ transporting subunit beta 3	protein coding	1939	43	0.899803
ENSCSAT00000001003.1	11:100333912-100398713	WASHC4	WASH complex subunit 4	protein coding	5797	61	0.899714
ENSCSAT00000009517.1	21:75003465-75024758	SYPL1	synaptophysin like 1	protein coding	220	61	0.899589
ENSCSAT00000013193.1	26:2438706-2519563	CEMIP	cell migration inducing hyaluronidase 1	protein coding	7873	32	0.899462
ENSCSAT00000002740.1	16:46479406-46496114	SUMO2	small ubiquitin like modifier 2	protein coding	1032	373	0.899434
ENSCSAT00000003756.1	9:92462782-92488310	GOT1	glutamic-oxaloacetic transaminase 1	protein coding	1347	56	0.89885
ENSCSAT00000009166.1	12:40202748-40208342	ALG2	ALG2 alpha-1,3/1,6-mannosyltransferase	protein coding	1395	45	0.89885
ENSCSAT00000004878.1	10:116798825-116861332	CAB39	calcium binding protein 39	protein coding	3422	34	0.898733
ENSCSAT00000006935.1	15:88220083-88223243	HES1	hes family bHLH transcription factor 1	protein coding	1089	40	0.898661
ENSCSAT00000014579.1	12:1080305-1105027	MAN1B1	mannosidase alpha class 1B member 1	protein coding	2768	70	0.898622
ENSCSAT00000012427.1	26:8573219-8582515	MPI	mannose phosphate isomerase	protein coding	1823	36	0.898575
ENSCSAT00000001658.1	11:90683981-90709137	VEZT	vezatin, adherens junctions transmembrane protein	protein coding	1745	52	0.898254
ENSCSAT00000009864.1	5:1200018-1216741	UBE2I	ubiquitin conjugating enzyme E2 I	protein coding	1481	73	0.898229
ENSCSAT00000005549.1	X:111498634-111514749	HTATSF1	HIV-1 Tat specific factor 1	protein coding	2237	57	0.897855
ENSCSAT00000007969.1	21:98456118-98574120	UBE2H	ubiquitin conjugating enzyme E2 H	protein coding	5137	90	0.897739
ENSCSAT00000006640.1	2:80380425-80409687	CHAF1B	chromatin assembly factor 1 subunit B	protein coding	1881	34	0.897728
ENSCSAT00000000379.1	16:70941562-70947736	LGALS3BP	galectin 3 binding protein	protein coding	1285	114	0.89763
ENSCSAT00000008713.1	25:66700369-66714891	ACTA1	actin alpha 1, skeletal muscle	protein coding	994	237	0.897455
ENSCSAT00000011098.1	23:42332793-42337343	CXXC5	CXXC finger protein 5	protein coding	549	98	0.897436
ENSCSAT00000005465.1	17:64250359-64281195	TXNDC5	thioredoxin domain containing 5	protein coding	1618	113	0.897407
ENSCSAT00000017046.1	20:38325848-38356760	CNN3	calponin 3	protein coding	2027	222	0.897395
ENSCSAT00000003065.1	19:32684603-32692742	TRABD	TraB domain containing	protein coding	2219	36	0.896963
ENSCSAT00000010627.1	12:25985723-26117343	RGS3	regulator of G protein signaling 3	protein coding	3986	33	0.896791
ENSCSAT00000016626.1	6:46793455-46808948	PRPF31	pre-mRNA processing factor 31	protein coding	1794	49	0.896753
ENSCSAT00000011775.1	2:26503597-26564142	RPN2	ribophorin II	protein coding	1665	211	0.896668
ENSCSAT00000009623.1	23:53044994-53050194	RPS14	ribosomal protein S14	protein coding	327	2289	0.896653
ENSCSAT00000012114.1	26:9852658-9926109	NPTN	neuroplastin	protein coding	2343	108	0.896465
ENSCSAT00000001915.1	16:57550703-57588084	STRADA	STE20 related adaptor alpha	protein coding	1777	37	0.896314
ENSCSAT00000005758.1	17:47881346-48066436	DCDC2	doublecortin domain containing 2	protein coding	1962	60	0.896243
ENSCSAT00000007565.1	22:48872925-49050625	IQSEC1	IQ motif and Sec7 domain ArfGEF 1	protein coding	3530	32	0.896164
ENSCSAT00000000212.1	20:7068333-7099339	PRCC	proline rich mitotic checkpoint control factor	protein coding	1796	47	0.896161
ENSCSAT00000016561.1	20:8872409-8884450	PBXIP1	PBX homeobox interacting protein 1	protein coding	2865	35	0.896023
ENSCSAT00000000738.1	16:66434251-66464952	ERBB2	erb-b2 receptor tyrosine kinase 2	protein coding	4394	42	0.895986
ENSCSAT00000007969.1	21:98456118-98574120	UBE2H	ubiquitin conjugating enzyme E2 H	protein coding	5144	73	0.895898
ENSCSAT00000011726.1	23:36997078-37029280	PPP2CA	protein phosphatase 2 catalytic subunit alpha	protein coding	1839	157	0.895819
ENSCSAT00000015573.1	3:81368637-81403182	BIVM	basic, immunoglobulin-like variable motif containing	protein coding	187	86	0.895797
ENSCSAT00000008533.1	16:7732921-7740325	RPL26	ribosomal protein L26	protein coding	518	1095	0.895769
ENSCSAT00000001961.1	6:33551679-33554575	MRPS12	mitochondrial ribosomal protein S12	protein coding	1067	159	0.895761
ENSCSAT00000002133.1	11:67141531-67202547	LGR5	leucine rich repeat containing G protein-coupled receptor 5	protein coding	3911	39	0.895701
ENSCSAT00000003157.1	1:44485880-44620936	PRMT3	protein arginine methyltransferase 3	protein coding	2441	39	0.895667
ENSCSAT00000016596.1	20:9537525-9545299	HAX1	HCLS1 associated protein X-1	protein coding	1146	42	0.895591
ENSCSAT00000005069.1	10:115789605-115945753	TRIP12	thyroid hormone receptor interactor 12	protein coding	6586	88	0.895571
ENSCSAT00000004095.1	11:45976700-46001457	TMBIM6	transmembrane BAX inhibitor motif containing 6	protein coding	121	338	0.895354
ENSCSAT00000005674.1	17:54426289-54519249	NUP153	nucleoporin 153	protein coding	5982	31	0.895278
ENSCSAT00000010480.1	10:75184721-75191046	ASNSD1	asparagine synthetase domain containing 1	protein coding	65	36	0.895216
ENSCSAT00000016373.1	28:2527020-2535147	SBDS	SBDS ribosome maturation factor	protein coding	1574	65	0.895178
ENSCSAT00000008620.1	12:44876643-44907072	TLN1	talin 1	protein coding	6504	33	0.895072
ENSCSAT00000014101.1	2:1841865-1843087	RPS21	ribosomal protein S21	protein coding	321	980	0.895019
ENSCSAT00000012197.1	12:9838783-9852205	SWI5	SWI5 homologous recombination repair protein	protein coding	753	37	0.894821
ENSCSAT00000006031.1	1:8576542-8586516	RELA	RELA proto-oncogene, NF-kB subunit	protein coding	2916	84	0.894768
ENSCSAT00000007638.1	17:38788275-38799858	WDR46	WD repeat domain 46	protein coding	1967	48	0.89431
ENSCSAT00000017632.1	20:111469837-111747416	EIF4G3	eukaryotic translation initiation factor 4 gamma 3	protein coding	5583	31	0.894179
ENSCSAT00000005439.1	22:58346009-58439143	KPNA1	karyopherin subunit alpha 1	protein coding	2124	39	0.894146
ENSCSAT00000016224.1	3:200231-215836	-	-	protein coding	2154	32	0.893883
ENSCSAT00000000991.1	11:101460759-101471474	CKAP4	cytoskeleton associated protein 4	protein coding	1725	33	0.893855
ENSCSAT00000005989.1	11:21624970-21634042	KCNJ8	potassium inwardly rectifying channel subfamily J member 8	protein coding	2352	31	0.893822
ENSCSAT00000010722.1	17:24981540-25055897	TNFRSF21	TNF receptor superfamily member 21	protein coding	2533	89	0.893757
ENSCSAT00000013683.1	27:47425185-47473626	MAEA	macrophage erythroblast attacher, E3 ubiquitin ligase	protein coding	1507	47	0.893727
ENSCSAT00000008526.1	11:6590642-6601552	NOP2	NOP2 nucleolar protein	protein coding	2243	31	0.893284
ENSCSAT00000006935.1	15:88220083-88223243	HES1	hes family bHLH transcription factor 1	protein coding	1150	40	0.89321
ENSCSAT00000007264.1	21:103336809-103372186	BPGM	bisphosphoglycerate mutase	protein coding	1674	97	0.892888
ENSCSAT00000006241.1	1:7932316-7940143	BRMS1	BRMS1 transcriptional repressor and anoikis regulator	protein coding	1385	31	0.892718
ENSCSAT00000017024.1	20:33047476-33073179	RTCA	RNA 3'-terminal phosphate cyclase	protein coding	831	31	0.892536
ENSCSAT00000002727.1	7:24148750-24180210	G3BP2	G3BP stress granule assembly factor 2	protein coding	1995	76	0.892325
ENSCSAT00000007694.1	26:38331442-38338809	B2M	beta-2-microglobulin	protein coding	973	734	0.892112
ENSCSAT00000013804.1	21:13606472-13656275	CCM2	CCM2 scaffold protein	protein coding	2597	57	0.892079
ENSCSAT00000014939.1	29:19726451-19732375	SELENOS	selenoprotein S	protein coding	1178	42	0.89193
ENSCSAT00000004469.1	21:125262906-125397898	UBE3C	ubiquitin protein ligase E3C	protein coding	4414	37	0.891858
ENSCSAT00000004995.1	14:104069645-104075647	-	-	protein coding	691	1260	0.891807
ENSCSAT00000001546.1	6:35753010-35761443	DMAC2	distal membrane arm assembly component 2	protein coding	2292	45	0.891499
ENSCSAT00000001728.1	7:69093543-69099497	CCNA2	cyclin A2	protein coding	977	52	0.891492
ENSCSAT00000015666.1	28:20098586-20132859	INTS1	integrator complex subunit 1	protein coding	6932	56	0.891327
ENSCSAT00000011607.1	14:60572815-60611085	PIGF	phosphatidylinositol glycan anchor biosynthesis class F	protein coding	941	43	0.891288
ENSCSAT00000004018.1	16:31833160-31900963	PPM1D	protein phosphatase, Mg2+/Mn2+ dependent 1D	protein coding	2097	146	0.89121
ENSCSAT00000010851.1	2:36058919-36116470	BCL2L1	BCL2 like 1	protein coding	233	54	0.891039
ENSCSAT00000003261.1	11:52068884-52085726	ESYT1	extended synaptotagmin 1	protein coding	4108	32	0.891036
ENSCSAT00000016135.1	28:11858065-11865635	IFT22	intraflagellar transport 22	protein coding	668	61	0.891017
ENSCSAT00000015334.1	29:3669621-3690615	SEC11A	SEC11 homolog A, signal peptidase complex subunit	protein coding	949	45	0.890839
ENSCSAT00000013815.1	12:2238013-2266498	UBAC1	UBA domain containing 1	protein coding	1441	74	0.89075
ENSCSAT00000012993.1	12:6062569-6281050	MED27	mediator complex subunit 27	protein coding	1277	41	0.890502
ENSCSAT00000011004.1	10:66477515-66561079	UBE2E3	ubiquitin conjugating enzyme E2 E3	protein coding	894	72	0.890406
ENSCSAT00000011862.1	X:44192385-44266329	JADE3	jade family PHD finger 3	protein coding	4812	30	0.890247
ENSCSAT00000008699.1	X:70200824-70304503	SH3BGRL	SH3 domain binding glutamate rich protein like	protein coding	2544	51	0.890112
ENSCSAT00000005827.1	10:108787061-108869042	ACSL3	acyl-CoA synthetase long chain family member 3	protein coding	4342	41	0.890104
ENSCSAT00000013016.1	4:76392625-76396331	RPS23	ribosomal protein S23	protein coding	448	1014	0.88975
ENSCSAT00000002491.1	7:30810816-30844852	ENOPH1	enolase-phosphatase 1	protein coding	1137	41	0.889446
ENSCSAT00000010625.1	8:89790758-89850755	INTS8	integrator complex subunit 8	protein coding	2474	35	0.889374
ENSCSAT00000019847.1	26:52187898-52188812	NSMCE3	NSE3 homolog, SMC5-SMC6 complex component	protein coding	677	46	0.889293
ENSCSAT00000004786.1	X:128732876-128736077	UBL4A	ubiquitin like 4A	protein coding	1428	34	0.889116
ENSCSAT00000011655.1	14:59815064-59832229	EPCAM	epithelial cell adhesion molecule	protein coding	1561	37	0.889082
ENSCSAT00000004163.1	16:30036766-30097088	HNF1B	HNF1 homeobox B	protein coding	2395	94	0.889071
ENSCSAT00000010209.1	12:28503354-28669795	LPAR1	lysophosphatidic acid receptor 1	protein coding	2233	35	0.889067
ENSCSAT00000006271.1	1:7844474-7847476	MRPL11	mitochondrial ribosomal protein L11	protein coding	1001	86	0.888829
ENSCSAT00000010432.1	26:20162926-20224502	CA12	carbonic anhydrase 12	protein coding	3058	50	0.888552
ENSCSAT00000011353.1	24:44909001-44932611	RDH11	retinol dehydrogenase 11	protein coding	3131	76	0.888332
ENSCSAT00000017467.1	20:99967812-99976219	TMEM54	transmembrane protein 54	protein coding	985	54	0.887992
ENSCSAT00000006678.1	22:52391813-52417575	RPN1	ribophorin I	protein coding	2300	231	0.887958
ENSCSAT00000002250.1	16:53272602-53283906	-	-	protein coding	1775	46	0.887924
ENSCSAT00000010967.1	19:4935976-4938152	THAP7	THAP domain containing 7	protein coding	1065	34	0.887782
ENSCSAT00000012922.1	24:31582259-31600529	CNIH1	cornichon family AMPA receptor auxiliary protein 1	protein coding	1329	108	0.887758
ENSCSAT00000015230.1	4:33551824-33726554	RAI14	retinoic acid induced 14	protein coding	4736	37	0.887727
ENSCSAT00000007653.1	6:6131571-6135463	TNFSF9	TNF superfamily member 9	protein coding	530	30	0.887646
ENSCSAT00000008570.1	23:61556548-61608214	RNF145	ring finger protein 145	protein coding	1772	36	0.887571
ENSCSAT00000010063.1	6:1357204-1371777	MBD3	methyl-CpG binding domain protein 3	protein coding	1371	50	0.887331
ENSCSAT00000015023.1	10:62177-65801	IMP4	IMP U3 small nucleolar ribonucleoprotein 4	protein coding	749	46	0.887282
ENSCSAT00000000076.1	11:118913078-118928281	TMED2	transmembrane p24 trafficking protein 2	protein coding	2193	80	0.887253
ENSCSAT00000015170.1	27:9311146-9534105	APBB2	amyloid beta precursor protein binding family B member 2	protein coding	2660	40	0.887055
ENSCSAT00000007593.1	25:78575300-78599972	FH	fumarate hydratase	protein coding	1546	75	0.886818
ENSCSAT00000012056.1	21:35037001-35066171	GPNMB	glycoprotein nmb	protein coding	2744	321	0.886757
ENSCSAT00000007236.1	9:55977584-55981263	ZNF503	zinc finger protein 503	protein coding	1776	36	0.886338
ENSCSAT00000018620.1	8:30326106-30326645	-	-	protein coding	14	32	0.886259
ENSCSAT00000016268.1	18:20377255-20409741	LMAN1	lectin, mannose binding 1	protein coding	142	67	0.88623
ENSCSAT00000004532.1	6:11818968-11825412	NACC1	nucleus accumbens associated 1	protein coding	4367	56	0.886159
ENSCSAT00000010902.1	5:311334-322243	PGAP6	post-glycosylphosphatidylinositol attachment to proteins 6	protein coding	3092	42	0.886144
ENSCSAT00000002505.1	5:53395638-53433461	AARS1	alanyl-tRNA synthetase 1	protein coding	4968	40	0.886094
ENSCSAT00000001391.1	6:37173177-37191754	PLAUR	plasminogen activator, urokinase receptor	protein coding	739	40	0.885961
ENSCSAT00000006443.1	14:83593025-83604002	SF3B6	splicing factor 3b subunit 6	protein coding	1180	44	0.885957
ENSCSAT00000008779.1	12:44344395-44367619	CLTA	clathrin light chain A	protein coding	1119	207	0.885841
ENSCSAT00000000216.1	11:116997636-117011737	ORAI1	ORAI calcium release-activated calcium modulator 1	protein coding	806	33	0.885753
ENSCSAT00000005328.1	X:122635439-122674355	FMR1	FMRP translational regulator 1	protein coding	3997	35	0.885689
ENSCSAT00000016227.1	3:61957-72524	SAP18	Sin3A associated protein 18	protein coding	788	183	0.88543
ENSCSAT00000012806.1	14:42864897-42930394	PELI1	pellino E3 ubiquitin protein ligase 1	protein coding	1781	34	0.885228
ENSCSAT00000005069.1	10:115789605-115945753	TRIP12	thyroid hormone receptor interactor 12	protein coding	6836	94	0.88522
ENSCSAT00000003842.1	19:24008667-24071356	ACO2	aconitase 2	protein coding	1424	123	0.885213
ENSCSAT00000015299.1	14:3066150-3127861	EIF5B	eukaryotic translation initiation factor 5B	protein coding	3543	34	0.885159
ENSCSAT00000013738.1	24:11388329-11433545	SNX6	sorting nexin 6	protein coding	3054	33	0.885065
ENSCSAT00000001434.1	6:37024014-37045737	ETHE1	ETHE1 persulfide dioxygenase	protein coding	1066	63	0.885039
ENSCSAT00000000380.1	16:70819139-70850471	TIMP2	TIMP metallopeptidase inhibitor 2	protein coding	3220	479	0.884964
ENSCSAT00000006065.1	5:14972646-15164567	ABCC1	ATP binding cassette subfamily C member 1	protein coding	5420	36	0.884543
ENSCSAT00000001982.1	5:59566171-59592843	NUTF2	nuclear transport factor 2	protein coding	1021	142	0.884419
ENSCSAT00000006031.1	1:8576542-8586516	RELA	RELA proto-oncogene, NF-kB subunit	protein coding	2153	61	0.8843
ENSCSAT00000001693.1	5:61113213-61132995	KARS1	lysyl-tRNA synthetase 1	protein coding	2212	69	0.884256
ENSCSAT00000000129.1	16:74359591-74367626	CYBC1	cytochrome b-245 chaperone 1	protein coding	1777	43	0.88424
ENSCSAT00000000380.1	16:70819139-70850471	TIMP2	TIMP metallopeptidase inhibitor 2	protein coding	3227	427	0.884167
ENSCSAT00000013669.1	24:11812672-11846675	SRP54	signal recognition particle 54	protein coding	1884	76	0.884115
ENSCSAT00000004779.1	21:119209675-119229801	ABCB8	ATP binding cassette subfamily B member 8	protein coding	2267	47	0.884001
ENSCSAT00000011971.1	22:13362375-13364975	-	-	protein coding	546	646	0.883764
ENSCSAT00000007575.1	26:39242041-39245144	-	-	protein coding	1182	83	0.883568
ENSCSAT00000004206.1	5:26573638-26585849	PPP4C	protein phosphatase 4 catalytic subunit	protein coding	1279	141	0.883543
ENSCSAT00000008218.1	11:7005701-7051605	LPCAT3	lysophosphatidylcholine acyltransferase 3	protein coding	2469	67	0.883539
ENSCSAT00000001742.1	11:88779752-88803561	-	-	protein coding	3823	35	0.883428
ENSCSAT00000013283.1	10:55337029-55351857	METTL5	methyltransferase 5, N6-adenosine	protein coding	816	35	0.883428
ENSCSAT00000011719.1	X:44740181-44748550	ARAF	A-Raf proto-oncogene, serine/threonine kinase	protein coding	1765	41	0.883301
ENSCSAT00000018480.1	X:89753866-89755215	HNRNPH2	heterogeneous nuclear ribonucleoprotein H2	protein coding	221	36	0.88329
ENSCSAT00000005296.1	12:102475415-102551322	SPTLC1	serine palmitoyltransferase long chain base subunit 1	protein coding	2745	44	0.883056
ENSCSAT00000001366.1	7:97697382-97847309	SH3D19	SH3 domain containing 19	protein coding	5317	47	0.883006
ENSCSAT00000009765.1	2:45654285-45667736	SNRPB2	small nuclear ribonucleoprotein polypeptide B2	protein coding	995	57	0.882528
ENSCSAT00000010573.1	6:765587-777399	TMEM259	transmembrane protein 259	protein coding	2774	67	0.882473
ENSCSAT00000003434.1	11:50510714-50535328	ITGA5	integrin subunit alpha 5	protein coding	3552	45	0.88244
ENSCSAT00000001055.1	16:64438333-64448731	FKBP10	FKBP prolyl isomerase 10	protein coding	2610	144	0.882329
ENSCSAT00000000379.1	16:70941562-70947736	LGALS3BP	galectin 3 binding protein	protein coding	1337	116	0.882289
ENSCSAT00000004800.1	1:11008120-11050298	SLC3A2	solute carrier family 3 member 2	protein coding	935	48	0.882008
ENSCSAT00000008980.1	23:54222838-54238006	SPARC	secreted protein acidic and cysteine rich	protein coding	2058	131	0.88197
ENSCSAT00000014325.1	29:23236539-23242638	LRP10	LDL receptor related protein 10	protein coding	1954	30	0.881882
ENSCSAT00000001760.1	11:87554731-87556542	BTG1	BTG anti-proliferation factor 1	protein coding	771	97	0.88171
ENSCSAT00000013867.1	13:57215152-57238570	RWDD1	RWD domain containing 1	protein coding	1199	50	0.881684
ENSCSAT00000010005.1	16:6609087-6613690	PHF23	PHD finger protein 23	protein coding	1613	49	0.881475
ENSCSAT00000010894.1	21:54385262-54457302	SGCE	sarcoglycan epsilon	protein coding	1782	50	0.881355
ENSCSAT00000009592.1	17:29211767-29225142	CNPY3	canopy FGF signaling regulator 3	protein coding	720	51	0.881055
ENSCSAT00000007980.1	1:1570069-1581833	CTSD	cathepsin D	protein coding	2021	1191	0.880968
ENSCSAT00000006651.1	22:52924819-52967830	RUVBL1	RuvB like AAA ATPase 1	protein coding	1839	76	0.880912
ENSCSAT00000000230.1	16:73776092-73784724	PCYT2	phosphate cytidylyltransferase 2, ethanolamine	protein coding	1523	137	0.880797
ENSCSAT00000019742.1	6:46566968-46567936	MYADM	myeloid associated differentiation marker	protein coding	671	54	0.880725
ENSCSAT00000009602.1	6:2248583-2250889	GADD45B	growth arrest and DNA damage inducible beta	protein coding	1151	110	0.880706
ENSCSAT00000015890.1	28:13733391-13749692	BUD31	BUD31 homolog	protein coding	839	53	0.880661
ENSCSAT00000010758.1	23:43307415-43323767	HARS1	histidyl-tRNA synthetase 1	protein coding	1610	38	0.880433
ENSCSAT00000016248.1	18:22107291-22131140	NARS1	asparaginyl-tRNA synthetase 1	protein coding	2723	75	0.88016
ENSCSAT00000017472.1	20:100095686-100131949	KIAA1522	KIAA1522	protein coding	5410	46	0.880151
ENSCSAT00000006305.1	5:11291735-11319215	RSL1D1	ribosomal L1 domain containing 1	protein coding	80	52	0.880091
ENSCSAT00000000516.1	16:69307175-69312254	ATP5MC1	ATP synthase membrane subunit c locus 1	protein coding	544	110	0.880037
ENSCSAT00000015626.1	3:73821134-74106579	ABCC4	ATP binding cassette subfamily C member 4	protein coding	5776	55	0.880037
ENSCSAT00000007130.1	2:65376310-65385918	ADAMTS1	ADAM metallopeptidase with thrombospondin type 1 motif 1	protein coding	3222	141	0.879763
ENSCSAT00000004682.1	21:119418793-119423455	CHPF2	chondroitin polymerizing factor 2	protein coding	2067	31	0.879741
ENSCSAT00000013016.1	4:76392625-76396331	RPS23	ribosomal protein S23	protein coding	180	1249	0.879546
ENSCSAT00000001722.1	5:60707006-60732882	BCAR1	BCAR1 scaffold protein, Cas family member	protein coding	2672	40	0.87954
ENSCSAT00000012465.1	12:9419852-9422774	ZDHHC12	zinc finger DHHC-type palmitoyltransferase 12	protein coding	395	32	0.879518
ENSCSAT00000002785.1	9:111955952-111968475	PRDX3	peroxiredoxin 3	protein coding	1545	117	0.879467
ENSCSAT00000014653.1	4:51393488-51400704	GPX8	glutathione peroxidase 8 (putative)	protein coding	1017	80	0.879142
ENSCSAT00000018016.1	X:129131929-129132999	-	-	protein coding	655	79	0.879139
ENSCSAT00000001003.1	11:100333912-100398713	WASHC4	WASH complex subunit 4	protein coding	3823	64	0.879111
ENSCSAT00000012323.1	25:26453242-26462549	ADIPOR1	adiponectin receptor 1	protein coding	1965	49	0.87911
ENSCSAT00000007419.1	25:80134657-80214464	CEP170	centrosomal protein 170	protein coding	6900	31	0.878936
ENSCSAT00000012192.1	26:9451112-9494931	PML	PML nuclear body scaffold	protein coding	2815	33	0.878803
ENSCSAT00000016920.1	20:20727199-20739979	SLC16A1	solute carrier family 16 member 1	protein coding	761	39	0.878664
ENSCSAT00000018552.1	9:39059030-39060277	-	-	processed pseudogene	643	103	0.878565
ENSCSAT00000018401.1	20:96465298-96465669	LSM10	LSM10, U7 small nuclear RNA associated	protein coding	182	37	0.878459
ENSCSAT00000007130.1	2:65376310-65385918	ADAMTS1	ADAM metallopeptidase with thrombospondin type 1 motif 1	protein coding	3113	133	0.878385
ENSCSAT00000012157.1	16:1102348-1135166	CRK	CRK proto-oncogene, adaptor protein	protein coding	3588	49	0.878203
ENSCSAT00000007858.1	15:68178017-68264200	UBE2E2	ubiquitin conjugating enzyme E2 E2	protein coding	572	30	0.878168
ENSCSAT00000001593.1	5:66538871-66550817	-	-	protein coding	333	60	0.878146
ENSCSAT00000001807.1	16:59747522-59890061	KANSL1	KAT8 regulatory NSL complex subunit 1	protein coding	3702	40	0.878104
ENSCSAT00000008246.1	8:119586659-119611142	SQLE	squalene epoxidase	protein coding	949	46	0.878008
ENSCSAT00000009887.1	X:58668581-58681855	EFNB1	ephrin B1	protein coding	3251	38	0.877946
ENSCSAT00000015032.1	13:36203004-36222542	IFNGR1	interferon gamma receptor 1	protein coding	1464	46	0.877938
ENSCSAT00000011072.1	26:17969771-18005020	INTS14	integrator complex subunit 14	protein coding	1988	33	0.877856
ENSCSAT00000010758.1	23:43307415-43323767	HARS1	histidyl-tRNA synthetase 1	protein coding	1709	36	0.877811
ENSCSAT00000006393.1	5:11143768-11206506	TXNDC11	thioredoxin domain containing 11	protein coding	1788	31	0.877742
ENSCSAT00000001366.1	7:97697382-97847309	SH3D19	SH3 domain containing 19	protein coding	5485	34	0.877554
ENSCSAT00000006065.1	5:14972646-15164567	ABCC1	ATP binding cassette subfamily C member 1	protein coding	6454	41	0.877484
ENSCSAT00000001143.1	7:115826778-115928609	CLCN3	chloride voltage-gated channel 3	protein coding	3789	32	0.877387
ENSCSAT00000001878.1	16:58824190-58854261	-	-	protein coding	409	39	0.877298
ENSCSAT00000013045.1	13:65902956-65996514	SEC63	SEC63 homolog, protein translocation regulator	protein coding	1605	31	0.877223
ENSCSAT00000014187.1	29:23464302-23469592	-	-	protein coding	971	35	0.877164
ENSCSAT00000012899.1	15:38881-52775	SLC25A38	solute carrier family 25 member 38	protein coding	1464	54	0.877163
ENSCSAT00000008684.1	17:33987449-34319621	ZFAND3	zinc finger AN1-type containing 3	protein coding	3270	77	0.877143
ENSCSAT00000011268.1	16:3978845-4022678	SPNS2	sphingolipid transporter 2	protein coding	3333	99	0.876884
ENSCSAT00000010558.1	9:22090437-22105447	BMI1	BMI1 proto-oncogene, polycomb ring finger	protein coding	1677	46	0.876804
ENSCSAT00000006220.1	17:41960942-41964872	-	-	protein coding	1449	40	0.876618
ENSCSAT00000017037.1	20:34531151-34639107	SNX7	sorting nexin 7	protein coding	1684	40	0.876613
ENSCSAT00000006002.1	5:17082137-17100780	-	-	protein coding	1148	607	0.876521
ENSCSAT00000005114.1	22:61143462-61151299	COX17	cytochrome c oxidase copper chaperone COX17	protein coding	299	61	0.876438
ENSCSAT00000005296.1	12:102475415-102551322	SPTLC1	serine palmitoyltransferase long chain base subunit 1	protein coding	1456	61	0.87638
ENSCSAT00000000107.1	16:74629884-74645562	FN3K	fructosamine 3 kinase	protein coding	1061	36	0.876356
ENSCSAT00000008709.1	12:44790416-44792625	HINT2	histidine triad nucleotide binding protein 2	protein coding	698	78	0.876268
ENSCSAT00000006007.1	10:105432912-105438896	CHPF	chondroitin polymerizing factor	protein coding	2092	40	0.875992
ENSCSAT00000003357.1	6:17056721-17060378	REX1BD	required for excision 1-B domain containing	protein coding	665	45	0.875952
ENSCSAT00000008631.1	11:6535282-6566546	NCAPD2	non-SMC condensin I complex subunit D2	protein coding	4687	40	0.875929
ENSCSAT00000019382.1	17:1609752-1611167	-	-	protein coding	615	39	0.875892
ENSCSAT00000011131.1	6:262860-281513	CDC34	cell division cycle 34, ubiqiutin conjugating enzyme	protein coding	823	41	0.87585
ENSCSAT00000000968.1	6:40818175-40845470	NAPA	NSF attachment protein alpha	protein coding	1635	54	0.875319
ENSCSAT00000017356.1	20:89625145-89634329	EBNA1BP2	EBNA1 binding protein 2	protein coding	1813	54	0.875319
ENSCSAT00000017472.1	20:100095686-100131949	KIAA1522	KIAA1522	protein coding	5372	67	0.875187
ENSCSAT00000016808.1	6:48245297-48265019	U2AF2	U2 small nuclear RNA auxiliary factor 2	protein coding	2020	53	0.87515
ENSCSAT00000012146.1	22:12726308-12730587	MANF	mesencephalic astrocyte derived neurotrophic factor	protein coding	588	195	0.874846
ENSCSAT00000015703.1	28:19037395-19072458	TTYH3	tweety family member 3	protein coding	3774	59	0.874728
ENSCSAT00000002078.1	7:50589856-50711498	NFKB1	nuclear factor kappa B subunit 1	protein coding	2991	34	0.874631
ENSCSAT00000010408.1	6:877049-931433	SBNO2	strawberry notch homolog 2	protein coding	5027	32	0.874468
ENSCSAT00000011830.1	2:25585865-25624280	TGM2	transglutaminase 2	protein coding	3834	62	0.874434
ENSCSAT00000000678.1	11:105731726-105733311	VPS29	VPS29 retromer complex component	protein coding	239	104	0.874401
ENSCSAT00000002717.1	6:28234486-28248497	LRP3	LDL receptor related protein 3	protein coding	2380	39	0.874299
ENSCSAT00000009591.1	10:82899079-82952071	SF3B1	splicing factor 3b subunit 1	protein coding	2834	88	0.87425
ENSCSAT00000000171.1	16:73982899-74006551	FASN	fatty acid synthase	protein coding	7961	375	0.874103
ENSCSAT00000013041.1	25:22629729-22681373	MAPKAPK2	MAPK activated protein kinase 2	protein coding	3073	91	0.873934
ENSCSAT00000013740.1	24:11343140-11370112	EAPP	E2F associated phosphoprotein	protein coding	1064	47	0.873931
ENSCSAT00000009081.1	15:52243835-52355232	ARMC8	armadillo repeat containing 8	protein coding	2843	34	0.873742
ENSCSAT00000013738.1	24:11388329-11433545	SNX6	sorting nexin 6	protein coding	1554	63	0.873673
ENSCSAT00000008850.1	25:63184310-63224258	-	-	protein coding	542	43	0.873533
ENSCSAT00000016256.1	18:21107369-21252693	ALPK2	alpha kinase 2	protein coding	7348	119	0.873392
ENSCSAT00000011956.1	22:13442368-13520345	POC1A	POC1 centriolar protein A	protein coding	1562	34	0.87333
ENSCSAT00000004662.1	1:11282601-11289743	B3GAT3	beta-1,3-glucuronyltransferase 3	protein coding	1822	82	0.873292
ENSCSAT00000009202.1	15:51905188-51921162	FAIM	Fas apoptotic inhibitory molecule	protein coding	861	51	0.873001
ENSCSAT00000010396.1	5:599819-605567	STUB1	STIP1 homology and U-box containing protein 1	protein coding	1546	89	0.873
ENSCSAT00000008170.1	24:81303911-81313807	EIF5	eukaryotic translation initiation factor 5	protein coding	2778	52	0.872741
ENSCSAT00000011470.1	9:11875406-11919031	PROSER2	proline and serine rich 2	protein coding	1642	49	0.872695
ENSCSAT00000017330.1	20:88010616-88015477	RPS8	ribosomal protein S8	protein coding	839	2324	0.872616
ENSCSAT00000014938.1	10:2689031-2734828	IWS1	interacts with SUPT6H, CTD assembly factor 1	protein coding	2911	34	0.872598
ENSCSAT00000017801.1	20:125527087-125555479	-	-	protein coding	1036	706	0.87255
ENSCSAT00000017223.1	20:78190147-78222349	TTC4	tetratricopeptide repeat domain 4	protein coding	1527	30	0.872481
ENSCSAT00000009582.1	6:2534376-2548604	SGTA	small glutamine rich tetratricopeptide repeat co-chaperone alpha	protein coding	1045	46	0.872233
ENSCSAT00000019789.1	27:38714570-38715493	HS3ST1	heparan sulfate-glucosamine 3-sulfotransferase 1	protein coding	776	129	0.871981
ENSCSAT00000009654.1	15:40111878-40146554	EIF2A	eukaryotic translation initiation factor 2A	protein coding	978	47	0.871952
ENSCSAT00000003399.1	6:16782746-16800143	LSM4	LSM4 homolog, U6 small nuclear RNA and mRNA degradation associated	protein coding	1006	166	0.87177
ENSCSAT00000015991.1	28:12768642-12770329	PPP1R35	protein phosphatase 1 regulatory subunit 35	protein coding	1345	49	0.871759
ENSCSAT00000008806.1	8:114973210-115023248	MRPL13	mitochondrial ribosomal protein L13	protein coding	369	91	0.871499
ENSCSAT00000017053.1	20:39369348-39381537	-	-	protein coding	2286	35	0.871438
ENSCSAT00000016351.1	18:270938-285966	TXNL4A	thioredoxin like 4A	protein coding	707	108	0.871431
ENSCSAT00000015004.1	27:11018827-11113666	WDR19	WD repeat domain 19	protein coding	4191	32	0.871255
ENSCSAT00000017356.1	20:89625145-89634329	EBNA1BP2	EBNA1 binding protein 2	protein coding	1829	54	0.871196
ENSCSAT00000002692.1	5:52244909-52258567	CKLF	chemokine like factor	protein coding	609	59	0.870943
ENSCSAT00000006994.1	23:79141114-79304820	NSD1	nuclear receptor binding SET domain protein 1	protein coding	7466	30	0.8709
ENSCSAT00000003898.1	22:99333685-99442348	ROBO2	roundabout guidance receptor 2	protein coding	4058	37	0.87028
ENSCSAT00000003664.1	1:19432631-19442185	MAPK8IP1	mitogen-activated protein kinase 8 interacting protein 1	protein coding	2791	38	0.870241
ENSCSAT00000015078.1	14:13069671-13139037	SEPTIN10	septin 10	protein coding	2656	48	0.87013
ENSCSAT00000017266.1	20:81176655-81219346	OSBPL9	oxysterol binding protein like 9	protein coding	1986	79	0.870108
ENSCSAT00000011535.1	9:7836845-7854078	ATP5F1C	ATP synthase F1 subunit gamma	protein coding	1146	55	0.870071
ENSCSAT00000017801.1	20:125527087-125555479	-	-	protein coding	1044	370	0.869945
ENSCSAT00000010586.1	26:19140843-19155730	PCLAF	PCNA clamp associated factor	protein coding	1007	85	0.869476
ENSCSAT00000013376.1	21:18511559-18515083	MPLKIP	M-phase specific PLK1 interacting protein	protein coding	1076	48	0.869297
ENSCSAT00000007948.1	14:80205458-80230424	PPM1G	protein phosphatase, Mg2+/Mn2+ dependent 1G	protein coding	2197	48	0.869274
ENSCSAT00000017439.1	20:96762360-96768057	ADPRS	ADP-ribosylserine hydrolase	protein coding	1531	30	0.86916
ENSCSAT00000002879.1	16:45968900-46012958	SAP30BP	SAP30 binding protein	protein coding	1065	76	0.869069
ENSCSAT00000011042.1	16:4416259-4421162	SLC25A11	solute carrier family 25 member 11	protein coding	1074	94	0.868796
ENSCSAT00000000893.1	11:103845292-103999993	CORO1C	coronin 1C	protein coding	511	37	0.868596
ENSCSAT00000002159.1	11:66920928-66922634	-	-	protein coding	831	74	0.868537
ENSCSAT00000004575.1	1:11502578-11529598	ASRGL1	asparaginase and isoaspartyl peptidase 1	protein coding	1048	56	0.868487
ENSCSAT00000007258.1	22:50984775-50997581	MRPS25	mitochondrial ribosomal protein S25	protein coding	772	68	0.868258
ENSCSAT00000004698.1	10:117477904-117486774	NCL	nucleolin	protein coding	2261	315	0.868109
ENSCSAT00000006561.1	19:14826135-14840325	YWHAH	tyrosine 3-monooxygenase/tryptophan 5-monooxygenase activation protein eta	protein coding	1280	222	0.868074
ENSCSAT00000010042.1	22:25545420-25719362	ADAMTS9	ADAM metallopeptidase with thrombospondin type 1 motif 9	protein coding	6767	38	0.86805
ENSCSAT00000000201.1	6:43416338-43428297	NAPSA	napsin A aspartic peptidase	protein coding	801	35	0.867985
ENSCSAT00000009524.1	5:1681228-1682151	MRPS34	mitochondrial ribosomal protein S34	protein coding	616	108	0.867922
ENSCSAT00000000897.1	6:41591020-41596951	EMP3	epithelial membrane protein 3	protein coding	930	211	0.867805
ENSCSAT00000008704.1	19:7583642-7591253	GUCD1	guanylyl cyclase domain containing 1	protein coding	2946	40	0.867759
ENSCSAT00000008410.1	12:45230659-45461339	-	-	protein coding	6143	30	0.867655
ENSCSAT00000010888.1	15:17059959-17428339	FNDC3B	fibronectin type III domain containing 3B	protein coding	3710	34	0.867145
ENSCSAT00000009514.1	19:6878662-6884655	CHCHD10	coiled-coil-helix-coiled-coil-helix domain containing 10	protein coding	1179	241	0.867067
ENSCSAT00000004367.1	6:13173157-13176877	DNAJB1	DnaJ heat shock protein family (Hsp40) member B1	protein coding	494	41	0.866916
ENSCSAT00000013074.1	22:10865724-10934200	DAG1	dystroglycan 1	protein coding	3361	60	0.866909
ENSCSAT00000009038.1	6:3518028-3523186	MRPL54	mitochondrial ribosomal protein L54	protein coding	986	44	0.866837
ENSCSAT00000019078.1	4:16936178-16936858	BASP1	brain abundant membrane attached signal protein 1	protein coding	451	131	0.866674
ENSCSAT00000016513.1	20:8572949-8579076	SCAMP3	secretory carrier membrane protein 3	protein coding	1347	65	0.866551
ENSCSAT00000009166.1	12:40202748-40208342	ALG2	ALG2 alpha-1,3/1,6-mannosyltransferase	protein coding	1459	41	0.866484
ENSCSAT00000009908.1	2:39417590-39452497	EDEM2	ER degradation enhancing alpha-mannosidase like protein 2	protein coding	1973	37	0.866386
ENSCSAT00000012843.1	4:84334533-84350276	CETN3	centrin 3	protein coding	961	41	0.866354
ENSCSAT00000005119.1	16:22665702-22713191	PHF12	PHD finger protein 12	protein coding	3089	40	0.866344
ENSCSAT00000001918.1	1:67564077-67595179	THAP12	THAP domain containing 12	protein coding	2213	31	0.86632
ENSCSAT00000000899.1	11:103753189-103760364	ISCU	iron-sulfur cluster assembly enzyme	protein coding	966	81	0.865978
ENSCSAT00000007319.1	12:64087189-64140661	PSIP1	PC4 and SFRS1 interacting protein 1	protein coding	805	52	0.865926
ENSCSAT00000008174.1	25:71773588-71779835	IRF2BP2	interferon regulatory factor 2 binding protein 2	protein coding	1646	41	0.865805
ENSCSAT00000005554.1	2:88559285-88585091	PTTG1IP	PTTG1 interacting protein	protein coding	767	61	0.86573
ENSCSAT00000005327.1	14:96801349-96828716	PDIA6	protein disulfide isomerase family A member 6	protein coding	2260	211	0.86566
ENSCSAT00000005336.1	19:20379003-20383464	LGALS1	galectin 1	protein coding	452	2341	0.865584
ENSCSAT00000013033.1	21:22729346-22788250	HERPUD2	HERPUD family member 2	protein coding	1927	34	0.865341
ENSCSAT00000005412.1	19:20264082-20276266	CDC42EP1	CDC42 effector protein 1	protein coding	1482	62	0.864976
ENSCSAT00000004026.1	16:31678566-31754309	APPBP2	amyloid beta precursor protein binding protein 2	protein coding	2035	66	0.864919
ENSCSAT00000000217.1	16:73805409-73810199	PYCR1	pyrroline-5-carboxylate reductase 1	protein coding	1555	36	0.86486
ENSCSAT00000000161.1	16:74150110-74158112	SLC16A3	solute carrier family 16 member 3	protein coding	2144	174	0.864852
ENSCSAT00000017050.1	20:39036500-39097068	ARHGAP29	Rho GTPase activating protein 29	protein coding	4146	224	0.86442
ENSCSAT00000019109.1	16:61260769-61261845	HEXIM1	HEXIM P-TEFb complex subunit 1	protein coding	794	63	0.864343
ENSCSAT00000006157.1	10:105153933-105158655	TUBA4A	tubulin alpha 4a	protein coding	802	79	0.864269
ENSCSAT00000004699.1	26:53157406-53162319	ZNF511	zinc finger protein 511	protein coding	1230	40	0.864081
ENSCSAT00000010851.1	2:36058919-36116470	BCL2L1	BCL2 like 1	protein coding	215	53	0.864051
ENSCSAT00000019817.1	23:82507525-82508862	MGAT1	alpha-1,3-mannosyl-glycoprotein 2-beta-N-acetylglucosaminyltransferase	protein coding	1070	37	0.863922
ENSCSAT00000016278.1	28:9329923-9334816	ABHD11	abhydrolase domain containing 11	protein coding	1589	47	0.863762
ENSCSAT00000004627.1	16:25413954-25476479	SUZ12	SUZ12 polycomb repressive complex 2 subunit	protein coding	2158	37	0.863604
ENSCSAT00000002737.1	1:50527699-50607871	RRAS2	RAS related 2	protein coding	1998	80	0.863461
ENSCSAT00000009505.1	10:83037028-83074776	MOB4	MOB family member 4, phocein	protein coding	177	45	0.86302
ENSCSAT00000006749.1	14:81666793-81717508	KIF3C	kinesin family member 3C	protein coding	4125	41	0.862966
ENSCSAT00000001942.1	1:66788240-66799072	SERPINH1	serpin family H member 1	protein coding	2200	232	0.862626
ENSCSAT00000013074.1	22:10865724-10934200	DAG1	dystroglycan 1	protein coding	5402	60	0.862549
ENSCSAT00000017588.1	20:108023250-108044432	SRRM1	serine and arginine repetitive matrix 1	protein coding	2767	36	0.862459
ENSCSAT00000003099.1	7:12126607-12162951	SRP72	signal recognition particle 72	protein coding	2224	39	0.861987
ENSCSAT00000007432.1	23:78392466-78393689	-	-	protein coding	560	66	0.861862
ENSCSAT00000010038.1	X:55660234-55735191	MSN	moesin	protein coding	4015	146	0.861783
ENSCSAT00000015419.1	13:13846864-13850141	PNRC1	proline rich nuclear receptor coactivator 1	protein coding	776	104	0.861747
ENSCSAT00000012902.1	X:15150502-15206554	SYAP1	synapse associated protein 1	protein coding	1188	58	0.861412
ENSCSAT00000019400.1	17:40203936-40205858	-	-	protein coding	674	95	0.861179
ENSCSAT00000011333.1	X:45702275-45707075	RBM3	RNA binding motif protein 3	protein coding	2114	198	0.86112
ENSCSAT00000003692.1	19:25137008-25167859	POLDIP3	DNA polymerase delta interacting protein 3	protein coding	3624	30	0.860925
ENSCSAT00000013533.1	21:14773621-14820782	BLVRA	biliverdin reductase A	protein coding	1170	112	0.860889
ENSCSAT00000017405.1	20:93412772-93692461	MACF1	microtubule actin crosslinking factor 1	protein coding	23837	57	0.860841
ENSCSAT00000010248.1	24:52296261-52342724	NEK9	NIMA related kinase 9	protein coding	5880	32	0.860766
ENSCSAT00000015722.1	18:59699348-59884461	COLEC12	collectin subfamily member 12	protein coding	2817	83	0.86066
ENSCSAT00000000555.1	6:42666353-42671124	-	-	protein coding	1015	1578	0.860501
ENSCSAT00000001653.1	16:61489421-61500646	GFAP	glial fibrillary acidic protein	protein coding	3002	84	0.860309
ENSCSAT00000001807.1	16:59747522-59890061	KANSL1	KAT8 regulatory NSL complex subunit 1	protein coding	4928	50	0.860289
ENSCSAT00000011268.1	16:3978845-4022678	SPNS2	sphingolipid transporter 2	protein coding	1996	180	0.860269
ENSCSAT00000007532.1	23:78106635-78115269	THOC3	THO complex 3	protein coding	1495	44	0.860117
ENSCSAT00000000997.1	11:100400084-100462507	APPL2	adaptor protein, phosphotyrosine interacting with PH domain and leucine zipper 2	protein coding	2076	34	0.859946
ENSCSAT00000015037.1	27:10781502-10810817	UGDH	UDP-glucose 6-dehydrogenase	protein coding	2849	169	0.859793
ENSCSAT00000005130.1	6:9574832-9594480	AP1M2	adaptor related protein complex 1 subunit mu 2	protein coding	1159	106	0.859588
ENSCSAT00000019531.1	14:37013880-37014947	PCBP1	poly(rC) binding protein 1	protein coding	27	162	0.859474
ENSCSAT00000012164.1	25:27390809-27397441	ELF3	E74 like ETS transcription factor 3	protein coding	1542	251	0.859456
ENSCSAT00000011726.1	23:36997078-37029280	PPP2CA	protein phosphatase 2 catalytic subunit alpha	protein coding	1999	160	0.859263
ENSCSAT00000002994.1	5:42877781-42890298	HERPUD1	homocysteine inducible ER protein with ubiquitin like domain 1	protein coding	1391	87	0.859141
ENSCSAT00000013815.1	12:2238013-2266498	UBAC1	UBA domain containing 1	protein coding	1390	71	0.859137
ENSCSAT00000005117.1	26:48804573-48825820	EMC7	ER membrane protein complex subunit 7	protein coding	1088	61	0.859098
ENSCSAT00000006616.1	9:59032755-59035241	DDIT4	DNA damage inducible transcript 4	protein coding	1774	30	0.859039
ENSCSAT00000014305.1	29:23267944-23287166	RBM23	RNA binding motif protein 23	protein coding	1758	33	0.859025
ENSCSAT00000000377.1	16:70960301-70979857	CANT1	calcium activated nucleotidase 1	protein coding	1428	45	0.859022
ENSCSAT00000015861.1	28:14154960-14286512	TRRAP	transformation/transcription domain associated protein	protein coding	12419	54	0.858845
ENSCSAT00000013313.1	24:26816842-26833870	KLHDC2	kelch domain containing 2	protein coding	370	32	0.858723
ENSCSAT00000016021.1	28:12597128-12600796	MOSPD3	motile sperm domain containing 3	protein coding	1051	68	0.858451
ENSCSAT00000017599.1	20:108860613-108884473	HMGCL	3-hydroxy-3-methylglutaryl-CoA lyase	protein coding	1262	79	0.857779
ENSCSAT00000012641.1	8:52968532-52998996	BPNT2	3'(2'), 5'-bisphosphate nucleotidase 2	protein coding	1261	69	0.857745
ENSCSAT00000001900.1	16:57680423-57688712	TACO1	translational activator of cytochrome c oxidase I	protein coding	1339	62	0.857403
ENSCSAT00000010340.1	15:30403826-30441935	SMC4	structural maintenance of chromosomes 4	protein coding	5392	71	0.857348
ENSCSAT00000007492.1	9:51404808-51427599	-	-	protein coding	449	43	0.857203
ENSCSAT00000019817.1	23:82507525-82508862	MGAT1	alpha-1,3-mannosyl-glycoprotein 2-beta-N-acetylglucosaminyltransferase	protein coding	1175	43	0.857089
ENSCSAT00000004295.1	11:44895129-44926512	KANSL2	KAT8 regulatory NSL complex subunit 2	protein coding	2708	48	0.856957
ENSCSAT00000009307.1	6:2948212-2975596	NCLN	nicalin	protein coding	3885	53	0.856742
ENSCSAT00000003385.1	9:96432668-96442067	ATP5MK	ATP synthase membrane subunit k	protein coding	364	176	0.856666
ENSCSAT00000005153.1	6:9515416-9522797	KEAP1	kelch like ECH associated protein 1	protein coding	2390	58	0.856565
ENSCSAT00000010851.1	2:36058919-36116470	BCL2L1	BCL2 like 1	protein coding	464	68	0.856562
ENSCSAT00000003174.1	5:42275584-42334207	AMFR	autocrine motility factor receptor	protein coding	3082	78	0.85646
ENSCSAT00000013907.1	12:1776983-1791787	PMPCA	peptidase, mitochondrial processing subunit alpha	protein coding	1683	34	0.856432
ENSCSAT00000015666.1	28:20098586-20132859	INTS1	integrator complex subunit 1	protein coding	6768	81	0.856408
ENSCSAT00000008677.1	25:67347697-67543039	GALNT2	polypeptide N-acetylgalactosaminyltransferase 2	protein coding	2237	42	0.856345
ENSCSAT00000010973.1	X:46267358-46271818	PLP2	proteolipid protein 2	protein coding	927	195	0.856307
ENSCSAT00000000288.1	11:115560662-115619029	PXN	paxillin	protein coding	3644	108	0.856053
ENSCSAT00000002352.1	1:58347495-58353749	ARFIP2	ADP ribosylation factor interacting protein 2	protein coding	1647	33	0.855968
ENSCSAT00000007639.1	1:2755735-2791346	NAP1L4	nucleosome assembly protein 1 like 4	protein coding	2546	67	0.855898
ENSCSAT00000006473.1	5:10405194-10418428	-	-	protein coding	646	33	0.855888
ENSCSAT00000006465.1	23:81330351-81339882	HNRNPH1	heterogeneous nuclear ribonucleoprotein H1	protein coding	2118	111	0.85552
ENSCSAT00000011956.1	22:13442368-13520345	POC1A	POC1 centriolar protein A	protein coding	1543	37	0.855185
ENSCSAT00000003143.1	9:106436685-106474544	HABP2	hyaluronan binding protein 2	protein coding	2036	74	0.855114
ENSCSAT00000010738.1	26:18596204-18624534	SPG21	SPG21 abhydrolase domain containing, maspardin	protein coding	1265	80	0.855057
ENSCSAT00000010446.1	8:92957814-92962242	-	-	protein coding	478	1297	0.855017
ENSCSAT00000005672.1	19:19716180-19724589	TST	thiosulfate sulfurtransferase	protein coding	1768	63	0.854669
ENSCSAT00000003104.1	5:42544091-42545420	-	-	protein coding	284	654	0.854608
ENSCSAT00000003640.1	16:36398615-36427404	SCPEP1	serine carboxypeptidase 1	protein coding	339	33	0.854514
ENSCSAT00000003675.1	16:35411738-35428419	VEZF1	vascular endothelial zinc finger 1	protein coding	3416	47	0.854477
ENSCSAT00000011830.1	2:25585865-25624280	TGM2	transglutaminase 2	protein coding	3848	54	0.854367
ENSCSAT00000012950.1	4:77593449-77690616	VCAN	versican	protein coding	6759	104	0.854333
ENSCSAT00000019817.1	23:82507525-82508862	MGAT1	alpha-1,3-mannosyl-glycoprotein 2-beta-N-acetylglucosaminyltransferase	protein coding	1034	37	0.854309
ENSCSAT00000014150.1	13:56113428-56147982	NUS1	NUS1 dehydrodolichyl diphosphate synthase subunit	protein coding	2568	40	0.854218
ENSCSAT00000008376.1	12:45513307-45517110	STOML2	stomatin like 2	protein coding	1558	103	0.853941
ENSCSAT00000006113.1	1:8338593-8340841	C11orf68	chromosome 11 open reading frame 68	protein coding	902	32	0.853821
ENSCSAT00000002727.1	7:24148750-24180210	G3BP2	G3BP stress granule assembly factor 2	protein coding	4426	70	0.853791
ENSCSAT00000003860.1	19:23862120-23902665	ZC3H7B	zinc finger CCCH-type containing 7B	protein coding	5533	38	0.853728
ENSCSAT00000001068.1	1:97475481-97499573	AASDHPPT	aminoadipate-semialdehyde dehydrogenase-phosphopantetheinyl transferase	protein coding	962	33	0.853627
ENSCSAT00000002272.1	11:64434261-64469890	MDM2	MDM2 proto-oncogene	protein coding	5608	39	0.853235
ENSCSAT00000000377.1	16:70960301-70979857	CANT1	calcium activated nucleotidase 1	protein coding	1476	47	0.85315
ENSCSAT00000006918.1	8:138125280-138149364	PLEC	plectin	protein coding	14498	132	0.853036
ENSCSAT00000004309.1	22:79044619-79055776	NFKBIZ	NFKB inhibitor zeta	protein coding	3821	35	0.852958
ENSCSAT00000006144.1	17:42821786-42825762	-	-	protein coding	1573	34	0.85284
ENSCSAT00000009733.1	22:30080863-30106419	UBA3	ubiquitin like modifier activating enzyme 3	protein coding	860	39	0.852794
ENSCSAT00000005413.1	11:32181397-32192454	YARS2	tyrosyl-tRNA synthetase 2	protein coding	1374	39	0.85275
ENSCSAT00000004807.1	X:128689588-128692625	EMD	emerin	protein coding	1472	54	0.852534
ENSCSAT00000006465.1	23:81330351-81339882	HNRNPH1	heterogeneous nuclear ribonucleoprotein H1	protein coding	2090	226	0.852438
ENSCSAT00000013041.1	25:22629729-22681373	MAPKAPK2	MAPK activated protein kinase 2	protein coding	2292	113	0.852227
ENSCSAT00000012611.1	13:76997297-77006999	NDUFAF4	NADH:ubiquinone oxidoreductase complex assembly factor 4	protein coding	274	30	0.852094
ENSCSAT00000017050.1	20:39036500-39097068	ARHGAP29	Rho GTPase activating protein 29	protein coding	4457	240	0.851747
ENSCSAT00000014271.1	4:53084023-53120772	MAP3K1	mitogen-activated protein kinase kinase kinase 1	protein coding	6509	50	0.851417
ENSCSAT00000015651.1	18:68418292-68488176	PPP4R1	protein phosphatase 4 regulatory subunit 1	protein coding	1370	33	0.85136
ENSCSAT00000010000.1	21:67974317-68154439	SEMA3C	semaphorin 3C	protein coding	2496	61	0.851339
ENSCSAT00000002501.1	5:53443037-53481987	DDX19B	DEAD-box helicase 19B	protein coding	1706	39	0.851248
ENSCSAT00000000230.1	16:73776092-73784724	PCYT2	phosphate cytidylyltransferase 2, ethanolamine	protein coding	1738	122	0.851038
ENSCSAT00000005284.1	2:89737003-89758425	COL6A2	collagen type VI alpha 2 chain	protein coding	3029	109	0.850955
ENSCSAT00000010432.1	26:20162926-20224502	CA12	carbonic anhydrase 12	protein coding	2004	30	0.850758
ENSCSAT00000014792.1	13:40701883-40706368	-	-	protein coding	736	3179	0.850592
ENSCSAT00000012439.1	26:8533453-8552280	COX5A	cytochrome c oxidase subunit 5A	protein coding	689	204	0.850429
ENSCSAT00000014245.1	4:54629194-54636032	PLK2	polo like kinase 2	protein coding	2437	387	0.850303
ENSCSAT00000003533.1	19:26467278-26510168	SAMM50	SAMM50 sorting and assembly machinery component	protein coding	1697	45	0.850041
ENSCSAT00000010848.1	2:36134760-36191425	TPX2	TPX2 microtubule nucleation factor	protein coding	2571	63	0.849872
ENSCSAT00000002400.1	5:53673455-53725615	SF3B3	splicing factor 3b subunit 3	protein coding	3877	92	0.849693
ENSCSAT00000012775.1	26:6970584-7076049	ETFA	electron transfer flavoprotein subunit alpha	protein coding	1330	71	0.84957
ENSCSAT00000000209.1	20:7119450-7122834	HDGF	heparin binding growth factor	protein coding	2036	116	0.849378
ENSCSAT00000002236.1	11:65214060-65230379	CCT2	chaperonin containing TCP1 subunit 2	protein coding	1941	128	0.849312
ENSCSAT00000011123.1	8:81596624-81650240	WWP1	WW domain containing E3 ubiquitin protein ligase 1	protein coding	400	30	0.84913
ENSCSAT00000006944.1	8:138034395-138042468	PUF60	poly(U) binding splicing factor 60	protein coding	1676	115	0.849117
ENSCSAT00000001293.1	6:38229459-38244150	BCL3	BCL3 transcription coactivator	protein coding	1576	38	0.849103
ENSCSAT00000004547.1	19:21344865-21347264	-	-	protein coding	564	136	0.848872
ENSCSAT00000012412.1	22:11656918-11665418	SEMA3B	semaphorin 3B	protein coding	2149	30	0.848739
ENSCSAT00000013669.1	24:11812672-11846675	SRP54	signal recognition particle 54	protein coding	1932	47	0.848732
ENSCSAT00000005814.1	5:17837883-17984298	VPS35L	VPS35 endosomal protein sorting factor like	protein coding	349	35	0.848681
ENSCSAT00000009737.1	2:46635954-46673165	DSTN	destrin, actin depolymerizing factor	protein coding	1259	290	0.848204
ENSCSAT00000018588.1	6:16755247-16756290	JUND	JunD proto-oncogene, AP-1 transcription factor subunit	protein coding	794	125	0.848162
ENSCSAT00000005769.1	1:9014084-9049804	CAPN1	calpain 1	protein coding	2845	68	0.847919
ENSCSAT00000009890.1	9:26703992-26752340	YME1L1	YME1 like 1 ATPase	protein coding	857	42	0.847846
ENSCSAT00000015690.1	3:54736294-54957721	LMO7	LIM domain 7	protein coding	6409	30	0.847843
ENSCSAT00000001685.1	1:77496086-77531499	EED	embryonic ectoderm development	protein coding	2146	31	0.847798
ENSCSAT00000000448.1	6:42979674-42994865	MED25	mediator complex subunit 25	protein coding	2174	39	0.847153
ENSCSAT00000013612.1	2:6404515-6465982	PMEPA1	prostate transmembrane protein, androgen induced 1	protein coding	1841	87	0.846977
ENSCSAT00000007204.1	25:83564432-83591930	TFB2M	transcription factor B2, mitochondrial	protein coding	1300	44	0.846239
ENSCSAT00000002511.1	6:30470479-30472981	TMEM147	transmembrane protein 147	protein coding	819	100	0.846069
ENSCSAT00000005302.1	16:22322744-22341157	PIGS	phosphatidylinositol glycan anchor biosynthesis class S	protein coding	2245	99	0.84599
ENSCSAT00000010930.1	15:16612443-16685386	ECT2	epithelial cell transforming 2	protein coding	4079	35	0.845927
ENSCSAT00000010337.1	6:1039401-1042187	CIRBP	cold inducible RNA binding protein	protein coding	1245	109	0.845911
ENSCSAT00000002094.1	1:64922496-65020207	RAB6A	RAB6A, member RAS oncogene family	protein coding	2790	56	0.845708
ENSCSAT00000007682.1	19:12644235-12647096	UQCR10	ubiquinol-cytochrome c reductase, complex III subunit X	protein coding	364	349	0.845512
ENSCSAT00000004467.1	21:125469957-125544820	DNAJB6	DnaJ heat shock protein family (Hsp40) member B6	protein coding	3385	33	0.845302
ENSCSAT00000003503.1	11:49768783-49780081	-	-	protein coding	720	404	0.845293
ENSCSAT00000017617.1	20:109746925-109890777	EPHB2	EPH receptor B2	protein coding	3941	52	0.845229
ENSCSAT00000006281.1	17:41839833-41858470	PPP1R10	protein phosphatase 1 regulatory subunit 10	protein coding	4483	45	0.844821
ENSCSAT00000004948.1	6:9921022-9921881	TIMM29	translocase of inner mitochondrial membrane 29	protein coding	728	45	0.844644
ENSCSAT00000004853.1	X:128371517-128394861	HCFC1	host cell factor C1	protein coding	7857	42	0.844517
ENSCSAT00000006692.1	22:52144454-52169365	ACAD9	acyl-CoA dehydrogenase family member 9	protein coding	1864	41	0.844466
ENSCSAT00000011138.1	6:237462-248526	TPGS1	tubulin polyglutamylase complex subunit 1	protein coding	1171	37	0.844447
ENSCSAT00000008580.1	9:41837582-41868987	TIMM23	translocase of inner mitochondrial membrane 23	protein coding	1146	56	0.844313
ENSCSAT00000015684.1	28:19278880-19348437	SNX8	sorting nexin 8	protein coding	1418	31	0.844137
ENSCSAT00000004351.1	5:26221337-26225083	TUFM	Tu translation elongation factor, mitochondrial	protein coding	1007	279	0.844126
ENSCSAT00000006822.1	15:89555566-89586548	PPP1R2	protein phosphatase 1 regulatory inhibitor subunit 2	protein coding	1631	31	0.843721
ENSCSAT00000004367.1	6:13173157-13176877	DNAJB1	DnaJ heat shock protein family (Hsp40) member B1	protein coding	2285	85	0.843694
ENSCSAT00000005633.1	11:27432871-27476627	MRPS35	mitochondrial ribosomal protein S35	protein coding	953	60	0.843582
ENSCSAT00000008039.1	1:1094582-1125045	TOLLIP	toll interacting protein	protein coding	967	41	0.843565
ENSCSAT00000014776.1	14:16233378-16297365	PAX8	paired box 8	protein coding	1763	41	0.843564
ENSCSAT00000015660.1	18:68018143-68053634	NDUFV2	NADH:ubiquinone oxidoreductase core subunit V2	protein coding	848	131	0.843516
ENSCSAT00000016920.1	20:20727199-20739979	SLC16A1	solute carrier family 16 member 1	protein coding	828	39	0.843508
ENSCSAT00000009554.1	2:47625535-47808571	DTD1	D-aminoacyl-tRNA deacylase 1	protein coding	957	30	0.843504
ENSCSAT00000012883.1	10:57412910-57482351	HAT1	histone acetyltransferase 1	protein coding	195	44	0.843499
ENSCSAT00000004606.1	11:44187231-44194246	TMEM106C	transmembrane protein 106C	protein coding	1530	45	0.843493
ENSCSAT00000013074.1	22:10865724-10934200	DAG1	dystroglycan 1	protein coding	3230	56	0.843259
ENSCSAT00000004074.1	22:80524860-80542148	NIT2	nitrilase family member 2	protein coding	746	50	0.843093
ENSCSAT00000008653.1	22:45799645-45814870	ARPC4	actin related protein 2/3 complex subunit 4	protein coding	746	120	0.843031
ENSCSAT00000004190.1	11:45494919-45503300	TUBA1C	tubulin alpha 1c	protein coding	835	453	0.84278
ENSCSAT00000013904.1	14:32385249-32442403	HK2	hexokinase 2	protein coding	3913	44	0.842687
ENSCSAT00000014783.1	8:18264329-18293444	ATP6V1B2	ATPase H+ transporting V1 subunit B2	protein coding	202	42	0.842584
ENSCSAT00000012587.1	17:4127-37368	TMEM30A	transmembrane protein 30A	protein coding	2948	92	0.842578
ENSCSAT00000015174.1	27:9063274-9066328	-	-	protein coding	2253	50	0.842496
ENSCSAT00000015118.1	29:9362926-9485526	IQGAP1	IQ motif containing GTPase activating protein 1	protein coding	5137	193	0.842204
ENSCSAT00000012057.1	X:38256008-38403323	USP9X	ubiquitin specific peptidase 9 X-linked	protein coding	6720	49	0.842151
ENSCSAT00000018730.1	10:10633435-10634370	TMEM177	transmembrane protein 177	protein coding	338	34	0.842036
ENSCSAT00000000248.1	16:73643814-73655591	SLC25A10	solute carrier family 25 member 10	protein coding	1445	70	0.841799
ENSCSAT00000012477.1	26:8086872-8089301	COMMD4	COMM domain containing 4	protein coding	779	85	0.841602
ENSCSAT00000006318.1	12:83401111-83414591	ZFAND5	zinc finger AN1-type containing 5	protein coding	1196	102	0.841577
ENSCSAT00000001278.1	6:38363176-38375218	TOMM40	translocase of outer mitochondrial membrane 40	protein coding	1648	71	0.84154
ENSCSAT00000007792.1	15:70382004-70449341	NGLY1	N-glycanase 1	protein coding	2194	36	0.841506
ENSCSAT00000013376.1	21:18511559-18515083	MPLKIP	M-phase specific PLK1 interacting protein	protein coding	1116	30	0.841484
ENSCSAT00000007416.1	15:78265252-78339873	PDCD6IP	programmed cell death 6 interacting protein	protein coding	3087	46	0.841308
ENSCSAT00000011748.1	23:36765395-36779797	C5orf15	chromosome 5 open reading frame 15	protein coding	1435	107	0.841266
ENSCSAT00000004737.1	21:119241490-119263193	SLC4A2	solute carrier family 4 member 2	protein coding	3963	131	0.841144
ENSCSAT00000007256.1	23:78655055-78667462	TSPAN17	tetraspanin 17	protein coding	1355	32	0.841012
ENSCSAT00000007461.1	22:50344805-50431766	SLC6A6	solute carrier family 6 member 6	protein coding	5882	53	0.84095
ENSCSAT00000009308.1	X:61351054-61394305	OGT	O-linked N-acetylglucosamine (GlcNAc) transferase	protein coding	4123	31	0.840596
ENSCSAT00000010209.1	12:28503354-28669795	LPAR1	lysophosphatidic acid receptor 1	protein coding	1815	32	0.840542
ENSCSAT00000010803.1	14:64019418-64026281	ZFP36L2	ZFP36 ring finger protein like 2	protein coding	1861	41	0.84041
ENSCSAT00000016786.1	20:13602870-13622650	SEC22B	SEC22 homolog B, vesicle trafficking protein	protein coding	717	61	0.840403
ENSCSAT00000000764.1	16:66172807-66189781	PSMD3	proteasome 26S subunit, non-ATPase 3	protein coding	176	61	0.840345
ENSCSAT00000017728.1	20:119787370-119816693	MFN2	mitofusin 2	protein coding	4313	51	0.840054
ENSCSAT00000000045.1	20:8173954-8200960	YY1AP1	YY1 associated protein 1	protein coding	1955	32	0.839971
ENSCSAT00000001879.1	16:58660126-58797786	TLK2	tousled like kinase 2	protein coding	2627	36	0.839425
ENSCSAT00000007687.1	6:6044516-6063842	SLC25A23	solute carrier family 25 member 23	protein coding	1861	33	0.83937
ENSCSAT00000017685.1	20:116147040-116178644	EPHA2	EPH receptor A2	protein coding	3572	43	0.839319
ENSCSAT00000001640.1	11:91051662-91172522	NTN4	netrin 4	protein coding	2850	48	0.839204
ENSCSAT00000006811.1	1:6537273-6549450	UNC93B1	unc-93 homolog B1, TLR signaling regulator	protein coding	1890	93	0.839138
ENSCSAT00000010851.1	2:36058919-36116470	BCL2L1	BCL2 like 1	protein coding	78	50	0.839086
ENSCSAT00000000762.1	20:1488506-1527699	UAP1	UDP-N-acetylglucosamine pyrophosphorylase 1	protein coding	1895	63	0.839057
ENSCSAT00000019575.1	28:12018800-12020647	VGF	VGF nerve growth factor inducible	protein coding	1565	639	0.838557
ENSCSAT00000014106.1	24:1162219-1174487	IPO4	importin 4	protein coding	4094	55	0.838483
ENSCSAT00000007581.1	11:8757799-8768379	M6PR	mannose-6-phosphate receptor, cation dependent	protein coding	2165	106	0.838395
ENSCSAT00000004803.1	26:51670132-51724226	MTMR10	myotubularin related protein 10	protein coding	4205	49	0.838137
ENSCSAT00000012611.1	13:76997297-77006999	NDUFAF4	NADH:ubiquinone oxidoreductase complex assembly factor 4	protein coding	627	36	0.838022
ENSCSAT00000006497.1	17:40841549-40920342	-	-	protein coding	1058	128	0.837968
ENSCSAT00000010803.1	14:64019418-64026281	ZFP36L2	ZFP36 ring finger protein like 2	protein coding	2150	55	0.837891
ENSCSAT00000017050.1	20:39036500-39097068	ARHGAP29	Rho GTPase activating protein 29	protein coding	4004	209	0.837838
ENSCSAT00000005773.1	X:110229657-110230371	-	-	protein coding	479	184	0.837747
ENSCSAT00000005418.1	16:22085428-22096594	TMEM97	transmembrane protein 97	protein coding	1452	32	0.837729
ENSCSAT00000001031.1	11:99490597-99560267	TXNRD1	thioredoxin reductase 1	protein coding	3677	77	0.837697
ENSCSAT00000016977.1	20:23839455-23875111	GSTM5	glutathione S-transferase mu 5	protein coding	1449	42	0.837697
ENSCSAT00000007969.1	21:98456118-98574120	UBE2H	ubiquitin conjugating enzyme E2 H	protein coding	1009	75	0.837459
ENSCSAT00000017037.1	20:34531151-34639107	SNX7	sorting nexin 7	protein coding	554	30	0.837403
ENSCSAT00000004098.1	16:30842652-30849465	LHX1	LIM homeobox 1	protein coding	1504	69	0.837001
ENSCSAT00000007461.1	22:50344805-50431766	SLC6A6	solute carrier family 6 member 6	protein coding	6481	50	0.83699
ENSCSAT00000004662.1	1:11282601-11289743	B3GAT3	beta-1,3-glucuronyltransferase 3	protein coding	1618	77	0.836985
ENSCSAT00000007743.1	19:12428739-12454297	NIPSNAP1	nipsnap homolog 1	protein coding	1953	34	0.836917
ENSCSAT00000006637.1	22:52976872-52992039	SEC61A1	SEC61 translocon subunit alpha 1	protein coding	1865	90	0.836624
ENSCSAT00000000991.1	11:101460759-101471474	CKAP4	cytoskeleton associated protein 4	protein coding	1720	33	0.836578
ENSCSAT00000006152.1	14:87043196-87077623	HS1BP3	HCLS1 binding protein 3	protein coding	2187	47	0.836354
ENSCSAT00000007980.1	1:1570069-1581833	CTSD	cathepsin D	protein coding	1974	1194	0.836331
ENSCSAT00000016373.1	28:2527020-2535147	SBDS	SBDS ribosome maturation factor	protein coding	1461	102	0.836264
ENSCSAT00000004371.1	6:13136624-13142002	GIPC1	GIPC PDZ domain containing family member 1	protein coding	1634	85	0.836152
ENSCSAT00000001246.1	16:63840859-63863296	CAVIN1	caveolae associated protein 1	protein coding	3618	284	0.83615
ENSCSAT00000010745.1	2:36499402-36553443	TM9SF4	transmembrane 9 superfamily member 4	protein coding	3834	52	0.836027
ENSCSAT00000006347.1	17:41712528-41714126	IER3	immediate early response 3	protein coding	1228	80	0.835938
ENSCSAT00000010585.1	25:46989205-47000555	GLUL	glutamate-ammonia ligase	protein coding	1318	74	0.835853
ENSCSAT00000003675.1	16:35411738-35428419	VEZF1	vascular endothelial zinc finger 1	protein coding	3434	40	0.835836
ENSCSAT00000009142.1	12:40576594-40619697	GALNT12	polypeptide N-acetylgalactosaminyltransferase 12	protein coding	2754	76	0.835713
ENSCSAT00000017632.1	20:111469837-111747416	EIF4G3	eukaryotic translation initiation factor 4 gamma 3	protein coding	6125	30	0.83554
ENSCSAT00000013771.1	21:13876099-13883462	PPIA	peptidylprolyl isomerase A	protein coding	696	2767	0.835501
ENSCSAT00000016808.1	6:48245297-48265019	U2AF2	U2 small nuclear RNA auxiliary factor 2	protein coding	1653	62	0.835413
ENSCSAT00000003674.1	9:93308003-93318148	BLOC1S2	biogenesis of lysosomal organelles complex 1 subunit 2	protein coding	463	35	0.8354
ENSCSAT00000003283.1	9:97305010-97319257	-	-	protein coding	1081	85	0.835307
ENSCSAT00000013074.1	22:10865724-10934200	DAG1	dystroglycan 1	protein coding	3497	57	0.834994
ENSCSAT00000019106.1	16:58958785-58959403	-	-	protein coding	520	890	0.834977
ENSCSAT00000003990.1	10:126596984-126606290	RNPEPL1	arginyl aminopeptidase like 1	protein coding	2966	32	0.834614
ENSCSAT00000016256.1	18:21107369-21252693	ALPK2	alpha kinase 2	protein coding	7106	255	0.834588
ENSCSAT00000019705.1	6:34879118-34879834	SERTAD1	SERTA domain containing 1	protein coding	368	32	0.834282
ENSCSAT00000015334.1	29:3669621-3690615	SEC11A	SEC11 homolog A, signal peptidase complex subunit	protein coding	870	58	0.83399
ENSCSAT00000006935.1	15:88220083-88223243	HES1	hes family bHLH transcription factor 1	protein coding	1187	41	0.833833
ENSCSAT00000017781.1	20:123971992-123984187	VAMP3	vesicle associated membrane protein 3	protein coding	2208	110	0.83381
ENSCSAT00000016702.1	11:128053795-128065720	PGAM5	PGAM family member 5, mitochondrial serine/threonine protein phosphatase	protein coding	1129	52	0.833806
ENSCSAT00000006649.1	15:90867322-90902667	DYNLT2B	dynein light chain Tctex-type 2B	protein coding	540	54	0.833668
ENSCSAT00000009955.1	2:39230487-39254648	GSS	glutathione synthetase	protein coding	1812	33	0.83359
ENSCSAT00000015892.1	28:13708247-13726492	CPSF4	cleavage and polyadenylation specific factor 4	protein coding	338	35	0.833523
ENSCSAT00000008602.1	8:118076722-118115362	FBXO32	F-box protein 32	protein coding	1625	131	0.833416
ENSCSAT00000018059.1	12:21401910-21402595	-	-	protein coding	675	1926	0.833338
ENSCSAT00000003674.1	9:93308003-93318148	BLOC1S2	biogenesis of lysosomal organelles complex 1 subunit 2	protein coding	701	36	0.833184
ENSCSAT00000018730.1	10:10633435-10634370	TMEM177	transmembrane protein 177	protein coding	887	38	0.833101
ENSCSAT00000006305.1	5:11291735-11319215	RSL1D1	ribosomal L1 domain containing 1	protein coding	1978	54	0.833093
ENSCSAT00000013422.1	2:9823297-9835384	PFDN4	prefoldin subunit 4	protein coding	946	53	0.833021
ENSCSAT00000002877.1	5:43687613-43730268	KIFC3	kinesin family member C3	protein coding	4343	35	0.832754
ENSCSAT00000006472.1	21:108087781-108092384	FMC1	formation of mitochondrial complex V assembly factor 1 homolog	protein coding	538	107	0.83275
ENSCSAT00000017617.1	20:109746925-109890777	EPHB2	EPH receptor B2	protein coding	3933	52	0.832692
ENSCSAT00000019236.1	21:105161670-105162026	-	-	protein coding	344	229	0.832547
ENSCSAT00000018364.1	20:18413108-18413833	NGF	nerve growth factor	protein coding	112	40	0.832303
ENSCSAT00000008747.1	14:78651387-78691829	WDR43	WD repeat domain 43	protein coding	1233	36	0.831832
ENSCSAT00000009890.1	9:26703992-26752340	YME1L1	YME1 like 1 ATPase	protein coding	1640	68	0.831725
ENSCSAT00000005179.1	10:113500391-113582474	AGFG1	ArfGAP with FG repeats 1	protein coding	844	34	0.831561
ENSCSAT00000008376.1	12:45513307-45517110	STOML2	stomatin like 2	protein coding	1540	136	0.83149
ENSCSAT00000006355.1	23:81594392-81635808	TBC1D9B	TBC1 domain family member 9B	protein coding	3812	95	0.831434
ENSCSAT00000000217.1	16:73805409-73810199	PYCR1	pyrroline-5-carboxylate reductase 1	protein coding	1483	30	0.831358
ENSCSAT00000010111.1	15:34815066-34885228	GMPS	guanine monophosphate synthase	protein coding	2280	60	0.83123
ENSCSAT00000011209.1	23:41113561-41121826	REEP2	receptor accessory protein 2	protein coding	2149	30	0.831123
ENSCSAT00000012316.1	22:11688970-11693183	HYAL1	hyaluronidase 1	protein coding	949	47	0.831039
ENSCSAT00000013489.1	21:15672106-15687177	PSMA2	proteasome 20S subunit alpha 2	protein coding	930	258	0.831016
ENSCSAT00000004915.1	26:50245229-50269418	ARHGAP11A	Rho GTPase activating protein 11A	protein coding	3189	35	0.830882
ENSCSAT00000004768.1	X:128787785-128806083	IKBKG	inhibitor of nuclear factor kappa B kinase regulatory subunit gamma	protein coding	2592	36	0.830752
ENSCSAT00000004353.1	22:72702324-72751887	CD47	CD47 molecule	protein coding	412	49	0.830749
ENSCSAT00000004782.1	1:11096323-11111632	NXF1	nuclear RNA export factor 1	protein coding	2183	35	0.830698
ENSCSAT00000008050.1	12:46988340-47006742	CHMP5	charged multivesicular body protein 5	protein coding	2173	54	0.830696
ENSCSAT00000000212.1	20:7068333-7099339	PRCC	proline rich mitotic checkpoint control factor	protein coding	1590	46	0.83064
ENSCSAT00000009202.1	15:51905188-51921162	FAIM	Fas apoptotic inhibitory molecule	protein coding	654	58	0.830627
ENSCSAT00000004994.1	16:23308112-23313264	TP53I13	tumor protein p53 inducible protein 13	protein coding	2030	51	0.830373
ENSCSAT00000004277.1	11:45071611-45092646	DDX23	DEAD-box helicase 23	protein coding	3098	35	0.830317
ENSCSAT00000015695.1	3:54623834-54636262	COMMD6	COMM domain containing 6	protein coding	447	147	0.830188
ENSCSAT00000001567.1	11:93817820-93853703	TMPO	thymopoietin	protein coding	3793	62	0.83016
ENSCSAT00000003982.1	1:15908495-15918596	SSRP1	structure specific recognition protein 1	protein coding	2655	93	0.829905
ENSCSAT00000001068.1	1:97475481-97499573	AASDHPPT	aminoadipate-semialdehyde dehydrogenase-phosphopantetheinyl transferase	protein coding	2737	32	0.829728
ENSCSAT00000010963.1	9:15193471-15252288	FAM171A1	family with sequence similarity 171 member A1	protein coding	2830	41	0.8294
ENSCSAT00000013875.1	21:11292788-11554933	TNS3	tensin 3	protein coding	5659	64	0.829359
ENSCSAT00000014077.1	24:1192842-1197742	CHMP4A	charged multivesicular body protein 4A	protein coding	1060	44	0.829331
ENSCSAT00000000119.1	16:74512231-74550105	WDR45B	WD repeat domain 45B	protein coding	1532	45	0.829221
ENSCSAT00000012806.1	14:42864897-42930394	PELI1	pellino E3 ubiquitin protein ligase 1	protein coding	1813	34	0.828915
ENSCSAT00000002357.1	7:35714925-35777229	HSD17B11	hydroxysteroid 17-beta dehydrogenase 11	protein coding	1452	41	0.82874
ENSCSAT00000003623.1	16:36496772-36524148	TRIM25	tripartite motif containing 25	protein coding	5648	32	0.828683
ENSCSAT00000000171.1	16:73982899-74006551	FASN	fatty acid synthase	protein coding	8363	162	0.828677
ENSCSAT00000009156.1	25:59895341-59925522	ATP1B1	ATPase Na+/K+ transporting subunit beta 1	protein coding	2392	127	0.828622
ENSCSAT00000008533.1	16:7732921-7740325	RPL26	ribosomal protein L26	protein coding	525	820	0.828567
ENSCSAT00000001562.1	6:35648677-35674365	TGFB1	transforming growth factor beta 1	protein coding	539	43	0.828417
ENSCSAT00000004098.1	16:30842652-30849465	LHX1	LIM homeobox 1	protein coding	1267	50	0.828295
ENSCSAT00000018651.1	12:60670258-60671202	-	-	processed pseudogene	188	77	0.827967
ENSCSAT00000004028.1	11:46314404-46328725	SMARCD1	SWI/SNF related, matrix associated, actin dependent regulator of chromatin, subfamily d, member 1	protein coding	2979	42	0.827932
ENSCSAT00000000109.1	16:74611703-74626289	FN3KRP	fructosamine 3 kinase related protein	protein coding	1703	36	0.827911
ENSCSAT00000008645.1	11:6532431-6533536	MRPL51	mitochondrial ribosomal protein L51	protein coding	559	161	0.827836
ENSCSAT00000017317.1	20:87267044-87279978	PRDX1	peroxiredoxin 1	protein coding	1009	817	0.82783
ENSCSAT00000007634.1	1:2812016-2871800	CARS1	cysteinyl-tRNA synthetase 1	protein coding	2448	33	0.827796
ENSCSAT00000014212.1	10:35877153-35897286	RND3	Rho family GTPase 3	protein coding	2716	33	0.827796
ENSCSAT00000010410.1	26:20399858-20419369	LACTB	lactamase beta	protein coding	763	69	0.827752
ENSCSAT00000016322.1	18:5599206-5640012	CYB5A	cytochrome b5 type A	protein coding	655	76	0.8276
ENSCSAT00000013869.1	25:9534114-9618141	EPRS1	glutamyl-prolyl-tRNA synthetase 1	protein coding	3346	56	0.827388
ENSCSAT00000014527.1	2:573912-584276	STMN3	stathmin 3	protein coding	2133	54	0.827311
ENSCSAT00000003877.1	5:27439393-27444664	PHKG2	phosphorylase kinase catalytic subunit gamma 2	protein coding	1031	38	0.82725
ENSCSAT00000017515.1	20:104040679-104078484	YTHDF2	YTH N6-methyladenosine RNA binding protein 2	protein coding	1969	34	0.827224
ENSCSAT00000007340.1	X:94568776-94633618	RNF128	ring finger protein 128	protein coding	2123	230	0.827178
ENSCSAT00000013412.1	13:64481790-64499135	CD164	CD164 molecule	protein coding	1063	115	0.827139
ENSCSAT00000005310.1	16:22315860-22321700	UNC119	unc-119 lipid binding chaperone	protein coding	1264	33	0.826717
ENSCSAT00000011748.1	23:36765395-36779797	C5orf15	chromosome 5 open reading frame 15	protein coding	2165	75	0.8267
ENSCSAT00000015826.1	KE148117.1:17432-26423	TAFAZZIN	tafazzin, phospholipid-lysophospholipid transacylase	protein coding	1832	31	0.826469
ENSCSAT00000014820.1	8:16151247-16181155	ASAH1	N-acylsphingosine amidohydrolase 1	protein coding	2544	38	0.826429
ENSCSAT00000013440.1	X:8091125-8173679	TBL1X	transducin beta like 1 X-linked	protein coding	2232	59	0.826388
ENSCSAT00000010129.1	26:24138829-24379143	MYO1E	myosin IE	protein coding	3648	36	0.826288
ENSCSAT00000004926.1	X:128208063-128221527	IDH3G	isocitrate dehydrogenase (NAD(+)) 3 non-catalytic subunit gamma	protein coding	917	62	0.82628
ENSCSAT00000000027.1	MT:10461-10757	ND4L	NADH dehydrogenase subunit 4L	protein coding	211	109	0.82627
ENSCSAT00000003468.1	1:30039749-30132416	CD44	CD44 molecule (Indian blood group)	protein coding	2361	102	0.826242
ENSCSAT00000006281.1	17:41839833-41858470	PPP1R10	protein phosphatase 1 regulatory subunit 10	protein coding	3947	47	0.826208
ENSCSAT00000004851.1	16:23980712-24025976	BLMH	bleomycin hydrolase	protein coding	1613	40	0.826154
ENSCSAT00000019705.1	6:34879118-34879834	SERTAD1	SERTA domain containing 1	protein coding	221	31	0.825834
ENSCSAT00000010558.1	9:22090437-22105447	BMI1	BMI1 proto-oncogene, polycomb ring finger	protein coding	1124	43	0.8258
ENSCSAT00000000161.1	16:74150110-74158112	SLC16A3	solute carrier family 16 member 3	protein coding	2360	204	0.825476
ENSCSAT00000016563.1	11:120422232-120502271	AACS	acetoacetyl-CoA synthetase	protein coding	2765	62	0.825233
ENSCSAT00000016300.1	28:8363057-8435750	GTF2I	general transcription factor IIi	protein coding	477	43	0.82516
ENSCSAT00000003693.1	19:25036723-25135955	RRP7A	ribosomal RNA processing 7 homolog A	protein coding	1103	55	0.825027
ENSCSAT00000017266.1	20:81176655-81219346	OSBPL9	oxysterol binding protein like 9	protein coding	2004	79	0.82501
ENSCSAT00000008243.1	12:45982439-45985880	SIGMAR1	sigma non-opioid intracellular receptor 1	protein coding	1599	64	0.824689
ENSCSAT00000005577.1	12:94768480-94789743	HNRNPK	heterogeneous nuclear ribonucleoprotein K	protein coding	12	288	0.824546
ENSCSAT00000001597.1	7:75399830-75419604	PGRMC2	progesterone receptor membrane component 2	protein coding	1905	88	0.824527
ENSCSAT00000015177.1	13:29751233-29792247	PEX3	peroxisomal biogenesis factor 3	protein coding	3433	198	0.824234
ENSCSAT00000015906.1	28:13491483-13519507	CYP3A5	cytochrome P450 family 3 subfamily A member 5	protein coding	2367	249	0.824163
ENSCSAT00000006842.1	23:79467647-79484592	DBN1	drebrin 1	protein coding	2996	89	0.82416
ENSCSAT00000007494.1	1:3243313-3257487	DHCR7	7-dehydrocholesterol reductase	protein coding	2593	115	0.824143
ENSCSAT00000008850.1	25:63184310-63224258	-	-	protein coding	2290	82	0.823942
ENSCSAT00000011090.1	21:52729558-52930021	SLC25A13	solute carrier family 25 member 13	protein coding	2059	49	0.823775
ENSCSAT00000014245.1	4:54629194-54636032	PLK2	polo like kinase 2	protein coding	2564	387	0.823751
ENSCSAT00000006632.1	9:58685644-58944928	MICU1	mitochondrial calcium uptake 1	protein coding	1707	75	0.823662
ENSCSAT00000015996.1	3:11836977-11974362	STARD13	StAR related lipid transfer domain containing 13	protein coding	3902	32	0.823599
ENSCSAT00000000349.1	16:72190310-72203130	SGSH	N-sulfoglucosamine sulfohydrolase	protein coding	1863	44	0.823409
ENSCSAT00000015881.1	28:13764945-13825815	ARPC1B	actin related protein 2/3 complex subunit 1B	protein coding	1214	125	0.82326
ENSCSAT00000000379.1	16:70941562-70947736	LGALS3BP	galectin 3 binding protein	protein coding	312	42	0.823245
ENSCSAT00000006507.1	22:53449903-53468442	TPRA1	transmembrane protein adipocyte associated 1	protein coding	1691	30	0.823144
ENSCSAT00000007581.1	11:8757799-8768379	M6PR	mannose-6-phosphate receptor, cation dependent	protein coding	2311	87	0.823102
ENSCSAT00000008246.1	8:119586659-119611142	SQLE	squalene epoxidase	protein coding	738	40	0.823089
ENSCSAT00000010000.1	21:67974317-68154439	SEMA3C	semaphorin 3C	protein coding	2230	56	0.82298
ENSCSAT00000017317.1	20:87267044-87279978	PRDX1	peroxiredoxin 1	protein coding	1015	736	0.822931
ENSCSAT00000010735.1	10:68433258-68545990	NCKAP1	NCK associated protein 1	protein coding	4497	118	0.822848
ENSCSAT00000011191.1	23:41447675-41600190	CTNNA1	catenin alpha 1	protein coding	2845	110	0.822794
ENSCSAT00000015949.1	28:12916148-12923609	LAMTOR4	late endosomal/lysosomal adaptor, MAPK and MTOR activator 4	protein coding	540	129	0.822657
ENSCSAT00000009177.1	2:50288073-50373883	XRN2	5'-3' exoribonuclease 2	protein coding	3333	69	0.822475
ENSCSAT00000018108.1	7:2002541-2003068	-	-	protein coding	518	194	0.822399
ENSCSAT00000010619.1	X:49660790-49808572	HUWE1	HECT, UBA and WWE domain containing E3 ubiquitin protein ligase 1	protein coding	13467	48	0.822071
ENSCSAT00000011068.1	2:34430912-34440681	C20orf27	chromosome 20 open reading frame 27	protein coding	1067	37	0.821852
ENSCSAT00000000617.1	1:109735752-109776661	UBE4A	ubiquitination factor E4A	protein coding	6095	33	0.821552
ENSCSAT00000001050.1	16:64449057-64457868	P3H4	prolyl 3-hydroxylase family member 4 (inactive)	protein coding	2207	64	0.821451
ENSCSAT00000009081.1	15:52243835-52355232	ARMC8	armadillo repeat containing 8	protein coding	2919	35	0.821114
ENSCSAT00000012925.1	23:19072401-19087625	ATG12	autophagy related 12	protein coding	902	66	0.820722
ENSCSAT00000015239.1	13:25263584-25280968	-	-	protein coding	858	60	0.820566
ENSCSAT00000015239.1	13:25263584-25280968	-	-	protein coding	676	58	0.82042
ENSCSAT00000006970.1	21:104605592-104657866	MTPN	myotrophin	protein coding	3983	186	0.820337
ENSCSAT00000015563.1	3:88563903-88760411	COL4A2	collagen type IV alpha 2 chain	protein coding	6733	30	0.820229
ENSCSAT00000003143.1	9:106436685-106474544	HABP2	hyaluronan binding protein 2	protein coding	2965	57	0.820111
ENSCSAT00000010625.1	8:89790758-89850755	INTS8	integrator complex subunit 8	protein coding	3113	30	0.820095
ENSCSAT00000004597.1	1:11326969-11339439	EEF1G	eukaryotic translation elongation factor 1 gamma	protein coding	1534	1200	0.820089
ENSCSAT00000008543.1	22:45917444-45920250	JAGN1	jagunal homolog 1	protein coding	344	40	0.820037
ENSCSAT00000002690.1	16:46647774-46663810	MRPL58	mitochondrial ribosomal protein L58	protein coding	642	75	0.819828
ENSCSAT00000007893.1	2:58643877-58683023	GART	phosphoribosylglycinamide formyltransferase, phosphoribosylglycinamide synthetase, phosphoribosylaminoimidazole synthetase	protein coding	3934	51	0.819755
ENSCSAT00000001015.1	6:40472220-40550954	SAE1	SUMO1 activating enzyme subunit 1	protein coding	1469	105	0.819587
ENSCSAT00000004750.1	X:129016046-129030001	DKC1	dyskerin pseudouridine synthase 1	protein coding	2421	45	0.819483
ENSCSAT00000013576.1	8:36182380-36198704	LSM1	LSM1 homolog, mRNA degradation associated	protein coding	917	34	0.819232
ENSCSAT00000014653.1	4:51393488-51400704	GPX8	glutathione peroxidase 8 (putative)	protein coding	1127	63	0.819191
ENSCSAT00000014190.1	2:1428796-1433148	MRGBP	MRG domain binding protein	protein coding	819	31	0.819161
ENSCSAT00000008032.1	19:11669374-11677208	-	-	protein coding	1835	50	0.818764
ENSCSAT00000012098.1	23:34014501-34025323	HINT1	histidine triad nucleotide binding protein 1	protein coding	968	465	0.818713
ENSCSAT00000014280.1	25:5589383-5603227	DEGS1	delta 4-desaturase, sphingolipid 1	protein coding	768	135	0.818433
ENSCSAT00000012184.1	8:62905906-62925201	COPS5	COP9 signalosome subunit 5	protein coding	1466	35	0.818403
ENSCSAT00000004367.1	6:13173157-13176877	DNAJB1	DnaJ heat shock protein family (Hsp40) member B1	protein coding	2296	44	0.818395
ENSCSAT00000008738.1	26:33969657-34122115	GALK2	galactokinase 2	protein coding	1842	44	0.818395
ENSCSAT00000001372.1	7:97676666-97682294	RPS3A	ribosomal protein S3A	protein coding	838	861	0.818368
ENSCSAT00000003647.1	9:93380914-93398912	SCD	stearoyl-CoA desaturase	protein coding	1218	165	0.818359
ENSCSAT00000009983.1	8:98254852-98271514	SLC25A32	solute carrier family 25 member 32	protein coding	2237	37	0.818275
ENSCSAT00000008620.1	12:44876643-44907072	TLN1	talin 1	protein coding	8094	142	0.818244
ENSCSAT00000002506.1	7:28692330-28714887	FGF5	fibroblast growth factor 5	protein coding	1122	53	0.818031
ENSCSAT00000004037.1	22:82324650-82333261	CLDND1	claudin domain containing 1	protein coding	424	65	0.817989
ENSCSAT00000001837.1	16:59497713-59564480	CDC27	cell division cycle 27	protein coding	2756	46	0.81793
ENSCSAT00000007657.1	26:38639819-38762847	GOLM2	golgi membrane protein 2	protein coding	3977	31	0.817402
ENSCSAT00000006601.1	15:91102817-91135584	TFRC	transferrin receptor	protein coding	2672	52	0.817326
ENSCSAT00000006252.1	19:18144545-18157971	HMOX1	heme oxygenase 1	protein coding	967	111	0.817276
ENSCSAT00000011191.1	23:41447675-41600190	CTNNA1	catenin alpha 1	protein coding	3630	47	0.817216
ENSCSAT00000006133.1	1:8275123-8296245	SART1	spliceosome associated factor 1, recruiter of U4/U6.U5 tri-snRNP	protein coding	2446	42	0.817155
ENSCSAT00000018693.1	8:97021222-97021592	-	-	protein coding	360	317	0.817098
ENSCSAT00000002505.1	5:53395638-53433461	AARS1	alanyl-tRNA synthetase 1	protein coding	4837	39	0.817036
ENSCSAT00000007396.1	9:52109272-52117483	PPIF	peptidylprolyl isomerase F	protein coding	1534	48	0.816998
ENSCSAT00000010488.1	25:48885434-49090615	ACBD6	acyl-CoA binding domain containing 6	protein coding	609	66	0.816975
ENSCSAT00000003162.1	7:11694619-11736611	POLR2B	RNA polymerase II subunit B	protein coding	2916	34	0.81691
ENSCSAT00000008445.1	23:62781814-62787765	-	-	protein coding	252	45	0.816782
ENSCSAT00000019076.1	4:1641151-1641459	MRPL36	mitochondrial ribosomal protein L36	protein coding	233	87	0.816704
ENSCSAT00000002651.1	5:52502546-52525262	NAE1	NEDD8 activating enzyme E1 subunit 1	protein coding	2643	30	0.816687
ENSCSAT00000014761.1	27:24480425-24602563	SEL1L3	SEL1L family member 3	protein coding	4335	44	0.816616
ENSCSAT00000002199.1	5:57433472-57443337	PSMD7	proteasome 26S subunit, non-ATPase 7	protein coding	731	100	0.816416
ENSCSAT00000011622.1	26:14653745-14691492	ANP32A	acidic nuclear phosphoprotein 32 family member A	protein coding	508	44	0.816349
ENSCSAT00000002818.1	9:111112027-111145771	FAM204A	family with sequence similarity 204 member A	protein coding	633	36	0.816317
ENSCSAT00000002142.1	5:58234035-58275243	UTP4	UTP4 small subunit processome component	protein coding	2329	84	0.816301
ENSCSAT00000012281.1	22:11740818-11747338	TMEM115	transmembrane protein 115	protein coding	1344	51	0.816254
ENSCSAT00000006646.1	11:12612079-12617531	CDKN1B	cyclin dependent kinase inhibitor 1B	protein coding	2466	42	0.816209
ENSCSAT00000009991.1	26:26218496-26583684	TCF12	transcription factor 12	protein coding	2358	43	0.816132
ENSCSAT00000015193.1	27:8260355-8367395	SLC30A9	solute carrier family 30 member 9	protein coding	3081	57	0.816131
ENSCSAT00000002421.1	11:61805855-61813742	LLPH	LLP homolog, long-term synaptic facilitation factor	protein coding	456	49	0.816114
ENSCSAT00000010234.1	24:52346815-52392525	TMED10	transmembrane p24 trafficking protein 10	protein coding	4373	43	0.815667
ENSCSAT00000019512.1	4:77114421-77114869	-	-	protein coding	437	627	0.815441
ENSCSAT00000009230.1	15:51198553-51211532	MRPS22	mitochondrial ribosomal protein S22	protein coding	1054	66	0.815284
ENSCSAT00000011925.1	8:66311614-66344840	TRAM1	translocation associated membrane protein 1	protein coding	2843	302	0.815213
ENSCSAT00000001562.1	6:35648677-35674365	TGFB1	transforming growth factor beta 1	protein coding	446	40	0.815176
ENSCSAT00000012806.1	14:42864897-42930394	PELI1	pellino E3 ubiquitin protein ligase 1	protein coding	1465	31	0.814948
ENSCSAT00000008329.1	23:65779437-65792369	MAT2B	methionine adenosyltransferase 2B	protein coding	739	45	0.814797
ENSCSAT00000014194.1	29:23427573-23464394	ACIN1	apoptotic chromatin condensation inducer 1	protein coding	4215	59	0.814772
ENSCSAT00000009452.1	24:69218583-69270929	PPP4R3A	protein phosphatase 4 regulatory subunit 3A	protein coding	3502	44	0.814746
ENSCSAT00000005554.1	2:88559285-88585091	PTTG1IP	PTTG1 interacting protein	protein coding	1781	125	0.814676
ENSCSAT00000001070.1	7:128598835-128795211	TENM3	teneurin transmembrane protein 3	protein coding	7721	38	0.814581
ENSCSAT00000019400.1	17:40203936-40205858	-	-	protein coding	695	98	0.814282
ENSCSAT00000014321.1	4:52174312-52214584	IL6ST	interleukin 6 cytokine family signal transducer	protein coding	2755	86	0.814109
ENSCSAT00000008827.1	2:54589437-54635503	-	-	protein coding	794	35	0.814107
ENSCSAT00000005196.1	16:22442699-22469636	SUPT6H	SPT6 homolog, histone chaperone and transcription elongation factor	protein coding	3894	44	0.814078
ENSCSAT00000008192.1	8:122282630-122288384	MYC	MYC proto-oncogene, bHLH transcription factor	protein coding	2374	95	0.813959
ENSCSAT00000003309.1	6:17291175-17330193	UPF1	UPF1 RNA helicase and ATPase	protein coding	5014	39	0.813917
ENSCSAT00000002421.1	11:61805855-61813742	LLPH	LLP homolog, long-term synaptic facilitation factor	protein coding	627	44	0.813904
ENSCSAT00000010625.1	8:89790758-89850755	INTS8	integrator complex subunit 8	protein coding	3176	30	0.813896
ENSCSAT00000003541.1	16:42224697-42384749	SPAG9	sperm associated antigen 9	protein coding	7343	31	0.813843
ENSCSAT00000005100.1	21:117271548-117374379	CUL1	cullin 1	protein coding	2969	118	0.81353
ENSCSAT00000012281.1	22:11740818-11747338	TMEM115	transmembrane protein 115	protein coding	1497	56	0.813448
ENSCSAT00000002065.1	7:51183107-51206261	BDH2	3-hydroxybutyrate dehydrogenase 2	protein coding	1046	57	0.81341
ENSCSAT00000008578.1	10:87989699-88026904	NOP58	NOP58 ribonucleoprotein	protein coding	718	47	0.813404
ENSCSAT00000002740.1	16:46479406-46496114	SUMO2	small ubiquitin like modifier 2	protein coding	659	463	0.813354
ENSCSAT00000014547.1	10:16909594-16940201	LYPD1	LY6/PLAUR domain containing 1	protein coding	1016	46	0.813207
ENSCSAT00000006944.1	8:138034395-138042468	PUF60	poly(U) binding splicing factor 60	protein coding	1549	110	0.813172
ENSCSAT00000013331.1	14:36082137-36096914	NAGK	N-acetylglucosamine kinase	protein coding	1127	38	0.813022
ENSCSAT00000013438.1	4:71095500-71110005	F2RL1	F2R like trypsin receptor 1	protein coding	1689	33	0.812956
ENSCSAT00000002427.1	11:62922885-62966994	CAND1	cullin associated and neddylation dissociated 1	protein coding	3293	59	0.812937
ENSCSAT00000015722.1	18:59699348-59884461	COLEC12	collectin subfamily member 12	protein coding	1086	32	0.812898
ENSCSAT00000005931.1	14:92007036-92045190	DDX1	DEAD-box helicase 1	protein coding	2372	76	0.812892
ENSCSAT00000015827.1	KE148117.1:7051-11090	DNASE1L1	deoxyribonuclease 1 like 1	protein coding	1797	82	0.812607
ENSCSAT00000008536.1	9:42074064-42099706	OGDHL	oxoglutarate dehydrogenase L	protein coding	3348	43	0.812573
ENSCSAT00000008412.1	2:56551035-56590691	CPNE1	copine 1	protein coding	2116	50	0.81256
ENSCSAT00000006355.1	23:81594392-81635808	TBC1D9B	TBC1 domain family member 9B	protein coding	3721	83	0.812453
ENSCSAT00000013045.1	13:65902956-65996514	SEC63	SEC63 homolog, protein translocation regulator	protein coding	2362	48	0.812452
ENSCSAT00000016230.1	28:10462859-10494457	YWHAG	tyrosine 3-monooxygenase/tryptophan 5-monooxygenase activation protein gamma	protein coding	3702	160	0.8122
ENSCSAT00000010220.1	17:28480660-28500706	MRPS18A	mitochondrial ribosomal protein S18A	protein coding	915	55	0.812176
ENSCSAT00000005131.1	11:38547881-38564522	ZCRB1	zinc finger CCHC-type and RNA binding motif containing 1	protein coding	1801	47	0.812172
ENSCSAT00000009635.1	15:40720009-40726908	-	-	protein coding	2733	241	0.812133
ENSCSAT00000000991.1	11:101460759-101471474	CKAP4	cytoskeleton associated protein 4	protein coding	2046	48	0.811837
ENSCSAT00000015861.1	28:14154960-14286512	TRRAP	transformation/transcription domain associated protein	protein coding	11565	46	0.811665
ENSCSAT00000013312.1	21:18826582-18911357	RALA	RAS like proto-oncogene A	protein coding	2720	31	0.811538
ENSCSAT00000000097.1	16:74985796-75001626	METRNL	meteorin like, glial cell differentiation regulator	protein coding	818	120	0.811454
ENSCSAT00000017446.1	20:97232632-97270973	PSMB2	proteasome 20S subunit beta 2	protein coding	1099	30	0.811358
ENSCSAT00000016416.1	Y:689380-706092	DDX3Y	DEAD-box helicase 3 Y-linked	protein coding	4333	122	0.811198
ENSCSAT00000001961.1	6:33551679-33554575	MRPS12	mitochondrial ribosomal protein S12	protein coding	1261	160	0.811194
ENSCSAT00000002584.1	16:47183374-47203263	GPRC5C	G protein-coupled receptor class C group 5 member C	protein coding	938	42	0.810958
ENSCSAT00000007236.1	9:55977584-55981263	ZNF503	zinc finger protein 503	protein coding	1887	53	0.810834
ENSCSAT00000015193.1	27:8260355-8367395	SLC30A9	solute carrier family 30 member 9	protein coding	1800	54	0.810738
ENSCSAT00000005179.1	10:113500391-113582474	AGFG1	ArfGAP with FG repeats 1	protein coding	285	30	0.81044
ENSCSAT00000007791.1	24:82689254-82695146	SIVA1	SIVA1 apoptosis inducing factor	protein coding	733	99	0.810068
ENSCSAT00000009128.1	1:305282-321270	RNH1	ribonuclease/angiogenin inhibitor 1	protein coding	2018	158	0.809944
ENSCSAT00000006206.1	6:7414757-7448445	ELAVL1	ELAV like RNA binding protein 1	protein coding	2156	88	0.809883
ENSCSAT00000014156.1	8:24390781-24487195	PPP2R2A	protein phosphatase 2 regulatory subunit Balpha	protein coding	1908	44	0.809748
ENSCSAT00000006761.1	14:81507031-81617983	RAB10	RAB10, member RAS oncogene family	protein coding	3532	57	0.809688
ENSCSAT00000008677.1	25:67347697-67543039	GALNT2	polypeptide N-acetylgalactosaminyltransferase 2	protein coding	2290	43	0.809557
ENSCSAT00000011022.1	16:4431436-4439786	ENO3	enolase 3	protein coding	2322	84	0.809462
ENSCSAT00000010585.1	25:46989205-47000555	GLUL	glutamate-ammonia ligase	protein coding	1173	71	0.809276
ENSCSAT00000004398.1	19:21863768-21886395	PDGFB	platelet derived growth factor subunit B	protein coding	2963	51	0.809069
ENSCSAT00000001644.1	16:61505825-61551890	EFTUD2	elongation factor Tu GTP binding domain containing 2	protein coding	3481	168	0.809044
ENSCSAT00000012233.1	14:51664101-51667011	-	-	protein coding	517	1419	0.808989
ENSCSAT00000007205.1	21:103853944-103884999	WDR91	WD repeat domain 91	protein coding	3174	45	0.808951
ENSCSAT00000010237.1	6:1152540-1164175	NDUFS7	NADH:ubiquinone oxidoreductase core subunit S7	protein coding	366	122	0.80891
ENSCSAT00000003437.1	9:95762074-95776073	SFXN2	sideroflexin 2	protein coding	2528	32	0.808896
ENSCSAT00000006236.1	12:83949399-84009003	ALDH1A1	aldehyde dehydrogenase 1 family member A1	protein coding	2041	226	0.808833
ENSCSAT00000012458.1	2:18490485-18513332	SDC4	syndecan 4	protein coding	1090	56	0.808714
ENSCSAT00000013612.1	2:6404515-6465982	PMEPA1	prostate transmembrane protein, androgen induced 1	protein coding	539	76	0.808693
ENSCSAT00000000744.1	20:2053852-2094126	OLFML2B	olfactomedin like 2B	protein coding	2576	33	0.807861
ENSCSAT00000012611.1	13:76997297-77006999	NDUFAF4	NADH:ubiquinone oxidoreductase complex assembly factor 4	protein coding	608	36	0.807623
ENSCSAT00000016362.1	28:8215318-8250523	RCC1L	RCC1 like	protein coding	1919	74	0.807582
ENSCSAT00000014083.1	10:38152268-38195558	ARL6IP6	ADP ribosylation factor like GTPase 6 interacting protein 6	protein coding	1658	55	0.807084
ENSCSAT00000002010.1	7:55545616-55650206	PAPSS1	3'-phosphoadenosine 5'-phosphosulfate synthase 1	protein coding	2486	42	0.807063
ENSCSAT00000007760.1	23:73555260-73575925	NPM1	nucleophosmin 1	protein coding	1070	1355	0.806857
ENSCSAT00000001813.1	6:34370558-34376836	FBL	fibrillarin	protein coding	1028	193	0.80675
ENSCSAT00000017706.1	20:117057041-117127184	TMEM51	transmembrane protein 51	protein coding	1607	41	0.806632
ENSCSAT00000013317.1	21:18553446-18688525	CDK13	cyclin dependent kinase 13	protein coding	3835	30	0.806478
ENSCSAT00000009657.1	23:52906825-52911986	ARSI	arylsulfatase family member I	protein coding	1427	45	0.806477
ENSCSAT00000007678.1	23:74929863-74934532	DUSP1	dual specificity phosphatase 1	protein coding	1435	45	0.806382
ENSCSAT00000015771.1	28:15954803-16117759	RNF216	ring finger protein 216	protein coding	6386	47	0.806351
ENSCSAT00000014305.1	29:23267944-23287166	RBM23	RNA binding motif protein 23	protein coding	1659	30	0.80624
ENSCSAT00000015645.1	18:68784799-68827581	VAPA	VAMP associated protein A	protein coding	176	64	0.806109
ENSCSAT00000004643.1	16:25327134-25334413	COPRS	coordinator of PRMT5 and differentiation stimulator	protein coding	363	77	0.806073
ENSCSAT00000014251.1	25:5774063-5841709	TP53BP2	tumor protein p53 binding protein 2	protein coding	3979	112	0.806033
ENSCSAT00000017158.1	20:62883026-62916436	SRSF11	serine and arginine rich splicing factor 11	protein coding	2670	45	0.80597
ENSCSAT00000009023.1	25:61472617-61488999	CREG1	cellular repressor of E1A stimulated genes 1	protein coding	1535	133	0.805896
ENSCSAT00000010847.1	6:545964-562630	PTBP1	polypyrimidine tract binding protein 1	protein coding	3251	104	0.805892
ENSCSAT00000014795.1	10:8554583-8563817	NIFK	nucleolar protein interacting with the FHA domain of MKI67	protein coding	828	48	0.805854
ENSCSAT00000004692.1	1:11239735-11241442	CSKMT	citrate synthase lysine methyltransferase	protein coding	886	98	0.805674
ENSCSAT00000016230.1	28:10462859-10494457	YWHAG	tyrosine 3-monooxygenase/tryptophan 5-monooxygenase activation protein gamma	protein coding	926	32	0.805574
ENSCSAT00000012939.1	8:43914636-44119541	PRKDC	protein kinase, DNA-activated, catalytic subunit	protein coding	10856	50	0.80545
ENSCSAT00000014271.1	4:53084023-53120772	MAP3K1	mitogen-activated protein kinase kinase kinase 1	protein coding	4652	39	0.805291
ENSCSAT00000007634.1	1:2812016-2871800	CARS1	cysteinyl-tRNA synthetase 1	protein coding	2304	42	0.805289
ENSCSAT00000004915.1	26:50245229-50269418	ARHGAP11A	Rho GTPase activating protein 11A	protein coding	3078	32	0.805224
ENSCSAT00000013453.1	25:17926078-17933783	SLC30A1	solute carrier family 30 member 1	protein coding	2062	32	0.805197
ENSCSAT00000011567.1	22:13764686-13774740	BAP1	BRCA1 associated protein 1	protein coding	2562	44	0.805078
ENSCSAT00000013335.1	12:4759388-4776219	SURF4	surfeit 4	protein coding	2938	110	0.805063
ENSCSAT00000006305.1	5:11291735-11319215	RSL1D1	ribosomal L1 domain containing 1	protein coding	1946	67	0.80502
ENSCSAT00000002453.1	9:122737379-122781391	GLRX3	glutaredoxin 3	protein coding	469	108	0.804971
ENSCSAT00000002471.1	9:120698834-120726866	MKI67	marker of proliferation Ki-67	protein coding	9564	34	0.804766
ENSCSAT00000011573.1	26:15266732-15278418	CLN6	CLN6 transmembrane ER protein	protein coding	1908	57	0.804422
ENSCSAT00000010745.1	2:36499402-36553443	TM9SF4	transmembrane 9 superfamily member 4	protein coding	2970	36	0.804201
ENSCSAT00000016780.1	6:47828600-47974101	-	-	protein coding	1238	36	0.804152
ENSCSAT00000001258.1	16:63732508-63743971	NAGLU	N-acetyl-alpha-glucosaminidase	protein coding	2292	48	0.804139
ENSCSAT00000001940.1	5:59806551-59880049	CTCF	CCCTC-binding factor	protein coding	3343	30	0.804067
ENSCSAT00000003756.1	9:92462782-92488310	GOT1	glutamic-oxaloacetic transaminase 1	protein coding	1336	56	0.804002
ENSCSAT00000008827.1	2:54589437-54635503	-	-	protein coding	2445	124	0.803998
ENSCSAT00000001066.1	7:128874117-128901910	DCTD	dCMP deaminase	protein coding	801	36	0.803952
ENSCSAT00000007655.1	17:38754280-38759071	DAXX	death domain associated protein	protein coding	2608	38	0.803891
ENSCSAT00000007452.1	9:51608938-51656225	ANXA11	annexin A11	protein coding	2235	204	0.803844
ENSCSAT00000011687.1	8:68898693-68901812	-	-	protein coding	1412	42	0.803674
ENSCSAT00000001939.1	6:33759462-33770497	PAK4	p21 (RAC1) activated kinase 4	protein coding	2712	57	0.803662
ENSCSAT00000010000.1	21:67974317-68154439	SEMA3C	semaphorin 3C	protein coding	2345	58	0.8034
ENSCSAT00000015103.1	13:34986129-34994809	HEBP2	heme binding protein 2	protein coding	91	82	0.803253
ENSCSAT00000013074.1	22:10865724-10934200	DAG1	dystroglycan 1	protein coding	2880	44	0.803076
ENSCSAT00000002148.1	7:47190294-47211651	ADH5	alcohol dehydrogenase 5 (class III), chi polypeptide	protein coding	321	53	0.803039
ENSCSAT00000001496.1	1:84398027-84445971	SLC36A4	solute carrier family 36 member 4	protein coding	1444	43	0.80269
ENSCSAT00000016727.1	20:12291070-12294311	PSMB4	proteasome 20S subunit beta 4	protein coding	1091	266	0.802679
ENSCSAT00000008137.1	21:97338913-97373156	CALU	calumenin	protein coding	1114	46	0.802632
ENSCSAT00000011847.1	16:2299725-2319020	CLUH	clustered mitochondria homolog	protein coding	6068	43	0.80262
ENSCSAT00000018510.1	9:42216568-42218166	SLC18A3	solute carrier family 18 member A3	protein coding	521	223	0.802462
ENSCSAT00000012714.1	25:24016930-24036641	NUAK2	NUAK family kinase 2	protein coding	2434	49	0.802242
ENSCSAT00000013065.1	24:29954446-29993682	FERMT2	FERM domain containing kindlin 2	protein coding	2919	50	0.802151
ENSCSAT00000010552.1	10:73812072-74111730	GULP1	GULP PTB domain containing engulfment adaptor 1	protein coding	3452	36	0.802127
ENSCSAT00000003790.1	10:127689882-127720226	ATG4B	autophagy related 4B cysteine peptidase	protein coding	1425	48	0.802106
ENSCSAT00000002647.1	5:52607396-52618310	CDH16	cadherin 16	protein coding	2798	66	0.80209
ENSCSAT00000009908.1	2:39417590-39452497	EDEM2	ER degradation enhancing alpha-mannosidase like protein 2	protein coding	1968	37	0.802046
ENSCSAT00000003468.1	1:30039749-30132416	CD44	CD44 molecule (Indian blood group)	protein coding	5360	32	0.802009
ENSCSAT00000002199.1	5:57433472-57443337	PSMD7	proteasome 26S subunit, non-ATPase 7	protein coding	1108	85	0.801998
ENSCSAT00000016555.1	20:8858458-8866610	SHC1	SHC adaptor protein 1	protein coding	744	58	0.801892
ENSCSAT00000014251.1	25:5774063-5841709	TP53BP2	tumor protein p53 binding protein 2	protein coding	1919	38	0.801757
ENSCSAT00000013200.1	26:2402709-2416923	MESD	mesoderm development LRP chaperone	protein coding	1230	78	0.801546
ENSCSAT00000012935.1	23:18866758-18874975	TMED7	transmembrane p24 trafficking protein 7	protein coding	932	72	0.801454
ENSCSAT00000013438.1	4:71095500-71110005	F2RL1	F2R like trypsin receptor 1	protein coding	2722	40	0.80125
ENSCSAT00000009765.1	2:45654285-45667736	SNRPB2	small nuclear ribonucleoprotein polypeptide B2	protein coding	975	83	0.801178
ENSCSAT00000016782.1	6:47861593-47884218	HSPBP1	HSPA (Hsp70) binding protein 1	protein coding	1562	37	0.800932
ENSCSAT00000016350.1	18:288789-294367	HSBP1L1	heat shock factor binding protein 1 like 1	protein coding	619	48	0.800918
ENSCSAT00000010545.1	8:91194625-91199219	UQCRB	ubiquinol-cytochrome c reductase binding protein	protein coding	279	343	0.800595
ENSCSAT00000013422.1	2:9823297-9835384	PFDN4	prefoldin subunit 4	protein coding	1037	37	0.800537
ENSCSAT00000018543.1	9:102782895-102784895	XPNPEP1	X-prolyl aminopeptidase 1	protein coding	1809	30	0.800473
ENSCSAT00000002744.1	9:112684885-112735082	SEC23IP	SEC23 interacting protein	protein coding	3363	35	0.800437
ENSCSAT00000007171.1	9:56136756-56157173	VDAC2	voltage dependent anion channel 2	protein coding	1058	227	0.800309
ENSCSAT00000003171.1	5:42337873-42360817	NUDT21	nudix hydrolase 21	protein coding	164	68	0.800293
ENSCSAT00000010234.1	24:52346815-52392525	TMED10	transmembrane p24 trafficking protein 10	protein coding	749	148	0.800227
