# Supplementary material for: The epitranscriptome of Vero cells infected with SARS-CoV-2 assessed by direct RNA sequencing reveals m6A pattern changes and DRACH motif biases in viral and cellular RNAs
Source: Front Cell Infect Microbiol. 2022 Aug 16;12:906578. doi: 10.3389/fcimb.2022.906578 (PMC9425070; doi:10.3389/fcimb.2022.906578)
Supplement: Supplementary file 1 [file DataSheet_1.zip › Supplementary Materials/Table S23. Epigenome of the SARS-CoV-2 obtained from supernatant (Taiaroa et al., 2020).xlsx]

## Sheet: Sheet1
Table S23. Epigenome of the SARS-CoV-2 obtained from supernatant (data from Taiaroa et al. 2020)
Coordinate	Gene	Number of reads	Probability of modification
NC_045512.2:21626	S	20	0.971364
NC_045512.2:21681	S	20	0.611811
NC_045512.2:22337	S	26	0.60284
NC_045512.2:22623	S	33	0.531176
NC_045512.2:23110	S	54	0.650509
NC_045512.2:23881	S	91	0.724383
NC_045512.2:24587	S	157	0.587585
NC_045512.2:24667	S	163	0.556666
NC_045512.2:24936	S	195	0.673386
NC_045512.2:25389	-	253	0.81495
NC_045512.2:25426	ORF3a	254	0.856462
NC_045512.2:25935	ORF3a	375	0.654551
NC_045512.2:25940	ORF3a	325	0.557295
NC_045512.2:26070	ORF3a	414	0.684101
NC_045512.2:27091	M	794	0.509604
NC_045512.2:27262	ORF6	817	0.578897
NC_045512.2:27334	ORF6	844	0.647498
NC_045512.2:27392	-	864	0.575323
NC_045512.2:27508	ORF7a	765	0.507441
NC_045512.2:27562	ORF7a	813	0.840104
NC_045512.2:27764	ORF7b	839	0.960869
NC_045512.2:27854	ORF7b	824	0.870654
NC_045512.2:27892	-	851	0.525118
NC_045512.2:28480	N	733	0.533646
NC_045512.2:28616	N	828	0.819313
NC_045512.2:28633	N	340	0.810393
NC_045512.2:28956	N	810	0.606824
NC_045512.2:29295	N	669	0.516678
NC_045512.2:29450	N	843	0.673399
NC_045512.2:29517	N	787	0.582094
