# Supplementary material for: The epitranscriptome of Vero cells infected with SARS-CoV-2 assessed by direct RNA sequencing reveals m6A pattern changes and DRACH motif biases in viral and cellular RNAs
Source: Front Cell Infect Microbiol. 2022 Aug 16;12:906578. doi: 10.3389/fcimb.2022.906578 (PMC9425070; doi:10.3389/fcimb.2022.906578)
Supplement: Supplementary file 1 [file DataSheet_1.zip › Supplementary Materials/Table S24. Epigenome of the SARS-CoV-2 obtained from supernatant (present study).xlsx]

## Sheet: Sheet1
Table S24. Epigenome of the SARS-CoV-2 obtained from supernatant (data from the present study)
Coordinate	Gene	Number of reads	Probability
NC_045512.2:24783	S	21	0.667673
NC_045512.2:24936	S	20	0.511567
NC_045512.2:25168	S	31	0.599071
NC_045512.2:25389	-	43	0.66574
NC_045512.2:25426	ORF3a	44	0.571009
NC_045512.2:25935	ORF3a	65	0.547243
NC_045512.2:25940	ORF3a	67	0.5094
NC_045512.2:26070	ORF3a	72	0.665919
NC_045512.2:26241	-	83	0.548042
NC_045512.2:26933	M	162	0.510246
NC_045512.2:27562	ORF7a	266	0.851594
NC_045512.2:27764	ORF7b	309	0.843287
NC_045512.2:27854	ORF7b	318	0.876126
NC_045512.2:27892	-	357	0.577038
NC_045512.2:28616	N	699	0.81841
NC_045512.2:28633	N	314	0.502203
NC_045512.2:28766	N	794	0.540273
NC_045512.2:28886	N	871	0.701968
NC_045512.2:29450	N	922	0.552294
NC_045512.2:29517	N	887	0.570527
