# Supplementary material for: The epitranscriptome of Vero cells infected with SARS-CoV-2 assessed by direct RNA sequencing reveals m6A pattern changes and DRACH motif biases in viral and cellular RNAs
Source: Front Cell Infect Microbiol. 2022 Aug 16;12:906578. doi: 10.3389/fcimb.2022.906578 (PMC9425070; doi:10.3389/fcimb.2022.906578)
Supplement: Supplementary file 1 [file DataSheet_1.zip › Supplementary Materials/Table S25. Epigenome of the SARS-CoV-2 obtained from Infected Calu-3 cell lysate (Chang et al., 2021).xlsx]

## Sheet: Sheet1
Table S25. Epigenome of the SARS-CoV-2 obtained from Infected Calu-3 cell lysate (sample from Chang et al., 2021)
Coordinate	Gene	Number of reads	Probability of modification
NC_045512.2:460	ORF1ab	205	0.623464
NC_045512.2:497	ORF1ab	252	0.951125
NC_045512.2:538	ORF1ab	264	0.959751
NC_045512.2:781	ORF1ab	255	0.635677
NC_045512.2:2002	ORF1ab	111	0.555864
NC_045512.2:2854	ORF1ab	72	0.865431
NC_045512.2:3252	ORF1ab	62	0.57242
NC_045512.2:3310	ORF1ab	60	0.660844
NC_045512.2:4373	ORF1ab	53	0.831309
NC_045512.2:5426	ORF1ab	46	0.543087
NC_045512.2:5710	ORF1ab	50	0.548561
