# Supplementary material for: The epitranscriptome of Vero cells infected with SARS-CoV-2 assessed by direct RNA sequencing reveals m6A pattern changes and DRACH motif biases in viral and cellular RNAs
Source: Front Cell Infect Microbiol. 2022 Aug 16;12:906578. doi: 10.3389/fcimb.2022.906578 (PMC9425070; doi:10.3389/fcimb.2022.906578)
Supplement: Supplementary file 1 [file DataSheet_1.zip › Supplementary Materials/Table S3. Epitranscriptome of the infected Vero cell (sample from Taiaroa et al., 2020 study).xlsx]

## Sheet: Sheet1
Table S3. Distribution of m6A sites in cellular transcripts. "-" indicates non-annotaded genes in the reference genome. Table data sorted alphabetically by gene name.
Epitranscriptome of the infected Vero cell (sample from Taiaroa et al. 2020).
Transcript stable ID	Gene coordinate	Gene name	Gene description	Transcript type	Transcript position	Number of reads	Probability of modification
ENSCSAT00000018552.1	9:39059030-39060277	-	-	processed pseudogene	351	55	0.998057
ENSCSAT00000019400.1	17:40203936-40205858	-	-	protein coding	1827	116	0.997296
ENSCSAT00000018091.1	12:52426752-52427879	-	-	protein coding	461	536	0.996539
ENSCSAT00000005773.1	X:110229657-110230371	-	-	protein coding	479	35	0.994292
ENSCSAT00000015767.1	28:16195607-16199048	-	-	protein coding	758	761	0.994162
ENSCSAT00000019400.1	17:40203936-40205858	-	-	protein coding	695	73	0.993617
ENSCSAT00000018651.1	12:60670258-60671202	-	-	processed pseudogene	188	37	0.992155
ENSCSAT00000018552.1	9:39059030-39060277	-	-	processed pseudogene	643	66	0.99203
ENSCSAT00000008827.1	2:54589437-54635503	-	-	protein coding	2592	38	0.987476
ENSCSAT00000003289.1	1:33100850-33108260	-	-	protein coding	1587	50	0.978807
ENSCSAT00000018552.1	9:39059030-39060277	-	-	processed pseudogene	237	58	0.97723
ENSCSAT00000018817.1	22:85151739-85152605	-	-	protein coding	512	47	0.968188
ENSCSAT00000003289.1	1:33100850-33108260	-	-	protein coding	770	34	0.967131
ENSCSAT00000018734.1	10:22076084-22077679	-	-	protein coding	537	67	0.96608
ENSCSAT00000004423.1	21:127154981-127156797	-	-	protein coding	1349	113	0.965356
ENSCSAT00000019106.1	16:58958785-58959403	-	-	protein coding	528	273	0.965309
ENSCSAT00000010709.1	14:64895905-64909983	-	-	protein coding	445	36	0.963943
ENSCSAT00000019400.1	17:40203936-40205858	-	-	protein coding	557	60	0.962879
ENSCSAT00000017491.1	20:100952722-100963323	-	-	protein coding	551	31	0.959087
ENSCSAT00000014221.1	29:23311773-23317151	-	-	protein coding	853	48	0.957323
ENSCSAT00000011971.1	22:13362375-13364975	-	-	protein coding	554	228	0.952977
ENSCSAT00000017847.1	20:130043023-130046952	-	-	protein coding	500	70	0.950008
ENSCSAT00000018552.1	9:39059030-39060277	-	-	processed pseudogene	180	63	0.9496
ENSCSAT00000006491.1	17:40916350-41114037	-	-	protein coding	1368	48	0.947697
ENSCSAT00000010058.1	6:1377142-1389003	-	-	protein coding	513	30	0.94705
ENSCSAT00000003289.1	1:33100850-33108260	-	-	protein coding	628	46	0.944884
ENSCSAT00000005773.1	X:110229657-110230371	-	-	protein coding	379	73	0.93983
ENSCSAT00000006497.1	17:40841549-40920342	-	-	protein coding	1453	60	0.939788
ENSCSAT00000019106.1	16:58958785-58959403	-	-	protein coding	520	242	0.935684
ENSCSAT00000018552.1	9:39059030-39060277	-	-	processed pseudogene	1074	96	0.935206
ENSCSAT00000014094.1	24:1174551-1180864	-	-	protein coding	1834	32	0.934899
ENSCSAT00000005773.1	X:110229657-110230371	-	-	protein coding	666	42	0.93272
ENSCSAT00000005773.1	X:110229657-110230371	-	-	protein coding	457	41	0.930315
ENSCSAT00000008032.1	19:11669374-11677208	-	-	protein coding	1207	38	0.928305
ENSCSAT00000015767.1	28:16195607-16199048	-	-	protein coding	86	923	0.924611
ENSCSAT00000007980.1	1:1570069-1581833	-	-	protein coding	1974	561	0.922419
ENSCSAT00000010312.1	17:28037952-28052481	-	-	protein coding	488	103	0.920932
ENSCSAT00000015887.1	28:13751064-13766219	-	-	protein coding	992	43	0.916721
ENSCSAT00000013141.1	26:3474793-3475872	-	-	protein coding	283	33	0.916664
ENSCSAT00000012183.1	14:51876514-51898506	-	-	protein coding	718	62	0.916532
ENSCSAT00000019343.1	11:45963627-45964148	-	-	protein coding	49	64	0.910217
ENSCSAT00000013365.1	24:26658519-26660418	-	-	protein coding	371	168	0.90283
ENSCSAT00000005290.1	2:89608625-89631626	-	-	protein coding	2604	35	0.90204
ENSCSAT00000006536.1	17:40557156-40899764	-	-	protein coding	996	48	0.899907
ENSCSAT00000008827.1	2:54589437-54635503	-	-	protein coding	2775	42	0.897819
ENSCSAT00000018651.1	12:60670258-60671202	-	-	processed pseudogene	308	38	0.897138
ENSCSAT00000015767.1	28:16195607-16199048	-	-	protein coding	966	928	0.895276
ENSCSAT00000018552.1	9:39059030-39060277	-	-	processed pseudogene	98	57	0.894248
ENSCSAT00000008032.1	19:11669374-11677208	-	-	protein coding	1223	38	0.893009
ENSCSAT00000006002.1	5:17082137-17100780	-	-	protein coding	1148	37	0.892898
ENSCSAT00000008032.1	19:11669374-11677208	-	-	protein coding	803	30	0.88533
ENSCSAT00000018552.1	9:39059030-39060277	-	-	processed pseudogene	437	54	0.884915
ENSCSAT00000019400.1	17:40203936-40205858	-	-	protein coding	755	78	0.882369
ENSCSAT00000000555.1	6:42666353-42671124	-	-	protein coding	1015	283	0.878089
ENSCSAT00000008827.1	2:54589437-54635503	-	-	protein coding	4089	34	0.868655
ENSCSAT00000018478.1	X:86748886-86749359	-	-	protein coding	186	192	0.868506
ENSCSAT00000010312.1	17:28037952-28052481	-	-	protein coding	297	96	0.868302
ENSCSAT00000005290.1	2:89608625-89631626	-	-	protein coding	2983	64	0.866341
ENSCSAT00000014214.1	21:2820233-2826290	-	-	protein coding	1017	58	0.865268
ENSCSAT00000000283.1	11:115792622-115796488	-	-	protein coding	686	136	0.860997
ENSCSAT00000007432.1	23:78392466-78393689	-	-	protein coding	396	39	0.85813
ENSCSAT00000010312.1	17:28037952-28052481	-	-	protein coding	324	85	0.854614
ENSCSAT00000019299.1	1:18223877-18224272	-	-	protein coding	184	915	0.853741
ENSCSAT00000014665.1	10:10955766-10962135	-	-	protein coding	617	179	0.85167
ENSCSAT00000007360.1	21:103168413-103179377	-	-	protein coding	441	164	0.848104
ENSCSAT00000008817.1	19:7353297-7399221	-	-	protein coding	1821	87	0.847882
ENSCSAT00000013594.1	8:36063345-36092239	-	-	protein coding	398	59	0.846143
ENSCSAT00000005432.1	6:9183835-9188870	-	-	protein coding	336	40	0.844073
ENSCSAT00000019400.1	17:40203936-40205858	-	-	protein coding	1355	112	0.842276
ENSCSAT00000005990.1	11:21488814-21511938	-	-	protein coding	304	96	0.838981
ENSCSAT00000019299.1	1:18223877-18224272	-	-	protein coding	325	844	0.837635
ENSCSAT00000002885.1	16:45902980-45904929	-	-	protein coding	975	304	0.837505
ENSCSAT00000019400.1	17:40203936-40205858	-	-	protein coding	1055	91	0.832426
ENSCSAT00000016663.1	20:10139107-10147009	-	-	protein coding	210	38	0.831295
ENSCSAT00000018651.1	12:60670258-60671202	-	-	processed pseudogene	297	41	0.830937
ENSCSAT00000018552.1	9:39059030-39060277	-	-	processed pseudogene	221	50	0.829278
ENSCSAT00000008827.1	2:54589437-54635503	-	-	protein coding	2632	43	0.828462
ENSCSAT00000018286.1	25:30609601-30610365	-	-	protein coding	50	114	0.828089
ENSCSAT00000010312.1	17:28037952-28052481	-	-	protein coding	409	101	0.826841
ENSCSAT00000018059.1	12:21401910-21402595	-	-	protein coding	675	461	0.824504
ENSCSAT00000001740.1	11:88812182-88842625	-	-	protein coding	232	41	0.819131
ENSCSAT00000008032.1	19:11669374-11677208	-	-	protein coding	875	34	0.818509
ENSCSAT00000011297.1	26:17045988-17049081	-	-	protein coding	750	372	0.815636
ENSCSAT00000018651.1	12:60670258-60671202	-	-	processed pseudogene	735	40	0.814827
ENSCSAT00000011198.1	23:41231364-41251150	-	-	protein coding	829	54	0.813076
ENSCSAT00000008515.1	11:6602694-6640351	-	-	protein coding	6166	30	0.810244
ENSCSAT00000018668.1	18:70826193-70826794	-	-	protein coding	46	48	0.807582
ENSCSAT00000014214.1	21:2820233-2826290	-	-	protein coding	1146	62	0.80601
ENSCSAT00000003289.1	1:33100850-33108260	-	-	protein coding	1592	56	0.80538
ENSCSAT00000008827.1	2:54589437-54635503	-	-	protein coding	3515	31	0.804981
ENSCSAT00000003608.1	9:93544589-93550905	-	-	protein coding	799	88	0.802822
ENSCSAT00000000429.1	1:114446544-114451562	-	-	protein coding	1995	479	0.802528
ENSCSAT00000016663.1	20:10139107-10147009	-	-	protein coding	570	51	0.80175
ENSCSAT00000014665.1	10:10955766-10962135	-	-	protein coding	781	126	0.801336
ENSCSAT00000004727.1	19:20998009-21022576	-	-	protein coding	2022	31	0.800392
ENSCSAT00000003842.1	19:24008667-24071356	ACO2	aconitase 2	protein coding	2500	101	0.96027
ENSCSAT00000002052.1	6:33290622-33374693	ACTN4	actinin alpha 4	protein coding	3528	36	0.916485
ENSCSAT00000007130.1	2:65376310-65385918	ADAMTS1	ADAM metallopeptidase with thrombospondin type 1 motif 1	protein coding	3821	42	0.876354
ENSCSAT00000002892.1	5:43570189-43596087	ADGRG1	adhesion G protein-coupled receptor G1	protein coding	3074	39	0.992826
ENSCSAT00000002892.1	5:43570189-43596087	ADGRG1	adhesion G protein-coupled receptor G1	protein coding	2976	48	0.957424
ENSCSAT00000002892.1	5:43570189-43596087	ADGRG1	adhesion G protein-coupled receptor G1	protein coding	3890	63	0.956784
ENSCSAT00000002892.1	5:43570189-43596087	ADGRG1	adhesion G protein-coupled receptor G1	protein coding	3896	67	0.91325
ENSCSAT00000002892.1	5:43570189-43596087	ADGRG1	adhesion G protein-coupled receptor G1	protein coding	3170	45	0.878456
ENSCSAT00000002892.1	5:43570189-43596087	ADGRG1	adhesion G protein-coupled receptor G1	protein coding	4055	71	0.870019
ENSCSAT00000002892.1	5:43570189-43596087	ADGRG1	adhesion G protein-coupled receptor G1	protein coding	4074	66	0.866669
ENSCSAT00000002892.1	5:43570189-43596087	ADGRG1	adhesion G protein-coupled receptor G1	protein coding	3108	45	0.859761
ENSCSAT00000002892.1	5:43570189-43596087	ADGRG1	adhesion G protein-coupled receptor G1	protein coding	3308	53	0.856598
ENSCSAT00000002148.1	7:47190294-47211651	ADH5	alcohol dehydrogenase 5 (class III), chi polypeptide	protein coding	1149	37	0.809808
ENSCSAT00000012323.1	25:26453242-26462549	ADIPOR1	adiponectin receptor 1	protein coding	1497	38	0.970203
ENSCSAT00000012323.1	25:26453242-26462549	ADIPOR1	adiponectin receptor 1	protein coding	1561	38	0.965516
ENSCSAT00000012323.1	25:26453242-26462549	ADIPOR1	adiponectin receptor 1	protein coding	1567	41	0.887
ENSCSAT00000017865.1	20:130383220-130416933	AGRN	agrin	protein coding	6360	31	0.983822
ENSCSAT00000017865.1	20:130383220-130416933	AGRN	agrin	protein coding	6737	36	0.810407
ENSCSAT00000010202.1	2:38579024-38601208	AHCY	adenosylhomocysteinase	protein coding	1903	40	0.94122
ENSCSAT00000009846.1	24:54719414-54730848	AHSA1	activator of HSP90 ATPase activity 1	protein coding	1218	36	0.874205
ENSCSAT00000007436.1	21:103059991-103077341	AKR1B1	aldo-keto reductase family 1 member B	protein coding	3662	31	0.894649
ENSCSAT00000007780.1	24:82704068-82727698	AKT1	AKT serine/threonine kinase 1	protein coding	1807	44	0.99522
ENSCSAT00000007780.1	24:82704068-82727698	AKT1	AKT serine/threonine kinase 1	protein coding	1534	37	0.813332
ENSCSAT00000006232.1	16:17222378-17249117	ALKBH5	alkB homolog 5, RNA demethylase	protein coding	2575	32	0.892625
ENSCSAT00000016256.1	18:21107369-21252693	ALPK2	alpha kinase 2	protein coding	7106	49	0.945856
ENSCSAT00000003174.1	5:42275584-42334207	AMFR	autocrine motility factor receptor	protein coding	2264	34	0.988097
ENSCSAT00000019675.1	24:80435892-80436845	ANKRD9	ankyrin repeat domain 9	protein coding	155	30	0.981091
ENSCSAT00000019675.1	24:80435892-80436845	ANKRD9	ankyrin repeat domain 9	protein coding	794	31	0.928067
ENSCSAT00000013122.1	21:22034259-22099158	ANLN	anillin actin binding protein	protein coding	2127	30	0.892028
ENSCSAT00000013153.1	14:37297652-37344884	ANXA4	annexin A4	protein coding	703	62	0.950998
ENSCSAT00000013153.1	14:37297652-37344884	ANXA4	annexin A4	protein coding	943	78	0.838175
ENSCSAT00000009940.1	6:1901507-1951314	AP3D1	adaptor related protein complex 3 subunit delta 1	protein coding	4039	31	0.975722
ENSCSAT00000009940.1	6:1901507-1951314	AP3D1	adaptor related protein complex 3 subunit delta 1	protein coding	4783	47	0.952831
ENSCSAT00000016198.1	KE148049.1:772623-778270	APH1A	aph-1 homolog A, gamma-secretase subunit	protein coding	1313	40	0.882583
ENSCSAT00000000208.1	1:121150291-121224534	APLP2	amyloid beta precursor like protein 2	protein coding	2583	63	0.968684
ENSCSAT00000000208.1	1:121150291-121224534	APLP2	amyloid beta precursor like protein 2	protein coding	2575	59	0.936687
ENSCSAT00000000208.1	1:121150291-121224534	APLP2	amyloid beta precursor like protein 2	protein coding	2606	62	0.923749
ENSCSAT00000004263.1	11:45178111-45196858	ARF3	ADP ribosylation factor 3	protein coding	1302	37	0.896165
ENSCSAT00000019498.1	24:26949388-26950074	ARF6	ADP ribosylation factor 6	protein coding	388	59	0.99118
ENSCSAT00000019498.1	24:26949388-26950074	ARF6	ADP ribosylation factor 6	protein coding	605	63	0.990456
ENSCSAT00000019498.1	24:26949388-26950074	ARF6	ADP ribosylation factor 6	protein coding	363	53	0.985511
ENSCSAT00000019498.1	24:26949388-26950074	ARF6	ADP ribosylation factor 6	protein coding	565	70	0.95723
ENSCSAT00000019498.1	24:26949388-26950074	ARF6	ADP ribosylation factor 6	protein coding	496	30	0.935951
ENSCSAT00000019498.1	24:26949388-26950074	ARF6	ADP ribosylation factor 6	protein coding	279	39	0.912594
ENSCSAT00000019498.1	24:26949388-26950074	ARF6	ADP ribosylation factor 6	protein coding	559	65	0.895282
ENSCSAT00000019498.1	24:26949388-26950074	ARF6	ADP ribosylation factor 6	protein coding	86	51	0.831683
ENSCSAT00000017050.1	20:39036500-39097068	ARHGAP29	Rho GTPase activating protein 29	protein coding	4146	45	0.9976
ENSCSAT00000017050.1	20:39036500-39097068	ARHGAP29	Rho GTPase activating protein 29	protein coding	4314	44	0.993375
ENSCSAT00000017050.1	20:39036500-39097068	ARHGAP29	Rho GTPase activating protein 29	protein coding	4866	62	0.990227
ENSCSAT00000017050.1	20:39036500-39097068	ARHGAP29	Rho GTPase activating protein 29	protein coding	4644	53	0.978421
ENSCSAT00000017050.1	20:39036500-39097068	ARHGAP29	Rho GTPase activating protein 29	protein coding	4004	37	0.976845
ENSCSAT00000017050.1	20:39036500-39097068	ARHGAP29	Rho GTPase activating protein 29	protein coding	4457	47	0.971408
ENSCSAT00000017050.1	20:39036500-39097068	ARHGAP29	Rho GTPase activating protein 29	protein coding	4212	30	0.963261
ENSCSAT00000017050.1	20:39036500-39097068	ARHGAP29	Rho GTPase activating protein 29	protein coding	4039	37	0.909451
ENSCSAT00000017050.1	20:39036500-39097068	ARHGAP29	Rho GTPase activating protein 29	protein coding	3978	44	0.884994
ENSCSAT00000017050.1	20:39036500-39097068	ARHGAP29	Rho GTPase activating protein 29	protein coding	4193	44	0.843344
ENSCSAT00000000236.1	16:73740944-73745062	ARHGDIA	Rho GDP dissociation inhibitor alpha	protein coding	641	55	0.952278
ENSCSAT00000000236.1	16:73740944-73745062	ARHGDIA	Rho GDP dissociation inhibitor alpha	protein coding	699	42	0.889791
ENSCSAT00000000236.1	16:73740944-73745062	ARHGDIA	Rho GDP dissociation inhibitor alpha	protein coding	650	55	0.845176
ENSCSAT00000000236.1	16:73740944-73745062	ARHGDIA	Rho GDP dissociation inhibitor alpha	protein coding	1345	61	0.808301
ENSCSAT00000000236.1	16:73740944-73745062	ARHGDIA	Rho GDP dissociation inhibitor alpha	protein coding	1499	66	0.804933
ENSCSAT00000009722.1	22:30111017-30135240	ARL6IP5	ADP ribosylation factor like GTPase 6 interacting protein 5	protein coding	534	37	0.835917
ENSCSAT00000009722.1	22:30111017-30135240	ARL6IP5	ADP ribosylation factor like GTPase 6 interacting protein 5	protein coding	542	39	0.800775
ENSCSAT00000008653.1	22:45799645-45814870	ARPC4	actin related protein 2/3 complex subunit 4	protein coding	71	37	0.840783
ENSCSAT00000010764.1	25:45731326-45739508	ARPC5	actin related protein 2/3 complex subunit 5	protein coding	128	35	0.944876
ENSCSAT00000009096.1	24:71687238-71730696	ASB2	ankyrin repeat and SOCS box containing 2	protein coding	2521	34	0.971407
ENSCSAT00000009096.1	24:71687238-71730696	ASB2	ankyrin repeat and SOCS box containing 2	protein coding	2694	43	0.97069
ENSCSAT00000009096.1	24:71687238-71730696	ASB2	ankyrin repeat and SOCS box containing 2	protein coding	2325	39	0.90207
ENSCSAT00000009096.1	24:71687238-71730696	ASB2	ankyrin repeat and SOCS box containing 2	protein coding	2426	35	0.887907
ENSCSAT00000009096.1	24:71687238-71730696	ASB2	ankyrin repeat and SOCS box containing 2	protein coding	2347	36	0.871697
ENSCSAT00000011134.1	21:51247742-51265241	ASNS	asparagine synthetase (glutamine-hydrolyzing)	protein coding	1762	41	0.84162
ENSCSAT00000011134.1	21:51247742-51265241	ASNS	asparagine synthetase (glutamine-hydrolyzing)	protein coding	1268	43	0.835973
ENSCSAT00000009156.1	25:59895341-59925522	ATP1B1	ATPase Na+/K+ transporting subunit beta 1	protein coding	1307	43	0.941151
ENSCSAT00000009156.1	25:59895341-59925522	ATP1B1	ATPase Na+/K+ transporting subunit beta 1	protein coding	1194	40	0.921421
ENSCSAT00000015824.1	KE148117.1:29014-47350	ATP6AP1	ATPase H+ transporting accessory protein 1	protein coding	1786	47	0.905305
ENSCSAT00000007637.1	23:75149710-75200192	ATP6V0E1	ATPase H+ transporting V0 subunit e1	protein coding	699	92	0.973144
ENSCSAT00000007637.1	23:75149710-75200192	ATP6V0E1	ATPase H+ transporting V0 subunit e1	protein coding	865	99	0.945568
ENSCSAT00000008061.1	21:97464146-97468370	ATP6V1F	ATPase H+ transporting V1 subunit F	protein coding	1052	75	0.949246
ENSCSAT00000001582.1	6:35537773-35580716	AXL	AXL receptor tyrosine kinase	protein coding	4899	68	0.89908
ENSCSAT00000006141.1	1:8253884-8255572	BANF1	BAF nuclear assembly factor 1	protein coding	423	111	0.810293
ENSCSAT00000019078.1	4:16936178-16936858	BASP1	brain abundant membrane attached signal protein 1	protein coding	451	62	0.999257
ENSCSAT00000019078.1	4:16936178-16936858	BASP1	brain abundant membrane attached signal protein 1	protein coding	512	58	0.992895
ENSCSAT00000000793.1	6:42186238-42194115	BAX	BCL2 associated X, apoptosis regulator	protein coding	625	71	0.842225
ENSCSAT00000000793.1	6:42186238-42194115	BAX	BCL2 associated X, apoptosis regulator	protein coding	420	76	0.814471
ENSCSAT00000010851.1	2:36058919-36116470	BCL2L1	BCL2 like 1	protein coding	233	31	0.980443
ENSCSAT00000010851.1	2:36058919-36116470	BCL2L1	BCL2 like 1	protein coding	406	34	0.855388
ENSCSAT00000010851.1	2:36058919-36116470	BCL2L1	BCL2 like 1	protein coding	499	35	0.844147
ENSCSAT00000003796.1	10:127622149-127635833	BOK	BCL2 family apoptosis regulator BOK	protein coding	496	32	0.969159
ENSCSAT00000003796.1	10:127622149-127635833	BOK	BCL2 family apoptosis regulator BOK	protein coding	1819	45	0.943801
ENSCSAT00000003796.1	10:127622149-127635833	BOK	BCL2 family apoptosis regulator BOK	protein coding	797	31	0.880775
ENSCSAT00000003796.1	10:127622149-127635833	BOK	BCL2 family apoptosis regulator BOK	protein coding	1525	50	0.805795
ENSCSAT00000007264.1	21:103336809-103372186	BPGM	bisphosphoglycerate mutase	protein coding	672	34	0.946029
ENSCSAT00000007264.1	21:103336809-103372186	BPGM	bisphosphoglycerate mutase	protein coding	1732	34	0.913415
ENSCSAT00000011100.1	6:309506-321785	BSG	basigin (Ok blood group)	protein coding	1738	55	0.995706
ENSCSAT00000011100.1	6:309506-321785	BSG	basigin (Ok blood group)	protein coding	679	38	0.810251
ENSCSAT00000006933.1	2:74990327-75006412	BTG3	BTG anti-proliferation factor 3	protein coding	1009	30	0.803544
ENSCSAT00000004484.1	6:12433130-12437131	C19orf53	chromosome 19 open reading frame 53	protein coding	426	64	0.88636
ENSCSAT00000017416.1	20:95052670-95054145	C1orf122	chromosome 1 open reading frame 122	protein coding	995	43	0.964931
ENSCSAT00000010893.1	16:4843438-4850600	C1QBP	complement C1q binding protein	protein coding	540	128	0.827465
ENSCSAT00000010432.1	26:20162926-20224502	CA12	carbonic anhydrase 12	protein coding	2191	39	0.999099
ENSCSAT00000010432.1	26:20162926-20224502	CA12	carbonic anhydrase 12	protein coding	3073	51	0.995394
ENSCSAT00000010432.1	26:20162926-20224502	CA12	carbonic anhydrase 12	protein coding	3058	41	0.995044
ENSCSAT00000010432.1	26:20162926-20224502	CA12	carbonic anhydrase 12	protein coding	2734	40	0.994306
ENSCSAT00000010432.1	26:20162926-20224502	CA12	carbonic anhydrase 12	protein coding	3335	50	0.96372
ENSCSAT00000010432.1	26:20162926-20224502	CA12	carbonic anhydrase 12	protein coding	3118	54	0.961543
ENSCSAT00000010432.1	26:20162926-20224502	CA12	carbonic anhydrase 12	protein coding	1229	33	0.944398
ENSCSAT00000010432.1	26:20162926-20224502	CA12	carbonic anhydrase 12	protein coding	2560	43	0.939478
ENSCSAT00000010432.1	26:20162926-20224502	CA12	carbonic anhydrase 12	protein coding	1419	35	0.930242
ENSCSAT00000010432.1	26:20162926-20224502	CA12	carbonic anhydrase 12	protein coding	1795	35	0.925004
ENSCSAT00000010432.1	26:20162926-20224502	CA12	carbonic anhydrase 12	protein coding	2449	46	0.923997
ENSCSAT00000010432.1	26:20162926-20224502	CA12	carbonic anhydrase 12	protein coding	2959	45	0.908453
ENSCSAT00000010432.1	26:20162926-20224502	CA12	carbonic anhydrase 12	protein coding	2510	44	0.841896
ENSCSAT00000010432.1	26:20162926-20224502	CA12	carbonic anhydrase 12	protein coding	3590	51	0.807271
ENSCSAT00000009526.1	24:68133428-68145180	CALM1	calmodulin 1	protein coding	1425	72	0.884026
ENSCSAT00000011649.1	14:60027801-60044951	CALM2	calmodulin 2	protein coding	994	153	0.847052
ENSCSAT00000011649.1	14:60027801-60044951	CALM2	calmodulin 2	protein coding	1070	109	0.828072
ENSCSAT00000001076.1	6:39957320-39966581	CALM3	calmodulin 3	protein coding	1705	30	0.849089
ENSCSAT00000004566.1	6:11618396-11623792	CALR	calreticulin	protein coding	1652	149	0.992331
ENSCSAT00000014243.1	25:5846298-5905402	CAPN2	calpain 2	protein coding	2312	60	0.884817
ENSCSAT00000002278.1	6:31050494-31061421	CAPNS1	calpain small subunit 1	protein coding	817	67	0.840585
ENSCSAT00000008992.1	21:85543271-85601370	CAPZA2	capping actin protein of muscle Z-line subunit alpha 2	protein coding	1053	72	0.811091
ENSCSAT00000017653.1	20:113062192-113210430	CAPZB	capping actin protein of muscle Z-line subunit beta	protein coding	1284	31	0.893045
ENSCSAT00000005421.1	19:20198878-20227321	CARD10	caspase recruitment domain family member 10	protein coding	2996	36	0.822464
ENSCSAT00000012419.1	4:90497754-90605481	CAST	calpastatin	protein coding	1944	51	0.841757
ENSCSAT00000001246.1	16:63840859-63863296	CAVIN1	caveolae associated protein 1	protein coding	1512	55	0.9681
ENSCSAT00000001246.1	16:63840859-63863296	CAVIN1	caveolae associated protein 1	protein coding	1640	51	0.963783
ENSCSAT00000001246.1	16:63840859-63863296	CAVIN1	caveolae associated protein 1	protein coding	1418	51	0.86385
ENSCSAT00000001246.1	16:63840859-63863296	CAVIN1	caveolae associated protein 1	protein coding	1625	38	0.840154
ENSCSAT00000017104.1	20:47783935-47785997	CCN1	cellular communication network factor 1	protein coding	1142	34	0.925542
ENSCSAT00000017104.1	20:47783935-47785997	CCN1	cellular communication network factor 1	protein coding	988	62	0.909581
ENSCSAT00000017104.1	20:47783935-47785997	CCN1	cellular communication network factor 1	protein coding	411	51	0.829002
ENSCSAT00000013963.1	4:65265844-65277085	CCNB1	cyclin B1	protein coding	1007	47	0.806567
ENSCSAT00000007346.1	1:4907353-4922357	CCND1	cyclin D1	protein coding	3620	78	0.803277
ENSCSAT00000012734.1	14:45086920-45111271	CCT4	chaperonin containing TCP1 subunit 4	protein coding	848	88	0.995411
ENSCSAT00000008614.1	1:639345-647157	CD151	CD151 molecule (Raph blood group)	protein coding	585	89	0.812154
ENSCSAT00000013412.1	13:64481790-64499135	CD164	CD164 molecule	protein coding	3095	43	0.808069
ENSCSAT00000003468.1	1:30039749-30132416	CD44	CD44 molecule (Indian blood group)	protein coding	2361	59	0.997958
ENSCSAT00000003468.1	1:30039749-30132416	CD44	CD44 molecule (Indian blood group)	protein coding	2553	77	0.969688
ENSCSAT00000003468.1	1:30039749-30132416	CD44	CD44 molecule (Indian blood group)	protein coding	2162	63	0.893937
ENSCSAT00000003468.1	1:30039749-30132416	CD44	CD44 molecule (Indian blood group)	protein coding	2644	73	0.883804
ENSCSAT00000005412.1	19:20264082-20276266	CDC42EP1	CDC42 effector protein 1	protein coding	1934	41	0.884763
ENSCSAT00000019547.1	14:69736558-69737322	CDC42EP3	CDC42 effector protein 3	protein coding	275	60	0.999168
ENSCSAT00000019547.1	14:69736558-69737322	CDC42EP3	CDC42 effector protein 3	protein coding	71	52	0.986716
ENSCSAT00000019547.1	14:69736558-69737322	CDC42EP3	CDC42 effector protein 3	protein coding	557	56	0.973478
ENSCSAT00000019547.1	14:69736558-69737322	CDC42EP3	CDC42 effector protein 3	protein coding	652	73	0.884614
ENSCSAT00000019547.1	14:69736558-69737322	CDC42EP3	CDC42 effector protein 3	protein coding	608	72	0.848653
ENSCSAT00000015300.1	4:30457718-30592105	CDH6	cadherin 6	protein coding	2257	31	0.948028
ENSCSAT00000015300.1	4:30457718-30592105	CDH6	cadherin 6	protein coding	2473	32	0.938581
ENSCSAT00000015300.1	4:30457718-30592105	CDH6	cadherin 6	protein coding	2188	31	0.905776
ENSCSAT00000015300.1	4:30457718-30592105	CDH6	cadherin 6	protein coding	2015	37	0.834232
ENSCSAT00000015300.1	4:30457718-30592105	CDH6	cadherin 6	protein coding	2545	30	0.809768
ENSCSAT00000006732.1	1:6756909-6759090	CDK2AP2	cyclin dependent kinase 2 associated protein 2	protein coding	1364	34	0.819594
ENSCSAT00000002664.1	11:53659336-53664861	CDK4	cyclin dependent kinase 4	protein coding	266	57	0.932544
ENSCSAT00000008381.1	17:35445223-35454342	CDKN1A	cyclin dependent kinase inhibitor 1A	protein coding	2002	109	0.853678
ENSCSAT00000018836.1	2:13781160-13782194	CEBPB	CCAAT enhancer binding protein beta	protein coding	98	37	0.99618
ENSCSAT00000018836.1	2:13781160-13782194	CEBPB	CCAAT enhancer binding protein beta	protein coding	545	44	0.989357
ENSCSAT00000018836.1	2:13781160-13782194	CEBPB	CCAAT enhancer binding protein beta	protein coding	281	35	0.971008
ENSCSAT00000018836.1	2:13781160-13782194	CEBPB	CCAAT enhancer binding protein beta	protein coding	983	62	0.912087
ENSCSAT00000018836.1	2:13781160-13782194	CEBPB	CCAAT enhancer binding protein beta	protein coding	386	47	0.858451
ENSCSAT00000003762.1	19:24471178-24481239	CENPM	centromere protein M	protein coding	787	48	0.820298
ENSCSAT00000000190.1	16:73905600-73910322	CENPX	centromere protein X	protein coding	360	32	0.986286
ENSCSAT00000005029.1	X:127338862-127341575	CETN2	centrin 2	protein coding	130	52	0.80764
ENSCSAT00000001718.1	5:60773986-60919110	CFDP1	craniofacial development protein 1	protein coding	482	35	0.872468
ENSCSAT00000006007.1	10:105432912-105438896	CHPF	chondroitin polymerizing factor	protein coding	2497	30	0.998657
ENSCSAT00000006007.1	10:105432912-105438896	CHPF	chondroitin polymerizing factor	protein coding	2263	32	0.916788
ENSCSAT00000010337.1	6:1039401-1042187	CIRBP	cold inducible RNA binding protein	protein coding	932	36	0.848709
ENSCSAT00000000991.1	11:101460759-101471474	CKAP4	cytoskeleton associated protein 4	protein coding	2680	35	0.912785
ENSCSAT00000007315.1	X:94760425-94763810	CLDN2	claudin 2	protein coding	1157	43	0.858668
ENSCSAT00000006745.1	17:40286491-40292113	CLIC1	chloride intracellular channel 1	protein coding	247	128	0.812967
ENSCSAT00000014075.1	8:25703257-25721789	CLU	clusterin	protein coding	1185	71	0.861037
ENSCSAT00000017046.1	20:38325848-38356760	CNN3	calponin 3	protein coding	545	37	0.825784
ENSCSAT00000015563.1	3:88563903-88760411	COL4A2	collagen type IV alpha 2 chain	protein coding	6439	30	0.947577
ENSCSAT00000005284.1	2:89737003-89758425	COL6A2	collagen type VI alpha 2 chain	protein coding	3029	88	0.958776
ENSCSAT00000005284.1	2:89737003-89758425	COL6A2	collagen type VI alpha 2 chain	protein coding	2762	83	0.892062
ENSCSAT00000003596.1	6:16040583-16066565	COLGALT1	collagen beta(1-O)galactosyltransferase 1	protein coding	3517	37	0.821684
ENSCSAT00000015695.1	3:54623834-54636262	COMMD6	COMM domain containing 6	protein coding	427	33	0.935662
ENSCSAT00000004643.1	16:25327134-25334413	COPRS	coordinator of PRMT5 and differentiation stimulator	protein coding	550	35	0.943376
ENSCSAT00000000893.1	11:103845292-103999993	CORO1C	coronin 1C	protein coding	1492	31	0.898493
ENSCSAT00000000893.1	11:103845292-103999993	CORO1C	coronin 1C	protein coding	1612	31	0.856253
ENSCSAT00000000893.1	11:103845292-103999993	CORO1C	coronin 1C	protein coding	1715	32	0.845193
ENSCSAT00000011099.1	24:47565472-47598525	COX16	cytochrome c oxidase assembly factor COX16	protein coding	407	51	0.839064
ENSCSAT00000009023.1	25:61472617-61488999	CREG1	cellular repressor of E1A stimulated genes 1	protein coding	1406	39	0.998201
ENSCSAT00000009023.1	25:61472617-61488999	CREG1	cellular repressor of E1A stimulated genes 1	protein coding	1314	46	0.959179
ENSCSAT00000009023.1	25:61472617-61488999	CREG1	cellular repressor of E1A stimulated genes 1	protein coding	1535	41	0.919368
ENSCSAT00000009023.1	25:61472617-61488999	CREG1	cellular repressor of E1A stimulated genes 1	protein coding	1880	53	0.908006
ENSCSAT00000009023.1	25:61472617-61488999	CREG1	cellular repressor of E1A stimulated genes 1	protein coding	1552	50	0.88066
ENSCSAT00000003217.1	11:52222724-52253307	CS	citrate synthase	protein coding	1546	38	0.959082
ENSCSAT00000016872.1	20:18913230-18953755	CSDE1	cold shock domain containing E1	protein coding	4060	30	0.880112
ENSCSAT00000013070.1	2:14891665-14938377	CSE1L	chromosome segregation 1 like	protein coding	3041	57	0.876037
ENSCSAT00000004692.1	1:11239735-11241442	CSKMT	citrate synthase lysine methyltransferase	protein coding	1113	38	0.967162
ENSCSAT00000004692.1	1:11239735-11241442	CSKMT	citrate synthase lysine methyltransferase	protein coding	856	37	0.960547
ENSCSAT00000004692.1	1:11239735-11241442	CSKMT	citrate synthase lysine methyltransferase	protein coding	1191	36	0.946042
ENSCSAT00000009980.1	6:1743061-1783406	CSNK1G2	casein kinase 1 gamma 2	protein coding	2655	33	0.972361
ENSCSAT00000012097.1	25:27908554-27933275	CSRP1	cysteine and glycine rich protein 1	protein coding	824	32	0.967391
ENSCSAT00000012097.1	25:27908554-27933275	CSRP1	cysteine and glycine rich protein 1	protein coding	764	30	0.88747
ENSCSAT00000009116.1	2:52832181-52838865	CST3	cystatin C	protein coding	764	234	0.830079
ENSCSAT00000014988.1	22:2684022-2723949	CTNNB1	catenin beta 1	protein coding	734	41	0.945588
ENSCSAT00000014988.1	22:2684022-2723949	CTNNB1	catenin beta 1	protein coding	1479	72	0.815712
ENSCSAT00000017379.1	20:91901771-91937819	CTPS1	CTP synthase 1	protein coding	2302	32	0.881872
ENSCSAT00000012681.1	2:17984310-17993489	CTSA	cathepsin A	protein coding	1595	35	0.971929
ENSCSAT00000005434.1	12:98347800-98353467	CTSL	cathepsin L	protein coding	506	762	0.860555
ENSCSAT00000005100.1	21:117271548-117374379	CUL1	cullin 1	protein coding	2805	36	0.993212
ENSCSAT00000005100.1	21:117271548-117374379	CUL1	cullin 1	protein coding	2843	46	0.991094
ENSCSAT00000005100.1	21:117271548-117374379	CUL1	cullin 1	protein coding	2969	43	0.954956
ENSCSAT00000005100.1	21:117271548-117374379	CUL1	cullin 1	protein coding	2624	54	0.911399
ENSCSAT00000005100.1	21:117271548-117374379	CUL1	cullin 1	protein coding	2766	50	0.854914
ENSCSAT00000005100.1	21:117271548-117374379	CUL1	cullin 1	protein coding	2583	51	0.850966
ENSCSAT00000011471.1	23:38355341-38363680	CXCL14	C-X-C motif chemokine ligand 14	protein coding	627	174	0.942255
ENSCSAT00000011098.1	23:42332793-42337343	CXXC5	CXXC finger protein 5	protein coding	1415	31	0.904263
ENSCSAT00000016322.1	18:5599206-5640012	CYB5A	cytochrome b5 type A	protein coding	655	36	0.847254
ENSCSAT00000015906.1	28:13491483-13519507	CYP3A5	cytochrome P450 family 3 subfamily A member 5	protein coding	1732	132	0.871702
ENSCSAT00000010644.1	21:56865312-56886698	CYP51A1	cytochrome P450 family 51 subfamily A member 1	protein coding	1721	42	0.810419
ENSCSAT00000010216.1	6:1181408-1208838	DAZAP1	DAZ associated protein 1	protein coding	1561	32	0.9768
ENSCSAT00000006842.1	23:79467647-79484592	DBN1	drebrin 1	protein coding	1553	45	0.92086
ENSCSAT00000006842.1	23:79467647-79484592	DBN1	drebrin 1	protein coding	1676	38	0.902344
ENSCSAT00000013568.1	21:14608571-14627321	DBNL	drebrin like	protein coding	1454	37	0.946917
ENSCSAT00000013568.1	21:14608571-14627321	DBNL	drebrin like	protein coding	1499	40	0.832679
ENSCSAT00000004069.1	5:27096212-27102835	DCTPP1	dCTP pyrophosphatase 1	protein coding	653	33	0.964847
ENSCSAT00000004069.1	5:27096212-27102835	DCTPP1	dCTP pyrophosphatase 1	protein coding	600	37	0.933593
ENSCSAT00000016416.1	Y:689380-706092	DDX3Y	DEAD-box helicase 3 Y-linked	protein coding	2360	33	0.893285
ENSCSAT00000016416.1	Y:689380-706092	DDX3Y	DEAD-box helicase 3 Y-linked	protein coding	4264	47	0.877495
ENSCSAT00000013732.1	21:14104060-14114645	DDX56	DEAD-box helicase 56	protein coding	1705	45	0.956541
ENSCSAT00000014280.1	25:5589383-5603227	DEGS1	delta 4-desaturase, sphingolipid 1	protein coding	281	36	0.994508
ENSCSAT00000014280.1	25:5589383-5603227	DEGS1	delta 4-desaturase, sphingolipid 1	protein coding	340	36	0.980302
ENSCSAT00000014280.1	25:5589383-5603227	DEGS1	delta 4-desaturase, sphingolipid 1	protein coding	275	36	0.976788
ENSCSAT00000014280.1	25:5589383-5603227	DEGS1	delta 4-desaturase, sphingolipid 1	protein coding	768	42	0.939158
ENSCSAT00000018506.1	9:40602223-40602861	DEPP1	DEPP1 autophagy regulator	protein coding	317	40	0.993805
ENSCSAT00000018506.1	9:40602223-40602861	DEPP1	DEPP1 autophagy regulator	protein coding	419	35	0.979376
ENSCSAT00000018506.1	9:40602223-40602861	DEPP1	DEPP1 autophagy regulator	protein coding	362	43	0.908237
ENSCSAT00000018506.1	9:40602223-40602861	DEPP1	DEPP1 autophagy regulator	protein coding	376	43	0.898359
ENSCSAT00000018506.1	9:40602223-40602861	DEPP1	DEPP1 autophagy regulator	protein coding	535	36	0.876217
ENSCSAT00000018506.1	9:40602223-40602861	DEPP1	DEPP1 autophagy regulator	protein coding	601	41	0.839075
ENSCSAT00000007494.1	1:3243313-3257487	DHCR7	7-dehydrocholesterol reductase	protein coding	2393	56	0.992135
ENSCSAT00000007494.1	1:3243313-3257487	DHCR7	7-dehydrocholesterol reductase	protein coding	1562	41	0.982304
ENSCSAT00000007494.1	1:3243313-3257487	DHCR7	7-dehydrocholesterol reductase	protein coding	1910	46	0.855237
ENSCSAT00000007494.1	1:3243313-3257487	DHCR7	7-dehydrocholesterol reductase	protein coding	2382	52	0.845611
ENSCSAT00000004367.1	6:13173157-13176877	DNAJB1	DnaJ heat shock protein family (Hsp40) member B1	protein coding	1150	33	0.993953
ENSCSAT00000004367.1	6:13173157-13176877	DNAJB1	DnaJ heat shock protein family (Hsp40) member B1	protein coding	1917	32	0.99172
ENSCSAT00000004367.1	6:13173157-13176877	DNAJB1	DnaJ heat shock protein family (Hsp40) member B1	protein coding	1924	39	0.990233
ENSCSAT00000004367.1	6:13173157-13176877	DNAJB1	DnaJ heat shock protein family (Hsp40) member B1	protein coding	1229	36	0.989306
ENSCSAT00000004367.1	6:13173157-13176877	DNAJB1	DnaJ heat shock protein family (Hsp40) member B1	protein coding	1207	30	0.972707
ENSCSAT00000004367.1	6:13173157-13176877	DNAJB1	DnaJ heat shock protein family (Hsp40) member B1	protein coding	1188	31	0.972445
ENSCSAT00000004367.1	6:13173157-13176877	DNAJB1	DnaJ heat shock protein family (Hsp40) member B1	protein coding	1161	32	0.945454
ENSCSAT00000004367.1	6:13173157-13176877	DNAJB1	DnaJ heat shock protein family (Hsp40) member B1	protein coding	1658	39	0.845178
ENSCSAT00000012208.1	15:2841255-2858202	DNAJB11	DnaJ heat shock protein family (Hsp40) member B11	protein coding	1322	41	0.951616
ENSCSAT00000012208.1	15:2841255-2858202	DNAJB11	DnaJ heat shock protein family (Hsp40) member B11	protein coding	1290	69	0.856651
ENSCSAT00000014587.1	12:1074811-1079550	DPP7	dipeptidyl peptidase 7	protein coding	1508	41	0.869815
ENSCSAT00000010172.1	2:38825574-38839903	DYNLRB1	dynein light chain roadblock-type 1	protein coding	365	72	0.884793
ENSCSAT00000010979.1	13:86210465-86217956	DYNLT1	dynein light chain Tctex-type 1	protein coding	357	35	0.818859
ENSCSAT00000004671.1	26:53210972-53222782	ECHS1	enoyl-CoA hydratase, short chain 1	protein coding	1694	40	0.996887
ENSCSAT00000004671.1	26:53210972-53222782	ECHS1	enoyl-CoA hydratase, short chain 1	protein coding	1584	43	0.828104
ENSCSAT00000014473.1	2:713522-724859	EEF1A2	eukaryotic translation elongation factor 1 alpha 2	protein coding	540	45	0.833056
ENSCSAT00000007065.1	8:137799428-137813120	EEF1D	eukaryotic translation elongation factor 1 delta	protein coding	1299	129	0.808304
ENSCSAT00000005473.1	17:64059011-64082586	EEF1E1	eukaryotic translation elongation factor 1 epsilon 1	protein coding	645	30	0.908762
ENSCSAT00000008955.1	6:3732425-3742826	EEF2	eukaryotic translation elongation factor 2	protein coding	3187	507	0.919156
ENSCSAT00000008955.1	6:3732425-3742826	EEF2	eukaryotic translation elongation factor 2	protein coding	3015	438	0.86833
ENSCSAT00000008955.1	6:3732425-3742826	EEF2	eukaryotic translation elongation factor 2	protein coding	3047	423	0.847155
ENSCSAT00000008955.1	6:3732425-3742826	EEF2	eukaryotic translation elongation factor 2	protein coding	2971	367	0.833524
ENSCSAT00000017703.1	20:116843218-116863010	EFHD2	EF-hand domain family member D2	protein coding	232	48	0.883529
ENSCSAT00000017703.1	20:116843218-116863010	EFHD2	EF-hand domain family member D2	protein coding	897	59	0.838472
ENSCSAT00000019835.1	26:34413000-34413566	EID1	EP300 interacting inhibitor of differentiation 1	protein coding	534	44	0.897692
ENSCSAT00000002458.1	1:56799838-56813650	EIF3F	eukaryotic translation initiation factor 3 subunit F	protein coding	1201	75	0.940843
ENSCSAT00000002054.1	6:33263098-33281517	EIF3K	eukaryotic translation initiation factor 3 subunit K	protein coding	675	102	0.870126
ENSCSAT00000004949.1	19:20563042-20594475	EIF3L	eukaryotic translation initiation factor 3 subunit L	protein coding	26	67	0.802955
ENSCSAT00000011799.1	15:5084780-5105288	EIF4G1	eukaryotic translation initiation factor 4 gamma 1	protein coding	5205	69	0.969911
ENSCSAT00000011799.1	15:5084780-5105288	EIF4G1	eukaryotic translation initiation factor 4 gamma 1	protein coding	5176	57	0.923385
ENSCSAT00000002621.1	1:54017696-54028843	EIF4G2	eukaryotic translation initiation factor 4 gamma 2	protein coding	2295	89	0.864042
ENSCSAT00000002621.1	1:54017696-54028843	EIF4G2	eukaryotic translation initiation factor 4 gamma 2	protein coding	1861	69	0.845238
ENSCSAT00000008531.1	2:56184679-56191012	EIF6	eukaryotic translation initiation factor 6	protein coding	975	72	0.915689
ENSCSAT00000001604.1	11:91556333-91633592	ELK3	ETS transcription factor ELK3	protein coding	3276	31	0.825246
ENSCSAT00000011249.1	17:19277593-19307625	ELOVL5	ELOVL fatty acid elongase 5	protein coding	1133	59	0.841542
ENSCSAT00000017685.1	20:116147040-116178644	EPHA2	EPH receptor A2	protein coding	3625	34	0.897452
ENSCSAT00000006383.1	11:15522616-15691133	EPS8	epidermal growth factor receptor pathway substrate 8	protein coding	3224	33	0.933349
ENSCSAT00000000538.1	11:107244335-107256499	ERP29	endoplasmic reticulum protein 29	protein coding	512	54	0.986341
ENSCSAT00000000538.1	11:107244335-107256499	ERP29	endoplasmic reticulum protein 29	protein coding	1066	64	0.964459
ENSCSAT00000000538.1	11:107244335-107256499	ERP29	endoplasmic reticulum protein 29	protein coding	718	61	0.884934
ENSCSAT00000000538.1	11:107244335-107256499	ERP29	endoplasmic reticulum protein 29	protein coding	782	40	0.872861
ENSCSAT00000000538.1	11:107244335-107256499	ERP29	endoplasmic reticulum protein 29	protein coding	695	58	0.837978
ENSCSAT00000010811.1	13:86344051-86370622	EZR	ezrin	protein coding	1769	56	0.993249
ENSCSAT00000000171.1	16:73982899-74006551	FASN	fatty acid synthase	protein coding	7961	90	0.985963
ENSCSAT00000008880.1	12:42992013-43074290	FBXO10	F-box protein 10	protein coding	310	36	0.877931
ENSCSAT00000015165.1	14:8990861-9069227	FHL2	four and a half LIM domains 2	protein coding	821	45	0.953291
ENSCSAT00000001055.1	16:64438333-64448731	FKBP10	FKBP prolyl isomerase 10	protein coding	2610	32	0.964368
ENSCSAT00000001055.1	16:64438333-64448731	FKBP10	FKBP prolyl isomerase 10	protein coding	3107	62	0.908512
ENSCSAT00000001055.1	16:64438333-64448731	FKBP10	FKBP prolyl isomerase 10	protein coding	2596	47	0.801694
ENSCSAT00000009393.1	11:2860935-2870383	FKBP4	FKBP prolyl isomerase 4	protein coding	1263	34	0.890711
ENSCSAT00000008077.1	21:97431648-97461135	FLNC	filamin C	protein coding	8897	38	0.878757
ENSCSAT00000007228.1	10:101176789-101254633	FN1	fibronectin 1	protein coding	4856	70	0.816151
ENSCSAT00000008361.1	14:79201649-79222373	FOSL2	FOS like 2, AP-1 transcription factor subunit	protein coding	1871	35	0.959194
ENSCSAT00000008361.1	14:79201649-79222373	FOSL2	FOS like 2, AP-1 transcription factor subunit	protein coding	1880	35	0.939124
ENSCSAT00000005182.1	22:60371554-60428764	FSTL1	follistatin like 1	protein coding	3555	103	0.841816
ENSCSAT00000004594.1	X:129315465-129342193	FUNDC2	FUN14 domain containing 2	protein coding	751	45	0.900845
ENSCSAT00000003749.1	5:27870330-27882145	FUS	FUS RNA binding protein	protein coding	1550	54	0.866998
ENSCSAT00000004775.1	X:128770268-128786961	G6PD	glucose-6-phosphate dehydrogenase	protein coding	1875	119	0.943808
ENSCSAT00000004775.1	X:128770268-128786961	G6PD	glucose-6-phosphate dehydrogenase	protein coding	2122	77	0.887972
ENSCSAT00000009142.1	12:40576594-40619697	GALNT12	polypeptide N-acetylgalactosaminyltransferase 12	protein coding	2439	30	0.888845
ENSCSAT00000012677.1	21:27749514-27790881	GARS1	glycyl-tRNA synthetase 1	protein coding	2417	73	0.955823
ENSCSAT00000012677.1	21:27749514-27790881	GARS1	glycyl-tRNA synthetase 1	protein coding	2277	74	0.841796
ENSCSAT00000007893.1	2:58643877-58683023	GART	phosphoribosylglycinamide formyltransferase, phosphoribosylglycinamide synthetase, phosphoribosylaminoimidazole synthetase	protein coding	3772	35	0.802419
ENSCSAT00000003395.1	6:16852971-16861964	GDF15	growth differentiation factor 15	protein coding	1386	127	0.986154
ENSCSAT00000003395.1	6:16852971-16861964	GDF15	growth differentiation factor 15	protein coding	1420	125	0.970554
ENSCSAT00000003395.1	6:16852971-16861964	GDF15	growth differentiation factor 15	protein coding	1077	96	0.905892
ENSCSAT00000004371.1	6:13136624-13142002	GIPC1	GIPC PDZ domain containing family member 1	protein coding	1064	30	0.98394
ENSCSAT00000004371.1	6:13136624-13142002	GIPC1	GIPC PDZ domain containing family member 1	protein coding	1078	31	0.939274
ENSCSAT00000008695.1	17:33446145-33473699	GLO1	glyoxalase I	protein coding	743	37	0.928546
ENSCSAT00000008725.1	24:73387641-73398233	GLRX5	glutaredoxin 5	protein coding	1059	40	0.985348
ENSCSAT00000008725.1	24:73387641-73398233	GLRX5	glutaredoxin 5	protein coding	922	40	0.932928
ENSCSAT00000008725.1	24:73387641-73398233	GLRX5	glutaredoxin 5	protein coding	684	42	0.856221
ENSCSAT00000010111.1	15:34815066-34885228	GMPS	guanine monophosphate synthase	protein coding	1810	30	0.847492
ENSCSAT00000012424.1	22:11623408-11647191	GNAI2	G protein subunit alpha i2	protein coding	1222	39	0.812432
ENSCSAT00000010838.1	21:55098261-55102722	GNG11	G protein subunit gamma 11	protein coding	403	55	0.847683
ENSCSAT00000005859.1	X:108450536-108570214	GPC4	glypican 4	protein coding	2251	40	0.965204
ENSCSAT00000005859.1	X:108450536-108570214	GPC4	glypican 4	protein coding	3209	49	0.881177
ENSCSAT00000005859.1	X:108450536-108570214	GPC4	glypican 4	protein coding	2336	50	0.859409
ENSCSAT00000014653.1	4:51393488-51400704	GPX8	glutathione peroxidase 8 (putative)	protein coding	1017	31	0.99447
ENSCSAT00000014653.1	4:51393488-51400704	GPX8	glutathione peroxidase 8 (putative)	protein coding	943	30	0.979524
ENSCSAT00000014653.1	4:51393488-51400704	GPX8	glutathione peroxidase 8 (putative)	protein coding	1080	33	0.887779
ENSCSAT00000001586.1	16:62036412-62045614	GRN	granulin precursor	protein coding	1747	96	0.929095
ENSCSAT00000006748.1	1:6675376-6713580	GSTP1	glutathione S-transferase pi 1	protein coding	1246	140	0.86095
ENSCSAT00000011091.1	13:85771630-85782646	GTF2H5	general transcription factor IIH subunit 5	protein coding	185	31	0.829279
ENSCSAT00000019368.1	19:20506080-20506664	H1-0	H1.0 linker histone	protein coding	484	60	0.996898
ENSCSAT00000018901.1	22:51749948-51750586	H1-10	H1.10 linker histone	protein coding	542	74	0.908874
ENSCSAT00000019329.1	11:14673924-14674476	H2AJ	H2A.J histone	protein coding	152	67	0.969841
ENSCSAT00000013782.1	13:59873767-59905742	HDAC2	histone deacetylase 2	protein coding	1787	38	0.956288
ENSCSAT00000003817.1	10:127288331-127378986	HDLBP	high density lipoprotein binding protein	protein coding	2675	31	0.933062
ENSCSAT00000006935.1	15:88220083-88223243	HES1	hes family bHLH transcription factor 1	protein coding	1187	36	0.932893
ENSCSAT00000006935.1	15:88220083-88223243	HES1	hes family bHLH transcription factor 1	protein coding	1163	36	0.878446
ENSCSAT00000006935.1	15:88220083-88223243	HES1	hes family bHLH transcription factor 1	protein coding	1265	36	0.813249
ENSCSAT00000012159.1	24:38873861-38928288	HIF1A	hypoxia inducible factor 1 subunit alpha	protein coding	2882	36	0.957468
ENSCSAT00000012159.1	24:38873861-38928288	HIF1A	hypoxia inducible factor 1 subunit alpha	protein coding	2183	30	0.80019
ENSCSAT00000010867.1	2:35925290-35977982	HM13	histocompatibility minor 13	protein coding	1579	31	0.965682
ENSCSAT00000010867.1	2:35925290-35977982	HM13	histocompatibility minor 13	protein coding	1382	33	0.856725
ENSCSAT00000014868.1	4:42080949-42107409	HMGCS1	3-hydroxy-3-methylglutaryl-CoA synthase 1	protein coding	2381	32	0.822569
ENSCSAT00000004163.1	16:30036766-30097088	HNF1B	HNF1 homeobox B	protein coding	2395	49	0.959351
ENSCSAT00000004163.1	16:30036766-30097088	HNF1B	HNF1 homeobox B	protein coding	1912	98	0.950775
ENSCSAT00000004163.1	16:30036766-30097088	HNF1B	HNF1 homeobox B	protein coding	2004	91	0.923936
ENSCSAT00000004163.1	16:30036766-30097088	HNF1B	HNF1 homeobox B	protein coding	2063	102	0.898369
ENSCSAT00000004163.1	16:30036766-30097088	HNF1B	HNF1 homeobox B	protein coding	2049	95	0.894001
ENSCSAT00000018036.1	23:40435002-40435913	HNRNPA0	heterogeneous nuclear ribonucleoprotein A0	protein coding	858	31	0.989964
ENSCSAT00000014678.1	29:21678559-21731430	HNRNPC	heterogeneous nuclear ribonucleoprotein C	protein coding	982	83	0.821183
ENSCSAT00000006038.1	6:7796045-7839244	HNRNPM	heterogeneous nuclear ribonucleoprotein M	protein coding	1212	51	0.989207
ENSCSAT00000017611.1	20:109342874-109356941	HNRNPR	heterogeneous nuclear ribonucleoprotein R	protein coding	2130	46	0.804166
ENSCSAT00000007286.1	25:81878111-81890701	HNRNPU	heterogeneous nuclear ribonucleoprotein U	protein coding	2676	90	0.986699
ENSCSAT00000016350.1	18:288789-294367	HSBP1L1	heat shock factor binding protein 1 like 1	protein coding	509	32	0.943426
ENSCSAT00000016350.1	18:288789-294367	HSBP1L1	heat shock factor binding protein 1 like 1	protein coding	319	33	0.825817
ENSCSAT00000011763.1	23:35862814-35918287	HSPA4	heat shock protein family A (Hsp70) member 4	protein coding	2783	41	0.90252
ENSCSAT00000011728.1	12:12920710-12927431	HSPA5	heat shock protein family A (Hsp70) member 5	protein coding	2276	169	0.994639
ENSCSAT00000011728.1	12:12920710-12927431	HSPA5	heat shock protein family A (Hsp70) member 5	protein coding	2310	229	0.977729
ENSCSAT00000011728.1	12:12920710-12927431	HSPA5	heat shock protein family A (Hsp70) member 5	protein coding	2284	230	0.937722
ENSCSAT00000017626.1	20:110693854-110809466	HSPG2	heparan sulfate proteoglycan 2	protein coding	13428	31	0.92755
ENSCSAT00000016040.1	3:10000109-10026449	HSPH1	heat shock protein family H (Hsp110) member 1	protein coding	3414	65	0.975283
ENSCSAT00000016040.1	3:10000109-10026449	HSPH1	heat shock protein family H (Hsp110) member 1	protein coding	3420	72	0.834453
ENSCSAT00000016040.1	3:10000109-10026449	HSPH1	heat shock protein family H (Hsp110) member 1	protein coding	2524	46	0.831524
ENSCSAT00000002637.1	9:115197566-115253919	HTRA1	HtrA serine peptidase 1	protein coding	1641	32	0.968986
ENSCSAT00000002637.1	9:115197566-115253919	HTRA1	HtrA serine peptidase 1	protein coding	1616	30	0.926248
ENSCSAT00000012316.1	22:11688970-11693183	HYAL1	hyaluronidase 1	protein coding	1793	37	0.950754
ENSCSAT00000012316.1	22:11688970-11693183	HYAL1	hyaluronidase 1	protein coding	2100	36	0.901053
ENSCSAT00000012316.1	22:11688970-11693183	HYAL1	hyaluronidase 1	protein coding	2081	40	0.854379
ENSCSAT00000006347.1	17:41712528-41714126	IER3	immediate early response 3	protein coding	623	43	0.994916
ENSCSAT00000006347.1	17:41712528-41714126	IER3	immediate early response 3	protein coding	686	63	0.981797
ENSCSAT00000006347.1	17:41712528-41714126	IER3	immediate early response 3	protein coding	531	66	0.964226
ENSCSAT00000006347.1	17:41712528-41714126	IER3	immediate early response 3	protein coding	641	66	0.923914
ENSCSAT00000006347.1	17:41712528-41714126	IER3	immediate early response 3	protein coding	479	52	0.850153
ENSCSAT00000013859.1	21:12905280-12914205	IGFBP3	insulin like growth factor binding protein 3	protein coding	1304	122	0.961138
ENSCSAT00000013859.1	21:12905280-12914205	IGFBP3	insulin like growth factor binding protein 3	protein coding	1154	106	0.906421
ENSCSAT00000013859.1	21:12905280-12914205	IGFBP3	insulin like growth factor binding protein 3	protein coding	1093	99	0.81946
ENSCSAT00000003586.1	11:49209136-49213858	IGFBP6	insulin like growth factor binding protein 6	protein coding	903	58	0.807558
ENSCSAT00000014369.1	14:20971622-21013197	IMMT	inner membrane mitochondrial protein	protein coding	2030	35	0.856835
ENSCSAT00000015666.1	28:20098586-20132859	INTS1	integrator complex subunit 1	protein coding	6768	39	0.901576
ENSCSAT00000017854.1	20:130128828-130142330	INTS11	integrator complex subunit 11	protein coding	1952	32	0.943144
ENSCSAT00000015118.1	29:9362926-9485526	IQGAP1	IQ motif containing GTPase activating protein 1	protein coding	5137	40	0.895243
ENSCSAT00000015118.1	29:9362926-9485526	IQGAP1	IQ motif containing GTPase activating protein 1	protein coding	7026	45	0.859515
ENSCSAT00000004845.1	X:128433465-128443043	IRAK1	interleukin 1 receptor associated kinase 1	protein coding	2528	30	0.915525
ENSCSAT00000004845.1	X:128433465-128443043	IRAK1	interleukin 1 receptor associated kinase 1	protein coding	2342	30	0.805379
ENSCSAT00000008174.1	25:71773588-71779835	IRF2BP2	interferon regulatory factor 2 binding protein 2	protein coding	1706	30	0.981863
ENSCSAT00000008174.1	25:71773588-71779835	IRF2BP2	interferon regulatory factor 2 binding protein 2	protein coding	1919	38	0.949014
ENSCSAT00000008174.1	25:71773588-71779835	IRF2BP2	interferon regulatory factor 2 binding protein 2	protein coding	1969	34	0.822997
ENSCSAT00000005462.1	12:96897849-96915540	ISCA1	iron-sulfur cluster assembly 1	protein coding	627	34	0.995129
ENSCSAT00000005462.1	12:96897849-96915540	ISCA1	iron-sulfur cluster assembly 1	protein coding	526	34	0.983423
ENSCSAT00000005462.1	12:96897849-96915540	ISCA1	iron-sulfur cluster assembly 1	protein coding	585	33	0.889707
ENSCSAT00000000899.1	11:103753189-103760364	ISCU	iron-sulfur cluster assembly enzyme	protein coding	729	37	0.905598
ENSCSAT00000003239.1	16:43250435-43281670	ITGA3	integrin subunit alpha 3	protein coding	1227	97	0.935857
ENSCSAT00000009503.1	9:32202204-32258154	ITGB1	integrin subunit beta 1	protein coding	758	75	0.813476
ENSCSAT00000009503.1	9:32202204-32258154	ITGB1	integrin subunit beta 1	protein coding	694	77	0.812534
ENSCSAT00000015836.1	3:26149379-26177622	ITM2B	integral membrane protein 2B	protein coding	378	53	0.8267
ENSCSAT00000004873.1	10:116903113-116917549	ITM2C	integral membrane protein 2C	protein coding	1721	32	0.803368
ENSCSAT00000002734.1	16:46509754-46530626	JPT1	Jupiter microtubule associated homolog 1	protein coding	768	64	0.890728
ENSCSAT00000018386.1	20:74205542-74206546	JUN	Jun proto-oncogene, AP-1 transcription factor subunit	protein coding	360	55	0.934745
ENSCSAT00000018386.1	20:74205542-74206546	JUN	Jun proto-oncogene, AP-1 transcription factor subunit	protein coding	881	74	0.891086
ENSCSAT00000018386.1	20:74205542-74206546	JUN	Jun proto-oncogene, AP-1 transcription factor subunit	protein coding	794	70	0.822166
ENSCSAT00000018928.1	6:11479407-11480450	JUNB	JunB proto-oncogene, AP-1 transcription factor subunit	protein coding	1032	40	0.999218
ENSCSAT00000018928.1	6:11479407-11480450	JUNB	JunB proto-oncogene, AP-1 transcription factor subunit	protein coding	321	40	0.926065
ENSCSAT00000018928.1	6:11479407-11480450	JUNB	JunB proto-oncogene, AP-1 transcription factor subunit	protein coding	99	39	0.889047
ENSCSAT00000018928.1	6:11479407-11480450	JUNB	JunB proto-oncogene, AP-1 transcription factor subunit	protein coding	893	68	0.875224
ENSCSAT00000018588.1	6:16755247-16756290	JUND	JunD proto-oncogene, AP-1 transcription factor subunit	protein coding	794	53	0.994307
ENSCSAT00000000890.1	6:41640636-41650080	KDELR1	KDEL endoplasmic reticulum protein retention receptor 1	protein coding	1107	86	0.844128
ENSCSAT00000000890.1	6:41640636-41650080	KDELR1	KDEL endoplasmic reticulum protein retention receptor 1	protein coding	1364	110	0.819154
ENSCSAT00000015796.1	28:15672442-15694148	KDELR2	KDEL endoplasmic reticulum protein retention receptor 2	protein coding	1453	58	0.854513
ENSCSAT00000015796.1	28:15672442-15694148	KDELR2	KDEL endoplasmic reticulum protein retention receptor 2	protein coding	790	70	0.841655
ENSCSAT00000015796.1	28:15672442-15694148	KDELR2	KDEL endoplasmic reticulum protein retention receptor 2	protein coding	1233	48	0.819807
ENSCSAT00000017730.1	20:119869760-119877418	KIAA2013	KIAA2013	protein coding	1915	30	0.97632
ENSCSAT00000000621.1	16:68047491-68084778	KPNB1	karyopherin subunit beta 1	protein coding	766	39	0.804482
ENSCSAT00000003799.1	11:48432984-48438514	KRT81	keratin 81	protein coding	1028	58	0.842195
ENSCSAT00000012678.1	24:32797736-32872219	KTN1	kinectin 1	protein coding	3757	31	0.804142
ENSCSAT00000000112.1	20:7806510-7810456	LAMTOR2	late endosomal/lysosomal adaptor, MAPK and MTOR activator 2	protein coding	544	41	0.963475
ENSCSAT00000015949.1	28:12916148-12923609	LAMTOR4	late endosomal/lysosomal adaptor, MAPK and MTOR activator 4	protein coding	518	43	0.921063
ENSCSAT00000010466.1	8:92696195-92772076	LAPTM4B	lysosomal protein transmembrane 4 beta	protein coding	1796	46	0.865854
ENSCSAT00000000679.1	16:67267940-67320373	LASP1	LIM and SH3 protein 1	protein coding	2007	39	0.85636
ENSCSAT00000000379.1	16:70941562-70947736	LGALS3BP	galectin 3 binding protein	protein coding	1337	53	0.999362
ENSCSAT00000000379.1	16:70941562-70947736	LGALS3BP	galectin 3 binding protein	protein coding	1003	45	0.989919
ENSCSAT00000000379.1	16:70941562-70947736	LGALS3BP	galectin 3 binding protein	protein coding	1285	39	0.988662
ENSCSAT00000000379.1	16:70941562-70947736	LGALS3BP	galectin 3 binding protein	protein coding	811	42	0.977445
ENSCSAT00000000379.1	16:70941562-70947736	LGALS3BP	galectin 3 binding protein	protein coding	1777	63	0.97691
ENSCSAT00000000379.1	16:70941562-70947736	LGALS3BP	galectin 3 binding protein	protein coding	1155	53	0.903778
ENSCSAT00000000379.1	16:70941562-70947736	LGALS3BP	galectin 3 binding protein	protein coding	1669	43	0.844373
ENSCSAT00000000379.1	16:70941562-70947736	LGALS3BP	galectin 3 binding protein	protein coding	1815	37	0.828742
ENSCSAT00000000379.1	16:70941562-70947736	LGALS3BP	galectin 3 binding protein	protein coding	931	31	0.810541
ENSCSAT00000002421.1	11:61805855-61813742	LLPH	LLP homolog, long-term synaptic facilitation factor	protein coding	627	32	0.919888
ENSCSAT00000002421.1	11:61805855-61813742	LLPH	LLP homolog, long-term synaptic facilitation factor	protein coding	338	31	0.883075
ENSCSAT00000006919.1	23:79336997-79358421	LMAN2	lectin, mannose binding 2	protein coding	1119	94	0.836773
ENSCSAT00000007998.1	6:5346426-5371507	LONP1	lon peptidase 1, mitochondrial	protein coding	3006	44	0.945558
ENSCSAT00000007998.1	6:5346426-5371507	LONP1	lon peptidase 1, mitochondrial	protein coding	3044	43	0.880394
ENSCSAT00000012167.1	26:9538758-9564751	LOXL1	lysyl oxidase like 1	protein coding	104	58	0.883787
ENSCSAT00000018401.1	20:96465298-96465669	LSM10	LSM10, U7 small nuclear RNA associated	protein coding	182	31	0.988676
ENSCSAT00000003399.1	6:16782746-16800143	LSM4	LSM4 homolog, U6 small nuclear RNA and mRNA degradation associated	protein coding	1006	51	0.979217
ENSCSAT00000005882.1	1:8681156-8703740	LTBP3	latent transforming growth factor beta binding protein 3	protein coding	4472	74	0.963101
ENSCSAT00000005882.1	1:8681156-8703740	LTBP3	latent transforming growth factor beta binding protein 3	protein coding	4480	80	0.924431
ENSCSAT00000006463.1	21:108105885-108173735	LUC7L2	LUC7 like 2, pre-mRNA splicing factor	protein coding	1323	36	0.93682
ENSCSAT00000007227.1	8:137265535-137269404	LY6E	lymphocyte antigen 6 family member E	protein coding	759	75	0.861117
ENSCSAT00000014547.1	10:16909594-16940201	LYPD1	LY6/PLAUR domain containing 1	protein coding	1337	31	0.847175
ENSCSAT00000017405.1	20:93412772-93692461	MACF1	microtubule actin crosslinking factor 1	protein coding	22654	33	0.972943
ENSCSAT00000017737.1	20:120110269-120116083	MAD2L2	mitotic arrest deficient 2 like 2	protein coding	745	38	0.806919
ENSCSAT00000006817.1	8:138316980-138319456	MAF1	MAF1 homolog, negative regulator of RNA polymerase III	protein coding	1084	51	0.876938
ENSCSAT00000006817.1	8:138316980-138319456	MAF1	MAF1 homolog, negative regulator of RNA polymerase III	protein coding	796	39	0.809448
ENSCSAT00000012146.1	22:12726308-12730587	MANF	mesencephalic astrocyte derived neurotrophic factor	protein coding	588	87	0.979584
ENSCSAT00000012146.1	22:12726308-12730587	MANF	mesencephalic astrocyte derived neurotrophic factor	protein coding	548	91	0.915714
ENSCSAT00000013041.1	25:22629729-22681373	MAPKAPK2	MAPK activated protein kinase 2	protein coding	1611	32	0.959225
ENSCSAT00000013041.1	25:22629729-22681373	MAPKAPK2	MAPK activated protein kinase 2	protein coding	1570	34	0.869266
ENSCSAT00000007493.1	14:80598029-80656243	MAPRE3	microtubule associated protein RP/EB family member 3	protein coding	1965	42	0.860604
ENSCSAT00000013775.1	13:59989778-59995940	MARCKS	myristoylated alanine rich protein kinase C substrate	protein coding	2321	30	0.853375
ENSCSAT00000016202.1	18:26715161-26788503	MBD2	methyl-CpG binding domain protein 2	protein coding	126	35	0.801192
ENSCSAT00000010063.1	6:1357204-1371777	MBD3	methyl-CpG binding domain protein 3	protein coding	2057	30	0.994122
ENSCSAT00000006519.1	22:53420417-53444095	MCM2	minichromosome maintenance complex component 2	protein coding	2995	35	0.942816
ENSCSAT00000006519.1	22:53420417-53444095	MCM2	minichromosome maintenance complex component 2	protein coding	2940	31	0.916803
ENSCSAT00000011149.1	17:20222590-20243809	MCM3	minichromosome maintenance complex component 3	protein coding	2755	44	0.989058
ENSCSAT00000011149.1	17:20222590-20243809	MCM3	minichromosome maintenance complex component 3	protein coding	2677	41	0.97883
ENSCSAT00000011149.1	17:20222590-20243809	MCM3	minichromosome maintenance complex component 3	protein coding	2638	39	0.926705
ENSCSAT00000011149.1	17:20222590-20243809	MCM3	minichromosome maintenance complex component 3	protein coding	2547	44	0.841928
ENSCSAT00000011149.1	17:20222590-20243809	MCM3	minichromosome maintenance complex component 3	protein coding	2686	45	0.829401
ENSCSAT00000006238.1	19:18164879-18189284	MCM5	minichromosome maintenance complex component 5	protein coding	1497	32	0.89922
ENSCSAT00000014405.1	10:20051138-20089545	MCM6	minichromosome maintenance complex component 6	protein coding	2612	41	0.963555
ENSCSAT00000014405.1	10:20051138-20089545	MCM6	minichromosome maintenance complex component 6	protein coding	2561	43	0.8746
ENSCSAT00000014405.1	10:20051138-20089545	MCM6	minichromosome maintenance complex component 6	protein coding	2600	40	0.869352
ENSCSAT00000015942.1	28:12977013-12985898	MCM7	minichromosome maintenance complex component 7	protein coding	1402	75	0.912662
ENSCSAT00000000245.1	16:73696539-73707045	MCRIP1	MAPK regulated corepressor interacting protein 1	protein coding	827	30	0.915906
ENSCSAT00000010708.1	5:557607-569675	MCRIP2	MAPK regulated corepressor interacting protein 2	protein coding	718	33	0.942549
ENSCSAT00000013200.1	26:2402709-2416923	MESD	mesoderm development LRP chaperone	protein coding	800	30	0.809059
ENSCSAT00000009002.1	21:85397645-85488093	MET	MET proto-oncogene, receptor tyrosine kinase	protein coding	5822	48	0.985279
ENSCSAT00000009002.1	21:85397645-85488093	MET	MET proto-oncogene, receptor tyrosine kinase	protein coding	6229	55	0.974664
ENSCSAT00000009002.1	21:85397645-85488093	MET	MET proto-oncogene, receptor tyrosine kinase	protein coding	5887	49	0.97074
ENSCSAT00000009002.1	21:85397645-85488093	MET	MET proto-oncogene, receptor tyrosine kinase	protein coding	4919	31	0.902139
ENSCSAT00000001227.1	1:94167219-94176767	MMP1	matrix metallopeptidase 1	protein coding	1557	58	0.8552
ENSCSAT00000007223.1	X:94774205-94833647	MORC4	MORC family CW-type zinc finger 4	protein coding	2073	38	0.991676
ENSCSAT00000018219.1	X:91566712-91567575	MORF4L2	mortality factor 4 like 2	protein coding	407	76	0.955432
ENSCSAT00000018219.1	X:91566712-91567575	MORF4L2	mortality factor 4 like 2	protein coding	413	89	0.917261
ENSCSAT00000000591.1	16:68223846-68231989	MRPL10	mitochondrial ribosomal protein L10	protein coding	806	39	0.984688
ENSCSAT00000000591.1	16:68223846-68231989	MRPL10	mitochondrial ribosomal protein L10	protein coding	1015	38	0.809405
ENSCSAT00000006271.1	1:7844474-7847476	MRPL11	mitochondrial ribosomal protein L11	protein coding	499	37	0.933927
ENSCSAT00000000251.1	16:73633918-73638902	MRPL12	mitochondrial ribosomal protein L12	protein coding	647	93	0.957554
ENSCSAT00000012768.1	8:50201829-50216206	MRPL15	mitochondrial ribosomal protein L15	protein coding	793	39	0.957071
ENSCSAT00000004143.1	1:13861207-13865500	MRPL16	mitochondrial ribosomal protein L16	protein coding	640	33	0.953494
ENSCSAT00000003663.1	6:15811876-15813958	MRPL34	mitochondrial ribosomal protein L34	protein coding	952	43	0.998162
ENSCSAT00000003663.1	6:15811876-15813958	MRPL34	mitochondrial ribosomal protein L34	protein coding	1016	48	0.930198
ENSCSAT00000017229.1	20:78714254-78735550	MRPL37	mitochondrial ribosomal protein L37	protein coding	231	32	0.865304
ENSCSAT00000017229.1	20:78714254-78735550	MRPL37	mitochondrial ribosomal protein L37	protein coding	320	34	0.806107
ENSCSAT00000005406.1	6:9304913-9314220	MRPL4	mitochondrial ribosomal protein L4	protein coding	1137	36	0.869902
ENSCSAT00000019767.1	12:654321-654734	MRPL41	mitochondrial ribosomal protein L41	protein coding	308	57	0.970436
ENSCSAT00000003590.1	9:94005285-94006111	MRPL43	mitochondrial ribosomal protein L43	protein coding	538	33	0.991173
ENSCSAT00000016235.1	3:31742-32566	MRPL57	mitochondrial ribosomal protein L57	protein coding	414	54	0.969631
ENSCSAT00000016235.1	3:31742-32566	MRPL57	mitochondrial ribosomal protein L57	protein coding	406	54	0.922243
ENSCSAT00000001961.1	6:33551679-33554575	MRPS12	mitochondrial ribosomal protein S12	protein coding	1043	31	0.96225
ENSCSAT00000001961.1	6:33551679-33554575	MRPS12	mitochondrial ribosomal protein S12	protein coding	1276	33	0.957161
ENSCSAT00000001961.1	6:33551679-33554575	MRPS12	mitochondrial ribosomal protein S12	protein coding	1170	37	0.880503
ENSCSAT00000001961.1	6:33551679-33554575	MRPS12	mitochondrial ribosomal protein S12	protein coding	1261	44	0.852946
ENSCSAT00000017430.1	20:96399410-96408734	MRPS15	mitochondrial ribosomal protein S15	protein coding	826	48	0.919895
ENSCSAT00000010220.1	17:28480660-28500706	MRPS18A	mitochondrial ribosomal protein S18A	protein coding	756	33	0.935748
ENSCSAT00000010220.1	17:28480660-28500706	MRPS18A	mitochondrial ribosomal protein S18A	protein coding	771	46	0.915601
ENSCSAT00000013541.1	21:14717648-14720645	MRPS24	mitochondrial ribosomal protein S24	protein coding	597	52	0.868794
ENSCSAT00000009524.1	5:1681228-1682151	MRPS34	mitochondrial ribosomal protein S34	protein coding	487	36	0.817402
ENSCSAT00000002760.1	16:46404792-46412037	MRPS7	mitochondrial ribosomal protein S7	protein coding	1416	35	0.952803
ENSCSAT00000002760.1	16:46404792-46412037	MRPS7	mitochondrial ribosomal protein S7	protein coding	1462	31	0.83058
ENSCSAT00000001203.1	7:111688604-111704849	MSMO1	methylsterol monooxygenase 1	protein coding	986	85	0.980744
ENSCSAT00000001203.1	7:111688604-111704849	MSMO1	methylsterol monooxygenase 1	protein coding	936	84	0.94347
ENSCSAT00000001203.1	7:111688604-111704849	MSMO1	methylsterol monooxygenase 1	protein coding	879	78	0.805036
ENSCSAT00000000010.1	MT:4465-5506	MT-ND2	mitochondrially encoded NADH:ubiquinone oxidoreductase core subunit 2	protein coding	941	854	0.909279
ENSCSAT00000003135.1	16:44971892-45003596	MXRA7	matrix remodeling associated 7	protein coding	882	56	0.821107
ENSCSAT00000008192.1	8:122282630-122288384	MYC	MYC proto-oncogene, bHLH transcription factor	protein coding	1336	41	0.997146
ENSCSAT00000008192.1	8:122282630-122288384	MYC	MYC proto-oncogene, bHLH transcription factor	protein coding	2374	68	0.992105
ENSCSAT00000008192.1	8:122282630-122288384	MYC	MYC proto-oncogene, bHLH transcription factor	protein coding	1894	64	0.988323
ENSCSAT00000008192.1	8:122282630-122288384	MYC	MYC proto-oncogene, bHLH transcription factor	protein coding	1924	62	0.988082
ENSCSAT00000008192.1	8:122282630-122288384	MYC	MYC proto-oncogene, bHLH transcription factor	protein coding	2414	59	0.97746
ENSCSAT00000008192.1	8:122282630-122288384	MYC	MYC proto-oncogene, bHLH transcription factor	protein coding	2248	70	0.899247
ENSCSAT00000008192.1	8:122282630-122288384	MYC	MYC proto-oncogene, bHLH transcription factor	protein coding	2231	67	0.855822
ENSCSAT00000008192.1	8:122282630-122288384	MYC	MYC proto-oncogene, bHLH transcription factor	protein coding	2431	64	0.84782
ENSCSAT00000008192.1	8:122282630-122288384	MYC	MYC proto-oncogene, bHLH transcription factor	protein coding	2399	70	0.819691
ENSCSAT00000008192.1	8:122282630-122288384	MYC	MYC proto-oncogene, bHLH transcription factor	protein coding	2013	68	0.818931
ENSCSAT00000005973.1	19:18986598-19052671	MYH9	myosin heavy chain 9	protein coding	5977	50	0.964667
ENSCSAT00000009225.1	16:7244227-7245081	NAA38	N-alpha-acetyltransferase 38, NatC auxiliary subunit	protein coding	308	30	0.852081
ENSCSAT00000004532.1	6:11818968-11825412	NACC1	nucleus accumbens associated 1	protein coding	4128	33	0.977981
ENSCSAT00000007639.1	1:2755735-2791346	NAP1L4	nucleosome assembly protein 1 like 4	protein coding	2030	46	0.872973
ENSCSAT00000004698.1	10:117477904-117486774	NCL	nucleolin	protein coding	2261	133	0.981178
ENSCSAT00000010796.1	23:43278551-43280847	NDUFA2	NADH:ubiquinone oxidoreductase subunit A2	protein coding	544	54	0.948985
ENSCSAT00000009309.1	5:1856157-1862529	NDUFB10	NADH:ubiquinone oxidoreductase subunit B10	protein coding	875	51	0.867099
ENSCSAT00000009309.1	5:1856157-1862529	NDUFB10	NADH:ubiquinone oxidoreductase subunit B10	protein coding	1016	35	0.851695
ENSCSAT00000011853.1	X:44336285-44340109	NDUFB11	NADH:ubiquinone oxidoreductase subunit B11	protein coding	1124	59	0.832729
ENSCSAT00000013490.1	25:17080005-17091346	NENF	neudesin neurotrophic factor	protein coding	514	32	0.903701
ENSCSAT00000012447.1	10:62790124-62825339	NFE2L2	nuclear factor, erythroid 2 like 2	protein coding	1595	30	0.972868
ENSCSAT00000012447.1	10:62790124-62825339	NFE2L2	nuclear factor, erythroid 2 like 2	protein coding	1246	30	0.880552
ENSCSAT00000015185.1	29:8809912-8816441	NGRN	neugrin, neurite outgrowth associated	protein coding	739	38	0.924262
ENSCSAT00000015185.1	29:8809912-8816441	NGRN	neugrin, neurite outgrowth associated	protein coding	590	36	0.879761
ENSCSAT00000015185.1	29:8809912-8816441	NGRN	neugrin, neurite outgrowth associated	protein coding	177	31	0.841619
ENSCSAT00000011840.1	12:10556650-10621589	NIBAN2	niban apoptosis regulator 2	protein coding	3696	45	0.986833
ENSCSAT00000010889.1	5:337562-341205	NME4	NME/NM23 nucleoside diphosphate kinase 4	protein coding	796	41	0.941925
ENSCSAT00000001684.1	16:61303356-61350287	NMT1	N-myristoyltransferase 1	protein coding	1789	49	0.944849
ENSCSAT00000001684.1	16:61303356-61350287	NMT1	N-myristoyltransferase 1	protein coding	1819	50	0.81033
ENSCSAT00000007443.1	23:78387877-78392238	NOP16	NOP16 nucleolar protein	protein coding	585	52	0.873819
ENSCSAT00000012114.1	26:9852658-9926109	NPTN	neuroplastin	protein coding	605	35	0.828416
ENSCSAT00000005027.1	X:127342850-127390536	NSDHL	NAD(P) dependent steroid dehydrogenase-like	protein coding	1026	63	0.897216
ENSCSAT00000000798.1	6:42134015-42155888	NUCB1	nucleobindin 1	protein coding	2033	35	0.858811
ENSCSAT00000017548.1	20:105817213-105842180	NUDC	nuclear distribution C, dynein complex regulator	protein coding	1196	34	0.815587
ENSCSAT00000008388.1	23:65721753-65732323	NUDCD2	NudC domain containing 2	protein coding	1044	38	0.939233
ENSCSAT00000001050.1	16:64449057-64457868	P3H4	prolyl 3-hydroxylase family member 4 (inactive)	protein coding	2048	31	0.937796
ENSCSAT00000001050.1	16:64449057-64457868	P3H4	prolyl 3-hydroxylase family member 4 (inactive)	protein coding	2007	32	0.814663
ENSCSAT00000000238.1	16:73718656-73733892	P4HB	prolyl 4-hydroxylase subunit beta	protein coding	1332	64	0.939127
ENSCSAT00000000238.1	16:73718656-73733892	P4HB	prolyl 4-hydroxylase subunit beta	protein coding	2123	163	0.888812
ENSCSAT00000000238.1	16:73718656-73733892	P4HB	prolyl 4-hydroxylase subunit beta	protein coding	1879	93	0.830999
ENSCSAT00000011166.1	23:42002482-42042777	PAIP2	poly(A) binding protein interacting protein 2	protein coding	743	45	0.807484
ENSCSAT00000014776.1	14:16233378-16297365	PAX8	paired box 8	protein coding	1938	34	0.983571
ENSCSAT00000014776.1	14:16233378-16297365	PAX8	paired box 8	protein coding	1811	31	0.941751
ENSCSAT00000014776.1	14:16233378-16297365	PAX8	paired box 8	protein coding	2610	39	0.923895
ENSCSAT00000019531.1	14:37013880-37014947	PCBP1	poly(rC) binding protein 1	protein coding	27	82	0.979908
ENSCSAT00000019531.1	14:37013880-37014947	PCBP1	poly(rC) binding protein 1	protein coding	37	89	0.951549
ENSCSAT00000019531.1	14:37013880-37014947	PCBP1	poly(rC) binding protein 1	protein coding	849	102	0.946475
ENSCSAT00000019531.1	14:37013880-37014947	PCBP1	poly(rC) binding protein 1	protein coding	866	107	0.942817
ENSCSAT00000011489.1	2:32948196-32953991	PCNA	proliferating cell nuclear antigen	protein coding	754	139	0.826978
ENSCSAT00000000230.1	16:73776092-73784724	PCYT2	phosphate cytidylyltransferase 2, ethanolamine	protein coding	1277	35	0.988849
ENSCSAT00000000230.1	16:73776092-73784724	PCYT2	phosphate cytidylyltransferase 2, ethanolamine	protein coding	1738	34	0.983386
ENSCSAT00000000230.1	16:73776092-73784724	PCYT2	phosphate cytidylyltransferase 2, ethanolamine	protein coding	1373	30	0.969526
ENSCSAT00000000230.1	16:73776092-73784724	PCYT2	phosphate cytidylyltransferase 2, ethanolamine	protein coding	1523	31	0.965045
ENSCSAT00000000230.1	16:73776092-73784724	PCYT2	phosphate cytidylyltransferase 2, ethanolamine	protein coding	1270	32	0.851493
ENSCSAT00000000230.1	16:73776092-73784724	PCYT2	phosphate cytidylyltransferase 2, ethanolamine	protein coding	1538	41	0.824338
ENSCSAT00000010595.1	15:21706675-21749470	PDCD10	programmed cell death 10	protein coding	871	47	0.806405
ENSCSAT00000007490.1	26:39272997-39349966	PDIA3	protein disulfide isomerase family A member 3	protein coding	1700	62	0.814203
ENSCSAT00000007490.1	26:39272997-39349966	PDIA3	protein disulfide isomerase family A member 3	protein coding	1664	65	0.803992
ENSCSAT00000005068.1	21:117574427-117601960	PDIA4	protein disulfide isomerase family A member 4	protein coding	2464	180	0.99437
ENSCSAT00000005068.1	21:117574427-117601960	PDIA4	protein disulfide isomerase family A member 4	protein coding	2694	57	0.971788
ENSCSAT00000005068.1	21:117574427-117601960	PDIA4	protein disulfide isomerase family A member 4	protein coding	1973	123	0.868595
ENSCSAT00000005068.1	21:117574427-117601960	PDIA4	protein disulfide isomerase family A member 4	protein coding	1951	147	0.840647
ENSCSAT00000005068.1	21:117574427-117601960	PDIA4	protein disulfide isomerase family A member 4	protein coding	2262	168	0.830991
ENSCSAT00000005068.1	21:117574427-117601960	PDIA4	protein disulfide isomerase family A member 4	protein coding	2189	168	0.819624
ENSCSAT00000005327.1	14:96801349-96828716	PDIA6	protein disulfide isomerase family A member 6	protein coding	1509	129	0.911985
ENSCSAT00000005327.1	14:96801349-96828716	PDIA6	protein disulfide isomerase family A member 6	protein coding	1597	139	0.882744
ENSCSAT00000005327.1	14:96801349-96828716	PDIA6	protein disulfide isomerase family A member 6	protein coding	471	95	0.855528
ENSCSAT00000005327.1	14:96801349-96828716	PDIA6	protein disulfide isomerase family A member 6	protein coding	2260	50	0.829089
ENSCSAT00000013166.1	2:13814967-13888458	PEDS1-UBE2V1	PEDS1-UBE2V1 readthrough	protein coding	1095	31	0.96
ENSCSAT00000015043.1	13:35305678-35322099	PERP	p53 apoptosis effector related to PMP22	protein coding	722	47	0.954838
ENSCSAT00000015177.1	13:29751233-29792247	PEX3	peroxisomal biogenesis factor 3	protein coding	3888	74	0.992594
ENSCSAT00000016702.1	11:128053795-128065720	PGAM5	PGAM family member 5, mitochondrial serine/threonine protein phosphatase	protein coding	1229	30	0.963259
ENSCSAT00000017756.1	20:121359381-121377032	PGD	phosphogluconate dehydrogenase	protein coding	1138	53	0.955168
ENSCSAT00000017756.1	20:121359381-121377032	PGD	phosphogluconate dehydrogenase	protein coding	978	51	0.899037
ENSCSAT00000017756.1	20:121359381-121377032	PGD	phosphogluconate dehydrogenase	protein coding	852	54	0.880682
ENSCSAT00000017756.1	20:121359381-121377032	PGD	phosphogluconate dehydrogenase	protein coding	1060	59	0.807319
ENSCSAT00000003603.1	6:15997806-16006805	PGLS	6-phosphogluconolactonase	protein coding	1064	38	0.921389
ENSCSAT00000008946.1	5:2106451-2110657	PGP	phosphoglycolate phosphatase	protein coding	933	32	0.971852
ENSCSAT00000008946.1	5:2106451-2110657	PGP	phosphoglycolate phosphatase	protein coding	510	31	0.833025
ENSCSAT00000001597.1	7:75399830-75419604	PGRMC2	progesterone receptor membrane component 2	protein coding	1149	31	0.926376
ENSCSAT00000001597.1	7:75399830-75419604	PGRMC2	progesterone receptor membrane component 2	protein coding	745	32	0.922548
ENSCSAT00000001597.1	7:75399830-75419604	PGRMC2	progesterone receptor membrane component 2	protein coding	1542	37	0.821002
ENSCSAT00000008230.1	11:7001255-7004264	PHB2	prohibitin 2	protein coding	11	46	0.826718
ENSCSAT00000001690.1	1:77213836-77324875	PICALM	phosphatidylinositol binding clathrin assembly protein	protein coding	2480	55	0.964386
ENSCSAT00000001690.1	1:77213836-77324875	PICALM	phosphatidylinositol binding clathrin assembly protein	protein coding	2706	61	0.891785
ENSCSAT00000012065.1	9:3192523-3238361	PITRM1	pitrilysin metallopeptidase 1	protein coding	1987	33	0.837463
ENSCSAT00000004892.1	1:10632566-10660709	PLAAT3	phospholipase A and acyltransferase 3	protein coding	706	35	0.988758
ENSCSAT00000007051.1	9:57452761-57459286	PLAU	plasminogen activator, urokinase	protein coding	1876	34	0.857574
ENSCSAT00000001391.1	6:37173177-37191754	PLAUR	plasminogen activator, urokinase receptor	protein coding	961	30	0.884339
ENSCSAT00000006918.1	8:138125280-138149364	PLEC	plectin	protein coding	13256	35	0.911611
ENSCSAT00000006918.1	8:138125280-138149364	PLEC	plectin	protein coding	13946	45	0.910515
ENSCSAT00000006918.1	8:138125280-138149364	PLEC	plectin	protein coding	14498	66	0.89854
ENSCSAT00000006918.1	8:138125280-138149364	PLEC	plectin	protein coding	13199	30	0.843503
ENSCSAT00000006918.1	8:138125280-138149364	PLEC	plectin	protein coding	13941	38	0.810951
ENSCSAT00000007430.1	12:60590222-60610727	PLIN2	perilipin 2	protein coding	1742	30	0.879766
ENSCSAT00000004777.1	5:21396204-21410718	PLK1	polo like kinase 1	protein coding	1832	38	0.90974
ENSCSAT00000014245.1	4:54629194-54636032	PLK2	polo like kinase 2	protein coding	2437	81	0.991429
ENSCSAT00000014245.1	4:54629194-54636032	PLK2	polo like kinase 2	protein coding	2279	137	0.987377
ENSCSAT00000014245.1	4:54629194-54636032	PLK2	polo like kinase 2	protein coding	2256	141	0.972988
ENSCSAT00000014245.1	4:54629194-54636032	PLK2	polo like kinase 2	protein coding	2269	124	0.971449
ENSCSAT00000014245.1	4:54629194-54636032	PLK2	polo like kinase 2	protein coding	2349	118	0.954468
ENSCSAT00000014245.1	4:54629194-54636032	PLK2	polo like kinase 2	protein coding	2390	145	0.922822
ENSCSAT00000014245.1	4:54629194-54636032	PLK2	polo like kinase 2	protein coding	2564	146	0.915624
ENSCSAT00000014245.1	4:54629194-54636032	PLK2	polo like kinase 2	protein coding	1156	71	0.829801
ENSCSAT00000016120.1	28:11962286-11975228	PLOD3	procollagen-lysine,2-oxoglutarate 5-dioxygenase 3	protein coding	2760	35	0.916342
ENSCSAT00000002955.1	19:32764272-32784566	PLXNB2	plexin B2	protein coding	6101	69	0.920759
ENSCSAT00000002955.1	19:32764272-32784566	PLXNB2	plexin B2	protein coding	6475	74	0.896314
ENSCSAT00000013612.1	2:6404515-6465982	PMEPA1	prostate transmembrane protein, androgen induced 1	protein coding	539	37	0.97338
ENSCSAT00000013612.1	2:6404515-6465982	PMEPA1	prostate transmembrane protein, androgen induced 1	protein coding	860	52	0.969994
ENSCSAT00000016031.1	28:12501457-12502737	POP7	POP7 homolog, ribonuclease P/MRP subunit	protein coding	225	31	0.983032
ENSCSAT00000016031.1	28:12501457-12502737	POP7	POP7 homolog, ribonuclease P/MRP subunit	protein coding	441	31	0.978895
ENSCSAT00000016031.1	28:12501457-12502737	POP7	POP7 homolog, ribonuclease P/MRP subunit	protein coding	530	35	0.968503
ENSCSAT00000016031.1	28:12501457-12502737	POP7	POP7 homolog, ribonuclease P/MRP subunit	protein coding	229	31	0.91059
ENSCSAT00000007920.1	22:48275600-48407418	PPARG	peroxisome proliferator activated receptor gamma	protein coding	2138	33	0.907808
ENSCSAT00000007920.1	22:48275600-48407418	PPARG	peroxisome proliferator activated receptor gamma	protein coding	1799	31	0.840819
ENSCSAT00000013771.1	21:13876099-13883462	PPIA	peptidylprolyl isomerase A	protein coding	482	947	0.84633
ENSCSAT00000007948.1	14:80205458-80230424	PPM1G	protein phosphatase, Mg2+/Mn2+ dependent 1G	protein coding	1853	40	0.941763
ENSCSAT00000007948.1	14:80205458-80230424	PPM1G	protein phosphatase, Mg2+/Mn2+ dependent 1G	protein coding	1825	39	0.824345
ENSCSAT00000011726.1	23:36997078-37029280	PPP2CA	protein phosphatase 2 catalytic subunit alpha	protein coding	1839	30	0.994844
ENSCSAT00000011726.1	23:36997078-37029280	PPP2CA	protein phosphatase 2 catalytic subunit alpha	protein coding	1999	46	0.979815
ENSCSAT00000016537.1	6:44990367-45026227	PPP2R1A	protein phosphatase 2 scaffold subunit Aalpha	protein coding	975	32	0.872719
ENSCSAT00000017317.1	20:87267044-87279978	PRDX1	peroxiredoxin 1	protein coding	1015	85	0.892079
ENSCSAT00000009817.1	25:55706885-55718665	PRDX6	peroxiredoxin 6	protein coding	1594	46	0.803809
ENSCSAT00000004804.1	6:10360751-10374208	PRKCSH	protein kinase C substrate 80K-H	protein coding	1055	41	0.845953
ENSCSAT00000004290.1	1:12942213-12959947	PRPF19	pre-mRNA processing factor 19	protein coding	2089	31	0.843268
ENSCSAT00000003527.1	11:49538206-49545201	PRR13	proline rich 13	protein coding	784	40	0.822096
ENSCSAT00000017925.1	1:78065492-78066643	PRSS23	serine protease 23	protein coding	428	38	0.989896
ENSCSAT00000017925.1	1:78065492-78066643	PRSS23	serine protease 23	protein coding	295	45	0.969421
ENSCSAT00000017925.1	1:78065492-78066643	PRSS23	serine protease 23	protein coding	753	50	0.942247
ENSCSAT00000017925.1	1:78065492-78066643	PRSS23	serine protease 23	protein coding	198	39	0.918701
ENSCSAT00000017925.1	1:78065492-78066643	PRSS23	serine protease 23	protein coding	981	55	0.909341
ENSCSAT00000017925.1	1:78065492-78066643	PRSS23	serine protease 23	protein coding	350	54	0.897525
ENSCSAT00000017925.1	1:78065492-78066643	PRSS23	serine protease 23	protein coding	623	55	0.805086
ENSCSAT00000014207.1	29:23390401-23403658	PSMB5	proteasome 20S subunit beta 5	protein coding	868	50	0.972349
ENSCSAT00000014207.1	29:23390401-23403658	PSMB5	proteasome 20S subunit beta 5	protein coding	98	46	0.909624
ENSCSAT00000001955.1	16:57457720-57462249	PSMC5	proteasome 26S subunit, ATPase 5	protein coding	623	34	0.876518
ENSCSAT00000002192.1	16:54096891-54123139	PSMD12	proteasome 26S subunit, non-ATPase 12	protein coding	1406	49	0.884384
ENSCSAT00000002192.1	16:54096891-54123139	PSMD12	proteasome 26S subunit, non-ATPase 12	protein coding	1530	30	0.871843
ENSCSAT00000002192.1	16:54096891-54123139	PSMD12	proteasome 26S subunit, non-ATPase 12	protein coding	712	34	0.829751
ENSCSAT00000002192.1	16:54096891-54123139	PSMD12	proteasome 26S subunit, non-ATPase 12	protein coding	1388	45	0.828171
ENSCSAT00000011791.1	15:5110989-5121099	PSMD2	proteasome 26S subunit ubiquitin receptor, non-ATPase 2	protein coding	1788	61	0.914759
ENSCSAT00000011791.1	15:5110989-5121099	PSMD2	proteasome 26S subunit ubiquitin receptor, non-ATPase 2	protein coding	270	34	0.840388
ENSCSAT00000002199.1	5:57433472-57443337	PSMD7	proteasome 26S subunit, non-ATPase 7	protein coding	731	42	0.983182
ENSCSAT00000002199.1	5:57433472-57443337	PSMD7	proteasome 26S subunit, non-ATPase 7	protein coding	1039	45	0.895977
ENSCSAT00000010847.1	6:545964-562630	PTBP1	polypyrimidine tract binding protein 1	protein coding	2020	34	0.9226
ENSCSAT00000009702.1	17:29001805-29083700	PTK7	protein tyrosine kinase 7 (inactive)	protein coding	3838	37	0.881693
ENSCSAT00000009702.1	17:29001805-29083700	PTK7	protein tyrosine kinase 7 (inactive)	protein coding	3848	35	0.842574
ENSCSAT00000009702.1	17:29001805-29083700	PTK7	protein tyrosine kinase 7 (inactive)	protein coding	3623	36	0.821284
ENSCSAT00000003824.1	1:17747380-17754161	PTPMT1	protein tyrosine phosphatase mitochondrial 1	protein coding	583	45	0.97979
ENSCSAT00000003824.1	1:17747380-17754161	PTPMT1	protein tyrosine phosphatase mitochondrial 1	protein coding	672	32	0.806406
ENSCSAT00000017983.1	16:33748336-33748909	PTRH2	peptidyl-tRNA hydrolase 2	protein coding	426	43	0.980981
ENSCSAT00000017983.1	16:33748336-33748909	PTRH2	peptidyl-tRNA hydrolase 2	protein coding	232	40	0.962339
ENSCSAT00000017983.1	16:33748336-33748909	PTRH2	peptidyl-tRNA hydrolase 2	protein coding	556	38	0.945452
ENSCSAT00000017983.1	16:33748336-33748909	PTRH2	peptidyl-tRNA hydrolase 2	protein coding	480	40	0.896143
ENSCSAT00000017983.1	16:33748336-33748909	PTRH2	peptidyl-tRNA hydrolase 2	protein coding	503	42	0.894194
ENSCSAT00000005554.1	2:88559285-88585091	PTTG1IP	PTTG1 interacting protein	protein coding	2084	42	0.875654
ENSCSAT00000005554.1	2:88559285-88585091	PTTG1IP	PTTG1 interacting protein	protein coding	2281	42	0.860187
ENSCSAT00000005554.1	2:88559285-88585091	PTTG1IP	PTTG1 interacting protein	protein coding	2041	39	0.827634
ENSCSAT00000006944.1	8:138034395-138042468	PUF60	poly(U) binding splicing factor 60	protein coding	1549	61	0.997641
ENSCSAT00000000288.1	11:115560662-115619029	PXN	paxillin	protein coding	2836	42	0.934357
ENSCSAT00000000288.1	11:115560662-115619029	PXN	paxillin	protein coding	2804	38	0.835342
ENSCSAT00000000288.1	11:115560662-115619029	PXN	paxillin	protein coding	2786	41	0.808887
ENSCSAT00000006076.1	6:7743361-7757305	RAB11B	RAB11B, member RAS oncogene family	protein coding	804	32	0.988292
ENSCSAT00000006687.1	22:52230835-52309306	RAB7A	RAB7A, member RAS oncogene family	protein coding	528	35	0.896123
ENSCSAT00000006687.1	22:52230835-52309306	RAB7A	RAB7A, member RAS oncogene family	protein coding	1255	66	0.887704
ENSCSAT00000009018.1	8:111486048-111507729	RAD21	RAD21 cohesin complex component	protein coding	2235	37	0.899788
ENSCSAT00000003864.1	19:23788241-23829631	RANGAP1	Ran GTPase activating protein 1	protein coding	2131	32	0.9951
ENSCSAT00000003864.1	19:23788241-23829631	RANGAP1	Ran GTPase activating protein 1	protein coding	2304	32	0.982793
ENSCSAT00000004928.1	21:118513570-118518862	REPIN1	replication initiator 1	protein coding	2704	41	0.911429
ENSCSAT00000016294.1	28:8818650-8847865	RFC2	replication factor C subunit 2	protein coding	1070	41	0.85503
ENSCSAT00000018156.1	14:87249005-87249592	RHOB	ras homolog family member B	protein coding	269	39	0.991503
ENSCSAT00000018156.1	14:87249005-87249592	RHOB	ras homolog family member B	protein coding	194	44	0.908343
ENSCSAT00000018156.1	14:87249005-87249592	RHOB	ras homolog family member B	protein coding	176	41	0.815939
ENSCSAT00000006345.1	23:81682202-81794489	RNF130	ring finger protein 130	protein coding	593	52	0.806318
ENSCSAT00000009128.1	1:305282-321270	RNH1	ribonuclease/angiogenin inhibitor 1	protein coding	2018	50	0.95548
ENSCSAT00000011920.1	16:1470474-1539246	RPA1	replication protein A1	protein coding	2348	31	0.893903
ENSCSAT00000011212.1	21:50570751-50574216	RPA3	replication protein A3	protein coding	443	50	0.817432
ENSCSAT00000010807.1	15:18571116-18575090	RPL22L1	ribosomal protein L22 like 1	protein coding	457	195	0.949316
ENSCSAT00000007943.1	X:89731725-89736338	RPL36A	ribosomal protein L36a	protein coding	384	501	0.807466
ENSCSAT00000011775.1	2:26503597-26564142	RPN2	ribophorin II	protein coding	1714	65	0.824187
ENSCSAT00000004995.1	14:104069645-104075647	RPS7	ribosomal protein S7	protein coding	700	212	0.879151
ENSCSAT00000003693.1	19:25036723-25135955	RRP7A	ribosomal RNA processing 7 homolog A	protein coding	1103	30	0.986773
ENSCSAT00000003693.1	19:25036723-25135955	RRP7A	ribosomal RNA processing 7 homolog A	protein coding	1146	36	0.946451
ENSCSAT00000006305.1	5:11291735-11319215	RSL1D1	ribosomal L1 domain containing 1	protein coding	1646	40	0.937897
ENSCSAT00000006305.1	5:11291735-11319215	RSL1D1	ribosomal L1 domain containing 1	protein coding	1768	36	0.932648
ENSCSAT00000006305.1	5:11291735-11319215	RSL1D1	ribosomal L1 domain containing 1	protein coding	1423	33	0.874475
ENSCSAT00000014474.1	13:46530355-46606730	RSPO3	R-spondin 3	protein coding	1605	42	0.997191
ENSCSAT00000014474.1	13:46530355-46606730	RSPO3	R-spondin 3	protein coding	1245	36	0.865991
ENSCSAT00000014474.1	13:46530355-46606730	RSPO3	R-spondin 3	protein coding	1224	37	0.845085
ENSCSAT00000014474.1	13:46530355-46606730	RSPO3	R-spondin 3	protein coding	1548	36	0.832377
ENSCSAT00000014474.1	13:46530355-46606730	RSPO3	R-spondin 3	protein coding	1189	40	0.819606
ENSCSAT00000014474.1	13:46530355-46606730	RSPO3	R-spondin 3	protein coding	857	36	0.803567
ENSCSAT00000006399.1	19:15216556-15243132	RTCB	RNA 2',3'-cyclic phosphate and 5'-OH ligase	protein coding	1596	32	0.909775
ENSCSAT00000006399.1	19:15216556-15243132	RTCB	RNA 2',3'-cyclic phosphate and 5'-OH ligase	protein coding	1572	36	0.901495
ENSCSAT00000018240.1	X:110238255-110238852	RTL8C	retrotransposon Gag like 8C	protein coding	347	77	0.961694
ENSCSAT00000006651.1	22:52924819-52967830	RUVBL1	RuvB like AAA ATPase 1	protein coding	1591	39	0.873653
ENSCSAT00000016670.1	20:10177694-10186421	S100A13	S100 calcium binding protein A13	protein coding	416	46	0.801388
ENSCSAT00000016674.1	20:10240451-10243294	S100A2	S100 calcium binding protein A2	protein coding	479	50	0.920633
ENSCSAT00000013942.1	8:28167708-28187156	SARAF	store-operated calcium entry associated regulatory factor	protein coding	1303	34	0.874973
ENSCSAT00000004919.1	26:50189473-50243282	SCG5	secretogranin V	protein coding	681	47	0.825792
ENSCSAT00000010485.1	8:91552647-91568828	SDC2	syndecan 2	protein coding	647	43	0.876642
ENSCSAT00000011595.1	19:4465797-4467761	SDF2L1	stromal cell derived factor 2 like 1	protein coding	747	37	0.95276
ENSCSAT00000011595.1	19:4465797-4467761	SDF2L1	stromal cell derived factor 2 like 1	protein coding	671	36	0.813567
ENSCSAT00000017860.1	20:130216225-130228962	SDF4	stromal cell derived factor 4	protein coding	1677	32	0.995394
ENSCSAT00000017860.1	20:130216225-130228962	SDF4	stromal cell derived factor 4	protein coding	1209	30	0.919624
ENSCSAT00000017860.1	20:130216225-130228962	SDF4	stromal cell derived factor 4	protein coding	1322	33	0.855678
ENSCSAT00000015334.1	29:3669621-3690615	SEC11A	SEC11 homolog A, signal peptidase complex subunit	protein coding	688	48	0.801078
ENSCSAT00000008110.1	22:46336829-46355723	SEC13	SEC13 homolog, nuclear pore and COPII coat complex component	protein coding	1186	53	0.92073
ENSCSAT00000008110.1	22:46336829-46355723	SEC13	SEC13 homolog, nuclear pore and COPII coat complex component	protein coding	1360	46	0.861582
ENSCSAT00000006637.1	22:52976872-52992039	SEC61A1	SEC61 translocon subunit alpha 1	protein coding	2745	38	0.967923
ENSCSAT00000006637.1	22:52976872-52992039	SEC61A1	SEC61 translocon subunit alpha 1	protein coding	2656	32	0.960266
ENSCSAT00000006637.1	22:52976872-52992039	SEC61A1	SEC61 translocon subunit alpha 1	protein coding	2666	39	0.945371
ENSCSAT00000006637.1	22:52976872-52992039	SEC61A1	SEC61 translocon subunit alpha 1	protein coding	2158	34	0.876658
ENSCSAT00000006637.1	22:52976872-52992039	SEC61A1	SEC61 translocon subunit alpha 1	protein coding	2662	34	0.866945
ENSCSAT00000006637.1	22:52976872-52992039	SEC61A1	SEC61 translocon subunit alpha 1	protein coding	1580	30	0.836285
ENSCSAT00000003061.1	19:32693005-32708437	SELENOO	selenoprotein O	protein coding	1941	38	0.833622
ENSCSAT00000012308.1	26:9056114-9064423	SEMA7A	semaphorin 7A (John Milton Hagen blood group)	protein coding	1888	31	0.995276
ENSCSAT00000012308.1	26:9056114-9064423	SEMA7A	semaphorin 7A (John Milton Hagen blood group)	protein coding	1858	31	0.992623
ENSCSAT00000012308.1	26:9056114-9064423	SEMA7A	semaphorin 7A (John Milton Hagen blood group)	protein coding	1845	30	0.988007
ENSCSAT00000012308.1	26:9056114-9064423	SEMA7A	semaphorin 7A (John Milton Hagen blood group)	protein coding	1797	32	0.969448
ENSCSAT00000009644.1	15:40146977-40149022	SERP1	stress associated endoplasmic reticulum protein 1	protein coding	466	31	0.849185
ENSCSAT00000009011.1	24:72156784-72163500	SERPINA1	serpin family A member 1	protein coding	484	391	0.885175
ENSCSAT00000009011.1	24:72156784-72163500	SERPINA1	serpin family A member 1	protein coding	874	413	0.854116
ENSCSAT00000009011.1	24:72156784-72163500	SERPINA1	serpin family A member 1	protein coding	1109	428	0.833818
ENSCSAT00000016112.1	28:12047529-12060202	SERPINE1	serpin family E member 1	protein coding	1807	179	0.987027
ENSCSAT00000016112.1	28:12047529-12060202	SERPINE1	serpin family E member 1	protein coding	1896	188	0.907068
ENSCSAT00000016112.1	28:12047529-12060202	SERPINE1	serpin family E member 1	protein coding	2083	203	0.803667
ENSCSAT00000005781.1	10:109921598-109987513	SERPINE2	serpin family E member 2	protein coding	1684	179	0.928789
ENSCSAT00000001942.1	1:66788240-66799072	SERPINH1	serpin family H member 1	protein coding	1561	79	0.923509
ENSCSAT00000001942.1	1:66788240-66799072	SERPINH1	serpin family H member 1	protein coding	2041	96	0.897959
ENSCSAT00000001942.1	1:66788240-66799072	SERPINH1	serpin family H member 1	protein coding	1666	70	0.891305
ENSCSAT00000001942.1	1:66788240-66799072	SERPINH1	serpin family H member 1	protein coding	1233	76	0.860427
ENSCSAT00000001942.1	1:66788240-66799072	SERPINH1	serpin family H member 1	protein coding	436	47	0.85593
ENSCSAT00000001942.1	1:66788240-66799072	SERPINH1	serpin family H member 1	protein coding	2082	98	0.840567
ENSCSAT00000009591.1	10:82899079-82952071	SF3B1	splicing factor 3b subunit 1	protein coding	3476	36	0.88683
ENSCSAT00000009591.1	10:82899079-82952071	SF3B1	splicing factor 3b subunit 1	protein coding	3953	37	0.880621
ENSCSAT00000002400.1	5:53673455-53725615	SF3B3	splicing factor 3b subunit 3	protein coding	3877	43	0.992163
ENSCSAT00000002400.1	5:53673455-53725615	SF3B3	splicing factor 3b subunit 3	protein coding	3957	38	0.979587
ENSCSAT00000002400.1	5:53673455-53725615	SF3B3	splicing factor 3b subunit 3	protein coding	4009	41	0.874197
ENSCSAT00000018348.1	13:29145071-29145694	SF3B5	splicing factor 3b subunit 5	protein coding	277	47	0.9969
ENSCSAT00000018348.1	13:29145071-29145694	SF3B5	splicing factor 3b subunit 5	protein coding	482	48	0.936159
ENSCSAT00000018348.1	13:29145071-29145694	SF3B5	splicing factor 3b subunit 5	protein coding	363	43	0.844759
ENSCSAT00000006443.1	14:83593025-83604002	SF3B6	splicing factor 3b subunit 6	protein coding	1027	37	0.835393
ENSCSAT00000016555.1	20:8858458-8866610	SHC1	SHC adaptor protein 1	protein coding	1554	38	0.997078
ENSCSAT00000016555.1	20:8858458-8866610	SHC1	SHC adaptor protein 1	protein coding	2821	44	0.828053
ENSCSAT00000016555.1	20:8858458-8866610	SHC1	SHC adaptor protein 1	protein coding	2798	44	0.822544
ENSCSAT00000007791.1	24:82689254-82695146	SIVA1	SIVA1 apoptosis inducing factor	protein coding	668	65	0.84363
ENSCSAT00000000161.1	16:74150110-74158112	SLC16A3	solute carrier family 16 member 3	protein coding	2470	77	0.996459
ENSCSAT00000000161.1	16:74150110-74158112	SLC16A3	solute carrier family 16 member 3	protein coding	2149	52	0.98596
ENSCSAT00000000161.1	16:74150110-74158112	SLC16A3	solute carrier family 16 member 3	protein coding	1990	55	0.979317
ENSCSAT00000000161.1	16:74150110-74158112	SLC16A3	solute carrier family 16 member 3	protein coding	1978	59	0.975274
ENSCSAT00000000161.1	16:74150110-74158112	SLC16A3	solute carrier family 16 member 3	protein coding	1438	45	0.929242
ENSCSAT00000000161.1	16:74150110-74158112	SLC16A3	solute carrier family 16 member 3	protein coding	2360	49	0.927727
ENSCSAT00000000161.1	16:74150110-74158112	SLC16A3	solute carrier family 16 member 3	protein coding	2144	65	0.900297
ENSCSAT00000000161.1	16:74150110-74158112	SLC16A3	solute carrier family 16 member 3	protein coding	1600	48	0.861955
ENSCSAT00000016168.1	KE147549.1:99135-105656	SLC25A6	solute carrier family 25 member 6	protein coding	1424	32	0.968015
ENSCSAT00000016168.1	KE147549.1:99135-105656	SLC25A6	solute carrier family 25 member 6	protein coding	1060	153	0.803644
ENSCSAT00000017358.1	20:90002030-90008033	SLC2A1	solute carrier family 2 member 1	protein coding	2302	32	0.996204
ENSCSAT00000004256.1	9:87127486-87137564	SLC35G1	solute carrier family 35 member G1	protein coding	764	34	0.949901
ENSCSAT00000016633.1	20:9847968-9853413	SLC39A1	solute carrier family 39 member 1	protein coding	719	33	0.965579
ENSCSAT00000004800.1	1:11008120-11050298	SLC3A2	solute carrier family 3 member 2	protein coding	1623	37	0.960391
ENSCSAT00000014175.1	2:1558217-1574689	SLCO4A1	solute carrier organic anion transporter family member 4A1	protein coding	2518	40	0.978503
ENSCSAT00000009372.1	19:6902951-6944784	SMARCB1	SWI/SNF related, matrix associated, actin dependent regulator of chromatin, subfamily b, member 1	protein coding	1261	34	0.814606
ENSCSAT00000000821.1	16:65541513-65561401	SMARCE1	SWI/SNF related, matrix associated, actin dependent regulator of chromatin, subfamily e, member 1	protein coding	2202	33	0.872096
ENSCSAT00000010340.1	15:30403826-30441935	SMC4	structural maintenance of chromosomes 4	protein coding	4219	38	0.902259
ENSCSAT00000010340.1	15:30403826-30441935	SMC4	structural maintenance of chromosomes 4	protein coding	3789	33	0.869175
ENSCSAT00000010340.1	15:30403826-30441935	SMC4	structural maintenance of chromosomes 4	protein coding	4304	44	0.804138
ENSCSAT00000003810.1	19:24206653-24216686	SNU13	small nuclear ribonucleoprotein 13	protein coding	1110	31	0.853991
ENSCSAT00000010738.1	26:18596204-18624534	SPG21	SPG21 abhydrolase domain containing, maspardin	protein coding	1265	32	0.928643
ENSCSAT00000010738.1	26:18596204-18624534	SPG21	SPG21 abhydrolase domain containing, maspardin	protein coding	1453	31	0.836692
ENSCSAT00000002143.1	6:32902946-32939136	SPINT2	serine peptidase inhibitor, Kunitz type 2	protein coding	856	64	0.90832
ENSCSAT00000002143.1	6:32902946-32939136	SPINT2	serine peptidase inhibitor, Kunitz type 2	protein coding	779	69	0.902721
ENSCSAT00000011268.1	16:3978845-4022678	SPNS2	sphingolipid transporter 2	protein coding	2408	34	0.992978
ENSCSAT00000011268.1	16:3978845-4022678	SPNS2	sphingolipid transporter 2	protein coding	2454	35	0.97009
ENSCSAT00000011268.1	16:3978845-4022678	SPNS2	sphingolipid transporter 2	protein coding	2544	34	0.955251
ENSCSAT00000011268.1	16:3978845-4022678	SPNS2	sphingolipid transporter 2	protein coding	2215	32	0.945915
ENSCSAT00000011268.1	16:3978845-4022678	SPNS2	sphingolipid transporter 2	protein coding	2336	33	0.943376
ENSCSAT00000011268.1	16:3978845-4022678	SPNS2	sphingolipid transporter 2	protein coding	2997	36	0.937733
ENSCSAT00000002337.1	7:36338386-36344407	SPP1	secreted phosphoprotein 1	protein coding	682	228	0.962653
ENSCSAT00000002337.1	7:36338386-36344407	SPP1	secreted phosphoprotein 1	protein coding	407	208	0.931971
ENSCSAT00000002337.1	7:36338386-36344407	SPP1	secreted phosphoprotein 1	protein coding	667	148	0.807833
ENSCSAT00000003772.1	19:24364911-24440014	SREBF2	sterol regulatory element binding transcription factor 2	protein coding	4363	43	0.919185
ENSCSAT00000017747.1	20:120718424-120723944	SRM	spermidine synthase	protein coding	1095	38	0.92185
ENSCSAT00000003015.1	16:45607329-45651086	SRP68	signal recognition particle 68	protein coding	1955	30	0.933286
ENSCSAT00000000290.1	1:117387044-117394415	SRPRA	SRP receptor subunit alpha	protein coding	2527	37	0.909048
ENSCSAT00000000290.1	1:117387044-117394415	SRPRA	SRP receptor subunit alpha	protein coding	2409	34	0.825966
ENSCSAT00000000274.1	11:115810642-115822700	SRSF9	serine and arginine rich splicing factor 9	protein coding	356	35	0.852704
ENSCSAT00000000108.1	20:7844430-7856999	SSR2	signal sequence receptor subunit 2	protein coding	1090	64	0.989089
ENSCSAT00000000108.1	20:7844430-7856999	SSR2	signal sequence receptor subunit 2	protein coding	1017	65	0.906356
ENSCSAT00000017841.1	20:129923091-129958712	SSU72	SSU72 homolog, RNA polymerase II CTD phosphatase	protein coding	435	71	0.813319
ENSCSAT00000013186.1	21:20278679-20329295	STARD3NL	STARD3 N-terminal like	protein coding	384	44	0.943431
ENSCSAT00000015469.1	14:611299-636499	STARD7	StAR related lipid transfer domain containing 7	protein coding	2624	35	0.818192
ENSCSAT00000017573.1	20:106868838-106874403	STMN1	stathmin 1	protein coding	563	84	0.877917
ENSCSAT00000007713.1	15:76060406-76165468	STT3B	STT3 oligosaccharyltransferase complex catalytic subunit B	protein coding	2831	31	0.918826
ENSCSAT00000014594.1	29:21822393-21855923	SUPT16H	SPT16 homolog, facilitates chromatin remodeling subunit	protein coding	3967	36	0.925574
ENSCSAT00000014594.1	29:21822393-21855923	SUPT16H	SPT16 homolog, facilitates chromatin remodeling subunit	protein coding	3905	36	0.913156
ENSCSAT00000013335.1	12:4759388-4776219	SURF4	surfeit 4	protein coding	970	67	0.994197
ENSCSAT00000013335.1	12:4759388-4776219	SURF4	surfeit 4	protein coding	1833	61	0.948274
ENSCSAT00000013335.1	12:4759388-4776219	SURF4	surfeit 4	protein coding	731	65	0.848783
ENSCSAT00000001900.1	16:57680423-57688712	TACO1	translational activator of cytochrome c oxidase I	protein coding	1143	32	0.962279
ENSCSAT00000001900.1	16:57680423-57688712	TACO1	translational activator of cytochrome c oxidase I	protein coding	1339	30	0.869319
ENSCSAT00000018051.1	23:43938714-43939763	TAF7	TATA-box binding protein associated factor 7	protein coding	776	32	0.924054
ENSCSAT00000014948.1	27:12156227-12386980	TBC1D1	TBC1 domain family member 1	protein coding	4030	59	0.926536
ENSCSAT00000006355.1	23:81594392-81635808	TBC1D9B	TBC1 domain family member 9B	protein coding	4232	32	0.973363
ENSCSAT00000006355.1	23:81594392-81635808	TBC1D9B	TBC1 domain family member 9B	protein coding	3935	31	0.855593
ENSCSAT00000006355.1	23:81594392-81635808	TBC1D9B	TBC1 domain family member 9B	protein coding	4364	34	0.817105
ENSCSAT00000006355.1	23:81594392-81635808	TBC1D9B	TBC1 domain family member 9B	protein coding	4267	34	0.805187
ENSCSAT00000013440.1	X:8091125-8173679	TBL1X	transducin beta like 1 X-linked	protein coding	4423	40	0.978475
ENSCSAT00000013440.1	X:8091125-8173679	TBL1X	transducin beta like 1 X-linked	protein coding	3537	34	0.932732
ENSCSAT00000013440.1	X:8091125-8173679	TBL1X	transducin beta like 1 X-linked	protein coding	3576	35	0.897798
ENSCSAT00000013440.1	X:8091125-8173679	TBL1X	transducin beta like 1 X-linked	protein coding	4034	37	0.834865
ENSCSAT00000013440.1	X:8091125-8173679	TBL1X	transducin beta like 1 X-linked	protein coding	3781	34	0.803836
ENSCSAT00000007585.1	X:91162333-91164034	TCEAL8	transcription elongation factor A like 8	protein coding	479	41	0.984711
ENSCSAT00000018215.1	X:91263369-91263686	TCEAL9	transcription elongation factor A like 9	protein coding	133	36	0.888884
ENSCSAT00000018215.1	X:91263369-91263686	TCEAL9	transcription elongation factor A like 9	protein coding	261	34	0.800681
ENSCSAT00000006601.1	15:91102817-91135584	TFRC	transferrin receptor	protein coding	4849	39	0.826996
ENSCSAT00000001562.1	6:35648677-35674365	TGFB1	transforming growth factor beta 1	protein coding	375	30	0.988541
ENSCSAT00000001562.1	6:35648677-35674365	TGFB1	transforming growth factor beta 1	protein coding	446	35	0.967662
ENSCSAT00000001562.1	6:35648677-35674365	TGFB1	transforming growth factor beta 1	protein coding	1040	53	0.964709
ENSCSAT00000001562.1	6:35648677-35674365	TGFB1	transforming growth factor beta 1	protein coding	826	31	0.955841
ENSCSAT00000015692.1	18:62690118-62698565	TGIF1	TGFB induced factor homeobox 1	protein coding	959	51	0.993934
ENSCSAT00000015692.1	18:62690118-62698565	TGIF1	TGFB induced factor homeobox 1	protein coding	891	40	0.987007
ENSCSAT00000015692.1	18:62690118-62698565	TGIF1	TGFB induced factor homeobox 1	protein coding	975	49	0.975031
ENSCSAT00000015692.1	18:62690118-62698565	TGIF1	TGFB induced factor homeobox 1	protein coding	841	51	0.973769
ENSCSAT00000015692.1	18:62690118-62698565	TGIF1	TGFB induced factor homeobox 1	protein coding	1043	54	0.967547
ENSCSAT00000015692.1	18:62690118-62698565	TGIF1	TGFB induced factor homeobox 1	protein coding	1031	30	0.949458
ENSCSAT00000015692.1	18:62690118-62698565	TGIF1	TGFB induced factor homeobox 1	protein coding	698	47	0.935476
ENSCSAT00000015692.1	18:62690118-62698565	TGIF1	TGFB induced factor homeobox 1	protein coding	935	48	0.839178
ENSCSAT00000015692.1	18:62690118-62698565	TGIF1	TGFB induced factor homeobox 1	protein coding	1433	49	0.80059
ENSCSAT00000010967.1	19:4935976-4938152	THAP7	THAP domain containing 7	protein coding	1065	35	0.978588
ENSCSAT00000010967.1	19:4935976-4938152	THAP7	THAP domain containing 7	protein coding	1043	36	0.969418
ENSCSAT00000008580.1	9:41837582-41868987	TIMM23	translocase of inner mitochondrial membrane 23	protein coding	1029	42	0.850958
ENSCSAT00000000380.1	16:70819139-70850471	TIMP2	TIMP metallopeptidase inhibitor 2	protein coding	980	39	0.961292
ENSCSAT00000000380.1	16:70819139-70850471	TIMP2	TIMP metallopeptidase inhibitor 2	protein coding	440	42	0.949713
ENSCSAT00000000380.1	16:70819139-70850471	TIMP2	TIMP metallopeptidase inhibitor 2	protein coding	1356	33	0.940838
ENSCSAT00000000380.1	16:70819139-70850471	TIMP2	TIMP metallopeptidase inhibitor 2	protein coding	1583	53	0.939951
ENSCSAT00000000428.1	16:70186767-70200610	TK1	thymidine kinase 1	protein coding	740	52	0.897652
ENSCSAT00000000428.1	16:70186767-70200610	TK1	thymidine kinase 1	protein coding	111	41	0.856147
ENSCSAT00000009584.1	15:41330904-41340385	TM4SF1	transmembrane 4 L six family member 1	protein coding	401	196	0.825467
ENSCSAT00000005707.1	11:26723834-26764877	TM7SF3	transmembrane 7 superfamily member 3	protein coding	1760	39	0.929916
ENSCSAT00000005707.1	11:26723834-26764877	TM7SF3	transmembrane 7 superfamily member 3	protein coding	1582	40	0.813755
ENSCSAT00000010234.1	24:52346815-52392525	TMED10	transmembrane p24 trafficking protein 10	protein coding	934	36	0.943658
ENSCSAT00000010234.1	24:52346815-52392525	TMED10	transmembrane p24 trafficking protein 10	protein coding	994	41	0.855924
ENSCSAT00000000076.1	11:118913078-118928281	TMED2	transmembrane p24 trafficking protein 2	protein coding	884	47	0.945537
ENSCSAT00000013735.1	21:14095538-14098321	TMED4	transmembrane p24 trafficking protein 4	protein coding	607	33	0.831883
ENSCSAT00000006785.1	23:79609826-79614084	TMED9	transmembrane p24 trafficking protein 9	protein coding	818	94	0.912593
ENSCSAT00000006785.1	23:79609826-79614084	TMED9	transmembrane p24 trafficking protein 9	protein coding	799	96	0.886413
ENSCSAT00000004296.1	1:12924606-12934810	TMEM109	transmembrane protein 109	protein coding	1958	34	0.934976
ENSCSAT00000002511.1	6:30470479-30472981	TMEM147	transmembrane protein 147	protein coding	104	36	0.909582
ENSCSAT00000004174.1	5:26689065-26697604	TMEM219	transmembrane protein 219	protein coding	122	33	0.840001
ENSCSAT00000011479.1	2:32955538-32969152	TMEM230	transmembrane protein 230	protein coding	715	30	0.886061
ENSCSAT00000012587.1	17:4127-37368	TMEM30A	transmembrane protein 30A	protein coding	3010	34	0.910582
ENSCSAT00000017233.1	20:78884768-78907476	TMEM59	transmembrane protein 59	protein coding	577	31	0.864591
ENSCSAT00000011606.1	8:69576808-69583308	TMEM70	transmembrane protein 70	protein coding	805	31	0.891999
ENSCSAT00000004405.1	16:26468419-26481025	TMEM98	transmembrane protein 98	protein coding	751	41	0.834815
ENSCSAT00000008771.1	11:6364330-6378902	TNFRSF1A	TNF receptor superfamily member 1A	protein coding	1628	31	0.834567
ENSCSAT00000008771.1	11:6364330-6378902	TNFRSF1A	TNF receptor superfamily member 1A	protein coding	2141	33	0.805358
ENSCSAT00000013875.1	21:11292788-11554933	TNS3	tensin 3	protein coding	7534	44	0.895132
ENSCSAT00000000809.1	16:65761416-65792701	TOP2A	DNA topoisomerase II alpha	protein coding	4769	45	0.952833
ENSCSAT00000000809.1	16:65761416-65792701	TOP2A	DNA topoisomerase II alpha	protein coding	4630	44	0.834306
ENSCSAT00000014251.1	25:5774063-5841709	TP53BP2	tumor protein p53 binding protein 2	protein coding	4181	32	0.930651
ENSCSAT00000010848.1	2:36134760-36191425	TPX2	TPX2 microtubule nucleation factor	protein coding	2982	31	0.970272
ENSCSAT00000017437.1	20:96704706-96716940	TRAPPC3	trafficking protein particle complex subunit 3	protein coding	641	38	0.966235
ENSCSAT00000017437.1	20:96704706-96716940	TRAPPC3	trafficking protein particle complex subunit 3	protein coding	782	31	0.943582
ENSCSAT00000017437.1	20:96704706-96716940	TRAPPC3	trafficking protein particle complex subunit 3	protein coding	716	35	0.899937
ENSCSAT00000017437.1	20:96704706-96716940	TRAPPC3	trafficking protein particle complex subunit 3	protein coding	427	33	0.808871
ENSCSAT00000016940.1	6:50819833-50827010	TRIM28	tripartite motif containing 28	protein coding	1010	52	0.816479
ENSCSAT00000003445.1	9:95672648-95689247	TRIM8	tripartite motif containing 8	protein coding	1568	33	0.965228
ENSCSAT00000004631.1	6:11419938-11424062	TRIR	telomerase RNA component interacting RNase	protein coding	741	45	0.995886
ENSCSAT00000004631.1	6:11419938-11424062	TRIR	telomerase RNA component interacting RNase	protein coding	623	37	0.98454
ENSCSAT00000004631.1	6:11419938-11424062	TRIR	telomerase RNA component interacting RNase	protein coding	685	42	0.859159
ENSCSAT00000003646.1	19:25686981-25690768	TSPO	translocator protein	protein coding	601	77	0.920308
ENSCSAT00000015703.1	28:19037395-19072458	TTYH3	tweety family member 3	protein coding	3774	32	0.985068
ENSCSAT00000015703.1	28:19037395-19072458	TTYH3	tweety family member 3	protein coding	3827	36	0.940434
ENSCSAT00000006157.1	10:105153933-105158655	TUBA4A	tubulin alpha 4a	protein coding	1084	34	0.98802
ENSCSAT00000006157.1	10:105153933-105158655	TUBA4A	tubulin alpha 4a	protein coding	1225	32	0.889121
ENSCSAT00000006330.1	17:41729143-41733243	TUBB	tubulin beta class I	protein coding	1071	330	0.96782
ENSCSAT00000014705.1	12:945459-948065	TUBB4B	tubulin beta 4B class IVb	protein coding	1449	118	0.85755
ENSCSAT00000014705.1	12:945459-948065	TUBB4B	tubulin beta 4B class IVb	protein coding	455	81	0.811746
ENSCSAT00000015601.1	18:70870566-70888099	TUBB6	tubulin beta 6 class V	protein coding	605	39	0.985982
ENSCSAT00000015601.1	18:70870566-70888099	TUBB6	tubulin beta 6 class V	protein coding	458	55	0.871157
ENSCSAT00000004351.1	5:26221337-26225083	TUFM	Tu translation elongation factor, mitochondrial	protein coding	1486	102	0.813938
ENSCSAT00000017263.1	20:80895228-80929704	TXNDC12	thioredoxin domain containing 12	protein coding	1144	30	0.928881
ENSCSAT00000005465.1	17:64250359-64281195	TXNDC5	thioredoxin domain containing 5	protein coding	1909	39	0.970367
ENSCSAT00000005465.1	17:64250359-64281195	TXNDC5	thioredoxin domain containing 5	protein coding	1584	34	0.956196
ENSCSAT00000005465.1	17:64250359-64281195	TXNDC5	thioredoxin domain containing 5	protein coding	1618	31	0.954493
ENSCSAT00000005465.1	17:64250359-64281195	TXNDC5	thioredoxin domain containing 5	protein coding	2338	42	0.94747
ENSCSAT00000005465.1	17:64250359-64281195	TXNDC5	thioredoxin domain containing 5	protein coding	2456	43	0.926709
ENSCSAT00000016746.1	20:12756053-12761177	TXNIP	thioredoxin interacting protein	protein coding	1696	48	0.996921
ENSCSAT00000016746.1	20:12756053-12761177	TXNIP	thioredoxin interacting protein	protein coding	1815	48	0.896968
ENSCSAT00000016351.1	18:270938-285966	TXNL4A	thioredoxin like 4A	protein coding	707	63	0.941678
ENSCSAT00000016351.1	18:270938-285966	TXNL4A	thioredoxin like 4A	protein coding	759	78	0.92955
ENSCSAT00000001031.1	11:99490597-99560267	TXNRD1	thioredoxin reductase 1	protein coding	2372	32	0.846142
ENSCSAT00000011772.1	X:44385940-44405051	UBA1	ubiquitin like modifier activating enzyme 1	protein coding	3310	41	0.844806
ENSCSAT00000009778.1	19:6275844-6308035	UFD1	ubiquitin recognition factor in ER associated degradation 1	protein coding	626	30	0.868763
ENSCSAT00000015037.1	27:10781502-10810817	UGDH	UDP-glucose 6-dehydrogenase	protein coding	1699	68	0.90581
ENSCSAT00000015166.1	29:8908141-8923031	UNC45A	unc-45 myosin chaperone A	protein coding	2463	32	0.841302
ENSCSAT00000006811.1	1:6537273-6549450	UNC93B1	unc-93 homolog B1, TLR signaling regulator	protein coding	1890	31	0.886912
ENSCSAT00000004695.1	1:11235023-11235492	UQCC3	ubiquinol-cytochrome c reductase complex assembly factor 3	protein coding	362	31	0.96437
ENSCSAT00000007682.1	19:12644235-12647096	UQCR10	ubiquinol-cytochrome c reductase, complex III subunit X	protein coding	368	110	0.856088
ENSCSAT00000017781.1	20:123971992-123984187	VAMP3	vesicle associated membrane protein 3	protein coding	1440	44	0.9462
ENSCSAT00000017781.1	20:123971992-123984187	VAMP3	vesicle associated membrane protein 3	protein coding	1867	49	0.906584
ENSCSAT00000017781.1	20:123971992-123984187	VAMP3	vesicle associated membrane protein 3	protein coding	1901	45	0.881507
ENSCSAT00000017781.1	20:123971992-123984187	VAMP3	vesicle associated membrane protein 3	protein coding	1723	48	0.834237
ENSCSAT00000017781.1	20:123971992-123984187	VAMP3	vesicle associated membrane protein 3	protein coding	2170	35	0.82782
ENSCSAT00000008345.1	12:45545507-45563380	VCP	valosin containing protein	protein coding	2460	73	0.826447
ENSCSAT00000013119.1	8:40388423-40403598	VDAC3	voltage dependent anion channel 3	protein coding	1110	52	0.833936
ENSCSAT00000013119.1	8:40388423-40403598	VDAC3	voltage dependent anion channel 3	protein coding	1224	47	0.810186
ENSCSAT00000019575.1	28:12018800-12020647	VGF	VGF nerve growth factor inducible	protein coding	1565	669	0.993646
ENSCSAT00000019575.1	28:12018800-12020647	VGF	VGF nerve growth factor inducible	protein coding	1343	616	0.980221
ENSCSAT00000019575.1	28:12018800-12020647	VGF	VGF nerve growth factor inducible	protein coding	1660	704	0.962781
ENSCSAT00000019575.1	28:12018800-12020647	VGF	VGF nerve growth factor inducible	protein coding	495	60	0.950428
ENSCSAT00000019575.1	28:12018800-12020647	VGF	VGF nerve growth factor inducible	protein coding	1250	591	0.825303
ENSCSAT00000010791.1	9:17183388-17191829	VIM	vimentin	protein coding	492	384	0.802377
ENSCSAT00000014402.1	27:39929787-39974012	WDR1	WD repeat domain 1	protein coding	2098	33	0.900317
ENSCSAT00000003815.1	19:24160483-24206320	XRCC6	X-ray repair cross complementing 6	protein coding	1983	121	0.892362
ENSCSAT00000009177.1	2:50288073-50373883	XRN2	5'-3' exoribonuclease 2	protein coding	2556	30	0.812369
ENSCSAT00000006561.1	19:14826135-14840325	YWHAH	tyrosine 3-monooxygenase/tryptophan 5-monooxygenase activation protein eta	protein coding	1573	73	0.994817
ENSCSAT00000006561.1	19:14826135-14840325	YWHAH	tyrosine 3-monooxygenase/tryptophan 5-monooxygenase activation protein eta	protein coding	1307	71	0.992075
ENSCSAT00000006561.1	19:14826135-14840325	YWHAH	tyrosine 3-monooxygenase/tryptophan 5-monooxygenase activation protein eta	protein coding	1280	61	0.962779
ENSCSAT00000006561.1	19:14826135-14840325	YWHAH	tyrosine 3-monooxygenase/tryptophan 5-monooxygenase activation protein eta	protein coding	986	57	0.942165
ENSCSAT00000006561.1	19:14826135-14840325	YWHAH	tyrosine 3-monooxygenase/tryptophan 5-monooxygenase activation protein eta	protein coding	588	40	0.900838
ENSCSAT00000006318.1	12:83401111-83414591	ZFAND5	zinc finger AN1-type containing 5	protein coding	1588	37	0.981805
ENSCSAT00000006318.1	12:83401111-83414591	ZFAND5	zinc finger AN1-type containing 5	protein coding	1196	56	0.976561
ENSCSAT00000006318.1	12:83401111-83414591	ZFAND5	zinc finger AN1-type containing 5	protein coding	1908	49	0.924195
ENSCSAT00000006318.1	12:83401111-83414591	ZFAND5	zinc finger AN1-type containing 5	protein coding	1760	41	0.823911
ENSCSAT00000011210.1	24:45999623-46006218	ZFP36L1	ZFP36 ring finger protein like 1	protein coding	2718	39	0.964258
ENSCSAT00000011210.1	24:45999623-46006218	ZFP36L1	ZFP36 ring finger protein like 1	protein coding	2011	33	0.960197
ENSCSAT00000011210.1	24:45999623-46006218	ZFP36L1	ZFP36 ring finger protein like 1	protein coding	2762	46	0.868279
ENSCSAT00000007236.1	9:55977584-55981263	ZNF503	zinc finger protein 503	protein coding	2034	30	0.963639
ENSCSAT00000016126.1	28:11955521-11962195	ZNHIT1	zinc finger HIT-type containing 1	protein coding	859	62	0.838325
ENSCSAT00000016126.1	28:11955521-11962195	ZNHIT1	zinc finger HIT-type containing 1	protein coding	963	51	0.828882
