# Supplementary material for: The epitranscriptome of Vero cells infected with SARS-CoV-2 assessed by direct RNA sequencing reveals m6A pattern changes and DRACH motif biases in viral and cellular RNAs
Source: Front Cell Infect Microbiol. 2022 Aug 16;12:906578. doi: 10.3389/fcimb.2022.906578 (PMC9425070; doi:10.3389/fcimb.2022.906578)
Supplement: Supplementary file 1 [file DataSheet_1.zip › Supplementary Materials/Table S4. Common sites of Vero infected samples (data from Kim et al., 2020, and Taiaroa et al., 2020).xlsx]

## Sheet: Sheet1
Table S4. Common m6A sites in Vero infected samples (data from Kim et al. 2020 and Taiaroa et al. 2020)
"-" indicates non-annotaded genes in the reference genome. Table data sorted alphabetically by gene name.
Transcript stable ID	Gene coordinate	Gene name	Gene description	Position	Number of reads	Probability	Number of reads	Probability
					infected cell		infected cell
					(Kim et al., 2020)		(Taiaroa et al., 2020)
ENSCSAT00000019400.1	17:40203936-40205858	-	-	1827	68	0.997404	116	0.997296
ENSCSAT00000017050.1	12:52426752-52427879	-	-	461	688	0.995765	536	0.996539
ENSCSAT00000018091.1	28:16195607-16199048	-	-	758	604	0.984918	761	0.994162
ENSCSAT00000012734.1	24:26658519-26660418	-	-	371	79	0.968392	168	0.90283
ENSCSAT00000019531.1	21:127154981-127156797	-	-	1349	43	0.945934	113	0.965356
ENSCSAT00000011728.1	17:40203936-40205858	-	-	1355	49	0.92913	112	0.842276
ENSCSAT00000017050.1	22:13362375-13364975	-	-	554	78	0.918821	228	0.952977
ENSCSAT00000014245.1	11:115792622-115796488	-	-	686	45	0.901406	136	0.860997
ENSCSAT00000011100.1	18:70826193-70826794	-	-	46	30	0.89836	48	0.807582
ENSCSAT00000014245.1	16:58958785-58959403	-	-	528	102	0.890992	273	0.965309
ENSCSAT00000019575.1	26:17045988-17049081	-	-	750	150	0.889575	372	0.815636
ENSCSAT00000006561.1	28:16195607-16199048	-	-	86	437	0.885937	923	0.924611
ENSCSAT00000017050.1	1:1570069-1581833	-	-	1974	95	0.880069	561	0.922419
ENSCSAT00000018928.1	1:18223877-18224272	-	-	184	502	0.850798	915	0.853741
ENSCSAT00000004566.1	1:18223877-18224272	-	-	325	438	0.846794	844	0.837635
ENSCSAT00000018156.1	10:10955766-10962135	-	-	617	79	0.83849	179	0.85167
ENSCSAT00000012146.1	1:114446544-114451562	-	-	1995	177	0.810025	479	0.802528
ENSCSAT00000005068.1	28:16195607-16199048	-	-	966	787	0.808375	928	0.895276
ENSCSAT00000008192.1	11:21488814-21511938	-	-	304	37	0.800609	96	0.838981
ENSCSAT00000008192.1	19:24008667-24071356	ACO2	aconitase 2	2500	32	0.922082	101	0.96027
ENSCSAT00000008192.1	21:103059991-103077341	AKR1B1	aldo-keto reductase family 1 member B	3662	76	0.961317	31	0.894649
ENSCSAT00000015177.1	18:21107369-21252693	ALPK2	alpha kinase 2	7106	34	0.867766	49	0.945856
ENSCSAT00000017925.1	20:39036500-39097068	ARHGAP29	Rho GTPase activating protein 29	4146	31	0.996714	45	0.9976
ENSCSAT00000010811.1	20:39036500-39097068	ARHGAP29	Rho GTPase activating protein 29	4644	42	0.99403	53	0.978421
ENSCSAT00000006347.1	20:39036500-39097068	ARHGAP29	Rho GTPase activating protein 29	4457	30	0.992267	47	0.971408
ENSCSAT00000015767.1	20:39036500-39097068	ARHGAP29	Rho GTPase activating protein 29	4193	32	0.970327	44	0.843344
ENSCSAT00000006561.1	20:39036500-39097068	ARHGAP29	Rho GTPase activating protein 29	4866	38	0.947188	62	0.990227
ENSCSAT00000014245.1	23:75149710-75200192	ATP6V0E1	ATPase H+ transporting V0 subunit e1	699	38	0.969942	92	0.973144
ENSCSAT00000008192.1	23:75149710-75200192	ATP6V0E1	ATPase H+ transporting V0 subunit e1	865	40	0.961149	99	0.945568
ENSCSAT00000017925.1	21:97464146-97468370	ATP6V1F	ATPase H+ transporting V1 subunit F	1052	32	0.965647	75	0.949246
ENSCSAT00000004698.1	6:309506-321785	BSG	basigin (Ok blood group)	1738	32	0.993281	55	0.995706
ENSCSAT00000000171.1	16:4843438-4850600	C1QBP	complement C1q binding protein	540	63	0.858871	128	0.827465
ENSCSAT00000014245.1	14:60027801-60044951	CALM2	calmodulin 2	1070	32	0.936485	109	0.828072
ENSCSAT00000000108.1	14:60027801-60044951	CALM2	calmodulin 2	994	85	0.813197	153	0.847052
ENSCSAT00000011728.1	6:11618396-11623792	CALR	calreticulin	1652	80	0.99211	149	0.992331
ENSCSAT00000006561.1	4:90497754-90605481	CAST	calpastatin	1944	60	0.832528	51	0.841757
ENSCSAT00000016112.1	20:47783935-47785997	CCN1	cellular communication network factor 1	988	128	0.964621	62	0.909581
ENSCSAT00000017050.1	20:47783935-47785997	CCN1	cellular communication network factor 1	1142	55	0.955278	34	0.925542
ENSCSAT00000006330.1	20:47783935-47785997	CCN1	cellular communication network factor 1	411	104	0.857059	51	0.829002
ENSCSAT00000007637.1	14:45086920-45111271	CCT4	chaperonin containing TCP1 subunit 4	848	42	0.995741	88	0.995411
ENSCSAT00000014245.1	20:38325848-38356760	CNN3	calponin 3	545	37	0.883001	37	0.825784
ENSCSAT00000013365.1	2:52832181-52838865	CST3	cystatin C	764	33	0.824412	234	0.830079
ENSCSAT00000018928.1	22:2684022-2723949	CTNNB1	catenin beta 1	1479	31	0.835893	72	0.815712
ENSCSAT00000012159.1	12:98347800-98353467	CTSL	cathepsin L	506	296	0.864401	762	0.860555
ENSCSAT00000011728.1	28:13491483-13519507	CYP3A5	cytochrome P450 family 3 subfamily A member 5	1732	54	0.900395	132	0.871702
ENSCSAT00000006347.1	6:3732425-3742826	EEF2	eukaryotic translation elongation factor 2	3015	194	0.956948	438	0.86833
ENSCSAT00000008192.1	6:3732425-3742826	EEF2	eukaryotic translation elongation factor 2	2971	178	0.858626	367	0.833524
ENSCSAT00000008061.1	1:56799838-56813650	EIF3F	eukaryotic translation initiation factor 3 subunit F	1201	39	0.913023	75	0.940843
ENSCSAT00000007286.1	6:33263098-33281517	EIF3K	eukaryotic translation initiation factor 3 subunit K	675	70	0.880457	102	0.870126
ENSCSAT00000017104.1	1:54017696-54028843	EIF4G2	eukaryotic translation initiation factor 4 gamma 2	2295	53	0.866945	89	0.864042
ENSCSAT00000019531.1	13:86344051-86370622	EZR	ezrin	1769	49	0.985202	56	0.993249
ENSCSAT00000004775.1	16:73982899-74006551	FASN	fatty acid synthase	7961	34	0.977727	90	0.985963
ENSCSAT00000007436.1	X:128770268-128786961	G6PD	glucose-6-phosphate dehydrogenase	1875	38	0.962452	119	0.943808
ENSCSAT00000007637.1	21:27749514-27790881	GARS1	glycyl-tRNA synthetase 1	2417	35	0.927274	73	0.955823
ENSCSAT00000010807.1	X:108450536-108570214	GPC4	glypican 4	2336	32	0.904324	50	0.859409
ENSCSAT00000008955.1	24:38873861-38928288	HIF1A	hypoxia inducible factor 1 subunit alpha	2882	31	0.967694	36	0.957468
ENSCSAT00000006347.1	16:30036766-30097088	HNF1B	HNF1 homeobox B	2063	30	0.930275	102	0.898369
ENSCSAT00000017104.1	16:30036766-30097088	HNF1B	HNF1 homeobox B	2049	30	0.879036	95	0.894001
ENSCSAT00000008192.1	25:81878111-81890701	HNRNPU	heterogeneous nuclear ribonucleoprotein U	2676	38	0.965201	90	0.986699
ENSCSAT00000018928.1	12:12920710-12927431	HSPA5	heat shock protein family A (Hsp70) member 5	2276	99	0.994575	169	0.994639
ENSCSAT00000011268.1	12:12920710-12927431	HSPA5	heat shock protein family A (Hsp70) member 5	2310	116	0.97411	229	0.977729
ENSCSAT00000006561.1	12:12920710-12927431	HSPA5	heat shock protein family A (Hsp70) member 5	2284	117	0.967166	230	0.937722
ENSCSAT00000006919.1	17:41712528-41714126	IER3	immediate early response 3	531	30	0.985125	66	0.964226
ENSCSAT00000017050.1	17:41712528-41714126	IER3	immediate early response 3	479	30	0.966176	52	0.850153
ENSCSAT00000004423.1	17:41712528-41714126	IER3	immediate early response 3	641	34	0.956704	66	0.923914
ENSCSAT00000017925.1	21:12905280-12914205	IGFBP3	insulin like growth factor binding protein 3	1304	390	0.940792	122	0.961138
ENSCSAT00000017925.1	21:12905280-12914205	IGFBP3	insulin like growth factor binding protein 3	1154	356	0.929152	106	0.906421
ENSCSAT00000001690.1	20:74205542-74206546	JUN	Jun proto-oncogene, AP-1 transcription factor subunit	794	41	0.868147	70	0.822166
ENSCSAT00000001942.1	6:11479407-11480450	JUNB	JunB proto-oncogene, AP-1 transcription factor subunit	321	37	0.992124	40	0.926065
ENSCSAT00000013859.1	6:11479407-11480450	JUNB	JunB proto-oncogene, AP-1 transcription factor subunit	99	36	0.968124	39	0.889047
ENSCSAT00000006687.1	6:11479407-11480450	JUNB	JunB proto-oncogene, AP-1 transcription factor subunit	893	60	0.951426	68	0.875224
ENSCSAT00000011649.1	28:15672442-15694148	KDELR2	KDEL endoplasmic reticulum protein retention receptor 2	1453	33	0.833649	58	0.854513
ENSCSAT00000014705.1	28:15672442-15694148	KDELR2	KDEL endoplasmic reticulum protein retention receptor 2	790	50	0.830111	70	0.841655
ENSCSAT00000019575.1	23:79336997-79358421	LMAN2	lectin, mannose binding 2	1119	40	0.949571	94	0.836773
ENSCSAT00000004163.1	22:12726308-12730587	MANF	mesencephalic astrocyte derived neurotrophic factor	588	37	0.990893	87	0.979584
ENSCSAT00000001690.1	22:12726308-12730587	MANF	mesencephalic astrocyte derived neurotrophic factor	548	40	0.864047	91	0.915714
ENSCSAT00000017925.1	X:91566712-91567575	MORF4L2	mortality factor 4 like 2	413	33	0.801303	89	0.917261
ENSCSAT00000013859.1	MT:4465-5506	MT-ND2	mitochondrially encoded NADH:ubiquinone oxidoreductase core subunit 2	941	845	0.864296	854	0.909279
ENSCSAT00000019400.1	8:122282630-122288384	MYC	MYC proto-oncogene, bHLH transcription factor	1894	40	0.990686	64	0.988323
ENSCSAT00000012677.1	8:122282630-122288384	MYC	MYC proto-oncogene, bHLH transcription factor	2374	47	0.988789	68	0.992105
ENSCSAT00000009011.1	8:122282630-122288384	MYC	MYC proto-oncogene, bHLH transcription factor	1924	45	0.987736	62	0.988082
ENSCSAT00000014245.1	8:122282630-122288384	MYC	MYC proto-oncogene, bHLH transcription factor	2414	44	0.980626	59	0.97746
ENSCSAT00000014402.1	8:122282630-122288384	MYC	MYC proto-oncogene, bHLH transcription factor	2431	43	0.965832	64	0.84782
ENSCSAT00000017925.1	8:122282630-122288384	MYC	MYC proto-oncogene, bHLH transcription factor	2399	44	0.95302	70	0.819691
ENSCSAT00000003842.1	8:122282630-122288384	MYC	MYC proto-oncogene, bHLH transcription factor	2231	42	0.879492	67	0.855822
ENSCSAT00000000238.1	10:117477904-117486774	NCL	nucleolin	2261	58	0.979502	133	0.981178
ENSCSAT00000014245.1	16:73718656-73733892	P4HB	prolyl 4-hydroxylase subunit beta	2123	75	0.920381	163	0.888812
ENSCSAT00000011971.1	14:37013880-37014947	PCBP1	poly(rC) binding protein 1	37	33	0.99465	89	0.951549
ENSCSAT00000017925.1	14:37013880-37014947	PCBP1	poly(rC) binding protein 1	27	34	0.963985	82	0.979908
ENSCSAT00000002458.1	14:37013880-37014947	PCBP1	poly(rC) binding protein 1	849	44	0.909555	102	0.946475
ENSCSAT00000019531.1	14:37013880-37014947	PCBP1	poly(rC) binding protein 1	866	58	0.908547	107	0.942817
ENSCSAT00000005327.1	2:32948196-32953991	PCNA	proliferating cell nuclear antigen	754	41	0.90346	139	0.826978
ENSCSAT00000019531.1	21:117574427-117601960	PDIA4	protein disulfide isomerase family A member 4	2464	73	0.990864	180	0.99437
ENSCSAT00000004995.1	21:117574427-117601960	PDIA4	protein disulfide isomerase family A member 4	1951	65	0.818002	147	0.840647
ENSCSAT00000005859.1	21:117574427-117601960	PDIA4	protein disulfide isomerase family A member 4	2262	71	0.807012	168	0.830991
ENSCSAT00000011489.1	14:96801349-96828716	PDIA6	protein disulfide isomerase family A member 6	1597	52	0.908593	139	0.882744
ENSCSAT00000000283.1	14:96801349-96828716	PDIA6	protein disulfide isomerase family A member 6	1509	50	0.853214	129	0.911985
ENSCSAT00000015906.1	13:29751233-29792247	PEX3	peroxisomal biogenesis factor 3	3888	31	0.987604	74	0.992594
ENSCSAT00000018668.1	1:77213836-77324875	PICALM	phosphatidylinositol binding clathrin assembly protein	2706	56	0.941614	61	0.891785
ENSCSAT00000019106.1	1:77213836-77324875	PICALM	phosphatidylinositol binding clathrin assembly protein	2480	53	0.929739	55	0.964386
ENSCSAT00000011297.1	4:54629194-54636032	PLK2	polo like kinase 2	2437	49	0.993907	81	0.991429
ENSCSAT00000009011.1	4:54629194-54636032	PLK2	polo like kinase 2	2269	78	0.993181	124	0.971449
ENSCSAT00000019575.1	4:54629194-54636032	PLK2	polo like kinase 2	2279	98	0.98163	137	0.987377
ENSCSAT00000015767.1	4:54629194-54636032	PLK2	polo like kinase 2	2256	102	0.975563	141	0.972988
ENSCSAT00000013875.1	4:54629194-54636032	PLK2	polo like kinase 2	2349	86	0.969624	118	0.954468
ENSCSAT00000017046.1	4:54629194-54636032	PLK2	polo like kinase 2	2564	101	0.924463	146	0.915624
ENSCSAT00000002054.1	4:54629194-54636032	PLK2	polo like kinase 2	2390	96	0.919411	145	0.922822
ENSCSAT00000007980.1	20:87267044-87279978	PRDX1	peroxiredoxin 1	1015	33	0.879901	85	0.892079
ENSCSAT00000017317.1	1:78065492-78066643	PRSS23	serine protease 23	428	32	0.986739	38	0.989896
ENSCSAT00000008192.1	1:78065492-78066643	PRSS23	serine protease 23	753	49	0.980337	50	0.942247
ENSCSAT00000004163.1	1:78065492-78066643	PRSS23	serine protease 23	623	49	0.942925	55	0.805086
ENSCSAT00000018156.1	1:78065492-78066643	PRSS23	serine protease 23	198	33	0.942882	39	0.918701
ENSCSAT00000018386.1	1:78065492-78066643	PRSS23	serine protease 23	981	53	0.929362	55	0.909341
ENSCSAT00000016256.1	1:78065492-78066643	PRSS23	serine protease 23	295	43	0.922674	45	0.969421
ENSCSAT00000002621.1	1:78065492-78066643	PRSS23	serine protease 23	350	46	0.918342	54	0.897525
ENSCSAT00000005434.1	22:52230835-52309306	RAB7A	RAB7A, member RAS oncogene family	1255	35	0.93803	66	0.887704
ENSCSAT00000000010.1	14:87249005-87249592	RHOB	ras homolog family member B	269	31	0.991521	39	0.991503
ENSCSAT00000012146.1	14:87249005-87249592	RHOB	ras homolog family member B	194	31	0.868364	44	0.908343
ENSCSAT00000010893.1	15:18571116-18575090	RPL22L1	ribosomal protein L22 like 1	457	66	0.959709	195	0.949316
ENSCSAT00000008955.1	14:104069645-104075647	RPS7	ribosomal protein S7	700	80	0.905249	212	0.879151
ENSCSAT00000017104.1	8:91552647-91568828	SDC2	syndecan 2	647	34	0.810043	43	0.876642
ENSCSAT00000005327.1	24:72156784-72163500	SERPINA1	serpin family A member 1	874	40	0.927068	413	0.854116
ENSCSAT00000000380.1	24:72156784-72163500	SERPINA1	serpin family A member 1	484	37	0.889094	391	0.885175
ENSCSAT00000019299.1	24:72156784-72163500	SERPINA1	serpin family A member 1	1109	40	0.845303	428	0.833818
ENSCSAT00000016112.1	28:12047529-12060202	SERPINE1	serpin family E member 1	1807	112	0.970638	179	0.987027
ENSCSAT00000019299.1	28:12047529-12060202	SERPINE1	serpin family E member 1	1896	124	0.848393	188	0.907068
ENSCSAT00000009011.1	28:12047529-12060202	SERPINE1	serpin family E member 1	2083	139	0.820889	203	0.803667
ENSCSAT00000014665.1	1:66788240-66799072	SERPINH1	serpin family H member 1	2082	31	0.941278	98	0.840567
ENSCSAT00000014988.1	1:66788240-66799072	SERPINH1	serpin family H member 1	2041	31	0.835028	96	0.897959
ENSCSAT00000001942.1	16:3978845-4022678	SPNS2	sphingolipid transporter 2	2997	30	0.950755	36	0.937733
ENSCSAT00000015796.1	20:7844430-7856999	SSR2	signal sequence receptor subunit 2	1090	36	0.975168	64	0.989089
ENSCSAT00000012419.1	16:70819139-70850471	TIMP2	TIMP metallopeptidase inhibitor 2	1583	36	0.852908	53	0.939951
ENSCSAT00000015796.1	21:11292788-11554933	TNS3	tensin 3	7534	31	0.884178	44	0.895132
ENSCSAT00000009116.1	17:41729143-41733243	TUBB	tubulin beta class I	1071	100	0.9703	330	0.96782
ENSCSAT00000016112.1	12:945459-948065	TUBB4B	tubulin beta 4B class IVb	1449	34	0.935757	118	0.85755
ENSCSAT00000005068.1	28:12018800-12020647	VGF	VGF nerve growth factor inducible	1565	85	0.992693	669	0.993646
ENSCSAT00000011649.1	28:12018800-12020647	VGF	VGF nerve growth factor inducible	1343	62	0.933389	616	0.980221
ENSCSAT00000010485.1	28:12018800-12020647	VGF	VGF nerve growth factor inducible	1660	99	0.889051	704	0.962781
ENSCSAT00000000429.1	27:39929787-39974012	WDR1	WD repeat domain 1	2098	33	0.923413	33	0.900317
ENSCSAT00000015767.1	19:14826135-14840325	YWHAH	tyrosine 3-monooxygenase/tryptophan 5-monooxygenase activation protein eta	1573	47	0.992681	73	0.994817
ENSCSAT00000005068.1	19:14826135-14840325	YWHAH	tyrosine 3-monooxygenase/tryptophan 5-monooxygenase activation protein eta	1307	41	0.98395	71	0.992075
ENSCSAT00000018219.1	19:14826135-14840325	YWHAH	tyrosine 3-monooxygenase/tryptophan 5-monooxygenase activation protein eta	986	30	0.97281	57	0.942165
ENSCSAT00000005990.1	19:14826135-14840325	YWHAH	tyrosine 3-monooxygenase/tryptophan 5-monooxygenase activation protein eta	1280	32	0.949838	61	0.962779
