# Supplementary material for: The epitranscriptome of Vero cells infected with SARS-CoV-2 assessed by direct RNA sequencing reveals m6A pattern changes and DRACH motif biases in viral and cellular RNAs
Source: Front Cell Infect Microbiol. 2022 Aug 16;12:906578. doi: 10.3389/fcimb.2022.906578 (PMC9425070; doi:10.3389/fcimb.2022.906578)
Supplement: Supplementary file 1 [file DataSheet_1.zip › Supplementary Materials/Table S5. Common sites of Vero infected samples (data from Kim et al., 2020, and present study).xlsx]

## Sheet: Sheet1
Table S5. Common m6A sites of Vero infected samples (data from Kim et al. 2020 and present study)
"-" indicates non-annotaded genes in the reference genome.
Transcript stable ID	Gene coordinate	Gene name	Gene description	Position	Number of reads	Probability	Number of reads	Probability
					infected cell		infected cell
					(Kim et al., 2020)		present study
ENSCSAT00000015767.1	28:16195607-16199048	-	-	758	604	0.984918	31	0.992035
ENSCSAT00000011971.1	22:13362375-13364975	-	-	554	78	0.918821	40	0.956303
ENSCSAT00000006068.1	23:82798085-82805936	RACK1	receptor for activated C kinase 1	1250	456	0.838127	40	0.635317
ENSCSAT00000011971.1	22:13362375-13364975	-	-	546	58	0.815966	31	0.770081
ENSCSAT00000015767.1	28:16195607-16199048	-	-	966	787	0.808375	41	0.873186
ENSCSAT00000007846.1	15:68596968-68599389	-	-	685	84	0.807506	33	0.765606
