# Supplementary material for: The epitranscriptome of Vero cells infected with SARS-CoV-2 assessed by direct RNA sequencing reveals m6A pattern changes and DRACH motif biases in viral and cellular RNAs
Source: Front Cell Infect Microbiol. 2022 Aug 16;12:906578. doi: 10.3389/fcimb.2022.906578 (PMC9425070; doi:10.3389/fcimb.2022.906578)
Supplement: Supplementary file 1 [file DataSheet_1.zip › Supplementary Materials/Table S6. Common sites of Vero infected samples (data from Taiaroa et al., 2020, and present study).xlsx]

## Sheet: Sheet1
Table S6. Common m6A sites of Vero infected samples (data from Taiaroa et al. 2020 and present study)
"-" indicates non-annotaded genes in the reference genome.
Transcript stable ID	Gene coordinate	Gene name	Gene description	Transcript position	Number of reads	Probability	Number of reads	Probability
					infected cell		infected cell
					(Taiaroa et al., 2020)		present study
ENSCSAT00000015767.1	28:16195607-16199048	-	-	758	761	0.994162	31	0.992035
ENSCSAT00000011971.1	22:13362375-13364975	-	-	554	228	0.952977	40	0.956303
ENSCSAT00000015767.1	28:16195607-16199048	-	-	966	928	0.895276	41	0.873186
ENSCSAT00000000555.1	6:42666353-42671124	-	-	1015	283	0.878089	90	0.518115
ENSCSAT00000018059.1	12:21401910-21402595	-	-	675	461	0.824504	42	0.683439
