# Supplementary material for: The epitranscriptome of Vero cells infected with SARS-CoV-2 assessed by direct RNA sequencing reveals m6A pattern changes and DRACH motif biases in viral and cellular RNAs
Source: Front Cell Infect Microbiol. 2022 Aug 16;12:906578. doi: 10.3389/fcimb.2022.906578 (PMC9425070; doi:10.3389/fcimb.2022.906578)
Supplement: Supplementary file 1 [file DataSheet_1.zip › Supplementary Materials/Table S7. Common sites of Vero infected samples.xlsx]

## Sheet: Sheet1
Table S7. Common m6A sites of Vero infected samples
Transcript stable ID	Gene coordinate	Gene name	Gene description	Transcript position	Number of reads	Probability	Number of reads	Probability	Number of reads	Probability
					infected cell		infected cell		infected cell
					(Kim et al., 2020)		(Taiaroa et al., 2020)		present study
ENSCSAT00000015767.1	28:16195607-16199048	-	-	758	604	0.984918	761	0.994162	31	0.992035
ENSCSAT00000011971.1	22:13362375-13364975	-	-	554	78	0.918821	228	0.952977	40	0.956303
ENSCSAT00000015767.1	28:16195607-16199048	-	-	966	787	0.808375	928	0.895276	41	0.873186
