# Supplementary material for: The epitranscriptome of Vero cells infected with SARS-CoV-2 assessed by direct RNA sequencing reveals m6A pattern changes and DRACH motif biases in viral and cellular RNAs
Source: Front Cell Infect Microbiol. 2022 Aug 16;12:906578. doi: 10.3389/fcimb.2022.906578 (PMC9425070; doi:10.3389/fcimb.2022.906578)
Supplement: Supplementary file 1 [file DataSheet_1.zip › Supplementary Materials/Table S8. Epigenome of the SARS-CoV-2 obtained from Infected Vero cell lysate (sample from Kim et al., 2020 study).xlsx]

## Sheet: Sheet1
Table S8. Epigenome of the SARS-CoV-2 obtained from Infected Vero cell lysate (sample from Kim et al. 2020 study)
Coordinate	Gene	Number of reads	Probability of modification
NC_045512.2:74	-	314	0.745998
NC_045512.2:460	ORF1ab	140	0.669678
NC_045512.2:497	ORF1ab	168	0.931917
NC_045512.2:538	ORF1ab	182	0.634389
NC_045512.2:781	ORF1ab	180	0.789427
NC_045512.2:1662	ORF1ab	109	0.578794
NC_045512.2:2251	ORF1ab	59	0.529764
NC_045512.2:2797	ORF1ab	56	0.76511
NC_045512.2:2854	ORF1ab	56	0.611837
NC_045512.2:3310	ORF1ab	45	0.961125
NC_045512.2:4373	ORF1ab	27	0.569211
NC_045512.2:4964	ORF1ab	28	0.64879
NC_045512.2:5783	ORF1ab	24	0.540725
