# Supplementary material for: The epitranscriptome of Vero cells infected with SARS-CoV-2 assessed by direct RNA sequencing reveals m6A pattern changes and DRACH motif biases in viral and cellular RNAs
Source: Front Cell Infect Microbiol. 2022 Aug 16;12:906578. doi: 10.3389/fcimb.2022.906578 (PMC9425070; doi:10.3389/fcimb.2022.906578)
Supplement: Supplementary file 1 [file DataSheet_1.zip › Supplementary Materials/Table S9. Epigenome of the SARS-CoV-2 obtained from Infected Vero cell lysate (sample from Taiaroa et al., 2020 study).xlsx]

## Sheet: Sheet1
Table S9. Epigenome of the SARS-CoV-2 obtained from Infected Vero cell lysate (sample from Taiaroa et al. 2020 study)
Coordinate	Gene	Number of reads	Probability of modification
NC_045512.2:74	-	282	0.846926
NC_045512.2:161	-	96	0.636417
NC_045512.2:460	-	73	0.700084
NC_045512.2:497	ORF1ab	92	0.954384
NC_045512.2:538	ORF1ab	100	0.790954
NC_045512.2:781	ORF1ab	94	0.626947
NC_045512.2:2002	ORF1ab	27	0.642369
